# Supplementary material for: Evolution of Olfactory Functions on the Fire Ant Social Chromosome
Source: Genome Biol Evol. 2018 Sep 18;10(11):2947–60. doi: 10.1093/gbe/evy204 (PMC6279166; doi:10.1093/gbe/evy204)
Supplement: Supplementary Data [file evy204_supp.zip]

Archive with 11 entries (11 files):
- FileS1.SocialChr-genes-cDNA-gnH.faa
- FileS2.SocialChr-genes-cDNA-gnH.fna
- FileS3.SocialChr-genes-gnH.gff
- FileS4.SiORs.cDNA.fna.txt
- FileS5.social chromosome OR tree.txt
- SUPPLEMENTARY MATERIAL Legends.docx
- Table S1.Synonymous and nonsynonymous substitutions in SB and Sb.gnH.pdf
- Table S2.OR polymorphism.pdf
- Table S3.primers.pdf
- Table S4. Binomial tests for positive selection enrichment in OR structural domains.pdf
- Table S5.Conservation of amino-acid differences between the SB and Sb haplotypes.pdf
