# Supplementary material for: Evolution of Olfactory Functions on the Fire Ant Social Chromosome
Source: Genome Biol Evol. 2018 Sep 18;10(11):2947–60. doi: 10.1093/gbe/evy204 (PMC6279166; doi:10.1093/gbe/evy204)
Supplement: Supplementary Data [file evy204_supp.zip › FileS2.SocialChr-genes-cDNA-gnH.fna]

>SINVm1_gene_07695-mRNA-1-R1-1-A1
ATGCTAAATATAAAAAAATCGGCAAGAACGTTACTGCAACCCCGATCTCAGTACATTCAAAGTCAGAGGACACTTACATCTCAAGAAGTATTCGATCGTGAATTTAAATATTGTGCTCATAATTATCATCCAATCCCTGTGGCTCTATGCAAAGCGCAGGGTGTATTTATGTGGGATGTCGAGGGAAAACGGTATTTTGATTTTCTAAGTGCTTATTCGACAGTCAATCAAGGCCACTGTCATCCCAGAATTTACAAGGCGATGATCGACCAGGCTAAGATGTTAACTTTGACGTCCAGGGCATTTCATTCTGATATCTTGGGTGAATTCGCGGAATATATCACGAAACTTTTTAGATGGGGATACGCGTGCAAGGGCATACCGCAGAATCAGTCCAAGATAGTTTTTGCGGAGGGCAACTTCTGGGGAAGAACTTTGAGTGCTATCTCTTCGAGTATTGATCCCAGCAGTTACAGCGGCTTCGGCTCGTTTATGCCAGGTTTCGAGCTTGTACCCTACGATGATCTTCCGGCACTTCAACGAGCCTTCGCCGATCCAAATGTCTGTGCTTTCATGGTGGAGCCTATTCAAGGTGAAACTGGCGTAGTAGTTCCTAAGGATGGGTATCTAAGAGGAATTCGAGAGCTTTGCTCAAAGAATAATGTCTTGTGGATCGCGGATGAGGTGCAGACCGGCCTGGCGAGAACGGGAAAGCGGATCGCGGTGGATCACGAAAACGTGAAGCCAGATATTTTGATTCTCGGTAAAGCTCTGTCCGGAGGATTTTATCCTGTTTCCGGTGTATTAGCTAACGATCCCGTTATGCTAACGATCAAACCTGGCGAGCACGGGTCTACTTATGGTGGCAATCCTTTGGGATGCAGAATTGCCCTTGAAGCACTTCGCGTTCTGGAAGAGGAGAAACTCGCTGAGAATGCGGAAAGACTCGGTCACATATTCAGAAATGAGCTTAGCAAACTACCGAAGGAGGTAGTCACTTTAGTGAGGGGAAAGGGTCTCTTGAATGCCATTGTCTTTAATGAAAAGATTAATGTCATGGATGTTTGTTTGAAACTGAAGGAACGCGGGCTCTTGACGAAACCAATACATGGACACATCATTCGTTTGGCACCACCATTAATTATCAAGGAGGAACAGTTACGCGAGAGCGTGGATATTATTTCTAAGACTATTCTCACGCTCAATTAG
>SINVm1_gene_07706-mRNA-1-R1-1-A1
ATGAATAAATTAAAAGAAACTCAAATTATAAGTACTCAAATTAGTTCATCGTTTCACAAAAATGTGTCTCTGCTCACAAAAATCATATTGCCATCAGTTGAGTTTCAACGACTCTTTAAAAAGGGTATGTTTGACAAGCCTAATATGACGGGTTTCCTACACGTATCGCATTACTTGTCAACGATATATGACGCAAAACTGTTTAAGCAAATGGTCAGGTGGCCGATCTTATGCAGAAGAGACGAAGTTACTTACCGGATTGAAATAAAAAACTTTTTATGTCTCTTATCGCGCGACAATCCTGATCTTAATTTCCCAACAATACTGATGTCTTATTTGATCCAATCGGCAGGAATCAAGTTCCAAATTATCATGTGGAACGGCGAAATGAAGGCATTGAATGCGTACAAATCGGAAATTTTTGATAGAAAAGAAAATATAAAAACGCTAGTTCTCGATCTACCAGCTTATTCATTACTTCAAAAACGACTGATAGATGTCGAAGATTTCGATATAATAAGCAAGGAATCCTGCGATTGTTTGTGCAAACTTGTTTTAAGGATAAATTTGAATTCTGGAACTCTCAGCGCAAATAAATTTCCTAAAATTTATTGCAATAATTATTATTTAATATATATGCAATCTGAGACACAGAACTTAATACGCAATTTATATGCGAATGACTCCGTCGTGTTCTCTACTTTGTTGTCGCTGCTGGATTTGACATTTAAGCAAATATATCGTAAAAACGTTACCGATCTCCCCGATCTGTCACAGTGTCTACCGTTCGTTCAGAACGCTTGCAAAAAGATGAAATCACTGCAAATATTGTTCAATGCACTGAACGTGAGAATTAGCAGTATGTACAGAAATGAGCAATATGTGTCTCGAGAAATGGAAAATGTTTACATCAATTTTGACGCAAGCAAAGTATCAATTGTAAGCCGCAACATCTCACTACAATCTCCGAAAATTAGTTTTATTCTTAATCAACACACAAACAATGATCTTTTCTATGAGAGATTATCTTCATCTCCAATAGAAGGGAAATACAAACATTTGTTTAAAAGATACAAACGTGAATATCGTCCATTATGTGAGTTGCCTACACTCTTGTTAGACTTTAGTAATTCTTGGAATAGCATGAGCGGATGGTTGTCTCCCCGCGCACACTCTGTTAAGTGTGAACAAATCTCATACAAGGGAAAATCACTTTCGCCTTTGTATTCTCGATTGCTACGTCATTCTAGATTAGATTTAAAGCGTTCTAAAGAAAGCGTGTTGCTCAACCCGAATGCAAACTACGAAGGATTGAATCTAACACCAAGGAAACGTCTCTCAAGAGCGAGGCATCTGACAACGCACAGCTGTAGTCGCAGAATAAAAGATGGTTTTTGA
>SINVm1_gene_07696-mRNA-1-R1-1-A1
ATGTTTATAGTCACGAAGGAGATCGACAGTGAGAACATCAGTAAATTGTGCCGCACGTGCTTGAGAGAAGACGGCGACAAAATGGATAACATACCTATGCAGCATATGCACATTGTGGAGTCTCAGAATCCATATCTTAACTTTACTCATGTTAGCTCAAACTTTGTAAATGATAATATTTCAAATACGCAATTATCTCCGTTAGTCAGGCCAAATATGATGCATACTGTGTCACCGAATGAAGAGAGTTCGAGTCGAGCTGCCTGTGCCTTGCATTGTTCCTTGTGCAATCACACTTTTACCAATAGAAGGCAATTAATAAATCACAATATAACGCACACGGAAAGCGTTGATATGTCATGCGATAATGAAAACATAGAGATTTGTGAAAATTCTAATCATATTCCACAAAACTTGAGCTATGAAAGATCAATTCATTCCGTTGATAATCCTATTCAGAACTTATCATATCAGAGGTCCACTGTGGACGACACTGATGGGATGCAGAATATAAACTTCCCGGAGAATATTGATCTCGATAGCGTCCAGGAAAGCAGTTCGGAACGCATGCCAAATGTAACGATACATTCCGAAAACGATGTGTCTATTGCCGAAAACTTGAGATTTATGAAATCACCTGGAAAGGACAGGCAGCTCGCGATTGAATATCACGGATGTTCAAATGATGTCAATTATAAGCAGTCTCTCGACATAAAAGCCACAGAAGGTATCCACGATAAGAAACATCAGTGTGAGGTATGCTCGAAACAATTCTCACAAAAGTCCAAGCTATTTGCTCATCAATTGTCTCACTCTGGTCAGCAGCCGTTTAAGTGTCCAACATGTGGCAAAGGTTACGCATCGAAAAGTAAGCTTAGCGCACACATGAGATTACACACCAAAACCAACGTACATCAATGTAAAGTGTGCGATAAAATATTTTCCTATCCATCATACTTAGAGGAGCATATAAAAATTCATAATAAAAGTGATAATACTCTGCAAAGCAAGGACTACGAGTGTGCTACGTGCAATAAACGTTTTCGTCTTTTAAAAAATTTGAAAGCTCACGAAAGACTGCATACCGGAAGGGGTTTGGTGCAATGTGAGATTTGTGATAAAAAGTTTAGCCATAATTATAATTTAAAAATGCATTTGCGCACGCACAAGACATCGAGGGTACACAAGTGCGAATATTGCGACAAGCGCTTCGTGCAGAAGGGCAATCTGGTCGAGCATTTGCGAATACATACTAAGGTGAAGCCTTTTGCGTGTAAACTATGCGGCAAGAGATTCGCGCAATCGAGTCATCTTAAAAGTCATGAAGCTTCGCACGGCACGTTGAGGCAGCACCAATGTCGATTATGTGGAAAAAGATTTAAGCTGGCCAATCATTTGAAACGGCATTTAAATTTACATACCGGTTCAAAGACTTATAAGTGCAATCAGTGTAATCAAATGTTTTCACAGTCTTTTAGTTTGACGAGACATTTAAAGAAGCACAACGAATCACATATATAA
>SINVm1_gene_07698-mRNA-1-R1-1-A1
ATGACGGACGAGCGGAATTTTCGTTCGCAGTATTATGAAAAGGTTGGTTTTCGCAGCGTCGAGGAAAAGAAATCTTTAGAAATACTGTTGAAGGAGCGTCCACTTGACAAAACAAAACTGAAGCAGTTTTGTTTAAGATTCACTGTACCTGCTATGTATAGAAATTTCTTGTGGAAGATCATGCTCGACGTTGTGCCGGTTTATGCAGAGAGCCAGGGATTCATAATGGCACAGCGTAAGGCGGAATTTCAGGATTTGCAGAGAGCACTGAGAGTCACAAAAATTATAGATGACTTTACGAAACCTCATCTAATATTCCTAGCAATGTGGCTGTTACGCAAAAGGAGAGCAAAAGTTGATATGACAGCTCAATTGGAATCACCATTGTACAGAGCTATGAGCAAAATGGCTGAGACATTGTGGCACATAATTGATGTTGAATCAGAAGAGGAGAAACTAGTGGATATGTATTGGATATTGTCTGGGCTTTTTGTGCAAGTTGAGAAGCTACAGAAAGAAGTAGGAAAATTGCAAGACTGTACATATGCGTTGTTGGAAAAAGAGGACATAGAATTATACAGGCATCTTGTTAAAATTGATGCGCTTTGTAATCTTCCGATATGGGATAAAATAGCGGTTGGTGCATATCGAATTCTAATATTCATTGCCGTTGTTATATTAACCACTTTGAGATGTGAAAGCACAGATAATGTATTAGATACTATCAATAATATAACAGAAGAAACGTCAGAGGTGATAGTCAATAAAGCAATTGAATCGATGCAACAAAGTGGAACAACTCAACAAGTTGACATATATGAGTGTATTATCAGCGATAATATGTGCGACAAGGACGGTCGAACAGTGGGGAAGAAAGTAATACTTGTGTGGTACAACTGCGTTCCGACGAACTTTCACTTCATTATAATTGGCAAAGTAGCAGCTGTCGCGAAGACTGTATTTCAATTTGCAGTGGACCACCTAGTTTACAATTCGAAGTGTTTTAATATCGATCGTAGTTTCAATTTATCGTCGTCTAAAACAAGAAAAACAATTTACACGATGGAACCAATAACAAGAGTGATAATGCTGAATATCAAAAAATCGGCAAGAACGTTACTGCCGTCCCGATCTCAGTATATTCAAAGTCAGAGGACACTTACATCTCAACAAGTATTCGATCGTGAATCTAAATATGGTGCTCATAATTATCATCCAATTCCTGTGGCTTTATGCAGGGCGGAGGGTGTCTTTATGTGGGACGTCGAGGGAAAACGGTACTTTGATTTTCTAAGTGCTTATTCGGCAGTCAATCAAGGCCACTGTCATCCTAGAATCTACAAGGCGATGGTCGACCAGGCCAAGATTTTAACTCTGACATCTAGAGCATTTCATTCTGATATCTTGGGTGAATTCGAGGAATATATCACGAAACTTTTCAGCTATGACAAATGGTTGCCAATGAACACGGGCGTGGAAGGTGGCGAAACGGCATGCAAATTGGCACGAAGATGGGGATACGCATCCAAGGGCATACCGAAGAATCAGGCTAAGATAGTGTTTGCAGAGGGCAACTTTTGGGGAAGAACATTAAGTGCTATCTCTTCGAGTACCGATCCCAGCAGTTACAACGGCTTCGGCCCCTTCATGCCGGGCTTCGAGCTTGTACCCTACGATGATCTTCCGGCGCTTCAACGAGCCCTCGCCGATCCAAATGTCTGTGCTTTCATGGTGGAGCCTATCCAAGGTGAAGCTGGCGTAGTAGTCCCTAAGGATGGGTATCTAAAAGGAATTCGAGAGCTTTGCTCGAAGAATAATGTCTTGTGGATCGCGGATGAGGTGCAGACCGGCCTGGCGAGAACGGGAAAGCGGATCGCAGTGGATCACGAAAACGTGAAGCCAGATATTCTGATTCTCGGTAAAGCTCTGTCCGGAGGATTTTATCCTGTTTCCGGTGTATTAGCTAACGATCCCGTTATGCTAACGATCAAACCTGGCGAGCACGGGTCTACTTATGGTGGCAATCCTTTGGGATGCAGAATTGCCCTTGAAGCACTTCGCGTTCTAGAAGAGGAGAAACTCGCTGAGAATGCGGAAAGACTCGGTCACATATTCAGAAATGAGCTTAGCAAGCTACCGAAGGAGGTAGTCACTTTAGTGAGGGGAAAAGGTCTCTTGAATGCCATTGTCATTAATGAAAAGATCGACGCTATGGATATTTGCTTGAAACTGAAGGAACACGGGCTCTTGGCGAAACCAACGCATGGACATATCATTCGTCTAGCACCACCGTTAGTTATCACGGAGGAACAATTACGCGAGGGCCAAATAATGGATCGCGAAAACAAGTACGGTGCTAGATACATCAGTCCGATGCCAGTTGTTATCTCTCGCGGGGAAGGAGTTTATTTGTGGGACTTGGATGGGAAACGATACCTCGATTTTCTGGCAGGATTCTCGACTGGCAACCAGGGTCATTGTCACCCGCGTCTGGTAAAAGTAATGAGGGATCAAGCTGGAAAGTGTGCTCACACCTCGAGAGCCTTCTATACGGAACCTCACGGCGAATTGGCAGAATATCTGACAAAACTCTTGGGATGGGATAGGTTTTTACCTATGAACACAGGTGTCGAAGGTAATGAGACAGCCATAAAATTGGCTAGACGCTGGGCATATAGAGTGAAAAAGGTGCCGAACGGAAAAGCTACAGTTGTGTTCGCCAAGGGGAATTACACGGGCCGTTCATTAGCAGCTGTATCAGCATCAACATATCCAGAATATTACACAGATTTCGGGCCGCTTATGCCTCTTTTCGAGAAGGTGCCGTACAATGATCCGATCGCATTGGAACGAAAGTTTCAGGAGAACCCCAATATCTGCGCTTTTATGGATGGTTATTTGAAACGTGTTAGAGAATTATGCACAAAGTACAACGTTTTATGGATCGCTGATGAAATAATGACTGGTCTCGGCAGAACTGGTACGCGTCTAGCAGTTGACCATGAAGGCTACAGGCCGGATATTCTTGTTTTGGGTAAAACACTTTCCGGCGGGATGTATCCAGTTTCCGGTGTTCTGGCGGATAATCAGGTTCTTCAATCTAATAAATTGATCGGTTTTTCCCAGATAATGCTCTGTTTGGATTTTGGTTCTCATGGAAGCACCTTTGCTGGAAATCCGCTTGGGAATAAAGTCGCTTTGGAGGCAGTTAAAATTGTGGAGGAGGAGAATTTGACGGAAAACTCAAAGAGGCTCGGAAATATTTTAAAGGAAGAATTAGAAAAGCTGCCGAAGAATATCGCGACGGAATTCCGTGGACGCGGCCTTCTGGCCGCTCTCGTGATAAACAAAGTAATAGATCGCGACAAGAAATACGGCAGTCAACACATCAAACCGCTGTCGGTTGTTATCACCCGTGCGGAAGGAATCTTTTTATACGACATAGATGGAAAGCGATACTTCGATTACATATCAGGACTAGCGGCTTGCAATCAGGGTCACTGTCACCCGCGCTTGGTGAAAATAATGAGGGATCAGGCTGGAAAGTTGACGCACACGTCGAGAGCCTTCTTCTCAGAACCTCATGGCGAATTGGCAGAATATCTAACAAACCTCTTCGGATTTGATAGATTTTTACCTATGAACACAGTAAAAGATCGAAAAGTTTATTCTCTCTTCTTAGGTTGCGAAGGTGGTGAAATAGCCGTGAAGGTGGCCAGACGCTGGGGATATAGAGTGAAAAAGATACCGAGCAACAAGGCTACCGTTGTGTTCGCCAAGGGTAACTTTTGGGGCCGTTCGCTGGCGGCCATATCGTCCTCGACAGATCCATTGAACTACACAGATTTTGGACCGTACATGCCCCTTTTCGATAACGTGCCATACGACGATGCGAACGCTCTAGAACAAAAGTTTCAGGAGAATCCCAATATCTGCGCGTTTATGGTGGAACCTATTCAGGGAGAAGGCGGCATTATTGTACCGACTGATGGTTATCTGAAACGTGTAAGAGAATTGTGCACGCAGTACAATGTTCTATGGATCGACGACGAAATAATGGTTGGTCTCGGCAGAACTGGTACGCGTCTAGCAGTTGACCATGAAGGCTGTAAGCCGGATATTCTTGTTTTGGGAAAATCACTTTCCGGCGGAATGTATCCGGTTTCCGGCATCCTCGCAAATGATGAGGTTATGCTCTGTTTAGATTTTGGTTCGCATGGAAGCACTTTCGCTGGAAATCCCCTTGGGAACAGAATCGCTTTGGAAGCGGTTAAAATTATAGAGGAGGAGAAGCTGCTCGGAAAAGTTCTAAAAGAAGAAATAAGTAAGGTGCCTAAGGAGATCGCAAAAGAATTTCGTGGACGCGGTCTTTTTGCCTCTCTCGTGATAAATAAAGGTTTGATCAGCGAGTGGGACATCAGCATGAAGCTGAAAGAAGCTGGATTGTTGACAAGAGGTACGCCATGTGAAGGTGAAGCCATGAGAATATGCCCTCCATTAACGATAACGGAGGAACAATTACGAGAATCACTCAATATTTTCATTTCGGTCCTCAAAACCATCGATAAGGAAAAAGATATGGCCATGCAATCCGTGAGACAGAGATTCTTCAACATCGTAAGAGAATCGGACAAAATAAGATTCCTGAGTACCCAGCAAGTGATTGATCGCGACAACAAGTATGGTGGTATACACTTTAAACCGCTGCCGGTTGTTCTTTCTCGTGGGGAAGGAGTTTACCTGTGGGACATCGATGGAAAGCGGTATCTCGATTTCCTAGCAGGATTCTCGACTGTCAACCAGGGACACTGTCATCCGCGTCTGGTGAAAGTTATGAGGGATCAGGCCGGAAAGTTGGCGCACACGTCTCGAGCCTTCTACTCAGAACCTCATGGCGAATTAGGAGAATATCTGACAAAACTCCTAGGATGGGATCGGTTTTTACCTATGAACACAGGTGTCGAAGGTGGTGATACGGCCGTAAAATTGGCCAGACGCTGGGGATATAGAGTGAAAAAGGTGCCTAATGGCAAGGCTACTGTTGTGTTTGCCGCAGGAAACTTTTGGGGCCGTTCAATAGCAGCCTTATCTGCCTCGACAGATCCAAACTGTTACACAGATTTTGGTCCGTATGTGCCCCTTTTCGAAAAAGTGCCGTACAATGACCTCGTTGTTCTAGAACAAAAGTTTCAAGAGAATCCCAATATCTGCGCGTTCATGATGGAACCCATTCAAGGCGAAGCCGGCGTCGTTGTGCCGTCTGATGGTTATTTGAAACGTGTGAGAGAACTGTGCACAAAGTATAATGTTCTATGGATCGCCGATGAAGTACAGACTGGTCTTAGCAGAACTGGTATGCGTCTGGCAGTTGATCACGAAGGCTGCAGGCCGGATATTCTCATTTTGGGGAAAGCACTCTCCGGTGGGATGTATCCAGTTTCCGGTGTCCTAGCGGATGATCAGATAATGCTCTGTTTAGAAACAGGTTCGCATGGAAGCACTTTCGGTGGGAGTCCACTTGGAAACAGAGTTGCTTTAGAGGCAGTTAAAATTCTGGAAGAGGAGAATCTAGCGGAGAACGAAGAACTGGAAAAACTGCCGAAAGACATCGCGACGGAATTTCGTGGACGCGGTCTTCTAGCTGGTCTCGTGATAAACAAAGAATTCGCCGAGGGTTGGGACATCTGCCTAAAGTTGAGAGACGCTGGATTGCTGTCTAGACCCGCGCATGGGCAAATCATCAGAATATCGCCTCCTTTAACAATTACAGAGGAACAATTACGAGAAGGAATAAACATTCTCACTACGGTCCTCAAAAATTATAAATAA
>SINVm1_gene_07707-mRNA-1-R1-1-A1
ATGAAATTGAAGAAGCGAAAGAGTCTGTGCGCGCAGTGCGTGAATATGCCCGCCAAGGTCTCTAAGAAGGTCGTGGGCATGATCATACGAAGCCGAAAGTCCATTATGAAGGATGGAGTTATCACGGGGTCATGCCCCCTGGGGCAAACGGTGGAACAGAGGGCTTGGGCCCGACCTGTTCTGAAATACATAACAAGTTCTGGCGTCGGCGAGGCGAGCGTGTATCATGCTTTGGTTGTAATATTTCTGGAATTCTTCGCATGGGGATTATTAACCATGCCTATTATTAGGGTACTGAATGAAACATTTCCGGATCACACGTTCCTGATGAATGGCTTGATAATAGGAATTAAAGGAATTTTATCTTTTCTCTCCGCGCCACTGATCGGTGCTCTCTCCGACGTATGGGGTCGAAAATTTTTTTTACTCATCACAGTGGCCTTCACATGCGCACCAATTCCCCTGATGAGCATCAACACTTGGTGGTTTTTTGCTATGATTTCTATCAGTGGTGTATTCGCTTGCACATTCTCAGTGGTATTTGCGTACGTTGCGGACGTAACGGAAGAAAATCAAAGATCACTAGCGTATGGCTTGGTATCGGCAACTTTTGCGGCAAGTATGGTGATAAGTCCAGCTTTAGGTGCTTATATCATGAACACTTATGGAGAAAATCTTGCCGTAGCGTTAGCAACAGCTATCGCAGTTTTGGACGTGTTTTTCATATTAGTGGCTGTACCTGAAAGTTTGCCTGAAAAAACACGTCCACCAGCACCTATATCATGGGAGCAAGCTGATCCATTTGCTGCTCTTGGAAAGGTTGGAAAAGACCATACTATTTTAATGCTATGTGTTACTGTGTTCCTGAGTTACCTTCCTGAAGCAGGACAGTATAGTTGTATATTCGTTTACTTAAAACTGGCTATGGGTTTCTCTAATCTCATGGTAGCGATATTTATCGCTGTGGTGGGCATCTTGAGTGTAGGAGCGCAGATTGTATTAGGACCCTTGATGAGAACACTTGGCGGAAAACATACTATAATGCTCGGTCTGATGATGTGGGCTGCTGGAGTACTTGCTTCTGTATCAAGCATTACATATCCTGCAATTTCCGCATTTGTATCTATGCATTCTGACGCTGATAAACAAGGATTGGTGCAAGGTATGGTAACTGGGATGCGTGGTCTCTGCAACGGACTCGGACCTGCTATGTTTGGCGTCATATTTTACCTTTTTCACGTTGATCTTAATGATGATACGCCCAATCTTCCCCTGAAACCGTTTGTGGACGAGAATAACAGAACGAGAACTAATACACATCTTGATATAATGCCTCAGCTTGTACCGGGGCCACCATTCGTGTTTGGTGCGTTACTTGTGATCTCCGCATTTATTCCCGAATCAAATACAATGTCAACAGGATCGTTGCATCACCCATCCACTTCCCGGAGGCCCTCCGGTAAATACGCATATCAGAAATGTACGTTACAGGTTGTCAAGTTTGTCCTTGGACGTTCAATACGAGGCAGACCGAGTGGGAAGTGGAAGAGGAAAAATCGGTCCGCTCTCACCACTAGTCGACAATTCCGCCGCGCTATAATGTCTATTAAAAAATACAAGACGAGCCATAATATAGCACACGACGAAAATACTTTAGCCAAGCGGTAA
>SINVm1_gene_14879-mRNA-1-R1-1-A1
ATGCCGAGATGCTATAATGACAGCAAAACAGTGAGTTCAGTGAACAGCAACTATAAGCACAGTACAGACGATATTATATTAACGCAGTCGCATGCTTTCTCGATTGGAAGTCAATTGAACGTAGACGAAGATCCCCCGATAGTTGAAAAATCACATAGACGTTTGCGGTGTGATCTAAGTCCTGTCCCAACAAGTGCTAACAATTTAAACATAAAATTCATTGGTTTAAAGGGTGATAAAGGTACTCGTGAAGATCATCAGGTGAGCACTGGATCTGGGGGGCACAGAGAAAAAAATAGAGAGACTAAAAAGAGAGCAGCTATAGGCAACACAGTGCGTGGATTCTTTTCATCTGGCCACAGCAGGCAGGACAGGTATGAGACAAGCAGGCAACGTTCTTCAGGTGGAACTGGCGGTGGCTTGTCTAGTTTATGTCCTAAGCTGGTGGCCAGTGGCAACTCAAGTGGCATTAATTTGTCAGTGGGCCACTTAGCCTCTCAGGAAAGTGGAGTTGTAACGACCCAAAGGATTCACACACACAATATCAATCACAAACGCCAAAGAAAGCTATCTATTGTCACGCAGGCAGGTCCTAGTGCCAACACTACTGGTGATAGGAAGGTATTATCCAATATAAGTCGCTCTGCTATTATTTCCAAAAAGCAAAATCGAACACAGCGACACGATCAGAGTACTGATTCTTTATCTATAACTAGCAATGGTCTTGTGACCAGCTCGCCATCTTCTAAAAAGAAAGTACTATCTGCCTTTGTGAATTCATCATCCTTAGATCATGAAAATGATCGTAGTTTCAGTGATGCTGAAGAAGCAATCGCAGCAACGGAGAATGCGTTTGCAACACCAGGGTCTAGTTCTACACCTTCTACACCAATTAGTAAAGTAAAGTCTGCAAAATTGAGCAAAAATGAGGAAGCAAATGTGGAACACGTTCTTGCCGAATGTACCGATTCATCAAGGAATGCTGCAGATGTACAACACGTGATTTTAAATGAGTTTGAACAAAAAAATGTTATGTCAATGAAATCGTCTGCAGTATACGAATTACACGCAGTTAATCAGGAAAGTATTATAAATGATAAGCAAAAATCGTCGAGTTCTGTCCTTGGTTCCAGATCTATTAAAAAAATGATTGAACATCATAATAGTAAAGATATTGAAACGGCCAACATAGAAAAGGATTTAAATGATACTACGATATCGATAGATACAGAAATGAATTCCACAGACGATAATAGTGAAAGTAAACAAGGAAAAAGAAAGACTGTAGAGTATACAGATGACGGTACAGATAAAGAAACCATCAATTCTTTGAATACCATAAGCAGTGATAAGGAAGAAAAAATAACGAGGATCAAGAATAATGCAGGTTTAAGTGAAGAGGTAATTAAGAGTTCGAGATTTGTAACATCAAAGGTATTGGAGGAGTTGACGGATGCAGACACTAAAACGGTGGATGAAAGAGTGACGATATATGACGACGATGGCACCAGTATCAGCGACATAGTAGCAGCACAGGCGCTTCATGAATCGTTAAGTAAATTAGGCAAAGTTCCGCCATTAGACACCGAGATGGATGAGATGCAGAATACAAGTTTGCGAGACGAAACAAAGATGAGGGAGCATTCTGAAAAGGATATAGGTACGCAGGAAGAAACAGTAGAAGGTTTTATCGGTCCGTTGCTTGATGAAAACTTTAAAGCGGATGAGAAATTGTCTCAAAAAACAATGGCGATGGAGGAGGTGCAAAATTTATTAATGAAAGTTAAGGTGCAGACTGTCGAGGATGACGACGACGAGGAGAAAGCTGTCGGTATTTCACCGGATGGAAGATTTTTGAAATTTGAAGAGGAAATTGGTCGTGGTAGTTTCAAGACTGTTTATCGCGGATTAGATACCCAAACGGGCGTAGCTGTAGCTTGGTGCGAATTGCAGGAGAAAAAATTGAATAAGACAGAGAGATTGAGATTTAGAGAAGAAGCTGAAATGTTAAAAGGATTACAACATCCGAATATTGTAAGATTTTATGACTATTGGGAAGTTACACTTACCCGTAGGAAATATATTGTACTAGTCACTGAGCTTATGACATCAGGAACATTGAAAACGTATTTGAGAAGGTTTAAGAAGATCAATCCCAAAGTAGTAAAATCTTGGTGTCGGCAAATCTTGAAAGGCTTGAGCTTTCTTCACTCTAGATCACCACCTATTATACATCGTGATTTGAAATGTGATAATATTTTTATCACGGGTACGACGGGTAGCGTGAAAATTGGTGATTTGGGTCTTGCAACATTGAAGAATCGTAGTTTTGCAAAAAGCGTTATCGGTACACCGGAATTTATGGCGCCTGAAATGTACGAAGAACATTATGATGAGTCGGTTGATGTTTATGCCTTCGGAATGTGTATGCTCGAGATGGCTACTAGTGAGTATCCATATTCCGAGTGTACAGGGCCAGCACAAATATACAAACGCGTAGTATCTGGTGTTAAACCACAGAGCTACGATAAAGTTGAAAATCCGGAGAAGGAAGAACGACCGCTCGTTAAAGACTTACTTAATCATGAATTCTTCGCCGATGATGTTGGACTGAAATTGGAGATGGTTTCGCGAGATTCGGCGGTTGCGGATATGGAGCTGTCGCGTGTCGAGTTTAGATTGCGTGTGCTGGATCCAAAGAAACGTAGTAACAAGCACAAGGAAAACGAAGCGATACAATTCGACTTTGACATACAGGCTGATAACGCAGAGGAGGTAGCGCTGGAAATGGCAAAATCTAGCCTTATATTAGAGGAAGACGCTAAAGCAGTGGCTAAGATGTTGAAATCGCAAATTACCACTCTATTACGAGAACGAGAAGATCGTAAAGCCAAAGAAGAGAGGGAACGTTTGGACAGGGAAACTGCTGCCACAGCCACGGATGTCACAGCTAACGCTGCAAACGAGAATTTATTACAGCAACAACTGCTTCTTCAGCAAATGCAATTGCAGCAGCAACAGCAGCAACAACAACAGCAACAACAAATTCAGTCTAATATTAATATGCAGATGCAAAATCCGATGCAATTGCAACAAACTCAAATACCTATTCAGCAACAGCAATTACAGTCGACTGCTCAACAAGCTCAACAGCATAATTTACAAGTACAGCAGGTTCAAATGGTTCAGCAACAACCGATAATTCAACAGCAAACGTCGGTCGTGCAACCCCAACAAGCACAGCAAATACAATACCAACAGCAAATACAGCAGCAGTTTCAGCAGCAACAACAGCAACAGTACGTCTCGCAGAGCTTGAATGCAAATTCTCCACAGTGTTCAACTCCACAAAACCTTCAAGCTCAGCCTCAGTTTCCACAGGTGCCACAATTGCAACAGCAGCAGCATGTTCAACAGCAATATATACAATTGAATCAGATGGGTGTTCCGCAACAAATTTCTCATCAGATGCAGCAACAAATGCAGCCTCAAATGCAAATATTGCCTCAACAACAACACATGCATCAACAGCTTCAACAGCAGCAATATGCGGCACAACCACAACTTCAACATGTTCAGCAGTTGCATCAACATACCGTTAGTTCGCCGCCCGTTCAAAATCAGCAATATTATCAGCAGAGCACCACTGGCTCCTCGGGATATGTATCAGCGGGCTCTTTGTATCAACAAACCATGCCGCAACAAATATTTCACACATATGCCACGTCTACTAATCCCTCCGGTCACGTAGAAATCTTATCGTCCACCCAAACTGCTACGCAGATTTATTCTCACGCGAGTTTACCCGCGAATGCGATGCCCGCATCCTCGCAGTCGCAATACATCCCATCGGCAGGTCAAGTTCAAACATCTATACCGCCGGCTATAAGTGCCAATAATACATCAGCCGTGACGCATATGCAAAATGTCTCGACTTCGACAATTCCTAATATGCAGAGCGCGCCTGCTTTACTCGGAAACACTGGACAACAGCCTCAATCTCAACAAAATATTCTCATGCAAATGCAATATTCACAAAACGCAAACGTTATGTCCAATTCTATGTCGATAACACCCAATATGGCGAATATCTCGGCGCCATCATCTACTAATCTGCAACAACCACATCAACATTTTCTTTCAAATGCGGATCAATGTCCTGTGACTGACAGATCTCTGGTAAAACAAGACACTATGGATTCGGTACAATCTCTGCCACCGGATCTACCAATTAATTTACAACAAGATCAAATTGTTGCTCCTGCTCCAGTCGCAACGGGCGTTGCACAGCAAACTGTAGCGTCAAACGATGGAGTCACGCCAGAAAATTCCGAAAGCGTTCCTACTTCCGAAAGAAGCCGGATAAAACGTACAGGGACTAAACGTAAAAAACCGGGCATTAAATTGACGGTCTTGTCTGTCAGCAGCGGTGAAGGACAATCAATGACTGTCGAGTGCCAGTTGGATACGAGTAAACAAAAGACTGTTACATTTAAATTTGATCGAGACGACATGGTACCAACAGATATTGCTAACAATTTGGTTGCTGAAAATCTATTGCCGCAATCTCAGTGTGAGACGTTCATAGAATTAATTGAAGACATTGTTAAACAATTGCGTTTGGATCCTACACGTACCTTACCTTTGGTAGCCCATGGCCCGCCTGATCAATCTGCTGGTGGAAGCCCGGTTACAAGCCGACGTCCTAGAGATCGTGATCACAGTCTCGATACAGCTAAGAATCAAGGGTATGTATATAATTGGTATATATGGTTTTGGACGCAGCAGGTGAGACATGGCTCGCTAACACGTCAAAGCAGCCACCGCTCGTCGTACAAAGTCCATCGTAGACACCGTTCGAGAGACGAAACTTCAAATACTTCTACTCCAACTAAATTGTTGCCGATTGATCAGATTATTTCTCATATCGCCAACACTACTTTGGAGAAGCAACAAGTTGTACAGACTCCTGATAGTCAAGCCGGTGCTTCCAGGAGGTCATCCACATCTACACAAAATACTGATACTTTAACACCTACAAATATACCGAGTGATCCAACTGACAATCAAGAAACTGTCGTTTCTGTAATGCCCGCGGAAACGATTATGGAAGCACAACACAATATTCAAGACGATACTAATAATTCGGCGTTTAAATCTTATCAAACATCTACAACACACGTTCAGACTCAAGTACAGGATACAATAGTCAGCGCAGGTCACACAAATGAGGCATTGAAAGAATCTCAAGAGCAGGATGTAGTAGATGTAAAGGAATCTGGAATATTTAAAGAGATAAATGTGCCCGATGTTGCCGCAGAGGTATCGACTTTGACCGTACCGACGCCGATGCGCAAAATTTCTCGCTTCTTAGTTAGTCCTGTGATCGAACAAAAAAATATCGCGGCTGATGAGGAATCTTCTGCTGTCGGCGAAAGCATAGATCGTACAAATATTGTAACGTTACAGTCAGTATCGCAGTCTGTTGCGCCTACTGCAAACGTGGAGCTTATATTAAAAAATGAAGAACATGTCGAAACGAATGTTTTAGAAATTCAAAATGTGACAACGCTCGAGCCAACTAGCAATAATGAAACGATAGTTCAGCAGAGTATTCCGTACGCCATGGAACAAACAGACAGCACACAACACATTATTCAAATGCAAACTCTGCAACAGGTAACGGGACACATGCAACAAACCACGACTATTGGACAGTCAAACCAGCATACCATAATCGTCCAAGGATCTACGATAACGGCGCAGCAAACTTCCCAGATACCTCAGACTGGCGTACAGCATTTCGTACCGGTTAATTCACAGGAGTTGCAACCTCAGTCTCTCCATTCAAACGGAATAGCTCAAACGCAGGCTCAGTATCCAAATCAAGCGATGATGCAACCTCAAGGTATAATGCAGATGCATATGCAAGCGGAACAAGCTCAGCGTCCGGCGATACAGCCTCCGACGCAGCAGTACGTCATGCTATCGGGCCCCATGCAACCGGTACAACCGACGACTGTAGATGATCGAAATCGCAGAGTGTCGAGTTTATCCGCTATGTCCAATGTATCTTTGGACTCTCAAATTTTGGAATCGCCCGGTATGACCGAGGAAAAAAGGCAAACCGTGAACGTAACTAGTATACCTGTAACGCATATGCAACACATACAAGTCGTTCCGCAAGACATCCCGGCTACAGTGTCATTGCCACAAAACGTCGTAGAAGCTACTCAACCTCTTCATCAAAACGTGCAACATATTCCGGGAACCTTACCTTCATCTATGCCGGTAACTGCTTCGATACATCCAGTCGCTACCGCAGATATTTCCACACCCAAAGTCGCCGTTAAGACGAAAGAGGTATCTTCGACGCTTCCAGATCTCGCGCAAAATTTAGCAAACATACTTTCGAATCCAAAATCCAAATCTGCCACGCCTCATCCTTTGGCCAGTCATGAACCAGCTGCTGTTTCTAATGTCGTTGCTCCTGCATCAGTTGACTACAAACCTGTGCAGTCTGAACAGTATTTTCAGCCTATACAACCAGAGGCGAGTCAGTTGCAAATTCAACCGCCTATTCAACATAATTATCAAGGGCAGATCATTCATCAGGGATATCAAGGACAGCAGAATTTTCAACAACAAAACCAAGTGCAGCCGATACCGCAATCGATTCCGTTAACGATCCCTCAAATTGACGCGCATGTATCAAATCAATCAACCACTCAAGGACAGTGGATTGTAGCTAATCAAACTCCCTTACAGCAGCCGATACGACATATACAGCCAAATCAGCTCGAATCTTCTGTCATCAATCAGTTTGATCAATCACATTTACATTTAAAACTGCCGGAACAGCATCCAGCAAAACCTTTGGAAATTGAGAATTCGGAATCTTCGAGTTTAAACTGTTTACTTCATCATTTCAGTATACGTCGTACTAGTTCCGATTGTCAATTACCTACATCTGAAAATGAGAATTCCAGTCATGATGTGACGCCTGAGCACACTCTTGTTGAATCCATCGATTCTACGTCGATTCTGCAACAACAGTTGTCGCAACCGCAGCAGCAGCAACATCAACAAAATTCATTGGACAAAATGTCGGATATAAACGGCGTCGGAAACGTTGGTGCAGGACCACAAACTATAGCTGATCTGCATCAGAAACTTGTACAAGTGACTAGTCAGCCGTCGGAATCACTGAATGTTGGTACACCACCTATAAGTTATCCAGCTACGCCTCATAATAATCAGATGGTTGGAGGATACGACGCGTACATGCATTCTTTGCAGCAGAAATTGTTTAATATCGGCGTGCCGGTTTCATCGGCGAATGCCGCATGCCCATTATCTCCTCAGACAACAATACATTCCTCCACTATTCTGACCGATACGCAGGCTGATGTGTCTATCGAGGGTTCCACTGTAACGCAAGACAATTCTGGTGCATTTGCACTTTCACAAACTAATGTGGAATATTCTCTTGACAGTCCGACACCAGGAACTCACACAGGGTCTGAAAATATGAGCCCAAGTAAAGAAAATGTAAAAATACGAGCTCAAAGACCAGGATCCCGTTTACAGGAACTGGAGCAGGAATTGGCGAAGATTCATCATAGAGGATCCGTTTTCGTAGCAGCTCCGGTTCAGCCATTAACACCACCTATATCTGCACAAACGCAACAATCTGTGCAAAATTTGTTGACAACTGCTCAGCCAGTGTCAATGATACCTGTGGCTACTGTTACTCCCAATATTGTAACACCGCGGTCTGGAACCAATACTCCAGTTCAGACAGAAGATACGACTAATGAGGCAATGTCTATTTTCTGCATTTTTAAGGTAAATCCTACTCAACCTATCAGAAAGATATCAAGATTCGTGGTTTCTAAAGTTGCGGGCCCGCCTGTTCATAGCAATGCTGTTAATCAACAAGTTGCTGATGCTGTAAGGTCTCAATTACAAACGGAAGAATTAAAAATTTTAGAACGGCAAAATATTCTGTCTTATCATACAGATGATCTACATGGTGTATCTGCACAAATACCTCATAGTCGAGAGAATTCTGTTCCGCCAATTGTACAGGCAACTCATGGTACTAATATTTCAAATATTGAACTTGAAAAAGAAGAGAGATTTGTTACTCTTACACCGAGTGAAGAATACCAATTACTTATAAAGAGACAAACTTTGGAACTAGAAACATTACAAAGAAGACATAGAGAAGAGTTGGAGCGTTTCCAACAACATCAGCTCGCGCTTCATCATCAGCATCATCCGTTGCTTTATCATACGGTTGCAACAAATATTTCCGGATCTAGAATTTCAGGCACGGAGGACTATCTGATGTTTAGTACAGCGCCGCAAACTCCACTGCAGAAAGGGCCGAACAACTATCCGGACACAGATGAGACTTTACGACTGCTTCAACCGCAGCAGGCATCGGCTGGAATACCGCATGCTTATGTTATTCCAATTCCAGTAGTTGTAGTTTCTCAGCAGAGTAATAACTGCTCGAATGATATATCCGAGAGTACTGATACGACGCACAGTACGGTAGTTGGAAACCCGACGCAGTACCAATTCGCTCCTATATTATCAGAAGGAACGAATATCCCGTCGACAACCGGACCATTAGCCGCGCCCGCGCCTTTATCGATATCCGGCGCGACAAGCGCCTATATTCAGTATCACGAGGGTCAGCCGCTATCGAATTTTCAGACTTTCAGCTGCACACCCCACGGCGGTTTCTTTTTGCCAGCTGGTTATCGGCTGATATATACACCGCCAACGACACAATCTCAGCCGACGACGCCTGCCACGTCTCACGTGGCGAATTCTTCGCGTGACGATACGCCTCCGACGGCGGAGCTGCATCATTCGACCACCGTCGAAAACTCAACGGTTCCTCCTTCGCATTCGGATCAATAA
>SINVm1_gene_07704-mRNA-1-R1-1-A1
ATGTGGTTCTATTATTTACTCGTTGTATTCGGCGTTTTCGATGTCGCGATGGCTTCCAATGGTTTCGATTTCGGAGACACTCTGGCCTTAATCTTAGGATTAAGCATTGCGATTGTTGGATTCTTTGCTTGCATGGGAGCTTATGCGAGAAGGCGAGGTCACTTTGAATCCTTGTGA
>SINVm1_gene_12888-mRNA-1-R1-1-A1
ATGGCCAATTTGTCGGCGAACATGACTGTGTCGAGCATTTTGAAGAACAAGAGCTCGTTCGACGATGAACCGCGGAAGAAGAGCAGAGAGGATTGGCGAAAAGCGAAGGAGCTCGAAGAGGCGAGGAAGGCTGGCACGGCGCCCGCGGCCGTCGACGAGGAAGGTAAAGACATTAATCCGCATATCCCGCAGTACATCAGCGCGACACCATGGTACTTTGGGGCTCAGGGTCCCACTCTGAAACATCAGAGACCGCAGCCCGAGAAGCAGAAGCAGTACAGCACCATAGACTCGTGGTACAACCGCGGGGTGGACACCTCGCGAGCGGCTACCAAGTACCGTAAAGGCGCCTGTGAGAATTGCGGCGCGATGACTCACAAGCAAAAGGACTGCTTCGAGAGACCGCGCAAGGTCGGCGCAAAGTTTACTAATTCAATGATCGCGCCGGATGAATTCACACAGCCCGAGCTGTCTATGGATTACGACGGCAAGAGAGACAGATGGGCCGGTTACGATCCTTCCGAGCACCGTGCGATTGTGGAGGAGTACCAAAAGATAGAAGAGGCCAAGAGGCAGATGCGCGCAGAAAAGCTCAACGCGGAGGAGGAGAACGATGAGCAAGACTCGGACAAGGACGAGGACAAGTATGTGGACGAGGTGGACATGCCTGGTACCAAGGTCGACTCCAAGCAGCGCATCACTGTGAGAAATCTCCGTATTCGGGAGGACACCGCAAAGTACCTGCGCAATTTAGATCCAAATTCGGCGTACTACGATCCAAAGACCAGATCCATGCGAGACAATCCTTACGCCGGTACAGATCGCGAAGTGGACTTCAAGGGCGAGAACTCCGCGCGTTTCTCGGGAGACACGCAGCAGCATGCTAATGCGCAATTGTTCGCTTGGGATGCACACGAGAAGGGAGTCGATGTACATTTGTTGGCTGAGCCCACAAAATTGGAACTACTGAAACAGGAATATGACAAGAAACGCGACGAATTAAAGGAAAAGGCGCGCGACAGTGTGATTGAACGTTATGGTGGCGACGAGCACCTTAAAGTACCATCAAAGTCTCTGTTGTTGGCGCAGACCGAGCACTATGTCGAGTATTCGAGATATGGTAAAATAATCAAGGGACAAGACAGACAAGTGATACGATCCAAGTACGAAGAGGACGTTCATCCAAACAATCACACATCAATCTGGGGTTCCTACTGGCAGGATGGAAAATGGGGCTACAAATGTTGTTATTCCTTTATTAAAAATTCATATTGTACTGGGGAAGCAGGAAAGAAAGCGGCGGAGGCAGTGAGCAACAGTATACCAGATAAAATAGCATCTGAACCAGAAGAGACATATGATAAACCAAATACAATGGAGGATAACCGTTCTTCCAAAAATCGCAAGAATAAAAAACGGAATAATGCAGAGCAAGATGATGACAAACTAAAGGAAGCACTAAGAAAGGAGGAAGAAAATACGAGGCAGGCGGAAAGGTTGTTAAATCTGGATGAAAGGAAACGTCCATACAACAGCATGTATGAAACAAAAAAATTGACAGAAGAAGAGATAGAAGCGTTTCAAATGAAACGCAAACGGGACGAAGATCCAATGGCGCATTTTCTTTAA
>SINVm1_gene_07697-mRNA-1-R1-1-A1
ATGCTTTTACGATTCGCTCACCATGTCCGAACATGTACATCTGCATCTACATTTGCAAAAGATATTAAAGGTTCAGCCTATTGTGAATTTTACAATGATACGATGTGTGCGGAGAATGAGCAGGATTGTTCAAGACAAGAAGAATGTGGCCCGCATGATGCAGACAAACGTAATCATTGTTATGTGTTGTGGACGATGAATAGTACTACTAAAGAAACAATAGTTAAATTAAAGGGTTGCTTTTTAGATAACAATGATTGTTATGATAAACCGCTTTGTGTGGAGAATAGTATGGAAAGAAAAAGTGAACACTATTTTTGTTGTTGCGAAGGCAATATGTGTAACCAAAATTTCTCTTGGGTTCCACAACCAACCTCAAAGCCTACAGAACCATCTGTTATTCATGAATTTGAACCTGTACCCAATGCAAAGCAGCAAATAATAACAATTATTCTATTAACAACAATTCCTGTGGTTTTTGTGATTATTTCAGTTTCTCTTTGGTGGTTCTGTCGTCGTCGAAAATTGGGCTATTTTAACGAGATTCCAACGCTGGAGCCTGTACCATTGCCACAACCTTCACCTAATCTAGGCTTACGACCAATACAACTTCTTGAAATTAAAGCTCGAGGTCGTTTTGGAGCAGTTTGGAAAGCCCAATTTAAAAATGAATTTGTGGCGGTTAAAGTTTTTCCTATGCAGGATAAGCAATCATGGCAGACTGAACAAGAGATCTTTAAGCTTGCACATATGGATCACGAAGATATATTACACTTTATAGGTGTTGAAAAGCACGGCGACAATTTACAAACTGAATTTTGGTTAATTACAGCAGGTTTGATGCATCTACATGAAGAAATCCCAGCTAACAAGGCAGACGGTTATAAACCAGCTGTTGGAACGCGTAGATATATGGCACCAGAAGTTTTAGAAGGAGCAATAAATTTTACTAGAGACTCATTTTTACGAATTGACATGTATGCCTGTGGGTTAGTTCTATGGGAATTAGCTTCAAGATGTACTGTACAAAATGGACCAATAGGAGAATATCGACTACCATTTGAGGACGAGGTCGGTCTCCATCCTACTTTAGAAGACATGCAAGAAAGCGTTGTCCATAAAAAAGAGAGACCGCTCATTTTAGAAACTTGGCGTAAACATCCAGGACTATCATCAATTTGTGATACAATGGAAGAATGTTGGGATCACGATGCCGAAGCACGCCTTTCTGCCTCGTGTGTAGTAGAACGAGTTGCTACTCTTGGTAGAGCTCTTGTATTAAATTCATCTACTTTGATTCGTGTTGATAATACCAACGAGATTATTACTACCAAGGAATCTAGTATGTAG
>SINVm1_gene_14880-mRNA-1-R1-1-A2
ATGACAACGGAGGCGAGAAAAAAAAGGGGGCGACGACGGAGCGAACTAGGAAGAGAGAAGATTGAACTTAACTGGGGTCAAATTGACTCTAGTAGGGAGTCCCTGCATTCAATATGGCGACTTCCTAATAGAGTCAGGCTGACTCCTTTTAAGACGTTCACCAGAGGAACCGTCTTCTTGCGAAAATTTTCGAGAATAGGATCAAATGCAATACGATATACGTCTTTTGAAGCCTATACTATAACTCTGAATCCCGACAGAGATCTCAGATTCCAATTTTCCCATCGCGGTAATATGGCACCGTATCAGATCTTCTGTCTATTTATAGCACCGACAAAATTTATGATGCATATAGGGAGTATCGAGTACCATAATCTCTTCTTCCAATCTTTCCTTCCGTCTCTGCAAACTAATAGTGCTGAAGAACGTAGAATACATCGAAATGAGGACGCGCAGGCCTCAAAAACGCCGCAGTGCGACTGGCTCTGCAGGCTTCACGGAGTTGTCGGTTCCTCTATCTCACTTGATGAGATATTGCTTTTCTTTGAATTACAGTATAATATAAAGAAAAAGGAGGAGGTGCAGGAGATGCCACAGGAAGAGCCTAATCCTCTGATGCGAAAGAAGAAAACACCAGAGGAATTGGCGGCCGAAGCTGAAGCCGAAGACGAAGACGAGTTCACCAAACTGAGAAATACGATAGAAACGCAAGTGAACGAGATCAAATCGCAAATTGAAAGTAAGTGCAGCCTCCAATGA
>SINVm1_gene_07708-mRNA-1-R1-1-A1
ATGAAATGTCATCGACAATGTGTTTGCTTGCTTTTGCAAGTAATCTCTTTTGTCGCGAACTGCCTCGCGGAAAATCTGATACTTAATGTAAACTTCAAGAAACCGATTGCGGTAACAGATCACGCATTTCTCAGTTTCGCTCTGGATCCAGCAACGTTGCAGGACAATGATTTTATTAAAAACATCGAGAGAAGCACAAATTTGGCACGAGGCTTGGTACCTGCTTACATTCGCCTTGGAGGACCTCAAAGCAATTTTTACAACTTCGAACAAGTATATTCGCACGAGATTGATATGGATCCAAATGACATGCATTTTGTCGCATGCATCACTCCTCACTACATTGGCAACGAATTGAATTCCAGCGATCCCAAGAACATAGCAGAACTTCTCTCTTTCAGCGATCGAATGGGTTACAACGTCAGCTGGCAATTGGGCTATGAATGCCAAACGAGATGCGACTTATCTGGCAGAGAACTGGGACAATACGTCGCCAACTTGCGCGAAATGCTGAAAACTTTCCCAAGATATGCCAATAGCTTAATCACGGGACCAGATATTGTGGCATACAGAACGGCGCAACAACAGAAGTATCTTCAAGATTATTTGCATTCGGCAAATACTGCGCTTTCTGCAATTACATGGCACCCCAATCTGGATAACGTTTCTCTAAACAACGACAACATTTCTATACATTATGATAACATGATTGCTGAAAAAGACGAGCTGTACAAAATTATCGATAGCGCGATTTATATGATTATTTGTAACGTTCAATTTTTGCATACACTCCTAGTCGAATCAAAACCACAAGAGAGCAAATACCAATATCTAAGAGCACTTATCTGGACGAAAAGACTTGGGGATGCTGCCAAGCTCGGTGTACAAGTTGTAATGAGACAATTGTTGGACTTAACCCAAGCCACTCCTGTTTATTGGGTATCGTTATTGCACAAGACTTTAGTGGACCGTAAAGTCTTGGAAATAAAACTTCAATCTGACAACGAAAATCACGTGTATTTTTACAGTCAGTGCGCGAAACCCTCAATGCTATACAGTAACGGAGCTATTACGATTTTCGGCATAAACCTGACACCGAAGAAAGTGACTGCTAGTTTAAAAGATCTCAAAATCAAAATTCTTCATCAGTATATTTTATCACCAGATTTTGAGACAGACAATAAAATGTTTTCAGAGAAAGTTCTATTGAATAATAAAACACTTAATTTAATAAACGATACAAAATTGCCTGAAATAAATCCAGAAATTATCATCAATTCTGATGGCCTTGAATTAGAACTCCCTTCTGATGGCATAGGTTTCTGGGTTATACCTAATGCAAAGGTAGAAGCTTGCATCTCTTCTGAAGAAGAAATAATTAAGAACAGTGCAGTGAAGAAATTATCGAAACGACATGAAGGTGTCATCCAACAAGACAATCAAGAACATGAAGAAAAAGATGTAAATGTAGAAGATGATGTAAAAGAAAATAAAAGTCAGTCAAATTTAAAAATTCGAAAGATTTATAGAAAACGGGATCAAAAGAAACAGAAAAGCGTGGAAAACACTCAAACTGAAAGTCAGGAGGAAGTCTGGAAGCCTAAATTACTTGAAAGAATAAAAAAACTTAATAAAAATAAACTTCCAAATTTGCAGAGATCATTCTCGGTCTATTTGGGAGAAGAACAAGAAAATTCAACTGAAGAAGTAGAAGAACAAAATTTAAATAAAAAAGTAACGGAAGACGATCCGTTTAAAAACATTCAAGATACTGTGAAAAAGTTTAAGTACATTCTGCTGAAAAAGAAAGCTAAAATGGAAATCAAAAGTACTGAAGATCATCAATCAGAAGTACAAAACATTGACAATATTCTAGCGTTAATATCAAAGATTGATGCCCTTCTTCTTAATAAAGATACTTCAAACGAGCCAATTATGAACGAAGTCAAAGACAAAGTAAAGAATGGAGATAAATCAATAATTAAAATAAATAATAAATTAAACGAATATTCCATTGAATTAGAAAACTCTGAAATAAAGGCAAATATAATTAAAAAAATAGAAAAATACTACAATACGCTTTATAATTTGTTAGAAGACAATAACTCAAAAAAGAATAGTCAGGTTAATATCAACGACGATTTAATGGAGAAAAAAAGATTTAAAAGACATTTGGACAGAAACTTGAAAGATTCTAAAAAAATCACAATATTAAAAAAGCGTTCACAAATAAATGACTTAAAGAATTGTAAAGGTCGAGGGAAATTAATTTCATCCTATTATTCCGGTAATTCACAAAAAATTTTTAATGATAATAAGAATAAATATAATAATTTGTCTCAAAGAGACCCTGTTAAAAGATTATTCAAAAGCAATGCGTTTGAAAATGCTGCTCGTCATATTGATCGTCAAAATTTAATTCAAGATCGCAACAGAATAGAAAACGATGTCTACAAAAATACACAATATAGTAAAAAATCAATGTTAGACCATCCAAAGCACTCTAAAATTAGCATCACGGATAAATATCAAAGTTTGATAGAGCCTGGAAGAATGAAACGAGATATTAACAAAAAATTCGTCGACATAGGAGGGCATCTGAAGAGAGAGAGCTCTTTCAGAAAACGTTCAAGAGACTTGAAAAATTATCTAAATGAAAGAAAGACAAGACAAAAAGACGATAGCAAGAAGGAAGGATTTGTAGTTCCATTCAATCCAAAAACTACTGATAGCGACGAAAACAATTTTTATGGCTTCTTTCGGCAAGATCCTGTCAAAGGATTTCCCGAGGGTGATATTTTTGTGACCACGGGAGATTCGTTGGATGATAATATTGCGAAGAAGAAGAATACGCAACACAGTCAAAAATCGACCTTAGACTATACAAGAGATAATACTTGGATCGAGGAGGTTGAAGATCAGTCCAAACATAAGCCAAATGAATTTTTTGAGAACATCAAGTTATCTAATACAATAAAGGAAAACTTTAAAAATTATGACGATCTATGGGAGGCAGAATTTTCTGAACAACATGATAATAACAACAACAATAATAATAATAACGAATTTACTGTTGCAGCTTCAAAGCCTTTTGATCAACTTCCCAAAATACCAATTTCTAGTATCAATCATCAAGCGTCAAATGCAGGATTTAAAGAAACGAACTTAAAGATGGAACCAGAATTAAAACCTTCGAATTCCTTTTATCTACCTTCTCAAGATTCTACTACGAAAGATAATTACGATAATTATCAAATTTCAAGTATAAATTACGACAAATTAAAAGAAGAAAACAGTTATGTTATGAGCATAAAGAATAGAGATCATATTAATGCAAAAAGTACTCAATATTCTAAACCTACTAGTGTATATACAGAACATTCTATTCGTGATGAACTTTTTCATAACAAAAGAAATAAAAGAAGCAATTGGGAAAACCTTCGAAAGATTTTTGCTGAAGAAATGATTAAGGAGGACGAAGAAAACGCGAGAGATTGCCACTGCAGAGTCATCCGAGCTACGGATTCGCCGAAGAAGCTCCACCAACGTCGCGTAAAATATAATTCAGTACCTACAGCCCAAATTACAGATACTTCTTCAGAAAATAAAAGCGTGAGTGCGGACGTTAAAGAATACAAAGAAATTATAGAAGGGGAAATACTTCCAAATGCAATCATTATTGATAATGAAGAAAATGATACAAGTATGGAATCCGTAATCACAGAATTAAATGTAATAGATCATAAATTAAGCAATACGACGCAGGCGACTAATCGATCACCACTGGATTCAACTTCAGAAGCTTCTCTAAACGACAATAACAGTGTCAAAACGTTTTTTCGTGGCCAATCATCAGACGTCGAATCAGAAAACAAGACAAAGACGTATGATTCTTCCCAAGTTATTTCTACGATTTCTTCAGAAGATAAGAACGATCAGAAAGATCTTATTTTCTCTATTGCTAGGAAAACCCTGGAAACGACCAATGAAAATGTACGAGATCCCACCATCGAAAAAAAGAAAACTGATAGCACAACCTATCCAACAACCACCGAAGATCAGAAAAACAAGAAAGGGCACAACAATGATTATAAAATTGAACTGAAATCAACCAACTCCCTCAAAGAAACAACAGAAGCAATAGCCGAGCAACAGGCAGAAAGTACAACGATCGATAATTCCAAGTTGGACGAATCGAAAACAAAGTCAAAGTTACGAAACGTAGAAGACAATCAGACTAATAAATCGAAAGCTCGGATGCAGTTGGAAAAAGATGCTAATGCGAGAAAAATAAAGATCATATCGCAAAACCTTCCTCGAGCATCGTTAGAAAGACTCATCAAATATGAGGGACGCTTGTTGAGACGCGCAGAACAGATCGATAAATTGAAAGAAAAATTATATGCAAGACGAAAAGAATTGTTGCATCAGTATCAAAATGAACTAATGACAATCGGTGACGAACAGAAAAGAAATTTGAGGAAAAGAGAAGCATGGGAAAGACTTCATAAAAGCGATGATTATTATCAACTGATCAATGAGGAAGAGTTTATTAGAATTTTATTGAATAATGATATTACCTACGAGGAAGACAATAAAAGTTACTTAATTCCTATAAAGCTTGCTCCTAAACAATCTGATGAAAAAATCACTAATGATGATACGAAAACAGAAGAACTTGGAAAAGAAATCACATTGGCTCGAAGGGATGTTAGAAAACAAACAGGCGAACGTTTAAAGCAATTACCATATAATTGTCGACTATCTGAAGACGTGAGAAATAAATTAGATAGTATGGACATCCGTTTAAATAAAAACTTTTTGAAAAAGATATTTACCAAAGATCCAGAAACAATTATTCTGTTGCCAAAAATCAAATCACCAAGCGCTGATCTGTTCCGAAAATCAAAAAATTACTTAGTTTCTTCAAGAAAAGATTTTGAAGTTAGCGAAGAGAATGAACAAGAACATGAAGCAAATTATATCGCTCTTTTGCCAATTAAAATTAAGAATATTTACAAGATGTTAGATGTGAAGGATAATGACGATTCGTTGGAAAGTTCTGAGATTCCAGCACGATGGGGTGCCCAGTATGTATTGGGAAAAATGCCAGGCTCAACAAATAAATATTTCGGTGACGAAACATTAGAGGAATTTGAGTATGAAGATCTTTCAACTCTGCTAAATTTTGAATATGAAGAGCTTTCAACGCTGTCAAGTGAAAATAATGAAAGTATTCCAGATGAAGAGAGTTCATACGAAAATGAGCAAGATATTTCTGTAGAAGACAGCGAAGTCGAATCAAAGAAAGATGAACAATACAAAATTACAAACGATAAATCCGATAATAAAAGTGGAATTTTTGTATTACTTCCTTCGAAAAACGTGAAAGAAAGGCAGCGAAGACAAATAAAAAATGAAATCGATGAAGGCACAGGTGAAACGAGACGCGAGGTTACAAGGCAATCAGAACCAAACAAATTTATTCTGGCTGAAGATCTCGAAAACAAACGTAATAAGAGATATTATTTAAATAACGTTATTAATAAAGAAGAAGAAAATATGATAAAAACGAATGATATAAGAGTAAACTCTTTACAACCTCGAATAAACAAAAAAAATCGAGACAATCTTCTTGAAGATTTCATAAAAGCACAGAAAAAGAATAATTTATTATCAACAGATTTTCTTCCATCCATACATAATGACGAACCTGTTATAAAAGATAACCCGAAGAGATCGGTCATTTTATTAATGCCACTATCACAAAAACAAAATGAACATGAAGAGTCAAAGGAAATAGTCAAAAAAATAAAGCGTTGCGATACACAACATCGAAAAAATAAATCTATGTTATTATCGACAAAGAAGGATAGTAAGAGAGCAAAAACTGCTGATAAAAATATCAACGTGGCAATCTCCAAGCAAAATTCAGATGATCATATTGTAAAAAACGCAAAATATTTGCAGGAAAACTCAGCAACATCAAAAAGAATGGTAGATGATACGGATGAGAATAAAATGCTTCTGCGAGCTCTCAAAGATAATCTAAATGTGGAGGATGTAATTGTAAATTTGAAGTCTCAAGAAAAAACAAAGAAATGTAATACAGAAAAATACATTTGCCATTGCGAAGAAGATAATTCCTCTTCTAGCTCTTCTTCTAGAGCAGACAAACCCAAAAGAACAAATCATCGAAGATTAAAATACAAAAACGCGAAATCAAATATCTTAAAACAAAAATCGCCAAAATTATACTACGAAAATTATCCTCACGAATTGCCCCTTCCTGATCTAATCGATTATTTCCCGGTACAACCTTACGAAGAAAATCTGAACCATATCCCGCCTGTACCAATTCTATACGGGGTAGCGCCAAATATTTTGCCTCACATAGTTGGAAATGAAGAGGTGCCATTTACTTCATTTGAGGACACACCAAGTTATTTAGTGGGAAGTAATCAATATCAACCGATCGTTGATCAAAAACCGTATCTTTGTTCACCTACAGCCGGAAAACATCAAATTGAAAGTTCCAGGTTAGTTACTTCACCTTCGACGAACTATGATGATACCACAACCACAAATCTTGAGTCGGACAATCTGATCGGTATCATCGAAGATCAAGAATATTCTTCTAAGTTAACTACAGAAACTCCGACTTTAGATGCACCAGAAACAGAAACTAATTTACATTTGAATTATCCAATTAATGTAATTGAAGAAAGTAACACTATAAGTCCTTCTAATTTAGATAAAGTTGCGCATAAATCGGAGGATTCTTCAGAGCAAACCGAAAGTAATCCAGATAATAATTTATCAGATTATGTTGACATAAGCAGCACGCCATCCTTTGTCTACGATGAAACAATTGATGGAAAATTTATAAGCATGAAAGAATGTATACAGTTGTTTGGTCGTGATGTGTGCGTACTCAGTGCGATGTCTCCAAGAAAGCTTGTCAAACTAACGCAAGAAAATAATCCTGAGAAATTTCCTATTAGAATTCCGGAATATGTCACACAAATGTCCGCTAGAAAAGAAACAACGTTAAACAGCTTGAGTAATTCGGATAAATCCAAAACAACTGACCCGTACTATGCATCGGAGCCATCTACCAGTGGAATCAATAAATCAAATGTCGATGCCAATAAAACTTCTTTACGTGAATCTCATCAATATCCAGAATCTATCGAACAAATTTCTAAGTCAAATGACAACTACGAAGATAAATCATTTAGTACTGTAAACAGTGCACCTACAATCAAGGAATTAATGGATCCAATAATTGATGAGCCTGCGCAAATAGAAAAAAATAAATTATTAGGAAAGAGTAAAAGTCATACGACTAAATTAATGTTAAATTCAAATGAGGAGGAGATAGTAGATCAAACTTCTACTGAAACATATCTTTATTCTACTCCTTCATATGAATCTAGCAAGGATGAAAAAGTAAACAATTTCAAAATTAATCAACAGACTCAGGAAGAGACAACAGTTACTAATTTCAATTCTACAACCGATTATAAAGAGGAAACAGAGAAAGAAATAGTAGGAATAGAAGCTAGAACCCATCCGGAAGAGATTCCTCAAGAACAATCTACGACGATGCAATATTTCGACAATAAAAAATCAAGTAATTTAAACAATAAAGGAGTTACCGCCAACAATCTCGAAACGATTACCGATTCATCAACAAATAGGTTACCATTTTGTGATAATACCTTGCTTTTAAATTCTATTAGAAAGGTCATCAATGACTTTGCATTGGATGGTCGTTTAACCAAGACAAATGATTATGATGAAAATATTCTTCAATCGCAAGGTAAAAATTTACTGCCAGAAATTCTGCAAGTCCCACATCTGAAGAACATTTTATCGTTACCGCGAATAGAGAGCACAATTGTAGAAAAGGTGAAAGACATCTTGTCCCACGTCACAGGCATTCCCAGAAAAGATTTCACAAACGATTGGTCGCACGGTGTGATCAAAAACACTTTACATAGCATGTCGAATGCTCTTTCTGGTTTTCATCACGAGCTTCCACCGATGACACTCAATGAGCATCAATTCCAAGACGGAGAATGGAAGACCAGTTTAGTGACCTTAGCACCCGTTCTAGATCAAAAGGTGTCGTCAGCTACACCGAAACACTTGCAGGAAAGCATCAAGGATCTTCTGAGCTCTTCAGCAATCGCGTCGCAAGTAAACCAGCACATTGTGCGGAATATGATTGTGCAAAGCGTGAAAAATAGTTTAACCAACAACGAAGATGACGAAATAGACGATGCGATAATTCATGCGCTAAACGGTGTTCTCCAGACATTAAAGGATTCAGAAGATACTGATGCGTTAGAAACAAATAATAAAGTTATTAATAATGAAGATGATACAAACGTGGTAGGGCAAAAAATGCCAACCAGTAATAATGAAATGGGAATAAATATTGAGAATTCATCATTGAATGATAAACAGAATTTTGATGTAAAACAAGATACAAAAATAGACGATAAAAAATTGCAAACCGTAGATTACCAGAAAGCTAAGACATTAGAAAATAACGCAAATATATTGACTACTTCTGAATTTCCATATTTACAGTTACACGAAGAAAAAGAAAAAGGAATAACAAATAAAGATAAAACAGAAGAAGATATTAATGATCAAATCTTTAACAAAATTAAGAAGACAGACGCAGAAGATGCAGAAAAGAAAACAGCTGAACCACTGGACTCCAAAATAACTTATCACAAAGCTATTTTGAAAAGTAATCCTGGCGTATTAACTTTTGAATCAAATTCAACAGGAACTGAAGAAAACACAAAAAATCATTACGTCGACGAAAATGTTCAAGATACAACAACAATCACGAATCTTATGCAAGAAACTTCTCCCAATTACGCACAAGTGTCGAATGGCATAATTTTAGAAAATACAGTAGGAGCTAAGGACATAAGAGAAAAAGTAAAACAAAAAGATGAAAAAACATTGATTACTTCAACTGATGAGATTGATCCACTAATAATATTGGAAAGAATTAAATTTAATCTGCCACCAACTAAGTATTACTCGCCAGAGATTTTAAAATACGCAACCAATAGTATTGATGATAATGTTGGAATTACGACAGCACCCAGAAATTATGTACAAGAAACTTCATCTAATTATGCACGAGTGTCGGATGGCACGATTTTACAGAATGTAGCAGAGACTAAAAATAACGGAGACGAAATGGAATATCCATTAACAACTACGTTTGAAAATTTAATTTCCTCTACAAATGTAGAAAATACAGATTACAAACCCGAAATTATTTCTTTAACAAATAAAAATATTTTAGAGCCGCAACAGCAGAATTTTGCCGAAGATAACATCATTAAAATCCACGAAGTTACTACGGAGGTTCAACGAACGTACGCAAAAACTACGTACTTCAAGGCAGGATCTTCCAGCGATAGCCCGAGAATTAGTTCGCCCTCAATAACTTATGAAACCGCAGACATAGGTGTAAATAATAACGATAACGAAAACAGTAATAGGAAAGAGGTGATTGTTTCATCTTCCAAATCATCTGCCACAAATGTATATTCTCCCCAGCTATTTCCTTCATCAACGGCTTCCGATGATATCTCGAAACTTCAGAAATCGCAACTTTATTACGTCAGTGACGGCATGAAACTACCGCTGGAGATAAAAAAATTGAAAGATGGTTCTTACGCATTGTCGATTTCAAAAAATATATGCGAGCAGCTTCTAACAAGAAAATGTCCTTGCTGCGTACCGCTACAAGGACGTATAATTCAATCATTAAAAAATTATCAAGAAGAAGATACGCATGCGATGACTTCAACAACTATGGAAAAGAAAGATCAAGAAAATATGTATGAAAATAACATTAAAAAAGATTATCAATCTGCTCAACCATTTAATACAATGATTATGAGAAGAAGCGCCTTGGGAAAGTTAAAAGAAGAAGAAGAAGAAAAACAGAAGACGGACGAGCATCATTTATGGAAACAAAATGATGATAATTTAGCAATGATTTCGATGTCCGTTATTGATTTCGCAAAAAAATATAATCTATTACTTAATTTCAATGAAGAAGACCTATTATTTAATAAAGATAAATTGCAAAACAAAATACAAAATTATAACGAGTCATTAATGAAATCAGTGAAGGGACTTGAACACGATCAAACAGAAGAAAAGAATTTTAATAATTATCAACCAATAGATCAAGAATTAAAATTACATGAAATTGAAACTGCAAATGATGTTCAAAATAGAAACATTGTACAGAAGATAAATCCTGAAAATCAGAAGAAGATAAACTCAGTTTTTCAAAGAATTAATATTTCTGAAGCATCCAAAATAGGCGAAGAAGAATTAAAATCGAATAAATTATCAAATATTGTAAAAGATAATACTAGAGTTCTTTACAAAAAGGAAAATAAGGAGCCTGAATCAGCAGAATCAATTAATGATGAATTTGATGTTACAGAAATTAAAAATTTTAAAGAAAATATTGGAAAATCAAACAGATATCAACGAAATACAAATGATCTTACAAATAAAAGAACGGAATTAATAAAATCTATGCTTCATTGGTTTAAAGGTTTTTTCGTAGATAAATAA
>SINVm1_gene_14882-mRNA-1-R1-1-A1
ATGGCAGAGAGTATTAATAATCCCTACGATATCAATGGGCAACATTTCAATTCTGACATGTATTTCCAAAAATTGTTAAAGGAGTGCACACTTAAGCAAATTATGGATCATGAAGCAGAAATAAAAAAAAACACTCAAGCTTTACATTCGGACATGCAGACTTTGGTATATGAAAATTACAATAAATTTATATCTGCTACTGACACCATACGCAAGATGAAGACAGATTTCAAGGAGATGGAAGATAGTATGGATCTCTTGGCAACAAATATGGAAAGCATCACTTCTTTTTCAGAGCAGATTTCTTCAACTTTACATGGAACAAGACAACAAATTGCCAAACTCTTGTTGAAAAAATTGCAATTTCTTTTTAATCTCCCTGGTAATCTTAAGGACAAAATAAACGAAGAAAAATATGCAGAAGCGGTTCAAGATTATGTTCACGCGCAAAGAGTTTTAAATCAGTATAGTAACATGCCATCCTTTCAAGGCATCCAAAAAGATTGTGAAGATATTTTAGAAGAACTCAAATCTAAACTCAGATTACAATTTCATAAGAGAGACGCTTCTACTAAGGCTTTAGCTGAAAATATCGATCTTTTGTTACAATTGAAGGAACCAGCTGATTCATTATGCACTGAATTCTTGGTACATGCTGAAGGGAGATTAACAGAACAATTAGATATATTGAAAGATATGTGTGAAAACGACATTATAGAATTTGTAGACATGGCTTCTTCAGGATTTCTTAGCGATTTAGGTTTGATTGTGACGTCTTACAATGATATGTTTATAAATCGAATGTTGGAAGACAATGATTTAGTTGATGACTTTGAAATAAAAGCTATGGATCATTTGAATAAGTTCATTGTAAGCAATATGAAAAAATATTTTGATTTGATGGGCAAACGAGTGGAGGATGTAGCTGACACGGCAATTTTGGTGAGAGCTCTTGACAGATTTCATCGCAGGTTGCAAGCAATGAAAATGTTGTTCAAGGAAACAGATTTTGCCAGAATTGGCACTGATCTTGTTATAAATGCTGGTCGGAAACAATGTCGTAATCATTTACATAATCTGAAACAACACTTAAGCGAGATTTTAGCGAAAGTAAGGCAGACTTTAGCTGCTAAAGTTACACAGGATGGCGATGGAGGTTTAGCGGAACTTCAAGCTATGCTTATTATGCCCACTATAGAAAAAGTTAAAGGAGTTTTACAGGATTTATTGGTATTTTTACAACCGGATTTGTCATTCAGTTTAAAAACACAATTTTTGCAAAGCTTCTGTGTGGATGAAGTGAGAGAAGGATTAATAATCGGTTTTCTACATCATCTTACGGCCACAGTAGCTGGATTTTGCAACGGATCTGATGTGTCCAAATTTCCGCCCACTCTATTACTTCTGCTCAGTAAAATGTGCATTGAGTATAAGGAGAGCAACGTTCGTTATCTGCTCACGACCACGGATGATCTTTTCAGTATTGATCAATACACGTCTTTAGAAAATATTATAACTCCTGGGTCAGAAATGTGCGACCGTTTTCAAGAAGCTGCACAAAATTTATTAAATCACTATGTGCGAATTCAAGGATTGACAGTGTCTCAAATGTTGAGGAAATCTGTAGAGACCAGGGATTGGTTGCATACGATTGAACCTCGAACCGTAAGAGCCGTTATGAAGAGAGTTGTAGAAGATATAACTGCCATTGATGCACAAGTTGCTGCTTTATATGATGGTGACAATGATGGTCAGATCGATAGAAGTAGTGACAGTAGTAGGAAAACTCATAGTGTTAGCATGTCTAGACAACACTACAGGTCAAATTGGTCGTCCTATACGCCCAGTCACATCGATTCCTCTCTAGTGACGAATATTCATAAACTGTTCTCCGAACGAATTGAAATATTCTCATCGGTACAATTCAACAAGGCGTCTATTCTAACAGGAATTATCAAAATAAGTTTAAAGACTTTCCTCGAATGCGTAAGATTGCGAACATTCAGCAAGTATGGTTTACAACAAATCCAAGTGGACACCCATTATTTGCAACTTCTTTTGTGGCGATTTGTGTCAGATGAAAATGTAGTTCACTTTTTGCTGGACGAGATTTTAGGTAGTGCAGTACATAGATGTCTGGATCCTATTTTGATGGAGCCGAGCGTAGTAGATATTATTTGCGAAAGAGGTTGA
>SINVm1_gene_07710-mRNA-1-R1-1-A1
ATGGATGATGAAGTGCGTCTCGAAGGTGAGGAGGAGATGGAGCTGGATGAAGCTTCCGAAGGTGAAGACGAAGATGAAGAATCAACAGGAATCCCTATATCTCCAGCTAACTCAGATCAGTTGATTGGACAGACGACACCAACGACTCCTGTCACACCAGATGAGGCTTTTCATGATTCGCTGAGATACCCTAAGTTTTCATTACCTGGGGGTAAGCCTTTGAACATTCGTCGTGGACCTGGCAGACCTAGGAAAGACCGACCTTTTGGAATAACTCGCGGAGGAGGGGCCAGAAGATCTTTTGGAAGGGGTGGTGCCAGAGGAAAAGGATTTGGATACACAAGGGGTGTACCACGTCGCACTAAAAGTAAAGATGATGACACACACTCGGAATCTCCAAGTCCTTTGCGTACGGGAATTGATGATGCTACTCCTGATGGTGAATTAGTGGGAAATTCGATCGATAGATCGATGCCAGCGCCGGAGGAACCTCCTTACTTTCCTGAACAATGGCCGGGCAAAGTATGCGCGTTATGCAATTTAGGCGAGAGGAGTCAGCTGGGACAAGGTGAACTCTTGCGTCTAACATGTCCATCGGGTTTCACTCCCGAAAAGCCGACAAATCGTGATGAAACGGCTACTGATCATCTTGTCAACGTCGTTGTCGCAGGAGATAAAAGTCCGCGTGCTACTGGACCTGGAATTGCTGTTACCTGTCGTAGGCAAAAAAGTTTAGCCAAATGCAGGAATACTAGTCTAACTAATTTCACGGAACCTGTGGAAGAATTGACAATCGTAGGCTATTTGGAGGAACCGGAAGTTGGAGTTCTGTTTGATTCATCGACCGGCCATTACTACGTTCATCAATCGTGTATTATCTGGTCTAGCAACAGTCAAGATTTACTATCAGAATTGGCATGTCGTGCCGTTTTACAAGCTTCCTCCAGACGTTGTGCTTATTGTTCACATTATGGTGCTGGAATTCCCTGCAAAGTAACGTCGTGCAATCGTTATTTTCATTTTCCTTGTGCTGCGGCTAGCAGTTGCTTTCAAGATACGAAGAACTTAGCTCTTTTCTGCAGTCAACATCTTGGCCAGGTTCCACTTTTACTGTGTGGAGAGGTAACATGCGTTCAATGTTACGGAATGGGTGACGTCTCGAATCTAGTGATGTGCTCTGTGTGTGGCCAACACTATCACGGCAGTTGCGTGGGTTTAGCATTATTACCTGGGGTGCGTGCTGGATGGCAATTTTGTCGGCAACCCGAGGATGTTTCAAAGGTAATGCTGTGTGAACGATGTGATAAAGCTTACCATCCTGGTTGTCTGCGACCAATTGTTACTTCCATTCCAAAATATGGCTGGAAGTGCAAATGTTGTCGCGTGTGCACCGACTGTGGTTCACGTACTCCCGGAGCCGGACTATCCTCCAGATGGCATTCTCATTATACCGTTTGTGATTCATGTTATCAGCAGCGCAACAAGGGTTTCTCGTGTCCACTTTGTAGGAAGGCATATAGAGCTGCAGCATATCGTGAAATGGTTCAATGTCATGGTTGCAAGAAATTCGTGCATGGTACGTGCGATCCCGAAGCCGATCCGCTTACTTATCAGCAGCGTAAAGATGCGAAACCGGATTACGAATATGTCTGCCTACATTGCAAGAGCATTGCTATGGTAGCGAGACGGAAAGACAGCATCGATGAAGGCGACTTAAGTTTAAGCGCTTCTCAAGAAAGTCTCGATGGCGAGTCCTCTGAATTAGATTATCCAAGTGGTTGTTCCGAAGAAGCGCTTTATTCGGTTGGATTAGGGAAAGGAAAACCATTTTGTGCCACAAAGATTGCGAAGAAAAGATTGGGGATTAGTAGTGGGATTATTGGTAGGCCAAAAGGTATTGGAAAATTGGGCTATCAAAAGAGGCAAAAGATGACTGAATTTGGAAGAAAAAGAGGACCAAAGGGAAAGATGAGAGGGTTTTATGGAATTCCCGAAGTGGGTTTACAGAGTCCGAATCCAGATTCATCTCAATCAAAGGAAGAAGAACAGCTTGGGGGTGAGAACAGATTGATCCTTTGCTCTGCCAAGGATAAATTCGTTCTAACTCAGGATATTTGTGTAATGTGCGGTTCCATTGGGATGGACCAAGAAGGTTGTTTGATTGCATGCGTACAATGCGGCCAGTGTTATCATCCATATTGCGCTAGTTGTGGTGAAAGAAATGATGAAGCTCGTTTGATTCTTTGTGATGACTGTGATATCAGCTATCACATTTATTGTATGGACCCGCCTTTGGATTATGTACCACATGGCACATGGAAGTGCAAATGGTGTGCACAATGTCAGACTTGTGGCTCTAACGATCCTGGTTTCAATTCTTCCTGGCAAAAGAGTTATACTCAGTGTGGACCCTGTGCTTCTCATACCGCTTGTGTAGCTTGTCAAGAAGCTTATCAGGAAGGTGATCTCATCATTCAATGCATACAGTGCGAAAGATGGCTTCATTGTGGTTGTGATTCAATTAAAAGCGAAGCTGAGGCTGAACGCTGTGCGGAGGAGGGTTACGTTTGTCTTCTGTGTCGTCCTAGAGACGTTCCTCCTCCACATCTTCTCTCCAAACCTTCTTCGAAATTTACTCGGTCATCTTCTCCACCTCAAAATCGGAATACAGAAATATTTAAAGCTTCCTCACAGCAATATTTGGTGGAAGGAGTATATCTTTCTGAAGCTGGGATGAGCCATATTAAATCCTTAACTGCAGAACATCAAAAACAACCTCAGATGGTAGATAAAGAAGCAGATATCATGGCGACTATCGAATCTGTTGTTGCTGGAGGAAGTTTAGATAACTCTTTAGAGGAAAATAAACTAGAAATGATGGATGTCAAAGATGAACCAGAGATAGTGTTGAAAGAAGGTATGGTATGGAACCATCCTCCCCCAGAAGGTTTCAGCATTTGCACTTCAGAAAACGGACTTCCTGTTTTAAATCTGCAAAAATTAGGAATTGGAGGATTTATTGTAAGATTGAGAACTAGGAAGGATAAGGAAGAAGAAGATGCTGAAAAACCTGGGGAATCTTCAATTGTGGGAATGGGAGATGATAAACCTCGAAGAAAACCTCAGAGAAGAAAGCCAAAAACAAAATTGGCAGAATGTTTTCCTATTTACATGCAAGAAGCATTTTTTGGCAAAGATTTAATGGATACAACAAAAGAGAAAGATCTTGAAAGCAGTAAACACAAAGTTCCTGAAAATGCCAATACAATTCAGTTATCACAAGATGAATTGAAGGTAATGGAACAGGTCAAAGCAAAACAAGAAAAAGAAGATGAAAAAATAGCTCCTGAACAAATTAAAAGAGAAGAAATTGTGGAAGATGACGGGAGTGATACTGAGGCACTTGGAGATATTTTACCAATTTCTGGAGATTTATTGGATAATGATTTAGTGAATACAATAATGAATGAAAACGATGAAGATTTAGCAAAAGCGAGCGAAGCATTAGATGAATTGGATGATGCTCAAGGTGCAAATAAAGATGAATTGACAGATATCCTTAGTCCACATTTTAATTTAGAATCAATGGTCAGAGACACCGGATTACCTAATATGGACAGTAAAGATATCGAAGAAATATTTAAAGGCGTTCTGACTGATGAATCTCAGGAATCTCAGGAATCATCGGTGTTTTCTGTTCAAGCTCCAACTTCTCATCCCTCATCATCTACTACTCCTCTTGTATCACCCTCTCCTCATCCTGGTGTTCAAACAGCAATGCCTTTAGCAAGACCTCAAGTACCTGGTGCTCTACCCTCGGTTGGCCAATCAAACTTAAATTCTCCAATGAGTTTTCCACCGCCTTCACCATATCATTCAGAATACAGCAATAGTCCACAATTTAGTCCGGCATTTTCGGAGCCACCTAGTCCATGGGTAAATCCCGAAGACGAGGGAAATGCTCCAACAGGCAATATTCCCATTTCAAGCAACCAAAGAAATATTTTAAAGATGGAGGCCGACGAAGCATTGGGTAATGCAGCGACGATGTCATCAGTTCTTTATGCTAATTTGAATCATCCTGAATGGAAAACTGAATATCCAGCATGGTCCGAGAGATGCAAGCAGATTCTTAAAAAATGGCGAGCACTACCAAACGAGCAGAGAGCCCCATTTTTGACCAGAGCTAGAGAAAATCGAATTCGTCTGAAGAAACCGCAGGTAATTAATGTACATATATTGCAAAAACAAGAAAAATCGATCGTAATAATATTTTTATGCCCCTCCAAGGAGACACCACCACCAAGCACCACCAACACTATCATCACTACCAATATAACCACCACCAATACCACCACCAATATGAATACCACTTCTACTACTACCGCCATGACTACCATCACCAAACCCGCCGCTATGACGGCTCAGCAGCAGCAGCAACAGCAGGGAGTGGGTCTGAGGCCCATGGAGAAGCAATCAGGAATGTTGATGACCACTGGAATGACGTCAACAGGCAACAATCAGCATCAGGAGGTGTGTGGGGTGCAGGGAACCCCGCCCAGCCCTTCCCTCTCTCCCGAGACTCCTAGAAACCTACAGTCATCTGCCTTGCAATCTTGCACAACACCGGCTTCTTCGTCCTCTTTATCTTCTTCTACGTCTTCTTCCTCCTCTTTTTCTCATTGTAACAATTCGGGTGAAGGGCAGCAACCCCTCCAGCAACGTCCACCCCCTATCGTTAACAGTGGCGGCGGGAGCAGTAGCATAGATCAGCATCAGATCCGAGTGCTCACTCCGTCCGAGATCATGCGTACCCTTCCGTCCCTCAGCCAGGAGCACTACGACCCCCCACCTCCGCCACCACCACCCACTGCAATTGTTCACACTGTGCCTCCCGTACAGAACCATCACCACCACCACCACCACCACCATCACCACCACCACCCGAATAACATCATGGAACAGGATAGATTATCAAACAGAGATCGATCTACCAGAGAAGCTGAACAGGAAAGACAATGGAAACAATTGCAACAGGTTATCCATGAACAACGTGTCCATGCGATTGCCAGAGTACATAGACAAATAAGCGAAGAAAATACACCTCAACTAACTAGTGATACTACACCTGCGTTAACAGCACAATTACAAGTTTCCACGGCGCAAGATACAAGTCAACTGACTTCCTTAGCTTCTCCTTCCCGCAGTACCTTTGCTACGCCTTCACTCAAGACTCCCCGCAGTATCACACCTCAATCACCCCATCATCAAACTATGGTACGACTGCCTGCGCAAGCTTCTTGTCGTGGGATACGTCCAGGTTTTCCTCAACCACCGTCTCCTTTCTCACCGCAGGAATCACATTTTCAGCGTTTCGAGGGTAATGTCTCAACTCCTGCATCTCCCTATTCATCACCCCAGACGCCAGGTACACCTCGTACCCCTGTGTTTAATCCTCCAAGTTCTGAAACTCCTCGACCACCTCAGGAACAAGAAGTGGCCTTTGCACAACAACCGGAAGTCAATAGACAGCAACAATTTAGTAAGAAGATTGAAGGAGTTGGCGCTAATTGGGTTCAAGTACAAAATAATTCTAGTGAAGGCACTTTTAGACATCCACTTCCGCCAGGCATTGTTAGGCCTAGAATGCCGATTCAACCGAATGTCTTAATAAGAAATTCCATTGGAATAAATGCGCGACATCCTGCAGCAGGAAATATTCAAAATCCGATTGACCATCGTAGTAGGACGCTACTGCAGAATAGGCCTCAAGTAGCCAATATTCCTGGTCAACAAAATTTCCAGGCAACTCAAAGCCTCCAAACACGAATGCCAACTGGCCAGCGCGTCGCGCGGACGCAAGACAATTTAAACCCAGGTATTCGCATGTTGAGCTCTGCTCCAGGGATGGTTCGTCCACCACTCGTCTCTACGACGATGAGTGATACTGCGGGAGTTACTAATTCAGAAGCATCTGAGATTCCTGACAATGTGACAGCTGAATTGGAAAAATTAGAACAAGAAGGAGCTGGTCCGATAGTTGAAGTCGAGGGAGTCAGTGCAATATTGGGAGATTTGGCTGATGATGATGATGAACTGCTCGCGGATTTCAACATTTTGGAATATGCGGATCCTGAACTGGACACGATTGCGGGTGGGGAGAAGACTAATATTCTTGATTTGGATCTCGAGCAAGTTGAAGTTGACTCCAAAGACGATAAACAAAAGAAGGAAACTAGAGACGTAGATCAGAAACCAGACTTGACTAAAAATTCCAATGTCCCGACAATAACATCATCGCAGGCGACACCGCAAGCAATGCAAGCGCAAGTAGTACAACTGCATCAACAAGTACAACAAGCGGCAGCGATGGGCCGGCCAATGCCACCTGGAACAAGATTGGTTTCACCAGATGGAGCGGTTTGTGGAGTGGTGACTTCCACAAATACGGTAACTGTGAGTTATCCATCGAGTTTCCCCGGACATCCGCAGAGACTTTCGCAAGCGCATATACAAGTCACGCAACAACAACGACTGGGCATGCGAGTAGCGGCGGGGATGCCAAATATGGCTGGCAGAGTAGTTGCTGTAAATCACATGATTGGTCCTCGGATGCCATTGGCTCCACCGCCGCCACCACCACCTCCACCACCTCCGCCACCACCCCCTTATCCGGGACCACCACCGCCGTATCCTGGACCGATACAAGAGCAGCCATTATTGCTGGAGGAGCTGTTAGAGCAGGAGAAGCGGGAACAAGAAAAACAACAACAGCAGCAACAGCAACAACAACAACAGACTGATAATGTCACTGGGGGAAGTCTTTTGAGCGACAGTGATTTCGAAAAACTCAAAGCTGATGTTTTGGGTACCACGTCGCCTCCTCAAGGTATGGTACCCGTGATAAGACCACCTTGTACGGCGAGATCACCATCTGCACCTGTCACTAACTGGCAACAAAGTGGCGTAGTTGCTGATGGAACGGCAAAGCTGGTAACGGCACAAGTGGGGTCGAGACAGCCGATTGCCACCCAGACCCCGCCTGAACCGAGAGTGGCTATTTTCAACATTCCTCAAAATCCAGCACCAGCGACTCCGCCAGAGGTTATAGTTACTGAGCAAGATCGGCAAATGCACATGCATTATGAACAATGGCTCCGTAATCAGAATGACTTATTGCTGCAACAATTAAAATATTATGAGACAGAAGTCCAAAAGCTTCGTAAAACAAAGAAGTCTCTCAATAGTAAGCTACGTCAATGTCGTAAAAATGGTACCGAATTGTCAGAGTCTGAAGCCGCTGAACTGCAACGGATTTCTAGTGAACAAGCCATTCTTCAGAAACATTTAGAGACTTCGCGTAAGCAGCACCGTCAACACGGCATATTACTCCAGGACTATCAAAATAAACAACAACAACGACAAACTCAATCCCAATCAAATGAACCTTGTTCTCCGTTGATGTCACCTTCTCAACATTCTCCAATGCATTCTCCAGCAGGATTAGTCTCTCAAAGTCCTGGTCCTAGCATGATTCAGCATTCACCAGCAACTCCATCAATTGTTCAACATAGTCCAGGCACACCATTGCTTCAACATAGTCCAGGCAACCCTCAATCAACAAATCCGGGTACAATGTCGCCTCATAATGTTCAGCAACAATCGCCAAGAATTGGCACTCCTCATTCTCAAGGTGACGAAAGTCCCTTTAGTCCTGGACCGATGCCTTCTCCGGGTTTATGTAATCCTAACACTACGCGAATGACGTCACCACAACATAGAACTATTATTGGCGGAAGAGTGGCAACTTCTCCTGGTGCTTTTACGCCGGAGACGCGAAATCAGCAACAGTTGATGGTTGATCAGAGTGTAAGAGTTCATAGTTTAACTCAGAGATTTGTCAGGCCACCAGAAGGGGCGCAGAGAAGAGGAGGTATCGTTTATCCGCAGCCAGGACAACAACAGTTGCTAAATCAACAACATCATATCTCTCAAGATCAAGGACAAGGTACTATTGTTCGGGGGACACTGCAACGGCAGCAAAATGTTATTACTCAAAGAAATTTGCAAATGCAAAATGATATTTTACAAGAAGGACAGACTGTTGTTGCTCAAAGAAATTTACAAACGCAGCAACAACAAGAATGCATTTCTCAGGATGCACAAAATGTTGTTACTCAAAGATCATTGCAAATGACTCAGCAACGACAACAAATTCTTCAGCAACAGCAATCTGAAGAAAATCACAATGTTGCTACTCAAAGAAACTTACAGATGCAACAAATTCTTCAACAACATGAAGTGGTCTCTCAGAGTATTTCTCAAGAAGGACAAAATTCTATCGGTCCTAGAACGCTGCAAATGATTCAGCAACGGCAACATTTGCAAATAGCACAACAACGACAGCAGCATGAAAGTGTTCCACAGAATATTTCTCAAGAAATTGGACAAAATGTTCAAATTCTTCAACAACATCCACAACATGAAAATATTTCTCAAGATGGACAGAATACTGTTCAACTTCTTCAACAACAGCACCAACACGAAGATGTTTCTCAAGATGGACAAAGCACTATTACTCAAAGATCATTGCAACTGCAGCAACATGAAACTGTTTCTCAAGAAGGACAAAATATGATTGCTCAAAGATCTTTGCAATTACAACAGCAACATGATGTTATTTCTCAAGAAGGACAGACTTCTATTCAACGTCAACAAATTCTTCATCAACAACATGAAGGTGTTTCTCAGGGTATTTCTCAAGAAGGACAAAATTCTATTGGTCCGAGATCACTTCAAATAGCTCAGCAACGACAGCACATTCTTCAGCAACAGCAGCAACGGCAATTCTTGCAAATGCAACAACAGCAACAGAAGCCTCCCAACTCGCCGATGATGTCTCAATCATCAAATTCCCCTAGTCCACAGCTGCATCAGCAACTTCAACAAGGTTATGGTCAGCCTCCAAGCTCACCCATGGTACAACAGACAACGATGGGTTCTCCGATGCTACAACAACATCCAATGAACAGGATTTCACCAATGCTTCATGGTAGTCATCACCATTCTTCGACTACTAATCAACCAAGTCCTATGGTAGCTGGGTCTCCTATGCAGATGCAGCGAAGACAGTCTACAGGAAATAGTCCGGCTATGCCAGATAGACCCCAGAGTGTAGAAAATCCTGGAACTCCAAGACCACCTCATACACCTCACAATTTTGTCCAACAAAATGCTAATTTAACTATAATTTCTCAGCAAATTTCTCAGGAACAAACTTCTATATCCGATAATCTTTCTAGGGGCGGAGGAAACTCCAATAATCCCTTAAATCCAATTCCTTTTCTTGATTTTGGGAAATCTGAATATTATAAATTAGGATTGAAGGGTGGTTCATCACGTGATCAAGAACAGATTTTTTCATCAGAAAATTCTACTAAAAACGGAGAAAATCCCAATAAATCTGCAAAGCCAGTGCAATTCCCTAATTTTGGACGGTTTGGATGGTTCAAATTAGGCTTACGAGGTGGGTCACCGATGTGGTCAAGTGGAAAAGGGTCTGAAACATCCCAGGTGAAAAGAGATCAACCCACGGATGAGAAAGCTAATACTTCCACAAATCGGAAAACTACCAGAATCAGTTCGTTAGTCTGCGTCGACTATAATGACTTTGACGATGATTCCCATACACCACCACAGGCTTCGCCAACTTTGGAGGTAAAATCAGCTGCTCAAGGTTCTTCTTTAACTTCTTCGACTTTAGATAATGGATCTCTAACTTTGGAAAGTCCTGGAGACAAACTGGAACAGCTTCCAGATACGACAGATTATGATGATGACAAAACTATAGTTAATACCGAGGTGACTTTGAGTTCTACAGCTCAGCGAGATAGTGACGATATCACCGTAATTGAACAGTTCGGCGACTCGGAACTGGTTGATGTTATTTCAGGAACTTTAGAAGGTGATATGCATGAAGAATATGTTCTCTTTGAATCTGGAATGGTGGTAGACATCTCTCCTGATAGCAATGATTCTCTTTGTCACGCTTTAGTGAATGATGCTGGTCAAGGTGACGCATTAGTGCAGATTTTAGAGATTGAAAATTCTGAATCTCAATCAGAAGAACCGATTTTGAGTGATGAAGATTTAGTCTCGTCTCATTTAAGAAATAAAAAAGGCCTTAGACTCGACATAATGGGGGCTTTGCAGTCTGGAAAAAAGCTAGTCGCTGTAACTGATACTCCAGAGTCTCCGGATCAAGAAGAGCTTCGTGCTGATTCTTCTCCAGGTCCTTATTTGGATCAGTCTTCTGATCAAGAACTTATGGTATCTTTAGTAAGTGAATCTGAAGTGGTTATCATTGACCCCACGACAAAATCTCCCGAAGACAATTTTTCTAAAGGCTCCTGTGATGAAGAGATTGAAAAAACTGATAACATTATACAAACTGATGTTTTGAAAGAAAATGTATCTAATGAAGACACGACAGATGATCAAACCAAATCTTTAAAACAAAATAAAAGTCCTACAAACTTTATTTTTTCAAACAAATCTTATACCAAAATGCCAGTTTCAACTGTACACCCAACAAATATTAATATAATAGTCTCAAAACCAACGGTTTCCTTAACGAATACTGTAATTTCTTCAAATTCAACTTCTATTCAATCAATTGAAACAGAAACTAAAATGATAGATCAGTTTGACTTGAAAGAAATTTCTTCGAGCTCTTTCAGCAATCAGAAAAGTGTTAAATTAACGATGGCGAGCATTGTAGCGGATGCAAAAATTGCTGCGAAACTTAGTCAAACCGCTCTAGAGAATATCTCCAGTCCTCAACAAATCAAATTGAACCCGAAAATTATGAAAGTCAATGAAATACCAAATGTATTATTCTCAGAGAAGCCTTCAACAACCTTTTCAAGTTTGCCAAACACAACGGAATCTCTGAACAATCCCACGAAGTTAATACTAAGTGTACAGTCAACTTCTATGTCAATTCCGGATTTGTCAAAAAAGGATATTATAAAGAGTAAGGAGAAGCTAACAGAAAATCAAGAAGATGAGAGCGATTTTTCGGATACATCGAATACTTTTTCAGGATCAATTGATGAAAAGAAATCTGATCCGTTAAATACTACAGACGAATTGGAGAGTATGTTGGAGGCTATTCATAATCCTGCAGAAAATATTGAAAATAAGAATGATACTCCAACGACGACCTTAAAAAGAATGTCACCCGTTACTGATGATTTGTCGCTCGTTAACATTTTGGAAAATGACACTGAACCGGTGGAGAATGATAAAGAACAGAACTCTTCAAATTCAGATATGCAAAAAGCAACGAACAAATCAGAAGAAATTCAAAAAAGCATGGAAGGTGTTAATAATGTCCAAATGAACAAAAGTACATGTCCAAATGAAAAGAATTGTCAGGAAGAACTACGTACTGAAATGGAGAATTCCAAGCCATTTCTGCAGCATTGTTTGAGCGAAGAAAAGGCTTTAATGGAAGAATCTACTGATGATATTTTAGATATGTTATCCAATATTATTTCGTCAAAACCAGAAATGGCAAACAGTAGCGAGTTGAAATCGAGCCTAATTTACCAGATGCCAACTCCATTGGATACTTTGCCTTTAAATATTCTTCAGGACTCATTGATGGATTTAGAACAAGAAAATATCGAAAATGATCAAATTTCTTCAGCTGAAGCTAAGAATGAGGTAAAAAATCAAAATGTTGAAGTGAAAAAGAGTTCTCCAGCGATGAGTCAAGCTTCAAATACTTTGGTAGTTAGTACCGTGGCACAATTGCAAAAAAGCACGACAACAGTTCCTCATTTATCACCACTCTCAAAACCGACAGAATTGACTTCCAATGTGGCCAACGTGTCTCATCAATTGAGAACATTGCTATCATCCTTACAAATAAATCAAACTGGAGTTGTCACCATGATTTCTTCAATGAAGTCTGGAAATATTTTATCTACTTCTAGCCCTTTTAATATTCAGAGTGGAGTTTCAACGTTGACAAAATTAGATCAAGGTCGCTGTCAATCTAGTCTGATCAGCAACATTTCAAAAGATTCAGACTTGATAAAAGAGAAAAAAGAATTAAAGGAATGTAGTGGAGTTAGTACTACAGTTTCGAAGATTAGTAATAGTGAGCAAATTTTTAGGGTGACTTCTGCAACAGCTTTTCAGACTACTGCAGCTTCTAATCTTTCAAGTACTTCTTCAGCTGCAGTTACTTCTAGATCCGTTACAACCTGTATTTCCATTACTTCAAATGCCATGTTGAATGCTATGCTGGCCGGTACTACTTCCTTGAAATCCTCGATAGCTGGTCATGGTCGAAGTAACACGGTACCAACTCAGTCTGCCAATCTTTTATGTTCTGTTTTGCCATCGACTTCAATACAACGCTCACAAAATCTTCAGGCGATTCTTCAAGTCAGTTCAGGAGCTTCTACACCCTCTCGAGTACTAATAAATACTAGTTCAGCTGTAACTAGTTCAATGCAATGTATTAGGACCATTGTGCCACCTTTGGCAACTTCTAGTGGAGTTTCAAATACTCCCAGTATCCTTCAATCAACTTTATCGCAAGCTCCGAGTCCTCTTTTGACCTCTAATCAGAACCAGTATAAATCGTCTGGTCTTCTACCAATAGACAATAAACCTGCAGAACTAGAAAATCAATCTACGACAATGAAAAAAGATTCTGAAGAGTCTAAAATTCAAGAGAAGAGAGAAATAGATTCCAATAAAAGTTCTTCTAATACTTTAAGATTAGAAGAATCCCAAAATGTGTTGTTGAAGCAATTATTGCAAAATACAGCATGTGCTACGACATCTTCAGTATCTACGCAAGGACATACTCTGCCGAAAGTTCCTTCGTTGGAAGCACAATTAGCTCGACCATTGCTGCACGAAACCCCGAAGCCAGTAATAAATAAACAAGTTCTTGCAAGAGAAACTTCTTTTTTATCGCATTCAGTAACACCCTTAAAAGTTCAAAGTTCACCAACTAAGGAAGAATCTGCTAAACCTCCTCCTCCATTATCGAGTTCGAGTACGACACAAAGAGTACAAACTGAAAGCTTGAAGCAACAAACGACAAAGTTAATTCCTACTTCTTCAGTAACAACAACATCAAAAACGTCTTCGAATATTTCTACGAATCAACAAGAAACTTCTGGAAATCAGAACAAACTAGGAACTGGCATCAGTGAAGGGCTTCAGACTCAACAACGCGTTTCCGTTGCCATTTCGAAAGTTAGTTTGCAAACTAAACCATTGGTAACTTCTGGAATAGTTTCAAAAAGCGTCCAGTTAGTGACCAGTAACTCTAGTAATGTATCTGGACCACAAACTCAAATTCAACAACCTCAAAATCAACAACAAGTGCCTCATAGTCACGGGGCTGTCGCGGTTCCACCACAGACAGTTGTGGCGTCCGCCGTCCCATCGGGTTCCAACACAGTGCCTTTAGTCGAAGTGAAGAAGGAAATCGGTCTTGAGGATGTTTTGACTGCTACAGGCACAACGCCAACCAGTCAATTGCAGACGGATACCAAAGACTTTATTACTACCAAAGAGGAGCTCATTGACAGTGCAATGGATGATAAAACTGATCTTAAAAAATTGAAGAGAAGGCAATATCAACAGAAAAGAAAACAGAGCCAGGGTAAAGATGCTGCAACTGCACCTCAGAAAAAACGTTCTCGTAAAGTTTCGCGCCTCGATGAGGATTATGATACGTTTGTGGACAATTTAATGGCCCAATTGCGGCAGCTTCAGCCGATGGTTGTTCTAGAACCTCATCTAAGTCGTAATTACGGGGTGTGTCCGATCTTTGGCTGTGGGGATCTTGCTAAGATTGGAAGTCAGAAAGATTATAACTCTAGAATTGGCGATTTGTTTGGAAATTATGGATCAGCCAGTTTACCTGGAATTTCTGATTATTATAATACACAGCCATTCGGAGAACTAGATCCTCTGCCACCTCAACAACCTTCGACTACACAGAGAGGATTTTATGATCAGGAATTTCCGCCTTTGAAGTTGGATGATACTGATGATAAAAAAGAGAATATGACGATAAATCGTGATGTAGACTCTCCCGATACCATTGTGAGTTCGTCTTCGCCTGAATGTGTTATACCAGAATTTATGCATCGTTTCCCTGGATTGCGATTGATTGAGGAAGAATCGGATGAAGAAGCGGAATGGCTGAAACGTGTATCACCCGTAATACCTCTGATTTCATTGAAACCTACTTACTTAAAAGATGCAGCTAAACAAGATAAGGAGAACCTTGGAATGCCAAAGCTTGGCAAATCTCCTCCGATTCCTTTACGAGAAAGTGGAAATGTCACCGTGACTTTAACTTTGAATAGTCAAGCTGCCGATGATATAATGGGTGTACTTAAGGATCTTGCTAATATTCTGAACATAACACCACCTGCTGGTTATCAAATAGTCGAACGAACTACTACTCCTCCCAGTCAGAAACTAGGATTATACAGGACAAAAGGAAAGGACGGCAAAGAGGGTACTCCAATCGATATACAAAGCATTCTGAATGGTGCAGCGAAATTTTGTCGTCATTGTGATGTTGTGATACTTAACAGTTTAATTCGAAAGAAAGTATCGGATTTACCATTTTTGAGCAAAGAAGAAGCTGAACCAGGCGATGAATTGTGCTTTTGTTCGGCGGCTTGCTATATGCAATTTGCACTTATGCATCGAACACCTTCCAACACTCAGGATAAGGCTGCGACAATAGTAGACCATCTATGCCATAAAACAGAAACAAAAATATTAGAAGATGATTTGAAGAGTCTGAAGAAATTCCCCATCAAACTTCAACAGCAGCAAATGGAAAGGCTTGAGAATATAGAAATCGGTAATGAACCAACAACGGAGATCAAAGTGAAAGCTGAGAAGTTGGATAATGTTGAAAATATAGAAAATGAAGAAAAACGGTCGAAGAAGCATTTGAGTAATGATGAAATCAATGATTCTATTGAACCCCAACCACCTGCGAAGATTTGGAAAGGCTTGAGATATAAAACGTGGTCGATGGGAGCTGTGCAACCTGCTACTAAATTCAAGAAACCTACTGATAGAGAAATTACCGAGACGCTGTTTCGTATGGGAATTGCAGTAGCTCCTGCAAAAGCCGAAGATACTCGTCGTTGCGTATTTTGCAAGAGTCAGGGCGACGCAACAGCCGATGGGCCAGCCCGACTACTCAACTTCGATGTGGATAAATGGGTACATCTCAATTGTGCATTATGGTCTAATGTAGTGTATGAGGCACAGAGCGGTGCACTCATGAGATTGGACGAGGTCCTGCAGAACAATCTTGTACAAATTTGTATTGTTTGCGAAAAATCTGCTGGTACAGTCAAGTGTTACAAGCCGAGATGCACCAACTGCTATCATCTAGTATGCGCCATCAAAGAGGGTTGCGGTTTTTACAAAGACAAGACCATGGCTTGTCCTCAACATCTTATAAAAGATAAAGATAAGGAACTAACCACACTTTCTGTCTACCGTCGCGTCTACGTTCAACGCGATGAAAATCGTCAAGTCGCCGCGGTGATGCACCATTCTGACAATAAACATTTACTTCGTGTGGGTTCCCTTATCTTTCTCAGCGTCGGCCAGCTACTTCCTCATCAGTTGCAAAACTTCCACACACCAAATTATATTTATCCAGTAGGCTACAAAATCGTACGTTTCTATTGGAGTATGCGTAGGCCGAACAAACGTTGTCGCTATGTTTGCTCGATCCACGATGTCTCTGGTCGTCCGGAATTCCGTGTCCTAGTTCAAGAACCTCTTCAAGAGGATGTCGAATTGAGAGACGCTACTCCACGAGCGGTTTGGAGTCGAATTTTGGAGCCACTGGCAGAATTGAGAAGAAACACGAACTCTGTTCAATTATTCCCGAGATATGTTTCAGGAGAAGATCTGTTTGGTTTGACAGAGCCAGCAGTAGTGCGGGTACTGGAAAGCTTGCCTGGAATTGAGACTTTAACCGATTACAGATTTAAATATGGTCGTAATCCGTTGTTGGAGTTGCCTCTGGCTATCAATCCAACCGGAAGTGCACGGACGGAGGCACGGTTGCGCAATCAGCTACCGTGGAAACGACCGCACACACAACGCACAGGAGGTTTTGCTTCACGTGGAGTGCCATTCGGTTTGCCAACCTGTGGTGCTGCTGCAACGATGGGTGGTGGGGTCTCTTCAACATTAGTTGCAGCAGCTGCCTCCTGCCCTTACTCGAAGCAATTTGTGCACTCCAAGAGTTCGCAGTACAAAAAGATGAAGCAAGAATGGCGTAA
ATGTTTATTTAGCGAGATCAAAGATTCAGGGTTTGGGACTCTACGCAGCGAGAGATTTGGAAAAACACACAATGGTGATCGAATACATTGGGGAGATCATTAGGACAGAGTTGGCAGAAACAAGAGAGAAGCAATATGAGGCTAGAAATCGTGGTATATATATGTTTCGATTGGATGAAGAGCGAGTAGTGGATGCAACTTTGTGTGGCGGTCTCGCTCGCTACATCAATCATTCCTGCAATCCCAACTGTGTTGCTGAAATCGTTGAAGTTGAGCGTGATCTCAGAATTATCATCTTTGCCAAGCGCAGAATTTCACGTGGCGAAGAACTGGCGTACGACTATAAGTTTGATATTGAAGACGACCAACACAAAATCGCATGTGCTTGCGGTGCACCTAATTGTCGTAATTCGAAGAAGAAACTGATAAAGAATAAATTATATTTATGCAATCTAGAAACCAAGATTTTAAAAACTTTAACTGATATAGAGAGGAATATATTATTTTTAAAAATTTGTCGTTATATTAAGAAAAAATATCGATTGCTTGTATATTATTGTATACGAGATAAGAAAAAAATATTGAAAGATCGGGAAAGAAACTGA
>SINVm1_gene_14883-mRNA-1-R1-1-A1
CAGGTTGAAGCTGGAGATGTCATACTCAGGGTGAACGAAGTTGACGTCAATCGATTCAGTACGAAAGAAGATCCTGCAGTGAAGGCTCACGTTCGCCGTCTTCTTTCTCCCGGACAACTTGCAAAGGATGAAAATATAGAATCTTCAAAAGATGTTTTGGCGAATACTCCTAAAAACATCGTTACTGGTAGTATAGAGAAGAAAGAATTCAAGAAGACGCCGGTCACACCGGATATGTCCGCAGACTCGCCAGCGCTGACACCGACAAGTAACGGCTCGTGCAGCGATGCCTCTCTTTCATCGGAATTAGAGGCACTCTTGCCACCTGTGGACCATTTTAAGGAAGAGGAACGAACTCAATGGGAACCCCTGACCGCCGAGAAATTCTCACGACAGAAAAATACACCCCGGTTTGAAGCGTACATGATGACCGGCGACTTGATGCTAAATCTTTCCCGCACGCAACAAAGCAGTAATTTGCTACCTAAGCAACATCAGCAGCGAAAAGTGGATTCCCTTAGGTACAATCCCAATCATCAGCACACCACTACCACTATCACCACCACTAGTGCCCATCACAACCACAATCATCATCATCATCATCACCATCATCACCATCATCATCATAATTCGGTGCCTAGCAGTCCCAATGAGACTCAGCTGGCACATCAGCATCATCATCATCGAGGAAGCGCTGCCAGACGCGATGGAATACAAAGCACTTCGGGAGCCCTAGTTCAAGTCGATCCGGGCAAGAATACTCCTTCAAGCTTTGGTTTTGTACGTACTTCGCGATCGGAAGATCATCTGCAGTTTCAGAAAGATCCCTCAATGAGCGCCGTGGATATTGACATCGATGACGATGTCACTTCAAGCCTGAACACGTTACTGGATCCACGGCCAGAAGGCCTAATGCCAAACGAGCGAATAGTCTGGACTTACAATGCGCCTGTTAGCTCACCGGCCGTTTCCTGCTGCCAAAACGGTGGTTCCTCATCTTCGTCTTCGTCCTCATCATCCTCTTCGACAAGCCCTCAGTTCCCTCCGGCCCAAACTGTTCCCGGGGTTTCCAGCGCCCCGGGAGGTCATCTCCCCGCTAACGGCGATTTCAGCCAGTCGGAAGCCATCAGCAACATGTCCAGTCCAGACTACAATGATGAAGAAACAATGGATATTCTCAGCGCGAGGGATATTATGATGGTGAGCGATCCTAGCGACAGCGATTCCACCATTTTGGCAAGCGAACCGCCCCAGAGAAGACTGAAGGCTAATCCTCAGGATGCTGGAGAACATAGAATAGTGATTCAAGTAAAAGGGCCTGACAAGGAGACTCCAAGAAATACGAGTCCTAGGCAAGCGAGAAGAAGAGGAAATCCTATTGGGGAACTGCCGTCGTCTGCTGCATCTCAAAATTTGCAGAGAAATCAACCCGGGATTCCAGGAGTTCCTGGAATCATTACGGGATCTGTGACACCGGAATGCGTAGGTTATCAGGAATTAAAAGAGAGCGAAGATGAGAGGGAGGCTCTGATTGCTGGAATATGCGATGAACAAAAGGGACATGGAAGTGGCGCGTCGCCACCGCAGTCAGCAGACGAAGAGAGCGATATCGAGAGTTTGCACAGTTTTCATTACAGTCCGAAAGCAGTAGATTTGCCCTCTGCGATTCGATTGGCAAAACGTCTTTACTCTTTAGATGGCTTCAAGAAATTTGATGTTTCTAGACATCTAAGCAAAAACAACGACTTTAGTAAAGCTGTGGCGGAAGAGTATCTACGTTATTTCAGCTTCGAACGAGATACATTGGATATGGCTCTTAGAAAATTTCTCGCTCAATTTTGTCTGACAGGAGAGACTCAAGAAAGAGAGCGAGTTTTAGTACATTTTTCCAAAAGATATTTGGATTGCAATCCTGGTAGTTTCAATTCCCAAGATGCAGTTCATACATTGACTTGTGCGATAATGCTGCTTAATACAGACTTGCACGGTCAGAATATCGGCAGGAAGATGTCGTGCTCAGAATTCATTGAGAATCTATCGGAGCTCAATGATGGTGACAACTTTCCACGTGAAGTACTCAAGCAGCTTTATAACGCCATTAAGTCTTTTCCCCTCGAGTGGGCTTTGGACGAAGAAGGGGATGAAGCGACAAACCAAGCGATCCAGCAAGGTGATGGTACGGCGGCGATTGCCGGTTCCGGAAATCCGTTTCTTGATGTGCCAAATATCACGGGCGCTACGGAGTTTAAAAAGGGTTATGTTATGCGTAAATGCTGCTATGATTCCAATGGCAAAAAAACTCCGTTCGGCAAACGTGGGTGGAAGATGTACTATTGTACATTACGCGAGCTCGTGCTATACCTGCACAAGGATGAACACGGTTTCCGCAACGACAGTTTGCACAATGCTATACGTATTCATCACGCGTTGGCTACCAAGGCGACCGATTACACAAAAAAACAGCATGTTTTCCGATTGCAGACTGCCGACCAGGCTGAGTATCTCTTTCAGACAAGTGATTCGAAGGAGCTACAGTCATGGATAGATACCATTAATTTCGTGTGTGCCAGTTTTTCATGTCAGCCTCTCGCAGGCGCCGTTGGATCTCAGCGCAAGTTCCAGCGTCCATTGCTGCCGTGTAGCCACACCAAATTAAATTCTAGAGAACAGTTGCGGGACCACGAAGATAGGGTCAATAGGCTAGAAACGGAACTGGACGAACATAGACGGCATCCTCCGGAAAGAGGTGCCAAGGCTCTCACTGTACAAAATTATAAAGAAAAAGACGCATATTTGCATCACGAGGTAACTTTTGAACAATTGAAACAGCAACCCTCGTTCCAGCTGAAGCGGTATAAAACATATGCCTATCTTCTTCGTTCCCGACTGGCGTTCAGTGAGATGGAATCGTCGCTAGTTGAGAGCAGTATTGGTGAAGTAGACGAGGGTATGCCACTTGGACCTACTGGAGCCATAGGAAACGCGGAAGGAGCTCTAGTACCACCGCCAGTCCCTGAACGACCAGCCACAACTAATAGGTACAGTTATAGGACCGCCATTTACAGCAGCGGTGGTCGTAATCTACTGAACGGTGGCAATCAGGACTATAATGCCACCAGTGGTGACGTTGGTTGA
>SINVm1_gene_07701-mRNA-1-R1-1-A1
TTTGAGATAGTCGATCCGGAAGATACTAGTTGGCACTTATGGTGGTGCGAGACGGGAGATTCACTGCGACAGGCGCTGGACGGCGACCGGAAGCTGCGCCCTTACCAGCGGGTACCACACTTCCGTAACCACTATGAGCTCACGCGGAAGAATTACCTCTACCGCAATTTCAAGCGCTATAGAAAGGCCCTTATAAGGGCTGGAAAAACTGCCGAGGCTCGCATCAGCGATTCCATGCCTGTGACCTTCGAGCTACCTAGCGACTACCGGATGTTCGTCGAAGAATATCACAAGCAACAAGGAGCCACATGGATCGTCAAACCTGTAGCGAGATCGCGAGGCAAGGGTATCTTTCTATTCAGGAAGTTAAAGGATCTCGTGGAGTGGAAAAACAAAGGGACCAAATCACAGCAATCGGGAATCCCAACTGAGATTTATGTCGTTCAGAAATACATAGATAATCCATATCTTGTCGCAGGGCGAAAATTCGATTTACGCATTTACGTACTGGTGACATCATTTCATCCTTTGAAAGTATGGCTGGCCAGGGAAGGTTTTGCCCGTTTGTGTGGCCAATTGTTCGATCTGGAAAACATTGACGACAACAGAGTGCACTTGACGAATACGGCAATACAGCTGAAAGCAAGTCAGAATGCCGAGGGTATCTCTCCGATAAAAGGCGAGAATGGGGAATGCAACTGCAAATGGGCATTGAACAAGTTCAGGGATTATTTGACAGTTTATTATGAGGCGGAAATAGTTGAAAATTTGATGCAACGCATTGCGGGCGTGATAATGGCAAGCTTACTGGCAGTACAACCGGTCATGATGCAGGATCGCAACTGTTTCGAGCTCTATGGTTACGATATACTACTCAGCGATGATCTGCGACCTTGGCTATTGGAAATCAACGCATCCCCAGCCTTAGCGGGCACCGATAACGAGGATCAACGTCTGAAATCCGATTTGGTCGATGACGTCCTCAACGTCCTCGATTTTGAGGGTCGCTTCAGTGGACATGAGACCAGAATCGGGGGGCTGGATCTGCTCTGGGACGACGGACCAGTTTGGACCAGCTGCCCATACCCCGGAATTCGCACGGATGCAGTTTCCAATGATATCAGGAGACTCAACATTTTTCTCGGAGCAATTAATGATCGTCAAAAGCAGCTTTCTTCATTAAGAAGTCAGCTAATTGAAAAACGTAAAGCAGGTCAAAATTACTCTCCCATGGTGCAATATTGTTTAAAATAA
>SINVm1_gene_07711-mRNA-1-R1-1-A1
ATGGCTGAGGAGGAGCTGCTGGTCACCCTGTGCCGCGGCGACTCCGGCTCCGGCGGCTCTTTCGGCTTCTCGCTACTCGGCGCCTCGGCGTCGGCGGGCCTGCCGGCCGCCCACGTCATCTACGACATCGTCGAAAACTCACCGGCGGCCAGGAGCGGCAAGAAAGGACTGGTTAATGTGGTTACGAAGTCGCGCAAGTCTTCGGCTAAATTTAGTTTTGACGTTGGAAACGAAGAAAAAAATGATGAAGACGAGATATGTGATGTAAAAGCGAGAGTGCACCAGCTGCATTCTTTCTGCACAGCGGCACAGTTTTGCGAATAA
>SINVm1_gene_07703-mRNA-1-R1-1-A1
ATGGATAAAACCAGTCCATCCTGGAAGCAAATGGGTATCGTAGATCCCAAGGAACGAATCAAGAACCTTACAGAACAAGCCTCGAAAATAGAAATTGATCCCAATATTGCGCCTAAAAGATATTATCGCACTGGAGTAGAAATGGTCAGATTAGCAAACATGAACATGCAAGATGGCAGCTATGAAAATGCATTTACACTATATATGAAATTTATAACACTTTTCGTGGACAAAATAAGGGACCATCCCCAATTTGATAGTGTATCATCTAAGGACAAGGCAATGAATAGGGATGCTTTACGAGCAGTCATTCCTAAAGCTGAAAAACTGAAGAAACAATTATTGGATCAATATCAAGCAGAGTTGGATAAGTATTTAGAGGATTTAAAGGAAAGAGAAAGGATTGAGAAAGAACGTTTAAGGCAAGAAGAACTTCAAAGCGACGGATTATCTTTGCGTGATGTTATTCTGCCGACTAAATTAATGCATGACTTTCTAACGCTCGCCTTTAACAACACGACGAGCAATAAAGAAACATGCGGTATTCTGGCTGGGCGATTGGAACGAAATAAACTAATGGTAACGCATCTCCTGATACCAGAACAAACTGGCACTCCAGATTCTTGTACTACACATAATGAAGAAGATATCTTCGATTATCAAGACCAGCATAATCTTATCACTCTCGGCTGGATTCATACGCATCCTACGCAGACTGCATTTTTATCAAGCGTAGATCTTCACACGCATTGTGCTTATCAATTAATGATGGCGGAAGCTATAGCGATAGTTTGCGCACCCAAATATGATGAAACTGGATTTTTCATCTTAACACCCGATTATGGTTTAGATTTTATTGCAAATTGCAGAGAAACAGGTTTTCATCCACATCCTACTGAACCACCACTATACACGGTATAA
>SINVm1_gene_06257-mRNA-1-R1-1-A1
AAAACATTATGCCTACTACCTGACGAGATTATTAACGAGAGAAAAGGCAATCATGCTGCCCTCACACCGCTGGAAGACATGTCCGCGGGACGAGGGCAGAACTGTCAAAAAGTTTTTATACAGCGTGACTACAGCGAAGGTACTATGGTCAAGTTCCAAACGCGGTTCCCTACAGAACTGGAAAGTAGAGTAAGTATCACATTGGACAGACAATTGTTCGAGTACACGATTAATCAGTTGAACAACTACTTTGCCGAGGCAGAGCGTGCCAGTTGTTCCACTTACTGCGAGAGCTGCCTATACTGTCTCACGGGTTATCTGATAAGCATATGCACTGAAACACACTACGAAAAGTGTCTGCGCAAAGTCGCCAAATTTGTTAGCGAGCAAAACGACCGAGTGTACAAGCCGCGTGGCCTCCTGCTGACAGACCCAACAACGCGCGGGCTCAGGCTAATAGAGATCTCGGTACTGGATAGACCTGCGTCGTGA
>SINVm1_gene_06284-mRNA-1-R1-1-A1
GCAAATCACAACAATAATCTCGAGAACTTCGAAACGATGAAGATCTCTACAAAATCGGTGTCCGAGAGGACATCGGAGAAGGACGATTGTCCTTTAGTGCGCTCGTCCAATCCCGAGCAATCGGAAATCGTCGGCTCCGCCGATAGTCCCAAAAAGTTGAAAACGTCCGTGCGATCAGAATCAAAAGTACTCCTAAGTACAAGCATAAAGACTGATGTGGAGATTGAGATCGCCAGGTTGTGCAGAGGCAAGAGAGTCAGCTACCAGGATACTATACACGAGTACGAGGAAGACGACAACCTCACCATGGATAAGGTCGGAAGATATCTGGAGGCGCATCCTGCCATGGTCGAAACGTGGCTGCGGGAGAAGGCGAGTCTCCAGCTTCGGCAGAAATTACAAAACACGTGCATTCTGCAAACGATAACACCGAGCGTACCGAGCGCACACAGCGTGCAGCAAGAGGAGAGCCTGCTCAATCGGAGTAAACGCAACAGCGTCACATCCGATCTCTTTCAGACCTGGCTGGCTTCGAGTTCACCCGCAAAGCGCAGCAGGAGCCCCAGCAAAACTTACAGCACGCTGATGGATCGTCGCGAGGAACTCGGTAGACTGGACGAAAGCGACCTGTTTATGGAGTTGATAAGGGACGTGGCGAACGAACTCGACATAAACGTCCTCTGCCACAAGATTCTGGTGAATGTCGGCCTACTCACTCATGCCGATCGCGGCAGCCTGTTCCTGGCGAAGGGACCCTTGGAGGACCGGTACCTGGTGGCGAAGCTGTTCGACGTCACTCAGGAGACCGAGCTCGAGGAAGCCATTCAACGGGCTAAAAACGAGGAACTCAGAATACCGTTCGGAGTCGGTATCGCCGGTTACGTGGCGCAAACCAAGGAGATTATCAACATCAAAGACGCTTACGAGGATCCGAGATTCAACAGCGCCATTGACATGCGAACCGGATACAAGACAACGTTGATTCTGTCGATGCCGATCTGCAATTACGAGGGCGACGTCATCGGGGTCGCCCAGATCATCAACAAGACGAACGGCAGCAACGAATTTACGGACAGGGACGTCGAGGTGTTTCAAAGATACCTCACATTCTGTGGCATCGGCATACAGAACGCGCAGTTGTTTGAGCTGTCCGTACAGGAATACCGACGCAATCAGATACTCCTCAATCTGGCGCGGAACATATTTGAGGAGCAGAACAATCTCGAGTGTCTTGTCACGAAGATCATGACCGAGGCGAAGGAGCTGCTCAAGTGCGAGAGATGCGCCGTTTACCTGCTGGATTTGGACTGCGGCGAAGCAGTAAGTCTGCTTACTCTCCGCACATCGACCGAAGGTAGCAAATTTACTATGGTATTTGAAATGGAGAACGAAACGCAAGAAGCCCGGGTCTATCGACCAAGCAACAACAATCTATCGAGTTCATTGGGACAGATTGCGAGATACGTCGCCGCGAGCGGTCAAATTCTCAATATTGGCGACGTCGCTACGTGGCTGAAGAAAGGTGTAATAGAGAGCGGAAAGGAACCCATCAGAAGTATCCTATGCATGCCGATCGTCAACGGACAGAGAATCGTCATTGGAGTTGCTCAATTGATCAACAAGGACAACGGTACATCCTTCACCGACTCGGACGTGTCGATATTCGAGGCGTTCGCTATTTTCTGCGGCCTCGGCATTCACAACACGCAGATGTACGAATCGGCGTGCAAGCTGATGGCGAAGCAGAAAGTAGCCCTCGAGTGCTTAAGTTATCACGCGACCGCCAACAACGACGACGCTCTGCGGCTCGTCTCCGATCCTATACCGTCCGCGGAGACGTACAACCTCTTCAGTTTCACATTCATCGACTTCGACCTCACCGACGAGGACACGTGCCGCGCCACCATCAGGATGTTCAAGCAGTGCGATCTCATACAGAAGTTCCACATACCGTACGACGTCCTGTGTAGATGGATCCTCAGTGTGAAGAAGAATTACAGACCGGTAAAGTACCACAATTGGCGGCACGCGCTAAACGTCGCGCAAACGATGTTCGCAATGCTGAAGACCGGCAAGATGGAACAATTCATGACCGATCTGGAGATTCTCGGGCTCCTGGTGGCCTGTCTCTGTCACGATCTCGACCATCGCGGTACTAACAACGCGTTTCAGATGAAAACCGAATCTCCCCTGGCGATCCTTTACTCGACCAGCACGATGGAGCACCATCACTTCGATCAGTGCGTCATGATCCTGAATTCTGACAGCAATAACATCTTTCAGAATTTATCGATGGAGGACTACAGGCGTGTGATGAAAGTCGTGGAGAGCGCCATTCTTTCGACCGATTTGGCGATGTACTTCAAGAAGAGGAATCGCTTCATGGAAGTGATCGACGAGGGCGAGTTCGATTGGCAGAGCGAAGAGAAGAAAGAATTACTGTGCGGCATGATGATGACTGCGTGCGACGTGAGCGCGATAGCGAAGCCCTGGGACGTGCAGCATCGCGTGGCGAAGCTGGTGGCCGACGAATTCTTCGATCAAGGCGACTTGGAGCGCCTTCAGCTCAACCAGCAGCCGGTGGCGATGATGGACCGCGAGAGGCGAGATGAATTACCGCAGATGCAGGTCGGCTTCATCGACGTGATCTGCCTGCCCCTCTACAAGGTCTTATCGGAAACGTTCCCGTGGATACTGCCGCTCTACGAGGGCACCACGGAGAACCGAAAGCACTGGCAGGATTTAGCGGAGAAGGTCGAGATGGGACTAACGTGGATCGATCGCGACACGATCGAAGAACCAGTGGAGGAATTCGTTTCTTACGAGCCTAAGGACATCGAGTTCACGGTCACAACCTTAAATTGCGCTCACGCCGACAAAAAGGAACAAATGCCGGAGAGATCGTCGCTCGGCAGGTTCGCCTCGTTGAGAAAGGGCGGACGTACGTTGAGTAAAGACGTCCGGCATCGCATCAGCAGATCTCTCTACGCCAGGAGCAGCTCGGAGGACGCCGGTAAGTCTAAGGCGTTGCTCCCAGAGAGAAAGAATCGGAATAAGCTATGCCTGCTCATTTGA
>SINVm1_gene_06262-mRNA-1-R1-1-A1
ATGAGATTAGACGATCTGAACAACAGTCGCGTGATCACCGTCGCAGTGGTCTATCTCAGTCTCTTCCTGGATAATGTGTTGTTGACGGTAGTCGTGCCGATTATCCCGGATTATCTGTGCACGCTCGACGCGAATACGACCGCGAGCGCCGAAGAGGACGAAAACGGTCGAGTGGGATTACTCCTGAGCTCGAAGGCTCTGGTCCAATTAATTTTGAATCCCGCCGTGGGCACTCTCACCGGTACTCTGGGCTACGCCAGACCTCTGTTCCTGGGAAATCTCAGTCTCTTGCTAGCTGCTTTGCTGTTTGCCTTCGGACAAACGTACGAGATACTGTTCTTGGCGCGAAGCATTCAAGGTATAGCTTCAGCGTGTATAGCAGTTTCCGGCATGTCATTGGTCGCCTCTCAATATTCCGAGGAGGACGAAAGGTCCAAAATCATGGGTTTCGTTCTCGGCAGTATCGCTCTGGGTGTCCTCCTAGGCTATCCAATCGGCTCCGTGCTATACGATCTCGAGGGAAAAATGGCACCTTTTCTATTGGTGTCCAGTCTCATCATTTTACCAAGCGAGCAGCAAACTACTTGGCTGCATTTATTGTCCAATATACCCATCCTCATTATCTCTGGTGCAATTTGGTGCTCGACGTCGCCGATGGCGATATTAGAACCCTGCTTGCCGATTTGGCTCAGGACTCACATAAAACCTAAGAAATGGCAATTGGGCACGGTATTCATACCGGACAGCGTGGGCTACTTAATCGGGACCAACTTCTTTGGCGTGATAGCGTATCGTTACGGGCGCAGCAAAGTGGCGATCCTGGCTATGTTCGTGGTCGGCGTTAGCGCCATTCTAATCCCGTCTGCGAATACAATGTCGCAGTTGATATTCCCGCATCTGGGAATGGGTCTGGGCATCGGCGTTGCGGATGCAGCTCTGGTGCCGTTGTTGGCCAGTTTAGTGGACCGAAATGGCAACTACGGACCCGTTTATTCGATCCAACAAGTGGCTGTCAGTTTGGCTTACTCCTTAGGTAAGGCGGCCTATCACGGGTGGCGAAATGGTCAAAGCTATTGGATTCCCGTGGGTCATGCGAGTCGTGGGCATCGTGAATGTAGCGTACTGTCCATTGTTGATATACCTCACGTTGGAACGAAGAAAGTTGTTGGAGAGGAAAGAGGAAAAGAAGGACTACGACACGTTTCAAAAATCCATCACGCCCTACGAAAGATTTCACGATTCCGACGAAGATCTTTGACAGTAAACGAGATACATTTTTAG
>SINVm1_gene_12446-mRNA-1-R1-1-A1
ATGGCGAATGATATGCACATTAAGACTTCATTCTTGTTAAGTATTGTTCTGTTTCTCTTCACTTTGAGCACAAGCGAGCAAATATTGTGCTCTAAGAACAACCTGAACAATGCATTATTGGAGACCACGGGTGATGCTATTTTAACTGTCTTTGTGGATGCCAATTACGGACAATACTGCAATGTATCGTCATCCAAGGGTGCTCAACAAATCTCGACAATATTACACGTAGTGCAAACTTTGAATAAATATGACTACATGCCGGGTGTAAAATTAGGACTAAGAATCTTCGACACGTGTTACGATGGGATTACGGTGTTTAGACAAGTTTTGCGAGCAACGGTCGGGCAAAGTTGCGCGCCGGATTATGAGATGGGTATACTGGTGCCGTTCCAGTACGGACCCTTGATAAATTATCTTCGCGATCACGTCGGACTGCCAATCGGAACCTACGAGGAACGAGATTTTACGGTGTCTACGATCGATATCCTGGCGCATTATCTTAGCACCAGGTACGAGATCGTCGATCAGGTGTACGCCAACGCGGATTCTGTTCTTAAGCGTTTCCTGGAAGTTACCAAGGATGCCGGGGTGTGCGTGAAGCGAAGTGACAGGCGCGTCAACGGTGACAGATATGACGCGAACGTCACGGAAAGCGTGGTAGTCGCAATCGGCGAGAGAAGTGACGTGTTGCGATGGCTGCGAGAGAACGAGGAATCGAGGGGTTTCAGAGAAACGTGGCTTCTGCTGCCGCTCGATAATTCAGATATTGACGGCAAGATTAATCTAAATTTAGCGCACAACGTCTTCAACTTTCCAGATCTCATACCATCCGGATCGTATGTCATTAAGCCGGAAATTCCTCGCTTCGATCTTGGCGAGTTCTCAAGCGCGGCTGAATTCCTGGAGAACTCCAACAACTCAGCGAACCACTCTCCGTATCTCCTCGACATTGGGAAGGCCGTCATCGCGCTGGTGGACGTCTTTCAGAATATCCACAAGAGAAACTGCTTTATCAATAAAGAGGAGTGCAGCTTCGTGCGGCAATCCCCCAAATCGCAACGGAAAATTCGCGATTTCGATGTCTACGACGTTCTCCATATACAACCGCGATCGCACTCGGTGAGATACGCGATCGCCACAAAAATGCAGCACGAACTCGTCGACGTCGCTCTCTATGAGATCGAAATGCCCGAGCTACGCGTTCTCCCGAAGAGAACGATGTCCGGAATGCCGAGACTCTGTTTGGAGCATCTCGCCGAAAATTGCGAAAACTGTATGAATTTTCAGGAACGTGCCGATCCACGCGACATTGCGAAAGTGGACGTCATCGGCAAAAGTATCCTGAAGAGCAGCAGCTACGTTCCTGTTTTCCTATTCGCCATCATGAGCGGCACTATCGCGTGCTGCGTCATAGTGATATTCATCGTCTACCGTTCTGCGACTGAGGAAATGCTCGACGGCAATCCGGCCCTCACAATCGTCCTCGTCCTAGCTAACCTGTTTACCCTGTTGACGGCGCTGCTCTTCTGCGTGACGGACGATTATTTCAACGCGGAGAATCTAAATGCCTGGAAGATTCTCCTCACCACTCTCGCGTTCGGCCTCACGTTCTCAATCATGCTCTCGAGAGCACTCTCCCTGGCTCTGTCCACAGGCAGTGTTTTCATCATTCACATTAATGGATACTTACAGAGTCTCATGGCGCTTTTCATGTTCGGCGTGCAAATTGCCATGTCGATTATGTATTTTGTTCTGAGCACAATGAATTCTGCCGTGGCCGCCAGGAGTCTCACATTTATTGCGTTATTAGGATACGATATATTTTTATTAATTGCATTGGTCGTCACTTGCTACTTCACTATCCAAGTACAACGCAATTATCACGAGGGAAAATGCTTCTTCGGCACTGCCGTCGGCCTGGTAGTAACGTGGGCGACATGGCTGATTTGCTTCGTGTTAATGCAGCCGGAAAATCGCGACGCAATCGTTTTTTTCGGTACAGTTACCACGGCTTATTTAATTATTTTCGGTGTTTTAATACCAAGGTTCTATTACATGGTTACGCACACATCCAGAAGGAAAGATCCCGAACAAAGAAGATTCAATCCCGTCAATCTACCGATCGATTCGTTTGTTAATACGGTCATCAGGCAGGAACTCGATTTGCAGTCGCGTTCCTCCTACGATTGCGTTCATCCTATTCGAGAAAGTCAAATCTTACAAGTGCCATCAGCATACCCGAATTACTACGGTAATTCAAGCCCGAACTCGAAACACCTCGAGAGATGGAGAAGTTCGCATCACCGGGATACGTCTGCATACAATAATTACGAATGCCATGCGAAAATGAAGGAGATTGACGCTACCTACGCGACGCCACGAATGTATGTCGAGAACACGGAGTATCTGGCAACAAATGGCGTCATTTACTCGCAGCCAAAAATCTATAAAGCTCAGAAGATAATTTTGGGGGAGAGGAGCAACGTGGGAACCACTTGTAATAGAGATAATTCTTCACCTATCCCTAGATTGTACGACGAAATGTATCCCATGAGATACACTAGCCCGATGAATATGGCAATGAAACGAAGAATCGATAAAAAAAAAGGGGACGAATGTGTCAGCGTTACCCGCTTTTGA
>SINVm1_gene_06263-mRNA-1-R1-1-A1
ATGAGATTGCAACTGCAACGAGTGGGAATCGCGTTTAGCTTCATAGTGCTGTTATCTGTATTCGAATTTTGCACGAGCAACAATAGTACCTGGAGCCGCGGCAAGAAGACGCGCATAGACTTTCGAAAGCTGAAGAAGCAAGAGGGAGCGTTGAAGCTGATAGGCGGCGAGAATGGCGAGCATGAAGGAAACGTGGAAATACTTCACGACGGGAAGTGGGGCAGTATATGCGACGACGAATGGGACGACTTCGAGGCCAATGTGGTTTGCAAGCAATTAGGCTTTAACGGTGCAATTAAAGCAACAACATACGGCCACTTCGGCCAGGCCAGAAGAAGATACTGGATGGATAACGTTTACTGCGACGGATCGGAGACCGAACTCGCGAAATGTCGTTTCGACGGATGGGGCATTTCCGACTGCGGTAGCAATGAAGCTGCCGGCGTCATTTGCTCGCGCGACGAGGAGACGAGAGCATCGTCGCCAGTCCCGCAAGAGAAGCCGCCGAAGGCCAGAATAAAGAACACGTATTCACAAGGCTCGGCTCTACGATTATCCGGAGGGCGCGCACATTCCGAGGGCCGGGTGGAAATTAAATTGGGCAGCGCAGATTGGGGTGTCATCTGTGGCGACAGTTGGTCCATTCTCGAAGCCGCCGTGGTTTGCCGTCAATTAGGCCTCGGTTACGCCTCTGGCGCGGTACAGACTAATTTCTTTGGCAATGGGGAAAACGCGATAACAATCAGCGGGGTACAGTGCAATGGAAACGAAGGAAATCTGGCGGAATGCCTGCATGACGAGGCACAAAGTAATCTTATCGTGATTTTAGGGACAGCGGAGAACATAGCAGGGGTAGTGTGTCATCGGGAGATGGCCGATCTCGTGTTCGATCACATCGAGCTGATGCGCACGGCGCATTTGGAGGATCGCCAGCTCTACTGGCTGCAATGCGCGATGGAGGAGAATTGTGTAGCCTCGCAGGCCTACAAGGTGCAACGCGAGTCCGAAAATTGGCACCTGGAGACGAGACGACTGTTGCGCTTCACCGCGAGAATCTTGAACGCGGGTACCGCGGATTTCCGTCCGTCTGTGCCTAAACATCTATGGGAATGGCACATGTGTCACATGCATTATCACTCGATGGAAGTATTCGCCACTTTCGATGTAATCGATTCGGGCGGCAATAAAGTCGCCGAAGGCCACAAAGCGTCCTTCTGTCTCGAGGACAATCAATGTATGCCCGATGTCCAACCCAGATACAAATGCGCCAATTACGGAGACCAAGGTATTTCCGTTAATTGCAGTGACATTTACAAGCATAATATCGACTGCCAGTGGGTGGACATTTCCGAGCTCCAGCCGGGACACTATACGCTCAAGGTCTCGGTGAACCCCGAATTCAAAGTTGGTGAAATGTCATTCGATAACAACGCGGCGATCTGCCGTCTGCTTTATACGGAAACTTTTGCAACTGTCCACAGCTGCATAATGGGACGTCCTTGA
>SINVm1_gene_06285-mRNA-1-R1-1-A1
ATGGAAAAGCCAATTCCGTCGTATCAGCGCAAATGGCTATTGGCCGACAGGAAGGAACGCCGTGCGTTCTCCGCAGAAGACGATAATAATAAACCGCGAGAGCCTTTTTTTTACAATCGGGACTTAACCCACGCGATATTTCAATATCCGGCGCTCTTTTTCCACGTCCTGCATTATAGATCACCCGGGCTCACTTTCGTCGCGTTTCTCAAACGCTCGCTCTCTCGCGGCGCCAAGTCGCCGCACGGCGCACCACGCGATGGACAAAAACCAACTGACTGGCGTGCCGCTCGGCGCGAGGCAGTAGGAACCCGCGCGATGAGAGGTTAA
>SINVm1_gene_06292-mRNA-1-R1-1-A1
ATGGGAGCTTGTCTGATAGAAGTCCCATTAACCCCGTGCGACAACAATCGAGCGCGTTCCCCGCCGACATCGCCATCGCCGTCGCCCGCCAACGTCGCCGTCGACCACGAGGCCTCTTCTTCTTCTCCTACCCGATTCGGTCGCGTAAATCCGATCAAGCTGGAATTGATGGAGTTGGAGAACATCGTAGCGAACACCGTGTACCTGAAAGCAAGAGAAGGTGGTGGTGACAGCAACAAGGGAAAGAGTAAGAAATGGCGGAAGATACTTCAGTTCCCACACATTTCCCAGTGCATAGGCCTAAAAGATAAACTAGACATCAAGTACGGTTATGTGGTGGACCAGCAGCCGATCGGGCGGCTGCTCTTCCGACAATTCTGCCAGGACAAGAAGCCGGCCTACCATCGCTATAATCTCTTCCTGGATGCGATCGAGAAGTACGAGATTGAGCTGGACGAGAACCGCCTCGACCTGGCGAAAGAGCTGTTCGAGCAGTACCTGAAGCGGGAAGGTTCGGAGGTGATCGACATTCTGAACGATTCCCTGATCTCGCAGTGCGAGGAGCGACTCAGCACCGGCGGCAAGGAACTCTTCACCGAGGTTGCGCAGACCGTGAAGAACTTCCTGGCTGGCGAGCCGTTCTCAGCCTTTCTCAGCAGCTTCTACTTCTACAGGTACCTCCAGTGGAAATGGCTGGAGGCGCAACCAGTGACGTACAAGACCTTCCGGATGTACCGGGTGCTGGGCAAGGGCGGCTTCGGCGAGGTCTGCGCCTGCCAAGTGCGCGCCACCGGTAAGATGTATCGCATTAAGAAGCGGAAGGGCGAATCGATGGTGCTGATTGAGAAGAACATCCTGCAGAAAATCAACTCCAAATTCGTCGTTTCGCTCGCGTACGCTTACGAGACCAAGGACGCGCTCTGCCTCGTTCTGACCATCATGAACGGCGGTGACCTCAAGTTCCACATTTACAATATGGGCGGTGAGCCGGGTTTCGACATAAATCGCGCCCGTTTCTACGCGGCCGAGGTTGTGTGCGGTCTGGAGCATCTTCATCTTCAGGGTATCGTCTATAGGGATTGTAAGCCGGAGAACATACTGCTGGACGATCATGGTCACGTGAGGATATCTGATCTCGGTCTCGCGGTGGAGATCACGGAAGGCGACATGGTGCGTGGTAGGGTCGGCACGGTGGGCTACATGGCGCCTGAGGTGATCGACAACGAGAAATATACTTTCTCGCCAGACTGGTTCAGCTTCGGCTGCCTGCTGTACGAGATGATCGAGGGTCAAGCGCCATTCCGTGCCCGCAAGGAGAAGGTCAAGCGCGAGGAAGTCGACAGACGCGTCAAGGAGGATCAAGAGAGGTACTCGCCTAAATTCAGCGAGGATGCCAAGAACCTGTGCCAGCAGCTGTTGAAGAAGAGCCCGAAGAATAGGCTCGGCTGCAAGTGCCGCCGGCATGGAGCAAAGGACGTGAAGCTCCATAGTTTCTTTCAGTGTCTAAACTGGAAGAGGGTCGAGGCCGGTATGTGGGAACCGCCTTTTGTACCGGATCCTCGTGCGGTTTACGCTAAAGACGTTCTAGACATCGAGCAGTTCTCAACGGTAAAAGGTGTCAATTTGGACGCCACGGACGACACCTTCTACAGCAAGTTTAACACCGGCAGCGTGTCCATTCCATGGCAAAATGAGATGATAGAGACTGAGTGTTTTAAGGAACTGAACGTATTAGGTCCTAACAACACGCCCACCCCAGATTTATTGATAAACCATACACCGCCTAACAATGACGATAGAGGCTGCTTTCCCTTTCGAAGAAAGAGGAAACAGAGCGATCGCACGAGGGAGATTCCGCTGTCGGAATGCCACTTACTGGAACTATCGCAGACGCAGAGCTCAGAGATGCCAGCCAGCTGA
>SINVm1_gene_06286-mRNA-1-R1-1-A1
ATGTCGAAGTCAGGGAGCATCAAAGATGACGAGAAGGGACCCTATGATCCGGTCCCTACCACCGAAAAGGCCAACGACGAGATCAAGCTGGAGGCGAAAATGTCACTTCTCAATGGCGTTACCGTTATCGTCGGCTCTATCATTGGTTCCGGCATTTTCGTCAGTCCTACGGGCGTTCTCAAGTATACCGGAAGCGTGAACGCAAGTCTTCTAATAGGGGCTTACTGCTACGCCGAGCTCGGCTGCATGATTAAGAAATCGGGGGCGGATTACGCGTATATTATGGAGACCTTCGGACCCTTCTTGGCGTTCGTCAGGCTGTGGATCGAGTGCATGATAGTGCGTCCATGCAGCCAGGCCATTGTGGCCTTGACTTTCAGCATCTATGTTCTCAAGCCGCTTTTCCCGGACTGCATGCCGCCCGACGAGCCCGTGAGAATACTCGCCGTCTGCTGCATATGTATTCTCGCTTTCATAAATTGCTGGGACGTCAAATGGGCGACGAGAGTGCAGGACATCTTTACGTATGCGAAATTACTCGCGCTTTTCGTAATAATCTTCACCGGAGCGTATCAGCTTTTCACTGGACACACGCAGTATTTCACGTTTGACAACAGCAACACGGAAGTCACGTCCATAGCCCTCAGTTTTTATTCAGGCCTGTTCGCTTACAACGGCTGGAATTACTTGAATTTCATAATTGAAGAACTGAAGGATCCCGTTAGGAATCTACCGTTGGCCATCGGCATTTCGTGCACTCTCGTTACGATCGTCTACGTCTTCACGAATATGGCCTTCTACACGACTCTCAGCCCCGTCGAAGTGCTCGGTAGCGAAGCTGTGGCGGTGACGTACGCAAACCGACTGTTCGGCGTTATGGCGTGGACGATACCGGTTTTCGTGGCTTTATCTACTTTCGGCGCGGTTAACGGCATTTTACTTACATCCTCGCGACTTTTCTACGCGGGTGCCTGCGAGGGTCAGATGCCGGAAATACTGACGATGATCCAAATCAACAGGCTGACACCCGCACCCGCCGTAATTTGCATGGCCCTGCTGTCCATGTTGTACCTGTGCTCTTCCAACATTTTCATGCTCATCAATTACGTCGGCTTCGCTACTTGGCTCAGCATAGGCGTCTCCGTGCTGTGTCTTCCGTGGCTCAGGTGGAGCCAGCCGAATTTGCTGAGGCCAATCAAGGTGAATCTCATCTTTCCGGTCTTTTACATCCTGGCCACTCTCTTCGTTACGATTGTTCCAATGTATGCGAGTCCTGTTGAAACCGGATACGGCTGTCTGATGATACTCACCTCTGTACCCGTCTACCTCGTATTTATCGCGTGGAAGAACAAGCCAAAATTCTTCCAAAGGGCTGTCGGCGCCGTCACCCAATCTTTGCAGAAGCTGATGGTAGTCGTGGGGCCGCAAAAGGCAAAGCACGACGAGGAAGCTGCAGAGGATAATGCTGGTGGTCGGCAAAGCGAAACCCGCTCAGGTGTAAACAGTCAAGACGATCCGGATCGAGATCGAAACAACGAAGACGAGGCTTTTCCGGTACCGGAAGTCGCGAAGGATTTTCGTCGATCTTCAAATTGTAGTGGATGA
>SINVm1_gene_06287-mRNA-1-R1-1-A1
ATGGCTGTCACCGAGCTGGCCACGGAGCAGGCATTCGACGACTTCGTCAAATCCAAGGGGCTTTCCGTCGTACACTTTTACGCGCCATGGGCGGAGCAATGTTCCCAAGTGAACGACGTGCTCGAGGAAATGAGCAAGCTGGACCAGTACAAAGATATAAAGTTCGCCAAGATCGAGGCGGAAAACGTGCCCGAGGTGTCTCTGAAGTCTGGTATAGCTGCTGTACCTACGGTTCTTTTATTACGGAATAGCGGCGTGATAGACAGAGTAGATGGTATCAACGCCTCCGCGTTGACCGAGAAGATCAAGCATCATCTGGACAATGAGGATGCCCCGCTGTTGGATGCGGTCAAGGCGAAGGAATCTCTCGACGATAGACTGAAGAAACTAGTGAATCAAGCGCAGTGCATGCTGTTCATGAAGGGAAACCCTACGACCCCACGATGTGGTTTCTCCAGAACGATTGTTTCCATTCTGGATGGTTACAAGGCGGATTACAAATCATTTGATATATTACAGGACAATGATGTTAGGGAAGGACTTAAAAAGTTTAGCAATTGGCCGACGTATCCACAATTGTATCTGAACGGAGAACTAATAGGTGGATTAGACATAGTGAAAGAGATGGACGAGTCAGGCGAACTAGAAAGTATGCTGCCAAAGAAAGAGAGTGTTGATGCTAAGTAG
>SINVm1_gene_06280-mRNA-1-R1-1-A1
ATGTCCAAGAAGCCGTCGCGGGACGATGCCCTCGACGACATCTCCGCCTGGGACACGGAGGGGGTCCTGTGCCTGCTGCGCAAGAATGGATTGGAAGAATGTTGTAAGGCTGTGGTGAAACGGCAGATCGACGGCGATGAGTTGCTGGTGAGTGAATTATTCTATTGTCACGAGGAGGACGGTTATTTCGAAGTTATTTCCCGATTTTCATCTCATCCGTCAACCTATGCCTCGCCGGTGTTCCTGTCGATGACCTCTGAGTCGCTAGAATGTACAGAGCGTCTTAAAAAAAGGAACGTCTGA
>SINVm1_gene_06281-mRNA-1-R1-1-A1
TTTGTGCAAGAACTGAACAAATATCCAGAAAAATATCTGCCGAATAGGATTGTAGAAATGCAACAAAACGATGATCACTTGAGCGACAGTGGTTCCTGGGGAACCGACTTCGAAGATGAAACGGCCGAGGAAAATAATTCTATTGACACACAAGAAATCATGAAACCAAGTCTGATCAAGAGCAAGCAGGCATCTCTACTGAATAATAGGATACCAATTAGCAGAATATCAACACGACCGTCAAAAACAATAATAAAACCGGAGGAGGAAGAGACTTATGCAAATTGCACGTCTCCTGAGGAAGAAAATATGTATGCGAATTTTCAGGAGACAAAGCTACCGCCGATGAAAAACATCTCGAGACTGCACAGTGACTTGGGGAAGAGTCTAGCCGGGAAACTGAAGAATGATCCGTTGAAGAAACCTGAGATCAGGCCAAAACCAGAAGCTCTGCCATTGAAAAGAATCCCGATGACAGCTTCCGACAAGAAATCTCCGCAGAAATCTTTTCTGCACAATTCCCCAAAGACGTTTGAACACATGCCTAATGAACAAGGCAAAACGCAAAAAAGAATGAGCGTACCGCCGCCACCAGAACCTAAGAAAAATGACTACACATTTGTGATCAAAAAAGGAGCCGATAAGGAGTTAGTGAAATCACCGCCGGTTATCTTAAGAAATTTCGACCTCGTGGCGAATTTGCCGGCTAAAACAGAGGAGAGCGAGGACGATATCATCGAACAGGCGCAACAAAAGGCCGAGATCTCGCGGGTCGATAGCAAGCAATCGTTGCACAGCGGTCGCCAGGGATCAGTTGAAAGCGTTTACAAGCCACCTAGTTCTACGAGTTACGAGGAAGAGGAGGATTATGAGATTTACGAATCTATCACAGAAGCTCCGGAGGATAATTACTTGAGTCCTATTCAAAGGACAAATGATGCGCAAGAACCACCTCCCTTACCAGCCAAACCATCGCCGCCCCCACCACCTTCGACTCTTCCCAGTAGAACCAGGTCGGAGAAACACAAAGACCGAGAGAGCGAAACACTGGGTGATGGAATGTGTTCCTGTTTTTATCTGCGGCTGAGCAAACAGCTCCTAGGAGGCCTGGGCACGCGCCTGGCCGATGAGGTCGCCGATATGATAGTGCGAATCAAGAGGGGCCTATCCACGTGTTGTTATTCGCAACCACCTGAGCTGCCAGAGCGATCACCGGATAAGAAATCAGCCACGTTACCTCATGCTGGCAGTAATAGTTCGCTGTCAACCGAGAGAGCCACGCGGCCGTTACCACCGCCACCCGAGAGGCAATCTTACGTGGACAAGCCTTGGTTTCATAATGTAACAAGGGAACAAGCAATTATTCTTATTAAAGAACGTATGTATTGA
>SINVm1_gene_06282-mRNA-1-R1-1-A1
ATGGACGATGAACAGCCGGCCAGGGAAGCTAACAAGATCTGCGGAGTCTGCGGCGACCGGGCTCTCGGTTACAACTTCAAAGCCGTCTCCTGCGAGAGCTGCAAGGCCTTCTTCAGGAGGAACGCGAAGAAGGAGAAGGACTTTAAATGCCCCTTCACGGAAAACTGTAATATCACACCCATAACTAGACGATTTTGCCAAAAATGCCGCCTGAATAAGTGCTTCAGTATTGGCATGTGCAAGGATTCCATCATGTCTGAGGAGGACAAGATCCAGAAGCGTAAGAAGATTGAGAACAATCGTGCAAAGAAACGGTCCCAGCCCGACAATGGCAAAACGTCGAAAATCAAGAAAGATTGCCTGGACGACTGTACATTTGAGGACACGTCGATGTCGGTCAATTCGGTCGCGTCGACGATGTCGGAAACATACTTTTGGGAGTCCGATAGAAAGTACACGGATCTGGACAGCAACAGACAGAACGCCGTCGAGAGTATGAGCCCGGAAACAAACACGAATATCGCCGAAACGAAGACGTTGGACATGCTAAAGGAGTCCACTCACGGCTCGAGGTCTAGTCTTGCGAGCCGTACGAGATTCACCGATCTCAACGTGACGCCACAGAGTACAGGAACAGACAAGAACTCTTCTCTGAATGCAGGGCAATATGAACAAAATTCGCTGCAATTTAATTCTGAGTTTGTAGATGTAAATCGCGAATCACCGAACTACAACTCCGCGTTCGAAGAGAATATGCCTAATTACTCCAAATTTGAGCAAACTCGCGAACAGAATTTTCCCGCGTACATCGATCGCGCGTCGCACAGCGGGAGGAGTCAATCTGACCTGAGTCAATGCGATCCTCTTTCGCCGTCGCCTGAGCAACTCACGAAAGAGGAGACGTCGATATGTCAGAAGCCGAAGGAAACGTGTTCAAGCGGCAATAATTTGGTTGTAAAGTTCAAGCAAGATCCCGGCCTGCTAACAAAGTTTGTTAGTAATCCAAATTTAGTTGCAAAGATATTTCAAGATCAGAGAGTAATAATGAAGATTATGACGGATCCCGATATGGCCACATGCTTGGCGGCTGATCCGAATATTGCGCAATTCTTGGAGGAGCACGGCGCAATCGATACAACGATCGCCGAGCGTAACCGTGACATCAAAACGAAAGTTCAGTCAAAGGAAGTTACGAGAAGTAATGACAACTTGAGTGATTCTAGATACATACCCAAGGCTAAAGGAAGTCAAGTGGAAAATCCGATTCTGACGGACTTGATTACAAACCGTAATGCAGAGGAGTGTAAAAATCAAAATATAGAATTTACAAATATGGATTGGAATAAAAATACTGCGGACGTTACTAGAGATGTTCTTCAAGATGTCCAAAGGATACCAATTGCCGCTAATTCTATAGAGTCCATCTTGTGCGAAGCCATCAAATTGGAATATTCAGCATTTTCTAGTTTTGGCGGTAACCAGAGTAGTAGGGAATTGAATGACGCCGAGAGAGCGAAATTGAACGAGTTGATAGTTGCTAACAAAGCGTTATTAGCTCCTTTAGACGATGACATAACAAATTTGGTTGGGGAGGAGTGCAAATTCAAGAATAATTTTGGGCAATCTGATCCAATGTTGCTAGACGTTATAAATTTGACGGCCATAGCAATTAGACGCTTGATAAAGATGTCCAAGAAAATAAATGCCTTCAAGAATATGTGTCAAGAGGATCAGTTGGCTCTGTTGAAAGGCGGTTGTACGGAAATGATGATCCTAAGATCTGCCATCAATTACGATCCGGATAAAGACATGTGGAAGATACCTCATAGCCAAGAGAGTATGTCGAATATCAAAGTTGACGTTCTGAAAGAAGCAAAGGGAAACTTATATGCGGAGCACGCGAGATTCGTTAGAACATTCGATCCCCGATGGCGAGATGAAAACATCATTCTGATTTTAAGCGCGATAGCCTTGTTTACACCCGACAGACCAAGAGTTGTACATGGCGATGTTATCAAATTAGAACAGAATTCATATTATTATCTTCTCAGACGGTATCTGGAGAGCGTTTATCCTGGTTGCGAAGCTAAATCTACATTCCTTAAGTTAATACAGAAGATTTCTGAACTCCATAAACTGAACGACGAGGTCGTGGGAGTTTACTTGAATGTCAATCCATCCAGTGTAGAGCCACTGCTTATAGAAATATTCGATTTAAAGCACTGA
>SINVm1_gene_12444-mRNA-1-R1-1-A1
ATGGCAGAAAAGAAAAAAGGCAAGAAGGCAAAGAAGAAGAAGAAGATCGTGGATGAGCATCAGTTGCGCAGGGACCTGAGGGAGCAGGCGAAGATGACGAAGTCCGCGGACCAGGTGCAGGAAGCTACGATGTCCACGCAGGTCGAGCCACAATACTCTGAGGATATTAGAATCGGTGGTGTAGAAGGAGGCGGCACATACTCCACACTCGTAATACTCGACGGCAAAGGTGCAAAGCTAACGGAAGTTAAAGGACCTAACACTAATCATTGGGGACTTACTTTAAGCGGTTGCGAGGAAGAAGCTAGCAATCGTCAGCTCGTGGAAACTTTATTGAAAAAATATCCACAGTCTGCCAAAGACTACGTGATTGGCTCAGATACTCTTGGCAGCCTTAGGACTGGCTTGGAGTCTGGCGGGATTGTGCTGATCGCTGGAACTGGCAGCAATGCTTTGCTAATCAATCCGGATGGAAAGACTCATGGTTGCGGAGGATGGGGACACATGATGGGTGATGAGGGAGGAGCTTACTGGATAGCTCATCGCGCCTGTAAATATGTATTCGACGATATTGATGGACTTGTGGAAGCACCAGAACCAATAAGTTATGTATGGCCGGCGATGAGAAGTTACTTCAATGTGAGCGATAGAAACGGCATATTACCATATCTGTATGCGAATTTTGATAAAAGCACTATTGCCAGCTTCGCCAAGGAACTTGCAATCGGCTGCGAAAGGGATGATCCGCTGTGTCTGAAGCTCTTCGATGAAGCTGGACAGATTCTAGCGAAGCACATTATCGCCCTTTCGAAGAAGGCCCATAACGATCTCAAACTTGCTCACGGCGGCCTGAAGGTGATCTGCGTCGGATCTGTATGGAAATCATGGAAATTCATGAAAAACGGTTTCGTGAATGAGATTCACAACAGGAGCATCGTGGACGAATTGAGTCTGCTGCATTTGACGACAACGTCGGCATTAGGCGCTTGCTACCTGGCTGCGGAAAAGATCAATTGTCCGTTTGTCAAACCGTACGACAGCAACGTCGAAAACTTTTTTCATTACAAGCGTGATCATTATCCGGAAGCACAAAAAACAGAACATTCGGTAGAATTAAAAAATTACACGTCCGAGTGTAGTAACGCTCACGCTCACGTTCGAAATGAAGAAACTACATGA
>SINVm1_gene_12445-mRNA-1-R1-1-A1
ATGGCGACTCTATTTGGTTTCTCAAGGCTCTTTAATTATGCGGCGAGTAACTGTCTGAGAAGAGTGACACCGGCTGCAATTTGCAAGCAATATTACCCAGCATTACGACTATGGGAGACGCCAGTAGCAGGATATCGGGTAGCTAGACCACAATGGATGAAGCCAGTGCAGGATCATCAAACAGAAATACAGGAATGGGATGAAGAGAGAGAGAAAATATGCACTGATTTAACAAACGAAATCAACAATCAGATCGCAACGGACACGACCGGCCGTATGTTCGCGATCGTGCAAGTGTGTGGAAAACAATTCAAGGTAACGGAACACGACATTATAATTATTGAGGGATTTTGGCCACCGAACATAGGCGATCAACTAAAACTGGAGAAAGTGTTACTGGTTGGCAGTAAAGACTTCACCCTTATAGGCAGACCGATTCTGAATAGAGAATTAGTTTCCGTCAACGTGACGGTCATAGAAAAAACTCTGTCCCATACAAAAACTCGCTTTAGGTTCAGACCGAGGAAACAGTATCGTCGTATAAATTTCTACAGAATACAGCATACAATGCTGCGGATTAACTCCATAAGTATAAACAGCAAGATCGATGAAAAGAAAGAAGTGGAAGGATTAGACAGAACAATCGCCTCAAAAGTAGAATGTTGGGTCACATCATTCATATATCTTATTTATTATCGCGTTCGTCGTTCTTTTATCAAATCGATGATCCAAAATCTCGCGGTTCTGACCTTCGGTTTGATAACATTTCGCGGAAGCATGCGCTCGTGGACGCACGACACGTGGAACTCGCGGTGGGGTGCGCGAACGGAGGCGGAGCGAAACGGTGACGACGACGGTGGTGGCGGCAGCGACTCAAGTGACTGTGAGCGACTGGCAGTGACGGAGACAGCGTCGAGCGGTGTGGTCGATCGTGTTTCGTTTCTATGA
>SINVm1_gene_06283-mRNA-1-R1-1-A1
ATGCTGTTCTACAAGGATAGACTGCTGTCGCCCGGCCAGCTTAAGCGGCTCAGCGAGCACAAGTACAGCTGCACGAGCAACAGCCTCCTCGACGGCCTCCTGCAGCCATGGTGGGACTGGCTGGTCAGCAAGGTTCCGCTCTGGCTAGCACCCAATCTCATCACCGTGCTCGGCCTGATCGTCAACATCGTCACCACCCTGATTCTTGTCTACTATAGTCCGGACGCGAGAATCGAGCCACCTAGATGGGCTTGTTTTTTATGTGCACTTGGTCTGTTTATATATCAGAGTTTAGATGCTATCGATGGCAAGCAAGCCAGGAGAACCGGCACATCTACACCACTGGGAGAATTGTTTGATCATGGGTGTGATTCAATATCAACAGTGTTTGTTGCTTTATCGGCATGTATAGCTGTACAATTAGGATACTATCCAACGTGGATGTTTTTCCAGTGTTTCTGCGCAATGACGCTTTTTTACTGTGCTCATTGGCAGACCTATGTTTCAGGTTCCTTGAGATTTGGTAAAGTGGATGTAACGGAAGCACAGTTTACAATCATAGCTATTCATCTGATTTCCGCTATCTTTGGTCCACAAATTTGGATGATGGAGGTTATACCATTCTTAGATGGTTTTATGTTTAAGTATTTATTAGGAGTTATGACAGTCGTGTGTGCACTGGCAAATTTGTATTCCATATTTTCGGTGATTTTCACCGGAGGAGTGGGCAAGAATGGTTCCACTGTGGCTATCCCCGTACTCGGTACGTTCAGTAACTACATAGCAATGGTCTTTTATGCAGGCTACCTTCACGTGTTCCTTGAATTCTGTAAAGTCTTTGAATCTGGTGGGATTGGAAAAAACGGTTCCACAATTGCATTGCCATACACTGGCACAGAGGTGAAGGTGTTTCCATTATGGGCTGCTGTGGGCATCGCTATTTTACTTGCACAGAGCAGCATATCCGTCATTCTCGCCGGTGGTGTCGGAAAAAATGGCTCCACCGTCGCAGGGACGTCCGTTTTATCGCCAATTATACCATTTAGCTTTGTGGTGGTACCGGCTTTTATAATATATAGAAAAAGCGCTGAACACGTCTACGAAAACCACCCAGCCCTGTATATACTTTCGTTTGGAATAGTGGCGGCGAAAGTTACGAATAGATTAGTGGTTGCTCATATGACTAAGAATGAGATGCAATACTTGGACAGTTCGTTAATCGGTCCAGCTATGCTGTTTCTCAATCAATATTTCAACTTTTTTATCAAAGAATACTACGTTCTCTGGCTGTGTTTCATCTGGGTCACTCTGGATATCTTCCGATATAGTGCTCAAGTATGTCTTGAAATATGCGATCACATGAAGATCAAGCTTTTTAGGATACCATGCAACCATACGGGCACTATCCAGGTCAACGCCGCCGAGAAAAATGGTACTAATAGGTCACAACGTAACAGATTGCATAAGAAACATCATTAG
>SINVm1_gene_12449-mRNA-1-R1-1-A1
ATGGATATACAGAAGAAATACCTGTGCCCCCGATTGGTGGATTACCTCGCCATCGTGGGGGCCAGGATGCCCGCTGCCTCTCGTCAGCCCGTACAGGTCCCGGAGTTGCTACGCAGATATCCGGTGGAGGATCACAAGGATTTTCCTCTGCCTTTGGATATGGTGTATTTCTGCCAACCGGAAGGTTGCAATAGCGTGGGACCGAAGCGCACGGCCTTACGAGAGGCGACGTCCTTCACCTTCACCCTCACCGACAAGGATTCAGGTTCGTACTTGTTCCGTTTGCGTCGCGCAAAAGACCGTTGA
>SINVm1_gene_14662-mRNA-1-R1-1-A1
ATGATTCGCGTGTACAATTCACCCCCGACAAAGTGTCCCGTTTATAAGATTGTACCTCTAGCTGTTCGTTATAGCGACTATAGGAGCAGTGCGGTGGGTCCTAGTGACTCTGAGAAAGATTGCTCTAGTAGCAGGAGAGATTCGGACACCCCGCAGGTACCCCACGCTCCGAGACTAGAATTCATCGCACCGAGCGGAGACAGCGAGAGCGGCGGTAGCCATTCCCCTTCACCACGTGCGTCTCGAAGACGACAGAGGGTTCGCAATCACTCCTTGACTTCGTTATGCATCATATCACACCATCCGTTCTTCACGATGTTCCGGGAATGTCTTTTTGTTCTGAAGAAGATTATCGACGCGTGCAACGAGAGCTTCTCGCCGCAAAAAGTGGGAGCATCTCGGCAGACCAACAGAGATACAGTATGGAGCGTTTTGACGGGCCAGGCTTTGGGCGATACACCGTCCATTGTGCTTCACGATGTTCGCGAGATTGAGACGTGGATATTGCGTTTGCTCAGCAGCCCCGTACCCGTCCCGACAAAGACACGAGTTGAAATTGAAATAATATCGTCGAGCATGCAACCCCCGCTGTGCTTTGCCCTGCCGGATCACACCAGGTTCTCCCTGGTCGATTTCCCTTTGCATCTGCCGTTGGAACTCCTCGGTGTCGACATATGTCTAAAAGTTCTCACATTGATCCTCCTGGAAAACAAGGTAGACAAGTGTAAAACAACGAAAGAATATAAATTACAGAGGACAAATTCTCGGGATTACAACGCTCTGTCTATGTCTGTCATGGCATTCGTCACGATGATCTATCCACTGGAGTACATGTTTCCTGCGATACCCTTGCTTCCGACGTGCATGAGCTGCGCGGAACAATTGCTGCTCGCCCCAACGCCCTTCGTGATCGGGATACCCGCGTCCTTCCTATTATATAAGAAGAACTTCAAGATGCCTGATGATATCTGGCTAGTGGATTTGGATAGCAATAAGATAACGGCGCCGAGCGCTTTGTACGATGACAGTTTGCCACCGTTGCCAGAACCGGAGGGCACCATTTTGAAGAATCATTTGAAGCAGCTAAATGATGAAGAGTATTTTAATGACTCTTTACCCTCACCGCAGGCAATGCAACTGATGGATCAAGTTGGCTCTAGTATCGGTAATCTAGTTGAAGTAGAAGTAGCAATGGGCGTTGCAACAAAGTGTCAATTGTTAGCTTACTATTTAACGAATTTCCAGGCGATGGCCAGTATGACAGGCCCCCCATTGCCCTCGCAAGACATCTCGTTGCGTCTGTCATTTCAGACGCCGAACAGAAAAGAAAGCTCGGTTTCCCATCACTCTAGCTTAAGTGTAGCTTCAACAAAGCACAGGCCGAGCATCGATCAGTGCGCGCACGTTCAACACACACCCCCGTTGAATTCTCCACCTCGTCGGCCGTCGATAACGCAAATGATCGGTGGGTCCGGACAGGCCGGCCAGCCGAAGGTGTCCGGGCAGGGCCCGGCGCCCTTCAATCCCTTTATCTACGGGAACGACGTGGATTCGGTGGACATTGCCACGCGAGTCGCAATGGTGCGGTTCTTCAACTCGCAGAACCTGCTGGCCAACTTCACCGAGCACACGCGCACCCTGCGGCTGTATCCTCGGCCAGTGGTGGCTTTTCAGATCAACTCGTTCCTCCGCTCGCGACCTAGGAAAAGCAGTTTCCTCAATAAATTTGCGCGCACGCAGGCGGTCGAGTTCCTAGCTGAGTGGTCCCTCACGCCGAGCAACGTGGCCTTCCTTCGGGTGCAGACTGGGGTGTTCGATCCCGCGCAAATCGGCGACAAGTCGCGCTGGTACGCGACCAATCTCGAGCCGATCTACTTTCCCGTCTGGGACTCCAGTAGCTCGTTGGCGAACGCCCTGAAGGCGATGAAGGAACACGAGACTCAGCCCACGGACGAGAGCGGCTCCGACTCCGAAGGCATGGCGTCGTCCGATCTGTCACCAGGTTACAATTGCCCGCAAGTGAGCCAGCCCCAACAAATGTCGCTCTCGGTGGACCCAAAAAACGTCTACAATCCACCAAGTTCTCTGCAATATCCAGGTGTCGAGGAGGGCTCACCGGTACGACCCGAGAGCCCTAGTCCGAGTTTCAACAGGGACTCCGAACTCGAGTTAAATCCGAAAATTCAGGAGGGTTCGCAGTCCACTAATGATAAAGAGGAGGGTGGTAGCTTTGAGTCAGACTCCGCGTCTACAATAACACCGCGCACTATCCTGAGCGCACAAAGTTCGGTAGGACAGTTCACAGGGATAAGCATGGGATCTTTAGGCACTCAATCTTCGCTCAACGACACTGAACGTCCTACCACACCTCACAGGACCTCGCGTATCAGTAGATATGTCACTCCTGTACCACCTACGGGACCGGGTCTGCAGCGTCAGCCGAGTGTCGGCAACGTCCTGGCGAGGGCCTCCAGCTTCAACACCGCCGGACCTCTTCTGCCGCGACAGGTAAGCGCGGTCACCCCATCCGACCACCATCATCACGAGTTACAGCTTCAGCGTCAGGCATCAGCAGGACCGACAATCACGCAGAAACCTAGCAACGAGAGCACTATTCAACGTGGCGGCAGCGGCACCACCGCTACGGGAAACGGTGTTCTGCGACAAGGCTCACAGGGCTCTCTGTTCGAACAGATTGCTAGCCAGGCGAAGGACTTGATGCGCGAGACCACCAGACAGAGCAGCCAGGATGGGATACTCGCGCACATGGACAAGCTGAAACATCAGGCAAAAGAAAAAATTACGGAGGCAGGTGAAGACAGCCTATTCGCGCCACTGGAGCAATTGACGCAACAAACGAAGAAAGCAATGGGCGAGGCCAGTAAGTCGGTGCAGGAGGCGTCGAAGACCGCGCTGGAGGCGAGCAAAACCGCGGCGGGTGTCAGTAAAAACACACTAGACGATCTGACGTACGTCGGTAAGAGCACGTTGGGAGACTTGACGAAAAGTGCCAAAGAAGCCGCTGCGAAGAAGGGTTTGCTCAAGGGTCTGGGAGAGTCGCAACAATCGCCAGTACACTCGCCGCAATCTCCGAATACGCAGCAGCGGAAGGATTCGGTCAGCAATCAGTTAGTCGCGTCTGATACGCGGGGTGGAGTCGGACGAGACTTTTTCAGCAATATCAGCAGCGATCTGAACGGCTTCGCCGCGCAGACCAGCAGCATGTTTAGTGATTTATTCGGTAGTAAAAATAATTCCAATCGAGGCAGTAGCTTCTTCCCGCAGAATCAGAAATCGAAAGAGAAGAGCAATCCAATTCTCGGACCATTTCCCAAGGGTAAATATAATGGCATTAAGGCGTTTTTAATGAAATTCCTTGTATCCGAAGGAAAAACGGGATTGGTAGAACGTTCCTCGTTGATAAAACATTCTACACATAAAGTTAATCAAGAGGATGCGCAGAGAATGCAAAACGCGGAACGTTCCAGCACAAATAGCGACAATCAAGCCTTTTTAAATGATGCAAGTATTCGTAAACGTCACCTTGTATTGGCTGGCGAAGGCGTTGGTTGGCTCAAATTGAACAGATTGAAGAAATTGATGGAGGACGAGAATTATCGGGATTTGGTCGTGACTAAGTTGAACAAAAGTCTTAATAGGAAGATTAGTCCAAACGATCATATAGACGATGTGGCCATATCGAAACCCGTATATAAGGGAATGTTAAAGTGCCTTCAAGCAGTAACGCACGGTCTCACACATACATATAATAATTTTGGACTAGGCGGGATGGCTTCTGTCTTCCAATTGATGGAAATCGCTCATACGCATTACTGGAGCAAGGACCTGTCCGAAGGTAGCGGCTTCGACAGCTCTTTGATGTCGCAGGCATCTAGTCCATTCGGTAGCAGAGAAAATTTAAAATCCCCTCTATCCCCGAATCAGCCTGACTTTATGGATACCCCGCAAAAATCAGATGTGCCGCAAGTGCATTTGGATGTGCCGTCTGCGGGGGACACGAGCCAATCAACGACGGACATGTTCCTGGATATGTTCACGAAGAAAGGGAAATTTCTAAGCAGGCTCACCTCGTTCGATTCGGAGAGTGGGCGGGGTGGTGGAACGGGGAGCAGCGAAGCTTTATCCACCGACGGAGGTAGCATTATCACTAATCCTGCTTTTCGGCAAGCGCACCAAGCTTCCTTCCGAAGCACCGTGTCTGATAGCGAGGTCGAGCAAGGCAATAGCGCAACGCACATGCTAGTAGCACCGTCCATTCCCTCAAGATTCCTGACGACCGCGACAAAACTCGTTGGAATGTCTTTTCCTCGGCAGGGCAAGCAGCGTTCCGGTAGCGTCTGCACCGGATTTCGATATCACGGAGGAAGTCTGATACCGACCACGGCGCTACCGAGTCCGGAAACTGCGAGAACATATCTCTTTGAAGGTACAGCGTTAGAAGCGTTTAAAAAGAAACGATATACGATTATCACCGTTGGTCTACTGGGGAAGGAAAGATCGTCCCTGTGGGACGAAATGCAGTTCTGGGAAGACGCCTTTTTGGACGCTGTCTCGCAGGAACGAGACATGATGGGCATGGATCAAGGACCCGGAGAAATGGTAGAGAGATACAAGAGCTTAAGCGAAAGCGAAAGACGACGGTTGGAGCACGAGGAGGACAGACTGCTGTGCACTTTGCTGCACAACCTCACCGCCGTCCTGGTGATGCTGAACGTCGAAAAGAATGAGCTGAAGCGGAAGGTGCGTAGACTGCTGGGCAAGAGTCACATCGGCCTCATCTACAGCCAAGAGCTGAATCTACTCCTCGACCAAATAAATAATCTCCACGGAAACGACATCGACCTGAAGCCCCTGACGTCCCGTCAAATGCACCGGCAGTCGTTCACCGTGCACTCCGGAGTCGACGCCGAGGGTGACCTGCGGTTCCTCGAGGTCCGTCACGACGGCCTCGTACTGAGATCAGTGAACGGCGTGATAGTCGAACGCTGGTGGTACGAGCGCGTGGTCAACATGACCTACAGCCCGAAGAACAAGGTCTTATGCCTGTGGAGGAGGAGCGGCGGCGATACCGAGTTGCACAAGTATTACACGAAGAAGCAAAACCGTTCTTTCCACGTATACGCATTCAGAGGAAAAATTTGTGGACTTCAAGTTGAACTTCGTGAAATAAACGTCAAGGATCGTTTCTTCCAGTGTAAGGACGTGTATTACTGCATCAAGGACGCCATGGAGAAGGCGGCAGCCCGCGGGCGAGGCGCGAACGTGGGCTACGAGCTCGGCGGCGAATTCCCGGTGCAAGATATGCGAACGGGCGAGGGCGGGCTTCTGCAGGTCTGCATGGAGGGTGTCGGTCTCCTCTTCGCGAACAGCAAGGTATGA
>SINVm1_gene_12447-mRNA-1-R1-1-A1
ATGGAGCGATGGGCCGGAAAGGTAGCTGTGGTAACCGCAATCGCACGAGATTTCGTTAAACAAGGTGAGGAAGTGTTCCAATTAGGAATAAATGATGCCTTGAAGTTTACTTCTGACTGGCCGAAGAATTTGACTTTTGCGATCTCGACGCGTATGATAGTGGCAGGCTTCGCGAGGAGAGTGGAGAAAATTAAGGAAATTGCTGATAGTTTGAAGGATTCCTCGGGAAAACTTTATCCCGTGGAATGCGATGTTTCTAAGGAGGACAGCGTAGTCGCGGCTTTTGCATGGGTAAAGGATAATCTCGGATCAATAAGCGTCCTTGTGAACAGCGCTGGTATTACCAAGGAATCCTCTCTCATAGATGGTACTTTGGAGGACTGGCAGTCAGTGTTCGACGTGAACGTCTTGGGACTTTGCCTCTGCACGCGCGAGGCTGTACGCATAATGCGTGAGACGGCAGCTGAAGATGCCATCGTGATTCACGTGAACAGTTTGGCTGCCGAGAGAGTACCCTTTATCCCGGGATTCAGCGTATATCCGGCTTCAAAGCGTGCCATCACTGGCCTCGCCATGACCCTGCGACACGAGCTTGCGGGCACGCGTATACGCGTTACTACCATCAGCCCTGGCTTGGTCGCGACGGAATTCATGGCTTCCTACAGCATGTTCTCACCGGAAGCGATGGCGGTGGCGCCGGCTTTGAATCCGGACGATGTTGCAGCGGCGACAATTTACGTGTTATCTAATCCTCCTCACGTTCTAAGTGGTATCTTCTTCCTGCAGATACAAGATGTTGTGCTGAGACCTTTGGGCGAATCATATGCGCGACCTCCGAATCGAGGTCCAGATTTTCAGCATGGTATAAAAAGGTGTCGGGGATGCGGATCGGCAGAAGCTTCTCGTGGCAGTGAACAGCATTTCCTCCTGTTCCGAGCTTACATAAATTAA
>SINVm1_gene_06293-mRNA-1-R1-1-A1
ATGAACAGTCTGTCGAATAAGATTGCCATTGTCACCGGCGCCTGTTCTGCGATCGGCAAGGCGATCGTGGAGGAACTGGTGTTGAAGGGACTCAAAATTCTCGTGGATGAGTTGAAGGACAAACCCGGCAAGCTCTATCCTCTTCAATGCGACTTGAGCTTTCCGGATGAGATCGAGGGTGTATTGGAATGGATAGAGAAGAACCTAGGTAGTGTAGACATTCTGATAAATAACGATGGTGTTAGCTTAGATTGGTCCAGCATTAACGGTGGAATTCAGGAGCTTAAGAAGTCTCTTGAGATCAATGTGCTCGGCTTATCGTGTATCACTAAGAAGGTTCTGCAGTTGATGAAGAATAAGGGAATGGATAACGGCTGCATCGTTAATATTAACGACATATGCGGCCTGAAGTGGTTGCCTCTTGCCTCCGATCGGCCTCTCTCCCCGGCGTACGTTTGCAGCAAGTCTGCGCTGGCCTCGCTGACCGACTGGCTTCGTCTGGAATTGGCACAGAACGAGTCCAATATCAAAGTGATCAGCATTTGTCCGGGCTTGGTAGAGACTGAAATCACCCAGCAGTGGTTGAAGGAAAATTCACGATTGGCCCTGAAACCGAAAGACGTGGCAGATGCTACTCTCTACTCGTTGCAGACTCCGGAGTATGTGCTTATTAAGGACCTCATTATTGCGCCCATTCGGGAGATGATTTAA
>SINVm1_gene_06297-mRNA-1-R1-1-A1
ATGTCTCACGGCGGCAGAAACGAGTGCAGAATATACGTGGGCAATCTGCCGCCAGACATCCGTACAAAGGACATCCAAGACCTATTCTACAAGTTCGGTAAAGTTACTTTCGTTGACCTGAAAAACCGCCGAGGGCCGCCTTTCGCTTTTGTTGAATTCGACGATCCAAGAGATGCGGAAGACGCGGTGCATGCGAGGGACGGTTACGACTACGATGGCTACAGATTGAGAGTCGAATTTCCGCGCGGCGGCGGCCCCAGCAACAACTTCCGCGGCGGACGCGGCATGAGCAACTCTCGCGGTCGCGGCCCACCCGCGCGACGCTCGCAGTACAGAGTCCTGGTCAGCGGCCTGCCGCCTTCGGGCAGCTGGCAGGACCTCAAGGATCACATGCGCGAAGCCGGCGACGTGTGCTTCGCGGACGTTTACAAGGATGGCACCGGCGTCGTCGAGTTCCTCAGACACGATGATATGAAGTACGCCGTGAAGAAGTTGGACGACTCCAGATTTAGATCACATGAGGTGCGGTTCTCCTTTGATTGCCATAAAGTGTCGGATCATGCATTGGAGATTGAGAATTGCGAATTGAGGATTAGAATTTGA
>SINVm1_gene_06294-mRNA-1-R1-1-A1
ATGTCTGATCACTTTGGACCAATCACCCTGAAATGGGATCCCAAAAACTTGGAGATACGGACCATGTCTGTGGAGAAGACATTGGAGCCGCTGGTACTCCAAGTTACCACATTAGTGAACACAAAGGGAAAGTCAAAGAGAGCCAGCGCACTTGTTGGAACCGTTGAAAAGGCAACCACCAATTTTATCGAGAAGGGTGAGAAGATTGCCTATGAAAATCCAGATATCACAGCGGAAATGCTGAGCGCTGTTGAAGAAGTGAGAAAAACAGGAGCAGCAATGAGCATTGCTGCTAGAGAATTTTCCGAGGATCCATGCTCGTCTTTGAAACGAGGCAATATGGTGCGAGCCGCGAGGAACTTGTTGTCGGCAGTGACGCGTTTGCTCATTTTAGCGGACATGGTAGATGTCCACTTACTTTTGAAATCTCTGTACGTTGTGGAGGACGATCTAAAGAAATTGGAGAACGCCTCCTCGCAGGGAGAACTGATTCAGAATATCAAGGAATTTGGTAGAAACGCCGCCGAATTGATTCACCAGGCAGCGAAGCGTCAGCACGAATTAAAAGATCCGCAGCTCAGAGACGATTTGGCGGCCGCCCGAGCCGTCCTGAAGAAGCACTCCACCATGTTGCTTACCGCGTCAAAGGTGTTCGTGCAGCATCCCGACCTAGCGGCAGCCAAAGCGAATCGCGATTACGTATTGAAGCAAGTGTGCGAGGCCGTGAACACGATAAACGACGTTGCTCAAGGAAAAACGCCATCCGACAACCAACATCCTTACGACGGTCCCGGCGAGCTGGCCGCCGCGCTGGACGATTTCGACGAGAGGATGGTGATGTCCCCGCTCGCTTACAACGAGGTTCGCACGCGGCCGAGCCTTGAGGAGAGATTGGAGAGTATTATCAGTGGCGCGGCATTAATGGCGGATTCATCATGCACTCGGGATGAACGTAGAGAACGCATTGTCGCCGAGTGTAACGCAGTCAGACAGGCGCTTCAGGATCTTCTGAGTGAATACATGAATAACATGGGTGTTAAGGAACAATCTGAGGGCTTGGAGAGAGCGATAGATCACATGTGCAGGAAGACCCGTGATCTTCGCAGACAATTACGCAAAGCCGTAGTGGATCACGTATCGGATAGTTTCTTGGAAACAAGCGCACCATTACAGGCTTTGTATGAAGCTGCGGAAAAAGGTTGGGTCAAGGAGGTAGAAGAGTACGCGCTCATTTTCACGGAGCACGCAAATAAACTGGTGGAGGTGGCTAATTTGGTATGCAGTATGTCCAACAATGAGGATGGCGTAAAGATGGTTCGTTATGCTGCGGCACAGATCGAGAACTTGTGCCCGCAGGTGATTAATGCGGCGCGCGTGTGGGCTGCACGAAACACAGACGTCGCAAAGGACAACATGAAAGTATTCCGTCAAGCTTGGGAGAATCAGATGCGCGTCTTGACAGAAGCCGTAGATGACATTACTACGATCGACGATTTCTTGGCGGTTTCCGAGAATCATATTCTGGATGATGTTAACAAATGCGTTCTGGCATTGCAAGTACGTCCCGGTGATGCCGATACTCTTGACAGACACGCGGGCGCAATACTCGGCCGTTCCGCTAGGGTGTGCAACGTCGTGCAAGCCGAGATGGACAACTACGAGCCATGCATTTATACTAAGCGAGTTCTCGAAGCGGTAAAGGTTCTCAGGAAGCAAGTGATGCCCAACTTTGAGCAACGAGTGGAAGAAGCTGTAAACGCGCTGCGTAGTAATCCGGCACAGGAAGTGGACGAAAACGATTTCATTGATGCATCCAGGCTGGTGTACGATGGAGTTCGCGAGATCAGACGAGCTGTGCTTATGAATAGAGCGGACGAAGACTTGGATCCTGAGGATGTGGAATTGGACGAACATTACACATTGGAAACACGTAGTAAGTCTAGTGCTCAGACTGGAGAACATGGGGTAGACGAATATCCGGAGATCAGTGGTATCACGACTGCTCGCGAGGCGATGAGAAAAATGCCGGAGGAAGACAAGCAGAAAATTCTGCAGCAGGTCGAGTACTTCAGAAGCGAGAAGCTCAAGTTTGACAAAGAGGTGGCGAAATGGGATGACGCCGGCAATGACATCATCGTTCTCGCTAAGCATATGTGCATGATCATGATGGAGATGACTGACTTTACTCGCGGTCGAGGCCCGCTAAAGACGACTATGGATGTCATAAACGCGGCAAAGAAGATTTCCGAAGCTGGCACGAAATTGGACAAGTTGACCAGACAAATTGCTGATCAGTGCCCAGAGAGCTCTACCAAAAAGGATCTCCTCGCATACTTGCAACGCATAGCGCTCTATTGCCATCAGATGAATATTACGAGTAAAGTGAAGGCGGATGTGCAGAATATCAGCGGCGAGCTGATTGTTTCTGGCCTAGACAGCGCAACTTCCCTTATACAAGCTGCCAAAAACTTGATGAACGCCGTCGTGCTTACTGTCAAAGCTTCCTACGTTGCATCAACGAAGTATCCACGACAATCTACGGTAACGTCTCCTATCGTCATATGGAAGATGAAAGCTCCGGAGAAGAAACCGTTAGTGCGTCCCGAGAGACCCGAGGAAGTAAGAGCAAAAGTACGTAAAGGTTCGCAGAAGAAAGTGCAGAATCCTATACATGCACTCTCAGAATTTCAGAGCCCCACTGAGAGTGTTTAA
>SINVm1_gene_06298-mRNA-1-R1-1-A1
ATGAAAATGAAGATCCCGAATGGCGGGCCTGGAAACGGGACTTACTATGGACAGGAGACGGGTATCACTTCCTACGTGGACAACAACAGCGACACGGAACCCGAGGTACAGGCGATAGGCGACGGTGACTTCTCCGAATACCTATGGATGGAGAACGAGGAGGAGTTCGACAAACAGGTGCTCCAACAATTGGAAGAGGAAGAGCTGATGGAAGAGTGTCTCGAAGCGATGCTGGAGGAAGAGAGGCAGCACCAGAGGAACATGAGTTCCACAGCCTGGTCCACGGCTACTGGCACTCCCGACAATAACGCCGCCGAGCTCTGTCAGCAGCTCAGCAGTCTGAGGATGCAGGACGATCTTGCCAAGCAGAGCACGCTAAATCCAGATGCAGCCGAATTTATTCCAGCGTGCAAATCGACTGTGGTGTCACCTGTAAGTACGTCAGAAACCACAGTCACTACAGAGCCGTCGTAG
>SINVm1_gene_14661-mRNA-1-R1-1-A1
ATGGACGACGCCGTCGAGGATCAAAGCACCGGAGGATTGCCTATTCAGAGGCTGCCCGGAGACTGCCATTACTTGATCAGCTGCGATCTTGTGCGAATCAACGTGGGCAGATTACGTCGTTTGGTAGCGCTGACAAATCGGAGCTTCTATCCGCGAGATAAATCGGCCACTGGGCGCAAATCTGACGCGACAGTTAAGACGCCGAGTCGCGACAAGAGGCGCACGTGCAGTTTATATAAAACATTCCTGACTGCCGCGATCAGAGACGCAGGCGAGGCTCAATCGCGCGCCAAGTGCGAAGAAATGTGA
>SINVm1_gene_06295-mRNA-1-R1-1-A1
ATGGCCGGCGGAACTATCGGAAAAGCCCGCGGGATCGAACCGGAGTCCTGGGTGGAGCTGGTGCCGGACCCGCCGCTGGCTGCCCGGATAACGCCGACGCCGTTCAGCATCACCGGCGAACGTGAATACCTGCGACTTCTCAGGGAAGCACAGAGGGATTCTACACACTCGTCCGCGAGGCATTCCCTGGCGTCCTCGCGCCGGGACACCCCGAGGGATAGCCCGAAGAGCCCGCCGAACAGCCCGAACACGGAACTCTCGACCGAAGATGAGCTCAAGGGAGTCTATATAAATTACGGCTGCAACAAGGTCAGTTTCACGCAATCGATTCTTTACTACGTATTCTTTATGCGATCCTTGTGGTTATAG
>SINVm1_gene_12448-mRNA-1-R1-1-A1
ATGTTCCTCAGGGACTGGAACTTCAAACACCCTTTGAGTAATCCCCTCAGTAAGAGGAAAACATACAGCATCCGCACCGCGAAGGTTGGCAAGAACGGATTGTTTTCCAAGGAGGTCATTTACACTCTATTCTTTACGAATCTTTTGTCACTGCTCATTGGGACCGGTCTAGGGTAA
>SINVm1_gene_06296-mRNA-1-R1-1-A1
ATGCACCAAACGAACTTCTCTATGTCGGACAACGAGTCGAATGACGAGGTGCACGACAGTAATGTGAAAGTCTTCGTGCGAATTCTACCGCTCGAGAGACCGTGCGATTCTTGCGCAAAAATCAGTACGGACGGTAAGAAGATCTACGTGAGATGCTTGCAGGACATGCGACGAGACAAACAGTCGAAGGATCCCGTTTATTGGGCCTTCCGTGTCGACGAAATATTTTACGAGATGTCTCAAGATAAAGTGTATTGCGCTACCGCGAAAAATCTCATAGAAAAAGCTTTAGACGGCGTAAATTGTGTACTGATCGGTTACGGGCAAACCGGGTCCGGAAAGAGTTTCACAATCGGCGGTTTCAAAAATAATTGGGAACATAGAGGGATAGTTCCACGACTCTTGTCCGACATGTTTACGGAGAAGACAAATCGAAGAAAAATCAGCGACATATGCTATCGTTTAAGTTTCATCGAGCTGAGAGGTAAAAATGTAATCGATCTCCTCGCGACGAAGAAACGAAGGAGTTTTAACGTTAACGAGCGCGGTGTTTTTAAGAATGTGACTATAGTGAATGTAGAGAATGAAGAAGAAACTTTAAGAAAAGTAATTGAAGGGGAAACTAGGAGATCGATCATAACAGGCTCAATGTATCCAGTATCACATTTGGGTACTGCAGTCATAATTATCCACGTTTCAAATGCGAGTCTGATAAAATCGCAAGCTTTCGTAGCGACAGCAAAAATACATATCGTAGAGATGGCTGGAATTGGTACGGTGGGAAAATCAAATTCCTGGAAAACAGCAGCCGATTTAGGTATGGCGAATTTAATGAAAATACAGTTGGAACAATATTTCCTGCATCTCAGAAAACCAAGCACGTGCACATATAGCGTTGTTCGCTCAAGTAATTTGCTGAAGCTACTGAGAGACGCTCTCACTGTTACATCCATTATTCGTTTCGTGTCTCACGTGCGCATCACGAGGGAAGATCTCGACGTTACTTTGTCGACCATGCGGCTGACCGCTAAAATCGCAAAACTAAAACCGATCAAGACGATACGGCACATCCAGCCACGGACAGAGCTAATTGTGCAGCAGCTACGGGAGCAAGTGAACACATTGAAGAAGGAGCTAGAGCTGAACGATATGTTTTTACATCAGGAGGCATTGCCGAACATCTCGAAATCCAGACTCGAGCAGATCAGTCGAGACATTATGAACTTTCTGCAGGGTTTCATTTCGGAATTAACGCTCTTCAATGTCACCCAGGCGCGAATATTAGTGAAAGTCGCCAAACAATTACACGACAAGTTTGTTCTCTTGTTATTTCTCGCGATCAGGTTTTTTAATGCAAATTTGTGCATCTTAATTAATATTTAA
>SINVm1_gene_06264-mRNA-1-R1-1-A1
ATGCGTCGGATGTGTTTTGTATGCGAGCGCTGCGACGCAAAAAAGTCGATTGCACGATCTCATCAAGTTTATTTTTATCTACAAAGGATTTTGATGCTCTTAGAAATGGAGGTGTATCGAGTTAATGAAATTGTAAAGAGAAAACAGCTCTGCTTTTCCTGTGGAACGACTAATATGGAACGTTTTCTAAGCGAGGGCCAAATTTATCTGAGCATGGCGAATGTTTTGCACGAGCGCAACCAAAAGATGTCCAAGATGTTTACGATTATGTTAAAAGCTATGGATATTTACTCGAAGCTGAAGACGGACCTGCGAGATAAGGAAAATGAGGACGACTGCGAGGATGATGATTACGATAATGGGTTCCATATTAACGTAATACCTTTCGATTACGATGAGATAATAGATTCCGGAGAAGAGTCAGACGACCTGTTTGGAGAGGACATTGATACGATTTGCTTCTATTGTGCTGGCGAAGTGTACTATCGTGAATTTTTGCTGGTGAACATCGAATCGTTGTTTACGCGAATCAAGAGTCAGTGCGTTTCATTCACCGAGAGCAGCTCGACATTGTACATTATGTTGTATCTCGAGCTGAGGGATTATTGCGAGAGAGCAAAATTGTTTTTGTATGGCAATATGAGAAACGCGAAATCGACAGAGGAGAGAGGGTCATCACGAGATTACTGCCACAAATATGTTCTCTTGGAGAAATTGCTGGCACGTGTTAGCAAGGAGCAGGAATACGTTATGAGGTACGTGGACATAAAATTTGAGGAAGAAGAATAA
>SINVm1_gene_06265-mRNA-1-R1-1-A1
ATGGAACAATCTCAGGATTACAAAAGCGAGAAAAATATAAAGCTTCGTTTATTAGATGAGATGAGTTTCGACCGTTTTCTGTATGAGGGTACAGGCTATCTGAGCATGATAAATAATTTGAACAGTTGGGTCACGCCGAATAACACGAAGAATGTGATTTTGCGAAAGACTTTGAACACTCTCGGAAGGGTACAATTTCAATACAAAAGGATGCTACTAGCGAATGATATTCGGGAAGATATCGTTATTTCTACTGATAACGTGGTTCGAGAAACCGACGAGCTGAGAATCGGTACCGCAAATGAATACGACATAGATGAGTACGAAGTAATTGGATTTTATGATTGGCAAAGTGAAACGAAGATACGCACCGCTTTGATGGAGATGATCAATTTGCTGATCGACAAGATTTACTATGCAATTATCAAAAGATATATGACGCTGTGTTCCATGCTGAAGAAGTATTGCAAGAGAGCGACACAATTTTTCAAGCTTCGTCGAAGACAAGGGCAAAATTCGTGCTGCAAATATCATTTCTTAAAGCAATTCATTGCCACTTGCCATTATGTCTCATCGTTATATTAA
>SINVm1_gene_06266-mRNA-1-R1-1-A1
ATGGAGAACGCATGCGACTTCGATGCTCGCGTGGTGCAACGCGTTCCGCAAGAACTGACTGACGAGGATTTGAGATACGCAGCGAAAAGTTTGAACGAGACAAACGATACTAAACAGGAAGCTATCACGGAGATCAAACGCTGGACTAAAAACGAATTGTACACACAAATTGATGATTTTCTTAGCCTTCGATTTTTGAGAGTCTGTAAATTTGATCTCGAAAAAACTAAGGACAGGATTCGAAATTATTACAAACAGCAATCCGATTTACCGGAATGGTATAGAAACAAGGATCCGTTCCGTCCGAAAATGCAGGAGCTACTTGATTTGGGATCTTTTATGACTGCAAAAGTAAAAAGCAGATTTTATGTCTACTCAAACGCGATCGAATGTTTCGAAGATATTCCAGCCAACATCTTGCCTATAGAATATAATGGTACCGATGGTACACTTCAAGAATTAACAGACGCAAGTCTCTATGTGCTGGCGACGACGCTTCGTGTTCACTACTTTGCACTCACTGTCGTCGTAATGGCGAGCAATTGCGGTGACATCGTTCATTACGCTCGGCAAGAGTTAATCAGTGAGGATAAGAGATACGCAGCGGCACATTTGAACGAGACTGATGCGACTAGAGAGAACGCCTTGGCGGAGATTAGACGCTGGATTGAAGAAATCGATGATTTGCCCGCACAAATTGTTTTACATTTGAAAGAAATCTTTAATCTCCTGCACACAGATGATTTTCTTATTCTACGATTTTTGAGAGTCTGCAAATTTGACATCGAGAAAACTAAGGACAGGATTCGAAACTATTATAAGCAGCGATCCGACTTGCCGGAATGGTACAGAAATAAGGACCCACTTCGACCGGAATTGCAAGAGCTGCTTGAAATGGGAATAGTATTGCCGCTGCGAAAGCCAGACAGCCAAGGAAGAATTGTTTTTCTCGTGCGCGGAACTCTGCATGACCCAAGAATACATAAAATGTCAGACCTAGCTAAGATTGGTATATTGATAACAGAAGCTGCGATAAAGTATTATCCAGCAGCATCTATATATGGTTGCGCAGTGTACGTAGACGTAATCAATTTAACAATGCGCCACGTTTTACAGTTCTCATCACCCTTCGTGTTAAGAAATTTGATCCACACGTTTCAGAAGTGCTATCCTATAAGATATCAAAAGATTGTCATTTTTAACGCGCTAGCAATATTCGATATTGTTATGAGAATTATTAAATCTTTCATGACGGAGAAGATAAAAAACAGATTTTACGTCTACTCACACCAGCACTGTTTCGAAGATATTCCAGCTAATATATTGCCTGTCGAATACGGTGGCACGGATGGAACTCTTCAGGAATTAACAGGATATTGGAAAAAATGGATCGAAGAGAATCGCGACTGGTTTACAGAGGATGAAAACTGCCCAAATAATCAGCTTCGTCTTGATGGTGTTTCACCTATTTCAGTGTATTTTTACCAATCCCAGACACAAGTCTCTTCAAAGCATCGCGTTTATTTCTTTGCACTCACTATTATCACGATGGCAACTGGTTTTGACAACAGCACCGTGCAGCACGCTCAACAAGAGTTGACCAGCGAAGATAAGAAATTTGCAGCGGTAAATTTGAACGAGACCGACGAGACTAGAGGAAATGCTGCGAGGAAATTAAACACTGGATCGAAGAAAGCAACGATTTGCCCGTACGAATTGAACTGTTTCGAAGATATTCCAGCTGATAACTTGCCTATCGAATATGGCGGTACCGGTGGAACATTGCAGGAGTTAACAGAACATTGGAAAAAATTGATCGAAGAGAATCGCGACTGGGTTATGCAGGATGAGAATGGCCAAAGTATCCAGACAAAAACTAAGGACAGGATTCGAAATTATTACCAGCAGCGATCCGACTTCCCGGAATGGTACACAAACAAGGATCCGTTTCGACCGGAATTGCAAGAGCTGCTAGATCTGGGAATATGTGTACCCCTGCGAAAGCCAGACAGTCAAGGAAGAATTGTTTTACTGATGCGCCCAACTCGGCATAACCCGAATGTACACGAAATACCAAATCTAATTACGTTCATTACTGTCACGATGGCGAGCAATTGCGCCGACAGCATAGTGCATCACGCTCGACAAGATCTAACCATTGAGGATAAAACATACGCGGCGGCACATTTGAACGAAACTGACGAGATTAGAGAGAACGCCCTCGCAGAGATTAAACGCTGGATTGAAGAAAATGACGACTTGCCCTTGCAAATCGGTAAAAATAACAATGATTTCCTTATTCTACGATTTTTGAGAGTTTGCAAATTTGATGTCGAGAAAACTAAGGACAGGATTCGAAACCATTACCAGCAACAATCCGACTTACCGGAATGGTACACAAACAAGGATCCTTTTCGACCGGAATTGCAAGAGCTGCTTGATCTGGGAATACATGTACCACTGCGAAAGCCAGACAGTCAAGGAAGACTTGTTTTACTGATGCGCATAAGTCGGTATGACCCAAATATACACGAAATATCAAATGTAATTAAGGTAATCACTTTCAAATTCTTTCTGGCAGAAAAGTTAAAAAGCAGAGTATTTGTCTTCAAACACAACCACTGTTTCGAAGATATTCCAGCTGATAACTTGCCTATCGAATATGGCGGTACCGATGGAACAATGCAGGAGTTAACAGTCATGATTTCACAGAGATTTCAAAGTGCAAAGTCTGGTTTTTGCAGACCGCATTTATCGTTGATCGCGCTTCATGCGTTACAGTGGTTTTTTGCGAATCGCAGATGCAAGTCTCCCTGCGGTGACAAGAACTTCGCGTTTATTTTCACATTCGTTATTGTCACGATGGCAAATAATTGCACCGATGGCATCGTGCATAACGCTCGACAAGAGCTGACCAGTGAGGATAAGAAATTTGCAGCAGCATATTTGAACGAGACTGACGAGATTAGAGAGAATGCCATCGCAGAAATTAGATGTTGGATTCAAGAAAGCGATGACTTGCCCACACAAATCGATGATTTTCTTATTCTAAGATTTTTGAGAGTCTGCAAATTTAATCTCGAGAAAACAAAGGTGAGGATGCAAAACTATTATAAGCATCGATCCGTCTTACCAGAATGGTACTCAAATAAGAATCCGTTTCAACCGGAACTGCAAGAGTTGCTTGAATTGGGGATAATATTGCCCCTGCGAAAACCAGACAACCAAGGAAGATTGATTTTTATTGTGCGTGGAACTCTGCAGGATCCAAGAAGACACAAAATATCAGATCTAGCTAAGCTTTCTATATTGATGTTAGAAGCAGCGGTGAAGTATTATCCAGCTGCAACTGTACATGGTTACACATTATTCATAGACATAGGAAATCTAACTATACGTCACATTTTACAATTCTCAACCTACATATTAAGAAATGCGGCACACACATTTCAGAACTGCTATCCTATAAGGTATCAAAAGGTAGTTTTTCTTAACGCGTCATCACTATTCGAAATTCTTATGAGGTTTATCAGACCTTTTATGACGGAGAAGTTGAAAAGTAGATTTTACGTTTATTCACACGAGCACTGTTTCGAAGATATTTCTGTTAATATCTTGCCTATCGAATATGGTGGTACTAATGACACACTTCAGGAATTAGCAGAATATTGGAAAGAATTTATCGAGGAAAATCAAGACTGCCTTACAAAAGATGAAACCTACCCTGATAGCAATACTTTCAGTAATAATTCTTGA
>SINVm1_gene_06267-mRNA-1-R1-1-A1
ATGACAAGCAACTGCGCCGACAACATTGTGCATTACGCTTGGCAAGAGCTAACTAGTGAGGATAAGGAATATGCAGCAGCACATTTGAACGAGTCTGATGAGACTAGAGAGAACGTTATCGCGGAGATTAGGCGCTGGATTGAAAAAAGTGACGACTTGCCAGCACAAATCGATGATTTTCTTATTCTACGATTTTTGAGAGTCTGCAAGTTTAATCTCGAGAAAACTAAGACCAGGATTCGAAACCACTATAAGCAGCGATCTGATTTACCGGAATGGTACACAAATAAGGATCCGTTTCGACCGGAACTGCAAGAACTGCTTGAAATGGGATTAATATTGCCTTTGCGAAAGCCGGATAGCCAAGGAAGATTGATCCTCATCATGCACTGTACTCGGCATAACCCAAGAAGACACAAAATACCAGATTTAGCTAAGATCGTTTTATTGACGGTAGAAGCAGCGATAAAGTATTATCCAGCTGTATCTATATATGGCTATACAGTGTTCTTTGACGTAGGCAGTCCAAGTATATCCCACATTTTACAATTCCCACCCTACGTGATAAACAATTTACTCCATACGTGTCAGAACTGCTATCCTATGAGGTATCAGAAGATTGTTGCTTTCAATGCGCCATCATTATTTGATGTTACTATGAAGATTATGAAACCTTTTATGACGGAAAAGTTAAAAAGCAAATTTGAAGTCTACTCACACAAGCACTGTTTCGAAAATATTCCAGCTAACATATTGCCTGTCGAATATGGTGGTACCGATGGCACACTTCAGGAATTAAAAGTGCATTTTTGTCTCGCGCACGCGAGTTTCTCCACGGTAACAAGGCTTAGCATTCACGATTTTGAATTCACTATCGTTACGATGGAGAACAATTGTATCGACAACAGTGTGCATTATGCTGAGCAAAAGCTGAGTGAGGATAAGAAATATGCAGCGACATATTTGAATGAGACTGACGAGACTAGAGAGAATGCCATCGCAGAGATTAGACGCTGGATCAAAGAGAGCGACGATTTGCCCGCACAAACTGATGATTTTCTTATTCTACGATTTTTGAGAGTCTGCAAATTTAATCTTGAGAAAACCAAGACCAGGATTCGAAATTATTATAAGCAGCGGTCCAACTTACCCAAATGGTACAAAAATAAGGATCCGTTTCAACCAGAACTGCAAGAGCTACTTGATATGGGAATAGTATTGCCTCTGCGAAAGCCGGATATCCAAGGACGAATGATTTTCATTGCGCGTGGAACTCGGCATGATCCGAGAAGGCACAAAATATCAGATCTGATTAAGATTTGTTTATTGGCGGTAGAAGCAGCGATAAAGTATTATCCCGCAGCATCTATCTATGGTTACATAGTGTTTATAGATATAAAAGATCTAACCGCACGTCACATTTTTCAATTACAACCCTACGTGCTAAGAAATATAATTTATGCATGGCAGAGCTCCTATCCTTTGAGATATCACAAGATTGTTATTATTAACGCGCCAACAATTTTTGATATTGTTGTGAAGATTGGCAAATCTTTCGTTACGGAGAAGTTAAAAAGCAGACTTCATGTGCACTCACACGAGCACTGCTTCGAAGATATTCCAGCTAATATCTTGCCTGTCGAATATGGTGGTACCGATGGTACAATTCAAGAATTAATAGTGATAAGGCTTGGCGTTCACCATTTCACGTTCACTTATTGTGTTGCGATGGCGAACAGCTGTGGCGACAGCATCGTGCATCACGCTCTGCAAGAGCTGATCATTGAGGTTAAGAGGTATGCAGCGGCACATTTGAACGAGACCGACGAGACTAGAGAGAACGCCGTCGCGAATATAAGACGTTGGATCGAAGAAAGCGGCAACTTGCCCGCACAAATCGATGATTATTTCATCCTGCGATTTTTGAGAGTCTGTAAATTTAATCTCGAGAAAACTAAAGTCAGAATGCAAAACTATTATAAGCAACGATCCCATTTACCAGAGTGGTACATGAATAAAGATCCGTTTCGACCGGAACTACAAGAACTGCTTGAAATGGGATTGGTTTTGCCCTTGCGAGAGCCGGACGACCAGGGAAGATTAGTTATTATCATGCATTGTACTCGGCATGATCCAAGAAGACACGAAATATCAAATATTTTTAAGATTGCTATGGCGGTTTTTGAAGTTGCTATGAAGTATTATTCCGCAGCATCTGTGTATGGCTGCGCATTGTTCATGAACGTGGCCAATCCAACTATACGTCACGCTGGACAAATGCGACCTCAAATAATAAAGAACATTGTCCACGCGTGGCAGAGCTGTTATCCTATCAGAGTGCAATCGATTAATATGATCAACGCGCCCGAATACGTCGAAATTGTTTTGAAAATTTTCAGATATTTTATGACTGAAAAGATGCAGAACAGGTTGCATGTTTACACGCAAAAGATGATGCAAAACTATTTCAAGGATATACCAGCTAACATCTTGCCTGTCGAGTATGGTGGCACCAATGGTACACTTCTGGAATTAACGGGTAATTACGATAAATTAAATAGATGCCACGCGCTTATAGCGAACGTAAAGAATGTGTTGCTTATTAAGTAA
>SINVm1_gene_06299-mRNA-1-R1-1-A1
ATGCAGAGCAACGCGGATAGCAACATGGACCTGGCGACGGTGACGTCGAGCAACCCCGTCTTGGCGACGCCAGGGTTGAACAACCCCACCTGGAATCGTCAACAGGCGGTCAGCGTCAGGCACGCCTTCAAGATCTATGGCAGCAGCAAGAACCCGAATCATGTCCTACAGAATCTCAGCATGACGGTGGCCAAGGGCTCGATATACGGGCTGCTGGGTGCCAGCGGATGCGGCAAGACCACCCTGCTGTCTTGCATCGTCGGCCGGAGAAGATTAAACTCAGGCGAGATCTGGGTGCTGGGCGGCAAACCCGGAACGAAGGGCTCCGGGGTGCCTGGAAAAAGGGTCGGCTACATGCCGCAGGAGATCGCGCTATACGGCGAGTTTACCATTCGCGAGACCATGATGTATTTCGGCTGGATATTCGGAATGGGCACGGCCGAGATCGTCGAGAGGCTGCGCTTCTTGCTACAATTTCTTGATCTGCCTTCGCAGAACCGTTTGGTGAAGAATCTTAGTGGCGGTCAACAAAGGCGAGTGTCTTTCGCAGTGGCTCTAATGCACGATCCAGAATTGTTGATCCTGGACGAACCAACCGTAGGTGTGGACCCGCTGTTGAGACAAAGTATATGGAACCACCTGGTTCAAATTACCAAGGATGGTAATAAAACGGTCATCATAACGACTCACTACATCGAAGAAGCCCGACAAGCGCACACGATCGGTTTGATGAGGAGTGGCCGATTGTTGGCCGAGGAGGCACCTAGGACTCTTTTGCAAATGTACAACTGCGCCTCCCTTGAAGACGTCTTCCTAAAACTATCCAGAAAGCAGGGACAGTACGCTCAACCAACGACAGAACTAAATATCTCGAACAACATCAGCTTGGCTTCTTTAAACTGGGGGAAAAAAGACGAGCCGGTATACGTGACGGAAGAGTCCGGCGTTGTCGGGCTTAACTTCCATCAAAGCAAAGAGGTCCTGATCCACGACTCCACCAACGGAATAGCGAATCACTACGACGTAAGAGATTATACTCCAGTGCACATCTCACGGCAAATTAACTATTATAATGTGAACAATGGTTTTGCGAAACAGATAAATGGCAAATCATTAGCGAGCGCGAAAGCCGGTTCTGTTCTGGATTGTGATGATTGCGGCGATTTCACGGATTGTTATAAGATTACTAGTTGGGGCAAGATTAAAGCACTTCTGCAGAAAAATTTCTTGCGCATTGTGATGCTGTTCATCTTCGCCCTGCCGGTGATGCAAGTGATTCTATTCTGTCTGGCGATCGGGAGAGATCCCACGGGGCTGAAACTAGCCATAGTGAACCACGAGATGTTTTACGAGAACATGACGTGCCCCGTTTCGACGAATTGCAGTTTCACACATCTCAGTTGTCGTTATCTCAACTTTTTGGACAACGAGACGATGATAAAGACGTACTATCCGGATCCGGAATCAGCGATGGAAGCCGTACGCAGAGGGGAAGCTTGGGGCACTTTGTACTTCACGGAAAATTTCACGGACGCTCTTGTGGCGAGGATGGCCTTAGGAAGAGATTCCGATGACGAAACTCTCGACCAAAGTGAAATCAGAGTTTGGCTCGACATGTCTAATCAACAAGTGGGCCTGATGCTGGCAAGAAATCTTCAATATTCGTATAGAGATTTTGCCAAGGATCTTTTATCGTCCTGTGAACAGAATACGAAACTGGCTGACGTGCCGATTCAATTCAAGAAACCTATTTATGGCACCAACGAGCCTAGCTTTACAGACTTCGTAGCACCGGGTGTAATATTGACCATCGTTTTCTTCCTGGCGGTCGCGCTAACGTCATCGGCGCTGATTATCGAGAGGATGGAGGGACTGCTGGACCGAAGTTGGGTGGCTGGCGTGTCACCCGGCGAAATCTTGTTCTCCCATGTGGTCACACAATTCGTGGTGATGTGTGGTCAAACGGCCCTCGTGTTGATCTTTATGATCCTGGTGTTTGGCGTCGAATGCAAAGGCGATATCGGCTGGGTTATCATACTGACGATCCTTCAAGGCCTCTGCGGCATGTGCTTCGGGTTCGTGATCTCGGCGATTTGCGAACTTGAAAGGAATGCCATTCAGCTGGCTCTAGGCAGCTTTTACCCTACGCTTCTTCTTAGCGGCGTAATATGGCCGGTGGAGGGCATGCCGACGATTTTGCGATATATCTCGCAGGGTCTGCCACTGACGATGGCAACGACCGCCCTGCGTTCTATGCTAACTCGCGGTTGGAGCATCACGGAGCCAAACGTCTACAACGGCTACATCTCTACCATCATCTGGATCGTTCTGTTCCTCACGATAAGCTTGATGGTGCTAAAGTTCAAGCGCGGATAA
>SINVm1_gene_06300-mRNA-1-R1-1-A1
ATGAGAGACTTTCGTAAAATCTTCATGGCGTATTCCTACCAAAACGAACATATACGTATGGAGATCTGTATCGATTCTTTAGAATCCGCTAGAAACGCGGTGGAAGGTGGTGCCAGCCGGTTAGAGGTTTGCTCGGCTCTCTCGGAGGGCGGTTTAACACCTAGTCCGGGTTTGATTCAACAAATAAGAAGCTTCACGACGATTCCGCTTTACGCAATGATCCGCATTCGCTGCGGTGATTTCGTCTATAACCCTGACGAGATCGAGGCCATGCTGTACGATTTAAAAATTCTCAAAGATCATCATGTAAACGGGTTCGTGTTCGGCGCATTAACGCCCGATTGCGAGATCGACGTAGTCGCATGTAGGAAGATTATTTCCGCCGCTCAATCCTTGCCCGTGACATTCAGTCGCGCCTTCGACCTGACGACTGATCCTATCAAATCGATGGAACTTCTTGCGGATCTTGGTTTCGAGAGAATTCTGACATCGGGACAGAGGAATACTGCTGTGGAAGGACTAGAGCTGATAAAAACATTTAGAAAACTAGTGATTATGCCCGGAGCTGGTATCACAAAGAATAACATTCGTAAAATCATGGAATCTGGCGCTAAAGAATTCCACGCGTCAGCGAAGAGAAGGAAAATGGTAATCTATAATGGCGCGAATAGAGTCAAAATGGGAATCAGTGAGGACGATTTTGTTAACGTGACTGATAAGGAGCTGGTGAAGGAAATGGGCATAGTAGTAGAAAAAATGTTCTTAATCCGTTACCATAAAAAAATTTGGTGGTAA
>SINVm1_gene_12450-mRNA-1-R1-1-A1
ATGCTTCCGGTGTCTCCAGTGCAATTGCATTTTAAGGTAACGGAAAAGGACACGATGGACTCCTTCACTCTGAATAACGGCAAGCTGTACTGTATCCCGCACTTCAAGCAACTCTTTATCACACGGGGAAATTACGACGAGGGCTTCGGCGTCGATCCGCACAAGAATAAATGGGCCTCGACGAACTCCAGCAACTCCACGAGCCCGTCACCGATCGCGGTCTCGAACGGCGATCTCTGA
>SINVm1_gene_06301-mRNA-1-R1-1-A1
ATGGCGGAGGTGGCGACCAAGAAATCGATCAATAAGAACGAAGTGTGCGGTGTTCAGTCTAACAACGGTTTGATTGATTTGGATGGTCTAACCGCGAGTAACACCCAACTAATCTCGTTGTGCGACGACGACGACGATATCGTACTCACAAACAATACGCGTAATGAGCTCGAAAACGACGACAAGAGTCTGCAGGAGTTGATAGAGAGCGAGCTGGCGCTGAGGATCTGCACGATCGAGGAAACCGAGAACGTCGTCGCCCAACCGGAAACGATCAAGAGGATCGTCCTGGATCGCCGGCAGGATCCCGTCGACGTTAACGCGGAATTCATAGCGGCCGAGAGCGAGCACTATTCTCTGATCGAGGAACCGTACGGTCATCGAAACGGTCACGTGTCCCCGCACGTCGACGTGAAACCGGAACCCGTGCACTTCCACGACGAGGAAGAGGATCGAGCGTTCATCGAGCAGCCGGAAGCCGGCATCGCGCCGGTGATCATTCAGAAAACGAACGAAAACGATCAGGACTTGAGCCGTGATGAAGCGACCGTCGACGTTGACAACGACAGCGAGGAATGTCAGGCGGTCGTCAAGGAGGCTGCGCCTCCCAGGGATGATCCAGAGAATGTAACGAACGATCTCGTAGACGGATCGAACTCCCAGTCTTTCCCGAGTTGTCGTCCGGTGGATAAACACCAACGGGAAGAAGAGCTGATACAGAAGATGACCATGCCGGACGACGCGGATCTCCTTCGCGCCGACGTCGAGGAAAGGAAGAACGTGGACGACGACATTCCAGACACGTGGACTGAGCAGGCGCCACTTTCGGATGGTCAGCAGGCCGATCAGTTCTCCGACAACTTCAACGAGGCGCTCTATCCGCAGGATCGAATCCTCAAGGAGCAGAAATTCCCTTCGACGAATGAAGAGTCTTCCACAAACGAACATATCGATACGCTTAATGATTCCTACAATCAGGAGGAGGTGGAGGAGGAGATTCTGGCATCGCTGATCCGCCGGGACAAATCGTCACCCTCTAAAACTATCGAAGAGACCCATTCTCGCTTTTCCGACGACTGCATCATCAGCCAGTCCGAGATATCCGCGGAGATGGCCAGCACGCAAGAGTTTCTCGACATAGAACGCCGCGTGCTGAACGAAGAGGCCGATCAACAGGAGGCACCGCGGATCGTGATATCGTCGGAGATCACCACCGAGGCGCAGACAATGCCGGGATCGGTCCTGGAGAACGAATCGCCGGAGTGTCCCGTCGCGGAGGACACGCAGAACCCGGCGGACGAGTCCTCGAGCGAACTCTCGGCGTCGGATTTGACTTTCATCGAGAAGACCGAGGTCGTGGTGTCGGACACGAGCGTGACGATCTTCTCGGAGACGAGGCAACTCGTCGCCGAGCAGATTGGGAACCTCGACTCCGAGAGCCGCGAGGAAACAGTGACCACCAGTTCCAGCAAGAAGATCGAGGGCGTCGCTGGTAACGATGCCACCTCGCCGAACCTTACTCCCAAGAAAAGCGATCTCGAGAAGGAGAACATCTCCGTGAAATCGAGCTTTAACAAATTCGACGCTCTTACCAAGAAGACAGTTCTGCACGTGCGTTCGGTCGATGCGGGAAAAGTCCAACAGCAGCTAAATGCCGTGGGCCAGAATGCCGATGCGAATACGAATTGTCGCAGCTGCGGCAAGGTCGTGTTCCAAATGGAGCAGACAAAGGCCGAGGGCCTGGTCTGGCACAAGAATTGCTTCCGGTGCGTGCAGTGTAGCAAGCAGCTCAACGTGGACAATTATGAGAGCCACGAGAGCACGCTCTACTGTAAGCCACATTTCAAGGAGCTCTTCCAACCGAAACCGGTCGAGGAGTCGGACCAGCCCGTGCGACCTCGAAAGCCGGAGCTGATCATACGGGAGAACGAGCCGAAAGAGCTGCCGCCCGATGTGGTCAGAGCTTCCGACAAACCCGATCTGGGACTCGAGGAACTCTCAAGTTTGAACGTCAAGTCGCGCTTCCAGGTCTTCGAGAAAGCCAGCACGGAGGGTGCCAATGAGATTGAACGATCACCGTCACAGATCGCCGTCAAGAGATCGCCCAGCATCCTCAGCAAACTGGCCAAATTTCAGGCGAAAGGCATGGATATTGGCGTGGCGGACGAATCTCTCAATGGCATACCCTACGAGGAGTCCAGCGAAAGTGAGGACGAAGAGGAAACGGAAGAAACCGAAGAAGTGGAAACCGAAATCGTAAAGTCAAAACGCACCACGCGCGAACGACCGATCAGTTTTTCGAAGATGGACGACATCAAGAATCGTTGGGAGACCACCAGCCAACAGGGAAGGCGCGAGGTCCAGCGTGAAGCTAGGAAGGAAGAAATCGCAGGAATCCGCTCGCGACTGTTCTTGGGTAAACAGGGTAAAATGAAGGAGATGTACCAACAGGCGGTAGCCGGAAACGACCGCGTTACGAAGATAAACGCGGCGGAGGAGATCCAACACTCGACTACCCACGCTCGTTCGCTCAAAGAGAGATTCGAACGGGGTGAGCCAATCGCGGCCTCGGACGACGAAACCGACAGTAAACCGAAACCGGAGAAAGCCGACGAGGAGGTGATCGCGGCAGGTATCAGCAGGAAGTCGCGGTCGCTCTTTTTGGAACTGGACGCCACTGCAGCGAAAACAGCACGTCCAGTGACGCCAGTCCATCCGCCAAAAACGCCAACCGATATCCCACGACGTGCGCGAGACGCGTTCATGGGCCGTCAAGTCTCAGACGATGTGGTGCGCAGCTCAGACACGACTGAGGAGGTCCAAGTAGAAACGTCGGAAATTTCAAACAAGTTCAAATTCTTCGAGACCTATAAGGAACCGGAGAAAAAGCGGAAGCAGTTTCGCATTACGCCGCCTCGCGACGGTCAAGTCAAGATGGATTCACCGGATCGCGAGATTTACCGCGATCCAGATGTGGTGGTGCACACGGACACGGCGAGGAAGATGCTGTCCATCTTCCGGCAGATGGAGGAGAAAGCGTGCAAGGAAGAATTGCCGGAGGGCCCGAAGCCCTTGAAATGCTTCACACCGCCCCCCGAGGATAAGTTCGCCAAAGCGTCGGAAAGCGACGGTGACGAAAGCGCCGAGGAGAGAGATCCTAATTACATCCGTTCCTCTGACAAGGTGGAGGACGAGTTCTTGAAACAGGCGCAGAACGCGGCGCGCGCCAAGACCCTACGTGCCAAGTTCGAGCACTGGGAGGAGACCGACGGTAAAGTCAGCAATCACCACGTTGCCGAAATGGAGATGGCCCAGGGTACGGGCGAGCAGTCCAGCATAGAGTCGGCGAGCAGTCTGAGGGCCCGTTTCGAGTCCCTCGGCTCGCAGGCCAACGAGTCCCCGCGCGCACCGAAGGTCAAAGTCAATCGATTTGTGGTAAGTACGTTTTCTCGACCCGTACAATCGCGCACGTCCCCTCGACTTGGTCCAACGTCATGTCGCGACTTGTCGTTTGTGTAA
>SINVm1_gene_06302-mRNA-1-R1-1-A1
ATGGTAGCGAATTTCAAGGTCTACAAAAAATACTCGCCCAACGGCAAGCTCGCCGTCTATCTGGGTAAACGCGACTTCATCGACTACCTGTCGGGCATCGAGCCGATCGACGGGGTAGTCCTGATCAGTCCGGAATACGTGGACACTGGCAGGAAGGTGTGGTGCCAGCTGTTGTGCAGCTTTCGATACGGTCGCGAGGAGGACGAGGTGATGGGTCTCAACTTTCAGAAAGACCTCTTCTTGGTGTCGGAGCAGATCTTCCCGCAGATTAAAAAGCCGGAATCTAATCCTACCAAGCTGCAAGACAGGTTGATGAAGAAACTGGGTTCGAACGCGATACCCTTTACCTTCACGTTCCCGCAGAGCGCACCATCCAGCGTGACTCTCCAACCTGGGCCCGACGAGACCGGCGAACCGTGCGGCGTGAGTTACTACGTGAAGGTGTACTGCGGCGAGACGGAGACCGACATGACTCACAAGCGCAGCACCGTCTTGATGGGTATCCGCAAGATCCAGTACGCACCCACGAAGCAGGGTCGTCAGCCGTGCACCGTGGTGCGCAAGGACTTCCTGCTGAGTCCGGGCGAGCTCGAGCTCGAGGTTACTCTGGACAAGCAGATGTACCAGCACGGCGAGATGATCGTAATCAACGTGTGCGTGCGCAACAACAGCAACAAGATAGTGAAGAAGATCAAGGCGCTGGTGCAGCAGGGCATCGACGTGGTAATGTTCCAGAATGGTCAATTCCGGACGGTGATAGATGCGATTGAGACGCAGGACGGCTGCCCAATTAATCCCGGCTCGAGTATGCAGAAGGTGCTCTATTTGAAGGCCACCATGGAGAGCGTCAAGGATCGCCGCGGCGTCGCCCTCGACGGGATGATGAAGCGGGACGAGAGCAACCTCGCGTCCAGCACCCTGCTCACCTCGCCGGACCTGCGCGATGCTTTCGGCATCAACGTGTCCTACGCTGTCAAGGTCAAGCTTTACCTGGGCCTGCCGTTCATTCTGATGAGACCCAAGCCGTGCGATCGGGTCAAACTGGTCTCGACGGACAGCGTGATGATCGAAGACGTTCTGCACGAGAAGACCGACGAGAAAGTCTTCTAG
>SINVm1_gene_06268-mRNA-1-R1-1-A1
ATGATGATGGACTTTTTAGGGCTTCCTAAGGCGTTTAGCAACGCGGATGAGGCGTTCAGAAAACTTACTTCAACGATCAATTTTGATATCGACGGAATAATGCTTTGTAGTTTCATTTTTTGTCACCAGTACCTGGCCTGGACCGACTCATGCTCCATCTTTCTAGAACTTTTCCAACACAGTAAACGTTTGGCAGCCACATGTGTAGAAGAATCTACGAAGATGTCGAAAAATTCGGATGACAACATTGTCGCTATAAAGTCGATGGCTCTGGCTATACCACCAGATTCTCCGAAGAAGCCCGTGAAATCAACTGCAGTGGTGAAATACTCTGCAGTCCAAACACCAGCAACGTACGCTCAATTGCAATGTAACACAGACTTGAACCTTCCCTCGGCCGAAAGTTACGGTCTGCAAAATGTTTGGTCCCAAAGTACAGGGTTTTCTAGCTTTCGCATGGCGCACATGTTTCCTGATTGCGTCGGCGAAGTGGATGTAGTGTCGGACGCTGAGAATATAAAGAAATTACTTAAATTGCCTTACAATCACAATGCAATTTCGATGATGGTGCATCGGATCGAAAACACATTGTTGTTAGATGACTTTGACATTCACAAGTACCTACTGAGACAGGCTGAAAGTGACTGGGAATGGCTGAAAAAGTTTTTCTACGAGCATATTTTCCAAAGTCTCGGCGACAAGGAAAAACGTCTCTTTCATAAGGCATACAGCAGAAACAGTTTGCAGCAAAGGAACTTAGTATCAAAGTTTCTATATCATTCTATAGTGCTAGCGGATAAAAATAAGCAGAGTGAAAAACCTCAGTTACCTGTGAAGACCGTAGAGCCGTGTCTACCTGAGCCGACGCAAGAGGAGAAAGTGCCTGATCCGAATTACAATCATAATTTTGCGAGGAACATTGTATGGACATTTGAGAATATACAGATGCTTGTTGGAACGGATATGCCGATATTTGGTGGTCAGACACATCCCTGCATAAGTCTACGACTAAGAGATATGACAAAGCCTATCAATGTTTTAACAGGGATAGATTATTGGCTAGACAATTTAATGTGCAACGTTCCAGAAGTCGTGATGTGTTATCATTTAAATGGTATTGTACAAAAATATGAACTAATAAAAACAGAAGATCTTCCAAATTTAGATAATTCAAAGTTCAGTCCTAAAGTGATTCGAGACGTTGCTCAAAACATCTTGAGCTTTCTAAAAAACAATGCAACGAAAGCTGGTCACACCTATTGGTTATTCAAGGGTAAGGATGATGATGTTGTGAAGCTGTATGATTTGACATCTTTGTGCAACGATGTTTCAGAAGAGAAGGGACAAAATCCCTTCACTGTACCTGTTGCAATGTTGTTATACAGAGTAGCTCGCAACATGAAATATTCTCCCGATTGCCATCGTCAACAGGGTACAATCAGGATGTTACTGAAAAATTGTGTAGAGTTGTTGCCTAAAGAGAAATATCCGCAGATAGTTACATCCGCGCATTTTATGCTTTCGGATTTATATGTACCATCGGATACGGATCCAGCGAGTCCAGGGTTATCGGATCAAAGCGACGAAGAAGACGTTCATAGCGAGTGTGGCACGGAGGAAGAAGCTTGCGCTATCAAGTCTTTGACTTTAGCCAACAAGCAAGTGGAACGTGAGCAGTTAAAGTACAAGGCACCTCCAATGTCTGGTACTATAGAAGAGAGATGTCTCTCTGGATTAGAACACGTGACGCACGGACTCGAATGTCTTCAGTATTTCCCGACCAATGACAACGACGAGGAGCAGAGGAAAGAGATGCATCCGAATGTAGCGAAACCTTTCCAAGCAATTCCCATGCCTTACGCCCCATTGAATCAACAAGATAAAGATGCCACGTCCGAAAAAAGTTCAGAGAATCATAGTCCCGCGCATAAAAAGAAAAACAAACAGAGGAAGAAGAAGAAAGTAGCGAATGTAAACACTTTGTGTAAAACGGAGACATTGCCAACGTGGCAAGCGCCGAAGAAAAGCGACAATAGAAGCTGGTGCGCTCATTTGAAAACATTATTATATGAAAAAGCGTCCTTGATATTCGCCGTGCTCGCCGAGAAAGAATATGTAAATAAAAATTACGGTGCCTCCTTGAGATATATGCTAGAAGTTTTGTATTGCCAAAAGATATTGGAAATATTCTGTAATCAAAGAAACGACAAGTCGCTCAGTTATTTATTAGGTCGCGCGGGGGATTGTTGCTTTATGATGGTACAAGACTGGTGTAACGTGGAGAAGCATCGAAAAGATTACGATACGAAGAACGAAGTGGAGGAAAAAGTAGTTGAAGAACTGTTCAGCGTGGAAGATTTGGATATGAGTAAATATGGTGCTGAATTATTGCCGAAGAGATTAGAAAGTCTAGAATCTACTTTAGTTTCATCGTATAAATGTTACGAAAAAGCTCTGTCGTTGGAACTGATGGATATGGATAAAAATAACTTGTTGAGACGGCTAGGGAATATTCATAATGAGCTGGGTGTCCTTTACATGAATCAAGCGGGATCTCGATATCAGCAAGAGAGTCAAACCAACGAATTGTCCAATTTACCGGATGTGACCATGCTTCTGACGCATTCGTTGACTCACTTGGAATCTGGTGTTAAAGCCTTCGAAGCTGTCCATGACGAGGCGAATCTGGCGCTTTTGCACTCCAATACCGGCCGACTTATGCGACTCTGCGCGCATATGCATGGCAAACAAAACACGAAGGAGCGTCATTTTTATAACAAGGCACTCGTGAGCTATCAGAAAGCTCTGCAAGTCTTGGGCGATAGACAAACGAATCCAGCGATATGGGATACGATCATGTGGGATTTCTCAACAACGTTGTACACAAAAGCCACGCTGTTACAGGATTATCCTACGGCTGAATATCATAATGAAGAGGAATTGGAGAGAGAAGTGGTTGAAACTCTCCAGAAAGCACTCAAGCATTGTGATATAGACACACCGGGCTCACGTCAGCCAGTTTATCAATTCCGCGCCGCGACCATTCAACATCGATTGGCTTCGTTATACCATCGCGTGTACAGAGAAATGGAATCGGATGCGGATAGCAGCAAGAAAAAGACGAATTTGCAGTTGTCGGCGAAGCTGTTGCTCTCGTTAGAACAGAGCACGGAATATTTGACGGTTCAAATGGAAAGAGTCGCCCTAGCGGAATATCAAGCGCGTAATGGTACTACCTTCAACAGTAAGCTAAAAGCATACCAAAACGGTCTGGAACTAATTTTACAGTGTATACCTATTATGGAAATGCTGTGCGAACGAAATAATACGACGAGACAAAAGGTAGTCGACAAAACAGAAGATGATAACATTGAACGTGAAAAAGAGACTGAAGAACAAAAGTTAATGGATGATGAAGAAAACCTCGTAGTTCTGTTGGAACAAAGATTACAGTTCCTTCTACGATCGTTAACCAAGCTGTTTCTGAGCAAAAGTCCCGTGCACAATAAAAAAGAACATGAGACACTTGCAAATCTGTACAAACAGTGCTACGTCCGAACATTACGACCAGACACAATGTCCGGATTTACTTTAGTAAAACACATGACACAACTTTTACAAGAACTCAATAATATGTTGAAACAAACGGTAACTTAG
>SINVm1_gene_06306-mRNA-1-R1-1-A1
ATGTCCGTGTGCGCGCGAGCGCGCTCGCATGTCGAATTTTTCATCGTACGCGTCTCGGGAGCGGCCCAAAGACGCAGCGGACACGTGTCGCACAGCTTGGCGTGCATCAGCCTAATGTCCCGTGGCACGTGGCACCGGTGGTCGGTGCTCTTGCTGCTCCTGCTCGCCACGAGATTCCTCTCCGTGCACAGCCAATGCGGATCGTACCAGGACAAGCAGGACAAGCTGGCGCTTTACAAGGTCATGCTGAGGACCTATTGGTCGAGGGCGCGATTCCCGCGACATTATCCAGAGTGGAAGCCTCCGGCGCAGTTCGGCAAGCTGATCGGTGAGTAG
>SINVm1_gene_06307-mRNA-1-R1-1-A1
GACTCGACTTACACTCTGTATAGATTAGGCGAAAGACTGTCTACGGGCGCCAGATTATACGTAGAAACCGGAAGAGCCGATGGATTGGACGCGGATGGAGACTCGCCCAACAGTCTTCACTCATTCACGGGTCCCCCGATTCCTCAAGGTGAAGGCACGAGCGTCACTCGAGCCTTTTTGGACGGCAATCATACTCTAATTAGCATTATGGCGCGCATCAATCCCAGCCCCGATTGGTTCGTAGGCGTGGATTCCTTCCAACTGTGCGTCGAGGGCAATTGGGTCGATACCGTTACGGTGGAGGTAATTACATTTGGCAATAACGCGCGTGAAATTCAATGTGTCAATCTCGACCCGTTGGACGGGGGCACGGATAACGGCTTCACATTCACGGCTGCCAACTGGCCGACGCAGCCCCAAGGAATCGCTTACAGGATCACATCCCGATATCCGGCACATCCCGCGGGAAGCTTCTATTATCCGAATCTACCTCGTCTACCGCCGATAGCTACCCTCACATTCACCAAGGTACATATCTCACATCCTTGTACACGCGCGATCCTTTATTTTCCGCGCATTAATTTATCGTGTGAAATAAATTGA
>SINVm1_gene_06308-mRNA-1-R1-1-A1
ATGGAAATTCCGTCGATTTGTGTTAAAGCATTCGATACGTTCAGCCCATATTGGAGTACGACCGGAAACGGTCAGCAAGTCGTGACGGACGTTCCGCGAGACAACAAGGCGGCGATCATCAACAGCATCGTCACGTCGTACGCTTTGCAGAGACCGAGGTACACCGCGACCGCGATACCGCGAACATCGAAGGTCGCTGTCGACGGTAAAACGAGGTACAGCGAGACAGGAAAGTCCGACTGGCCGTACTACCAGACGTATAGGCAAACAGCGGAAACGCAAAAGGCGCAAATCTACGAGGATATTCAGAGAAAGATTACCAACGTGTCGAATGTGCCGAGTACAGGCTACTCATTCGCGAACAACGTGACCAACCCGGCGGATCAGCGCCAGCACAGATTCAGAATGAAGCATCACGGATTGACGTCCAAAGGCAAACGAGTTAGAACACGTGCACCGAGAGATTGCAAGGTCGGCGAATGGGGCCCGTGGAGCGCGTGCAGTCGCAGCTGCGGAGTGGGCGAGACCCAGAGGACGCGGAAGATCACGATAAAACCGCGCCGGGGTGGAGCACCCTGTCCGCCGTTGAAGGAGACCAAGTGGTGCGGTAGCGTCAATCCGTGCTCGGAGAGTAAGCCGATCATCGACTATCATTGGTAG
>SINVm1_gene_06303-mRNA-1-R1-1-A1
ATGAGTCACGCTCAACAGCATGTGCTTGCGATGGTATTCGGCATCCACGTCTTCCTGTTTCCCATGTACACGTCGACCCCGCCGGCGCGTCACATGAAGATCTCCGCGTACGAGCAGGCACTCTGTCGCTCGAACCTGAAGAACCACGTCCGTATACCGGCATCGGAGTTGCGCAACAATCCTTGCCCCAAGTATGGCATAGTCTCAGCGATGCAGGGCGGTAGACTGGGTAACCAGATCTGGGAATATGCCTCCGTGTGGGCAACCGCCCGGAGAACCGGCTTGGAGCCGTTCATGCCGCGCTGCATCCTCAAAACCCTAGAGGAGCACTTTGAGAATCTCAGCATCCCGCCACTTAGCTACATCGGTAGGTGTACTTTGGACGTTGGTCAGGTTGTTAATTCGCTCGGGCAATGGAATAGCACGGAGCAAAACATCATTATACCCAGGCACGCGGCTTATTGGTCTTTGATACTGGTCTGGTTAGATGATGTACGGCGGGAGTTCACGTTCAAACCGAGTCTACGGATCTACGCGGAGAAAGTATTGAAACGCGTGGCGGAAAAATTCAACCTGTCTTCACCGACCTACGTCAGCGTACACGTGCGCAGAACCGATTACGTGGATTATCTTTGGCAGAAGTTAAAGACGCGGCCAGCGCCGGTAAGTTATTACCTGTCGGCGATGGATTACTTCGCCGGCAAGTATAACAACGTGATCTTCGTAGTGACGAGCGATAATATCGTCTGGTGTAAGTATAACTTGCACAACAATCGTCACAGAATCAGCTTCGTGTCGGAAAACTATGGCAAAGGCCCAGGGAAAGATCTGGCGGTTCTATCCGCCTGCAATCATAGCATAATAGATTATGGTACTTATGGCTCCTTCGGAGCCATTCTGGCCGCCGGTGAAACCGTAGTTTACAATGTAACAACATACTTTTCTACATTAATCGCTGATGTGCTACCAAACTGGAGAATAATGAGTTGA
>SINVm1_gene_06270-mRNA-1-R1-1-A1
ATGCCTTGGTTTGGGATGGATATCGGTGGTACATTGTGCAAATTAGTGTACTTTGAGCCAAAGGATATAACGAGAGATGAGGCAGATGCAGAAGTTGAGACATTGAAAAATATTCGTCGATATCTCACTAAAAATTCGGCATATGGAAAAACTGGTCATCGTGATACGCATTTACAAATGGATAATGCCTGCATTAGAAACAGACGAGGAACGTTACATTTCATTAGATTTCCCACATGTGAAATGGGAAATTTTTTAGCACTAGCAAAGTCAAAAGGTATGGCGAATCTTGTGACTACTGTTTGTGCGACTGGTGGTGGTGCTTTTAAATTCGAAGATAATTTTAAACAGGAAGTAAATATGAATTTGGCAAAGTTCGATGAATTAGATAGTTTAATACGCGGAATGCTCTATATAGAAACTACGAATCCACATGAATGCTATTATTGGGCGGATCCTACCGATGATAGTAAATGCCAAAAAGTACCCTACGACTTTTCTGAACCATATCCTTTTTTGCTTGTTAATATAGGCTCTGGAGTAAGCATACTAGCTGTATACGGACCAGAAAATTATAAAAGAATATCTGGGACAAGTTTAGGTGGTGGTACATTCTTGGGATTATGTTGTCTGCTTACCGGATGCAACACGTTTGAAGAAGCAATAGGGTTAGCAACGGGCGGCGATAATACAAGAGTGGATAAATTGGTTAAGGATATATACGGCGATGTATATGACTTCTTAATTTTGATTTTTACTTACTCCTGTTTTCTTATTTTACTTAGTTTTGGACAAATGAATTCCAAAGATCGCAGAAATACTGTCACAAAGGAAGATCTAGCGCGTGCAACTCTTGTTACTATCACAAATAACATCGGTTCTATTGCGCGTATGTGTGCTGTTAATGAAAAAATTGAAAGGGTTGTATTTGTAGGGAATTTTCTTAGGGTAAATCCCATATCGATGAAGTTGTTGGCCTATGCTATGGATTATTGGTCTAAAGGAACTTTGAAAGCCCTGTTTTTGGAACATGAAAGATCAGTATATCAAACAAATCTTTTTACGTCTTTTTTGATATCCATAAAAATGGGTCCCAAGAAAGCAAAAGGAAAAGTGACAGATAACGTTGATGGAGTAGACACATCAAAAATGAATAGGGAGCAATTAGAGATATATGCTCATAAGATATTGGAAGAGATGGAACGCGAACGAGAGGAAAGAAACTTTTTTCAACTAGAAAGGGATAAATTACGAACTTTTTGGGAAATTACAAGGCATCAGCTGGATGAGGCACGTGCTATAATCAGAAATAAAGAACGTGAGAAAGAAGAATTGGCAGAAAATCACGAAGCTGAACTCAAATTATACAAGCAGAAAATGAAACACTTGATGTATGAACATCAGACTAATTTATCTGAAACTAAAGCTGATCATCTAGTTGCTCTTAAACTGGCGCAAGATGATCATGTTTTGCAAGAAAATGAGCTTATTAAAGATAAAACAGATCTAAAAAAAACGCAGAAAGAACAGGAATTGGCATATATGAATGAAATTCATGCATTGAAATTGCATAATTCGGAGGAAATGAACAATATGATGAAGAAATTTGAGTCTGAAGCGATAGAATTGGAGCAAAAATATGAACAAAAATTAACTAGCCAATATGAGTCCTTAATATTGAAGCATCGCATGGAAATAACTGAAGTGGAAGAGAGAAAGAACGCGCAAATCGCAAATCTGATAAAGAATCACGAGAATGCATTTACCGAAATGAAAAATTATTACAATGACATCACTTTGAATAACTTATCGTTAATTAAAAGCATGAAGGAACAAATGGAAGTAATGAGAAACAGTGAAGAACGTATGAAAAAGCAAGTACGAGAACTAACAACGGAGAATAAAAAATATTTGGCTGAGCTGAAAGCTTTGCAAGAAACGGCTGCCGACCTAAATCGTCAGCTTGCAAATTACGAGAAAGACAAACAATGTCTAGTTAATACAAGACGGAGATTGTCCGCAGTGACGAAGGATCTAGAAAATTTAAAATGGGAGAATGAGGTTCTGGAGCTGCGTTTTGAAAAATGTCAATCCGAGAGAGACGAATTACATTCTAGATTTGTTTCGGCTATATTTGAACTGCAACAGAAAACTGGTTTAAAGAATCTGTCAGATTTACTGGAACAACGCGAGGCGCAGATAAGCGAAGTATTAGCTGCTGCTCAATTGGATCCTGCGGCGGTGGTTAGTGTAAATAAAAAATTAGAGGATATGCTTAACAGAAAAAATACTGCAATACAAGATTTACAATATGAATTAGCAAAAGTGTGTAAAGCACATGACGATTTGTTAGCCGCTTATGAAAGTAAATTGCAAGAATATGGAATTCCCAAGGCTGAACTTGGATTTCAGCCCTTGAGGATGAAGATAACCGGTGCAAAATTGGGCTTAGGTCCAGCTGGTCTCGTTACCGTAAATCAGTAA
>SINVm1_gene_06269-mRNA-1-R1-1-A1
GTGATGTCCTTCTTCTTTGGATACATTTGGTTGTTCTTGCTCTCTACCACAGAGGCGTTACCACCGTACTACACGTTTGCAGTTTGGGCAGTTGGATTATCATGTGTCATAGAACTGTCTTCCTTAGTCGTTCAATTAGCTGCGAGTGCATTTCTCTTCGTTAGGCTTAAAGTAAGGCAAGGGAGACAGAGGCTAAAACTCACGATAGACGAACATTTCACTACTATGCTTATTCTTTCAGATAATTCTAGATACGATCATGATCGTTATTCGCACAATGACGGTATCTACGAGATTGTGAATAATATGGGTTCGTTAGCCGCTAGATTTATTTTCCGTCCAATCGAGGATAGTGGATACTTTTACTTTACGCAAATAGTGAAAAGGGATAAAGCGATATCTGATCAGAATCCAATGAAAGTACAAGAAAGTGTGAATGTATTGACACATTTGTGTTCCGTTGTTACATGCATCGGTCTGGTTGTTCTAGTATTTGGCCAGTCTTACTCGAGCATGTTGCTCTGGTTGTACGGCGGCTCGAAGCTGATTTTACCCTTACCTGTTTGCTTGCTAAGAGTACACTGTTTTGCCGTATTACTGTTAGGAATCAATGGTGTAACCGAGTGCTACACTAATGCAACGGCCGACAGCGCGACCATAAACAACAGCAACTTGATCATGGTCTGCCATTCGATCACGTTCCTGGGTGCATCATATTTGCTTACTATCTGGTTAGGCCCGGCTTACTTCTTCCCGACTCAAAAAATGTTGCATCTACTGATTGGTGTAACAATGTTCGTGATTGTACTTATAGCTTGGATATATGAAAATTATGAGTTAATCGAACTCGCCATGAGCAAATGGTACGAAAAAAGAAACAAACAGAAGAAGAACACACGGTATAAGTCGTCTATATATGTATCATGTGACGGGGCCGACGTGACTTGCTTAGTGACAATCATGGCTGGGACAAATCCTTATAAGAATTTGTTAAAATCCATCAAAATCGGATTGAAAGACTACGAGTATTATGATATTGGCAGTTTTGGCACAAAATATGACAGGCTACCATTTTCCATTCGAGTTCTTTTGGAAAGTGCTGTACGTAATTGTGACAACTTCCAAGTAACAAAAACTGATGTTGAGAAAATTTTGGATTGGGAAAATAATCAATCTCTTCAAGATGGAGTTGAAGTGGCTTTTAAGCCGGCAAGAGTTATATTGCAGGACTTTACTGGAGTACCAGCAGTCGTGGATTTTGCTGCCATGAGAGATGCTGTGAAGAGACTCGGCGGTAATCCTGATAAAATTAATCCAATTTGTCCATCGGATCTTGTAATTGATCATTCGATACAAGCTGATTTCACAAGGAGCAATGATGCCATAAAAAAGAATGAAGAACTTGAATTTGAGAGAAACAAGGAACGCTTTATGTTCCTCAAATGGGGTGCAAAGGCATTCAAAAATATGTTAATTGTACCCCCTGGAAGCGGTATTGTGCATCAAGTGAATTTAGAGTATTTGGCAAGAGTTGTGTTTGATTCCAACAATATACTGTATCCTGACAGTGTAGTTGGTACTGATTCTCATACTACTATGGTCAATGGTTTGGTCGGTGGTATTGAAGCAGAGGCTGTTATGCTTGGCCAAGCAATTTCTATGTTAATACCAAAAGTTGTAGGATATAAATTGGAAGGTGTACTAAATCAATATGCCACATCTACTGATCTTGTTCTAACTATTACAAAAAATCTTCGACAAGTTGGAGTAGTTGGAAAATTTGTTGAATTTTTCGGACCTGGCGTAGCACAACTTAGCATTGCGGATCGTGCTACCATTTCTAATATGTGCCCAGAATATGGCGCAACTGTAGGCTTTTTCGCAGTAGATGAACAAAGTTTAGCATATCTCAAGCAAACAGGTCGATCCAAGGAACATATTGAAAAAATTAAGGAATACCTCGATAGCGTACGCATGCTGCGGAATTATGACGACTGTAGCCAAGATCCAGTCTTCTCCGAAGTGATCACTTTGGATTTGAACACTGTAGTTTCGAGTGTCAGCGGACCTAAGAGACCTCACGACAGAGTTTCAGTGTCTGATATGCAAATAGACTTCAAAAATTGTCTCGTGAACAAGATAGGCTTCAAAGGCTATGGTTTAACCCCAGCAAAAGTAAATTCCGTGGGGAAGTTTAATTATGAAGGAAAAGAGTACGAATTGAAACATGGCTCAGTAGTCATTGCAGCTATTACCAGTTGTACGAATACTAGCAACCCTAGTGTTATGCTTGGAGCAGATTTACTATTTTGGTACACAGGCCTTCTTGCTAAAAAAGCGGTGGAAGCTGGCTTGCACGTCGAGCCCTATATAAAAACATCATTGTCACCTGGCTCTGGAGTTGTTACTTATTACCTCCAAGAAAGCGGTGTGATTCCGTATCTAACGAAGTTAGGATTTGATATCGTGGGTTACGGATGTATGACTTGTATTGGAAACAGTGGCCCGCTTCCCGACAGTATAGTCGAGGCTATTGAAAAGAATGAACTTGTTTGCTGTGGAGTTCTGTCAGGCAATAGAAACTTTGAAGGCAGAGTTCATCCAAACACTCGGGCGAATTATTTAGCGTCTCCGCTTCTAGTAATAGCCTACGCCATTGCTGGTACTGTGGACTTTGATTTTGAAAAGCAGCCACTGGGTCACAAAGCCGATGGCACTCCGATATTTTTGCAAGATATCTGGCCAACCAGAACGGAAATTCAAGCCGTCGAGCAGAAATATGTCATCCCAGCAATGTTTAAAGAAGTCTATAGTAAAATCGAGTATGGCAGTAGCAATTGGGCAAGCTTGGTAGCACCTGACGGCAAGCTATACCCCTTGACACCAAAAGATTTTAATTCTTACGGTTCACGCAGAGGAAACGATGCCGTGATGGCGCGAGGTACATTCGCTAACATTCGTCTCGTGAATAAATTCATTGGTAAAGCGGGACCACGAACAATTTACATTCCAACTAATGAAGAGATGGATGTATTCGATGCGGCCGAGAAATACACGAAAGATGGGACGCCTCTGATCGCTCTAGTTGGCAAGGAATATGGATCTGGATCTTCCAGAGATTGGGCCGCCAAAGGACCGTATCTACTCGGTATTCGAGCTGTTATTGCAGAGTCGTATGAAAGAATACACAGGCAATACCTTCCCGGAGAAAACGCAGAATCCTTAGGATTAACGGGTTACGAGCAATACGATATCGCGATTCCCGCAAATTGCCAACCCGGAGAAAAAATCACTGTGAATACGGATAACGGAAAGAAATTCGAAGTAATCGCACGATTTGACACGGAAGTTGATTTGACTTACTTCAAACACGATGTCACCTCCTGTATAGGTTTCTGTATAAAAGCTGTCACCAAACATGTTATCTATCATTTCTCCTTGTTCGCGAACATAGCCAAGGAGATCGTGACCACCGCACCACCAGAGTATGCTCCTTGTCATTTGCAACCATGGCATCAGCCTTGTTCTCTGTGTGAGTATCGTTTGTTTTTTGTATATTCCATATTGCCAGTTGTAAGATACTGGCCATTTTTCTTGTATTTCCAATATTGTTTCACACCTGAAACAACAAGTATTTTCCCATTTTTAGTTTATTCTTCTGTACATTTTATTCTCTCGTACAAATATATAAAATACACATAA
>SINVm1_gene_06305-mRNA-1-R1-1-A1
ATGAAAATTAATTACAAGCAACTGCCTATAAAGGCGCATTATTTCTTTTTTATGGCGGCTATGGGTCCCATTTTGCCATTTCTGCCAGTTTACGGCAAGCAACTCGGTGTTTCGCCATTAATTATGGGTAGTATCACCGCAATTTTGCCTATTTTGTTTCTGATCGCAAAACCAGCCTTCGGCTTCGTCGTGGACTATTTTCGCACCTGGAGAAAATTGATATTTATAGTGTTGCTTGCCGTAACAAGTAGCTGCTATATTTTTATGTACTTTTTACCAGCCTTGCCCGGCCCATTGCTTCCAGATCATCAGTTCCAAAATGCTTCCTGTGCGTCTTTATCGCCTTGTGATATGGACTATCATGCCTCAGCAATGGCATTATGTAACGGTACAAAAGACACTACGTGTCATTGGGTGTGCAAGGATACAAATTTTTCTACGAAATTATCTTTTAATGCAATTAAAAAGGAAGCTGTCATTTCGCCAAATACCACATGCTTATTAAACATCAATGAGACATTATCGTGTCAAAACGATGTAACAAAGATTTCTAACTGTAATGTTACTTGTGATGAATTCGAAGATAATAATTGTCTATATACATCAATTACTTTCTGGGGATTCGTATTGTTGATGTCTCTTGGTAACATCGGTTTCAATGTTTCCAATTGCATAAGCGATGCAATTTGCTTTGACGTATTGGGTAAGAGATTCATTAGTAAAAAAAGAGATTTAAGTGAAGGTGGGCAAATGGGGTACGGTAGACAGCGAGTATGGGGTACAATTGGTTTCGGTATAGCAGCATTTTTAGCTGGGTACACAGTAGATTTGTGGTCACAAGGGGAAATCTACAAAACTTACACACCGGCGTTTTTCCTTGTGCTCATATTTACTTTTATAGATTTGATTTGTTGCAGAAAATTGGAGTTACCGCTTATGTCAGGATCGTCGAGCATATTAAAAGACACATACTCCCTTTTGAAATTGAAACCTATCGTTATATTTCTATGTTTTGCTACTCTTGCGGGAATCCTTGACAGCTTTATGATTTACTTTTTATTCTGGTATTTGGAAGATCTTGCTATGGCAACTGGATATATGGGAGAAATTAAATTGATAGAAGGTCTAACTGTAGCCGCAGAAACTCTCGGTGGAGAAATAATATTCTTCTCCCTGTCTGGCAAAATATTGAAGAAATTTGGATACGGTTATACCTTTACATTTTGTTTTGTATGTTACGCGCTACGGATGGGATTAATATCTCTTGCTCCAACGCCATGGTGGGTACTTCCGGTAGAATTTTTCATGCAAGGGCCAACATATGCGCTTTGTTATACAACAATAGTGGCATACGCGAGCGCAGTATCACCGCCCGGTACATCAGCTACTGTTCAAGGAATTGTGGCGGGAATGGATGACGGTTTAGGTTATGCACTCGGTAGTTTGATTGGAGGTATTTTATATAAAAAAGTTGGTGGCGCAACAACTTTAAGAATATTATCAGGACTCTCAGCATTTTCTGCATTTATGTATTTAATTCTTCACATTTTGTACTTAAAGCATAAAACACCAGATACACGAAATAATGTTGAATGGAGAAAACCTGAAGATGCACAGAGACACTGTGCTGTGGCAGAATAA
>SINVm1_gene_12452-mRNA-1-R1-1-A1
ATGAAACGTAATTACGGTCTATGCGGCACGCGATCCTCGTGCAGGACGGTGCTCCACCAGTCGGTCGGCAGCGTTCGTCGGTCCGTGGCTTTCGTCGGACCCGCGATTTCATGCCAAGATGGCCGCTCGATGTACGGCCCTCTTGGTCTACCAGTCGCGGTGGGGGTAATGACGCTCATCACCCGACAGTGTTTTGCTATACCAACATCGAGCCGCAAGCCTGGAGATGGTGAGATCGACGAAGAGAGTCCGACGGGTCTCGGTTGGCCGTGCGAGCGAGAGGCAGAAGAGATCTGA
>SINVm1_gene_06273-mRNA-1-R1-1-A1
ATGAAATTATTGATGTTTCAGGTGAAAGTATGGTTCCAGAATCGACGGACAAAGCACAAGCGGATGCAACAGGAGGAAGAGGCGAAGGCTCAACAGCAATCGGGTGGTGGAGGTGGTGGCGGTAGCAACGGAAATGCTAACAACAATAGCAATAACAAAAATACGCATCACGTCAGCAAATGGCAGCAGGAAACTGAGGCTGAAGAGTGCTCGAGCGGCTCTGAAGCGTAG
>SINVm1_gene_14660-mRNA-1-R1-1-A1
GTTACGTTGGTGGGTGATTTGGAGACACCTACGAGGAGACACGACGGGTTCGCGAGTACGTATCCGTCATATTCTAGTGATGCGTCAGCAAGAGACTGGGACTTAATTGTCCGTCACCGATTGACTGCCGAGATAACGGACTTCATCGATGATTATTGTGATCGAAGAGAAACGATTAATATTTCGAAGAAGAAACAATCGAGAGTTGGAAGGTATTTGGAAAAACTGTGCGAGGAGATACAGACTGAACTTAACGAGTCACTCGATCGATTTGAGGAAGGGCGGCTTCGAGGCGGTCACGATGATGCGGCGAATCTAATTTCGACGATTCGGCATTCGCAAATTTATTGGTCCCGTCAAAGTGGGTTGTCCACCTGGGAAGCGTACGATAATCGTACGATGATGCCGCTCGCGCCGACGCCAATCGTCCCGGTGCCATCGAAGCCGAAGATCGGCTTTAGCATCGACTCGATCGTCGGCGGCGGGCAAGGTGGTCGCGAGGCAGATCGCCTGGATCGGCTGGACCGAGTCGAGATCGATGGCAGTCCAATGGAGATAGTCGAGGGCTCGTCCTCGCCGCGAGCACGCCGGATCGCAACGAGATCGCCCGGTGCTCATTCCGAAGGTTCCGATCGACCAGTCTCTCGAAGTTCCTCCGTTGAATCGTATCCAAACTCGCGACGGACATCGTCGCACGTTACTATTAGTGGCGGCGGCGGCGGCGGCGGTGGCGGTGGTCACCATCACCTTCACGGTACCAATCATCATGGTCATCCGCATCATCACAACCTGTCAACGACGACGCATCTAGACTTTGGCCGGACAACTGTTCACAGTCATAGCGGCGGTTCTACCCCACCACACAGGATACCACACGGGAACTCATCTCCAGTCGGTTCGCATCCACAACCACCCCCAGGGGTGGTGAGGCCTAGCCCAAACTATCTCACGCCTCCTACCGCCGCGACGGCCCAGCTCAAGTCTCTGTATGGATTACCTGGCGGTCATGGTGCCGCAGGACCTCAGACTGGCCAGAACGAATATCACACGCAGCAACTGGCTGCAAATATCGCGGTGGCGCTTCAGGCGCATCACGGCGCGTCACCCCATGGACCACCTCACGGGCCTTATCCGCATGGTGGAACTCCCGGTGGACCGCATCCGCCGCCTCATCCCCATCAACCGCCTAGAGATAGCTACCCTCTATATCCCTGGTTACTCTCGAGGCACGGTAGAATCTTTCCACACAGATTTCCTGGAGGTATGGATACGTCCTTCACGCTTTTCAACATTTTTTTTCATTACGAAAAAAAGATCAAGTATAAGACTTAG
>SINVm1_gene_06274-mRNA-1-R1-1-A1
ATGTCGGAAATTGCACTCAAGAGCGCTCCCGTTATTATAGCGATTACGTCGACTTACAATTCGGTATTCGTCGGGCGAGTTATACTTTCGGCTACTTTGTGGCTCTACCTGCCTTGCGGTTTACGAAACGATCGGCTATTCATTAATGACCTGTCATTAGGCGCTTCATGGGCGATTACTCGCGGTTCCTCGGAAGTCTCGCGCTCAAATCTCGACAATCGGGGCCCCGGGTTCGATCCTCTTCCTGTCTGCAGAGAGGCCTTGACATTTAGACTTGGTCGCGGCTCCCGAAGTCACCTCCTGCGAGTCCTCTCTTCGAATCCCTTCGTTTAG
>SINVm1_gene_06271-mRNA-1-R1-1-A1
ATGACTGAGAAGGAGGAGTTTATTATCTGCGTACCCGGTCAGAGATTATGTGTATCTGATAAGAGCAATGTAGCTGGACCTGGGACGTACGAGCAGCAGGGTTATATCTATTCGAAACTCGCTGGCATCGTAAAACTAGTAACAAATGATAAAATTCGTAAAGTTGAGGTACACAGTATGACAGAGCAAAGCACTGTTCCTGCACCAGGAGACATTGTGACGGCCATGGTCACTGTGGTTAATCAAAGATTTTGTAAATGTAGCATCAAGTGCGTGGGCGACATAGTACTGACGAGGCCTTATAGAGGAATATTAAGGAAGGAGGACGTTCGGGCGATTGACAAAGACAAAATAGAGATGTACAAGTGCTATCGACCTGGAGATATTATTCTCGCAAGAGTTATGCCAATGACAGAAATGCACACTTATCAATTGAGCACTGCAGAAAACGAGTTGGGGGTAGTTATAGCTCATAGCGACGAAGGTGCAGTTATGATACCAATCAGCTGGACACAGATGCAGTGCCCAAAGTCTTTGTGCAAGGAATTTCGTAAAGTTGCTAAAGTTGTCCCAGAACATATCATAGCAGAACAAACTGAAAAGACAAACGATTAA
>SINVm1_gene_06272-mRNA-1-R1-1-A1
ATGGCAGAAACGTCATTTTTGAAACCTCCAGACACAGAATCACTGAATTACACTCAAGGTGAGGTTCATTGCTTTATGAGGTTAGGTACTCGATTCAGCAGTGAACCATTGTATGAATCAGCAAAGATCATAGAAGATGTTGTGCTGCAACAAATGAAAACAATTGTCAAGAAAGCTTGTGAAATTGCAGACAGAGACGCCAGTTCAAAGAAAATCAATATCATTAATGGAGAGGACCTTCTCTTTCTAATGCGTAAAGATAAGGTCAAGCTTCAACGTATTATGAAATATCTTCAACTCAAAGAATTAGGATCCTCGGTTCAAAAACTTATTAACTCGAATGATTCACCGCATAATGTCACGGAAACTGAAAAAGTAGACGGTACTTCGAAAAAAATGCCATTTCAGAATTTTCTGGAACAGATTGACAACACAGGTGAACTTCTGGAAAATTCAGCCTCCATGGACGAAGTTAAACGACGTAGATGCATCCGTGCGGACATCGCATCGAGGTCCATGGATGAGACGCATTACATGAAATTCAGCAAGGCGCGTCGCGTATCCTTCGCAAACAAAAATCGCCACAAATTTAGCGATTGGATTTGCTTGGATGGTGACATGACTATGTCGAAGCAAGCATACACAATTTTATCTTACCTTGCGTACGAAACGGTTGCTCAAATTGTTGATCTCGCCTTCTTAGTTCGGCAAGATCAGGGTAAAATGCACGGCGATGCTATAGATCGGCAACGATTCAATTATGTCAATCCATACACATTTAAGCGCTATCACAGCAAGAATTTTGTAATGAAAGCATTAACTCCTTCGGAGATAACTGAAGCCCTCAGGAGATATTGGTCTCCACAGCTAGATATGACAGGCCCGTTTAATCGATGGTCTATGAGAAAACCACATTTGAAACTCCTTTCGTGTTAA
>SINVm1_gene_06275-mRNA-1-R1-1-A1
ATGTCTCACGTACAGTATGTGGACGAATTGGTAAAGGAGTACTTGCTCTTCAGGGGTTTCAGTCAAACCCTGAAGGCTTTTGATAATGATCTGAAGGCGGAAAAAGAAAAGGGATTTAGGGTAGATAAAATAGTTGATCAATTAATGCAATACATATACAATTACGATCTGACGTCGCTGAGAGAGTTATGGGGACATTTAGACACTAGAATGTTTTGCCGCCTCGAAAGCCACTTTACGCCCGCGATCAAAAAGTTGGAGAATTCCGTATTAAAGATGTACTTGGTAAATGCAGCTGTGAACGGCAAGCAAGATAGGATACACGAATTTTTTAATAAAATGACACCAGAGTTACAGGGTCATTCTGAATGGAAGGATTGGTTCGCTCTCGCCTTTATCAAAAATCCCGAAGACAATCCGACTTACTCGGTCCATTTTAGCAAACAATGGCATGATACTATGTTAGTATCCTTACACAATTTCCTAGCAACAATTTTTCAATGTATGCCTCAGCCAACATTACTTACGATTGACGAAGACACAAATAAATTTAAACGACTACAAGAGGAGAATGAAACACTGAGGCAACGGTTGAGCGAAACCGTTAAAATAGAAAGCATATCGGATGTGAATCCAGGTCCAGCACCCCAGCATCCCCCCCTCATGGATGACTTTTACATTATTGCTCAAGAGTCGCCGTTACTGGAAAATCCAAAGACGCTGAGGAATCTCATACGAAATATTGGTGGTGGGTCCAGTCCAATCCTAAGTAGAAAGCCTGCAAATGTAAAAAAGAATGTGGAATCTGAAATAGTCTCGACTAAACGTACGAATACGAAGGGACGGGTGAATTCAATCAGTAAGTCTGAGGCAGTCGCCAAGAGGAGTATCAGCTGTGATTCAAGATTAAATAGTTCTAGAAAAAGAGACTCTTCTATGGACACTGCTATCGAGAGGAAGACTAAAGAAAAAATAGATTCCAGTTATATTCTTTTAAGTCAGGAGGAATATACAGAACATAAAACCTCCATAATTCAGTGCAAGAGTAATGCGAGTGGATCGTATGTCGCGACGGGCGACGCCGACGGTGTCATCAAAGTATGGACGCCGATTCCTTCACCAAAGACTGTTACTACATTCACCTCCGCCACGGTGAATTCTAATAAGGCTATCACCTCACTGGATTGGATATCGAAAAACGAACGTTATTTCCTGCACGGCGACAACAACGGTTTAATTCAGTTACACGATACGCGAGATTGTAAAACGCTCTGGGATATCAATCATGAGAATTCGCGAATCGTTACTTTAATTTGCAATCCGACGGAATCGACGTTCGTCTGTTCTGTATCGAGCGGTAGTGAAAGCAAACTGTTGCTGTACGATATAAAAACGAGAAAACTCGAGAGAACATTGCCGCTAGATAAGAACGTTACTGCTTTATGTTCCGCTTTCAATCATAACGGCCAACTACTTATCACGGGATTGTCTAATGGCAATATACTCATACACGATCTGAGGCGAAACGAAATAATAGACAATCTCAACTGCCACTCTAGCCCAATAATCGATATAGAATTAATTAACGACTTTACAAACATATGCGCGCAAAGCGAGGATGGCAAGCTATGCCAGAGAAGTCTGAATCACTTTGGAAAAGTCTTATGGGAGACCAAGATTAAGATTGAGAAAAATCCCGTTCACGGAAAACTATTTACCTTCGATCAGAGCGGCAATTACATGCTGCTCTGCACGCAGACTGGAGGAAATATATATAAGATGCCACCGAGTACGCAAGGAAAGATTTTAGAACTAGGAGGACATAAGGGTACTCTATGTTGCGACTGGTCAACTGCCAATCAATCTGGAACTTGTATAACCGGCGGTGCAGAAGGAAAGGCGCGAGTATCAACACTACTCTCACCATGA
>SINVm1_gene_06275-mRNA-3-R1-1-A1
GGTTTCTGTTGGCAATCCTACATCCACTATCCAGGCGAAATGTTGCTGTTGTACTGTTCATTCAGTGGCGAACCAAAATGGCCGAAGGATGACAATATACAGCTGTCAACTGGTGCGAACGAGTAG
>SINVm1_gene_06276-mRNA-1-R1-1-A1
ATGTCGAACTCACCGCCAAAAATCCTGATTCCGGTTCCCGGACAGTACTACGGTCCGCAGACGGCGACCGGTATGAGCTACGTGTCGACGCCATACGGACAAACGCCGCTACCCATGACGCCAGTTGCCGGAAAGCCGCAGATGTTCTACTCCAACCGGGCCAGCGAGTTTGTCTTCACGCAATTCAAAGGGATCAAGGATCTGACCAAGTCCGGGCTCAGTGTCAGTTCCTGGAGCAAGAGATGGTTCACTCATATTTTTTTATTCGTTATCATACTTCTGTACAGCATCGCCGGAGCGATGATATTCATAGCAGTTGAAGGCACGGCAGAGGAAATTGCTAAGTCGAACATCAGGCAGAGGAGAAATGAAACGGTCGTTAAGATTCGTGGATTATGTGACGACTCGGTGTTAATGTCAGACTCACCCCGTTGGAGAGGAGCAGCGGCAGAGCTGATTTTGGATTACGAAACTGATCTGTACGACTACTACAAGCGGAAATTAAGCGACACAGGCGAGAAAGTGTGGACATTTTGGAATACCGTGTTCTACTGTGGCACCATTTACACGACCATAGGCGCAGCGTCGCGACGCCAAAGTCGCGGCTTTGATTGCGCGTGGCGCTCCCGCTCGATATCCGCTGCGGTGAAGCCGGTCATCCGGTCCGCCACCGCGACTGGTAGCGACAAACGTCGTCGTGCCGACGGTGGTGGTGGCGGCGATGGTGGTGGGAGCAGCCTCCGTTTTATTTCTGTCACGGTCTCGTTGCAGCTTGGACCGACCTCGCGAGTGCGTTCCTTTCGCGAGAGTCTCTCTCGCGTACACGAAGATCGTCAAACGACGACGACGACGACAACGACGATAGCGACGACGGCGACAAAAAGTCGCGCGATGGAGGACAGTTACATGGTTCACAGACGTCGCAAGACGCCCGATCCCTCATCAAGGGGTGCCGCGTCACGCAGCACAAACACTTCCGACGATGAAGACGAAGAGAGACGCAAAGAGAATAGACTGTCGCAACAGCAGAAACAGGGAATGCCCCAGAAAGAAGAGAACAAGGACAAGAAAGGGAATAATGGGGAACAGCGTCCCGCCAGAAGAAAGGACAGGACTGATGCGAGAAATTCTGCAAATGTGGATGACATGATCGCTATACGCGCCGAGGTGGCTGCCAAGTCGGCTGGGAATAGTTTGAAAACACATGAGACTGACGTTGTAGCAGCTGATGACAACAACTCGCGACCGGTAAAGCAGGTTATTGAAGTAGCGAAGAGATTTGATGATGATATCACAAAGAAAGACAATATCAAATCTGAAATTGTTCAGGCGGCCAATGATAATGTTGTTCAGCAAGAGATATCGGAGACGCCGAAAGAAACAAGTGGCGAAATCGACAGACCTGTCGAAGCTCGCAAAATTGAAAGGCGACTTAAAAGGAAGTCGAAGGAACGCGTGGAGAAATATTGCCGATCGACAGACTCCAGCGATGTGGATGAAAAGAGCGAGTTGAATCGAAGACGAACAAAATCACCGGAAGCAATGAGATCCAGGGTGAAAAAGACGAGTGGAAGGAGTCGGGAATATGATCCGGAATCGCAGAAAAGGGATACCGAGAGATCTAACCGAGAGAAGAGATCATCGAGTCGACAGAAGCTGGAAGATGAGCCTCGGATCAGGGAAGACTCCGCGCCACGTTCAAAATCTTATAGTCAGGCCGAAGATACGGACGAAGGTCTCAAGATCGTCAAGAAGAGTGAGAATTTTCCACAGAAAACTGCCGAGGAACGGATGGTAAAGAGATCCACGATTGAGAAGAAGAAGCAGATCATTCCGCTTAGCAACGAAAGCCTGATCGAGGATTTTGCGAGGGCTCAGAGGGAGTACCTGTTAAGGGAACGCAGCATCTTGGATGCGGAAGTCGCAGACGAGTTTCAGGACCAGGTTGAAGTTAGTTCCTTAAGGAGGCGGAAGTTGAATCTGACGTACAGCGAGAGCGAGCAAGAAGACATCGTTCAGAATGTAACGCAATCTTCCGATGTAGTTGACAAGAAAAAATCGTGGTTCTCTCGGTTGTTCTTCTGGCGCAGAAGCATCAAAGTGAAGAAGCAAGAAGCTGCAGAAAAGATTACACTATTGGATTTCTTTAGAGCTCTCAGAGACATTGTCAGCGAATTCAAGACTTTCGTGGAGCAGAATCCACGTGAGACTATGATCATCAGGCGGCTACGTAATCGCTGCATAGCCGAACTGTTGCTCATGATAATCTACTGTGGCCTAGGCGGTTTCATCTTTCGTTTCGTCGAGGGCGCCTTCGAAACATTCTACAAATGTGGTGTGAAGCGCGTGAAGCGCGACTTCCTAGACACTTTGTGGAATTACAGTCACAGTTTGAGGGAGGACGACTGGAAGAGCATGGCGCGCAGGAAATTGATGGAATTCGAGGAGCAGCTTCACACAGCTCACGAAGCCGGTCTGCAAACGTATAGTGGTCAAAAAAGTTGGAGTTTTTTGAATGCGGTCGTATACTGTCTCACTGTCATCACCACCATTGGATATGGCCATATGGCGCCAAGTACGAACACAGGAAGAGCTATCACGATTGTATATGCTATTTTCGGCATTCCGATGTTTCTCATCATTTTGGCCGACTTCGGTAAATTATTTACACGTGGTATAAAGTTCCTGTGGGCATTCGTGAGGAGGCTATACTATACTGGTAGTTGCCGCAAAGTTCGTCGCACTGCACCCGTTCAGGAAGTTATGAAGGGTGTGCAACTCGTTTATGATCTTGCGAAATTTCGGCGGCCCTCGCAAATGAATCTAGAGGAGATAGAAGAAATTCAGAGGCAGCAAGAGTTGCAGACGGTCCTGAATGTGGACGCCAATTCACCAGACACGCCGGGTACGCCGGCAATGTCGGCGTTCGCTATCGATGACGAGTTCAATTTACCGATTTCGGTAGCAATCATCATTCTCCTGGCTTATATTTTCATAGGAGCCACGTTATACACCGTGTCGGAGGATTGGGGCTTTTTCGAGAGTTTCTACTTTGTCTTCATCTCCATGAGCACTATCGGTTTCGGTGATTACGTGCCACAGGATCCCATATACATGGTGTGTTCGATAGTATACCTGGTATTCGGTCTGGCACTCACATCCATGTGCATCAACGTCGTACAAATTGTGCTGACGTCTAAAATGTTAGTGATGCGAAAATACATGAGAGAACAGAGCTCATTAAATCTGATCATATTAATTTACTTAATCGCGTGTTGCCAGGTGATGCTCTCGGATTCATTCAAACAGGCGAGCCAGAAGATCGGAGCGACGATCGGATTCGAGGTCGCCGAGGATGATAACTCGGTAAAACCGGCACCACCGCCGCCGGTCGAGGTCGCAGACGTCCACATGACTGTGAAGGAGCCTGAGAGCGGCGAAAAGATCGCGCCTAAAGCCAAGCAGGAGGACGTCGACCTGTAG
>SINVm1_gene_06258-mRNA-1-R1-1-A1
ATGGCCCTAGAATCAAATGGCAACAACGTGGTGTGGTTGAACACAACCCGTCCTGATCAAATACAGCAGATACTTGTCACAATATATATAATTTCTCAACTAGTAGATTTAAAATCGGAGCATCTGATGAACCTTTCTGATCAACAGAGTCAACCGATCGAGCAGCCATTGAAGTGTTCCATGTTTACTCAAACGGAACAAACCAATAGTTTTACCCAGACGGAACAGAGCAATTCGAGTTACGGAGATCAGAGACAGACAAACGCGGTGAGCACAATCAGTGCAATCACCGACGACAAAGGTTGTTACCGTTTCGATGTTCAACCTGTCGGTTATAATACGTTGCTGAATCAGATGAGCATTGCCGCCGCTAATGCAACTTTCAAGTGTGAGATTTGTGGGCTGGTCTTCGGTCACATGAGTCTACTGCAGCATCACAAGCGGATTCATACCTCGACGCCCAGCAACTTACAACAACAGCCGCAACCGTATACTTGTGACGTTTGTGGAGCGTGTTTTGCATTACCGGGAGAATTAAAAAGTCACAAAACAAACATGCATCAGAAACCTAAGGTGCAAATTTGTGAAGATTGTGGCAGTGAGGATCCATGCGAACATCATCCAACTAAAGTTAAAAAGACTATCAAACCTGGTCATCATCCTGTGAAACGAAGGGGTGTCACCAGTGTCACCAAATGTCATAAATGCAACGGCACGGGGATTATTTTTATTGGTGGCAAGCAAAACAGTCAAAATCAAGCGGAAAAACCGTTTCATTGTAATGTTTGCGACGGTACATTCTCTCGATATTCTTCACTCTGGTCCCATAAAAGACTTCATTCGGGAGACAAACCATTCAAATGTGAAGTTTGTGGATTAGCTTTTGCAAAAGCCGCGTATCTGAAGAATCATGGAAGAGTTCATACAGGTGAGAAACCATTTAAGTGCAACGTATGCGGCATGCAGTTTTCCCAAAGTCCGCATTTGAAGAATCACGAACGAATTCATTCCGGCGAGCGACCTTATCAGTGTGAGGTTTGCGAAAAGACATTCGCTAGACACTCGACGCTCTGGAATCATAGAAGAATTCACACCGGCGAGAAACCGTACAGGTGTAATATTTGTGGTTCTGCCTTCAATCAAGCTACACATCTCAAAAATCACGCGAAAGTTCATACCGGTGAAAAACCGCACAGGTGCGATATATGCGAGATCGGCTTTTCCGATCGTTTCGCGCTGAAGCGTCACCGTGCGATCCACGAGAAATATGGCCAAACGGCGCGAAACCCAAATACGAACAACACGCCGCAACAGGCGCAGCAAGGCCAGGTCGTGGTTGTGAATGCGACCACTCCTGTCACCGTTAGCCAAGGGCAAGGCCAAGTTATACTCGACGAAGTCTACAAGTGTCAGGTGGCCTTCCCAGAGCCTAAATGA
>SINVm1_gene_06277-mRNA-1-R1-1-A1
ATGGCGAATTCTTCGGAACGAGAAAAGAAGAGACCGACCTTCAATCCGTGGAACGACGCGCAAATTTTAACGCACGTCACCTCGAACGTCGACCGAGCGTCCGATATCGTCCGTATGAGGATAGTCAACGCGACCGTGATACCGTCGCGAACCTACAATCGCAGTTTCGCGGATGTCAGGAGTGAGAATTACTTCCATTCCGCCGACAAAGCAGCGCTTGATTATTTAAAGGATGGCAACACTCTCCCATCGTACTCGGTCAACACCGTGCACCTGCAAAATCCCTACAGGCCGCCCCAACGATTGGAGGGATTCGCGTCTCGCGATCATACGAAGACTGGGAAGAAGCATCAGGGATGTACAGAAATTGGTAACTTGGCTAAACAGTACTGCCGTTACAGCACTCTTCATGGTTTGCGTTACGTTGGCGACTCGGAACTGTCAATCGTAGAAAGAATATTTTGGATAATCTCGTTCACAACCGCACTGACAGTGGCGATATATTATATTTGCTATCTCTATAATAAATGGAACCTATCTCCCGTCATTATTTCTATGAGTCCCGATCCGGTTGCCCTCAGTGAATTTCCATTTCCCTCCATAACAATATGCAACATGAATAAAGTCAAAAAGACGGAGGCAATGCGGATCGAGCGTGGGAACGACAACTTGAATAAACTGTTTATGGAAGATATTTGCAATTCGGATAGCAACATAACTTACGAAAACGAGAATCAGACTGTAGGGTGGAAGAAACTACAGCAGTTTATGATTAACGTGTCCCAGCCTTGCACCGATATGCTATTCTACTGTCTCTGGCACGGGAATCAGACCGAATGCGAAAGGATCTTTAATCCCACCATGACCGACGAGGGTATTTGTTGTAATTTCAACTCGGTGACCAGAGAACAACTCTTTTACAATGCACTCGAGTGGCCCGACTTCAATATAACGTACCCATCCCAGAGTATTGACTGGAATGCTGAAACGGGCTACAATGACAGTATGCCGGCAGATGTTTTACCGTGGAGACCATACGGTGCTGGACAGACTTACGGCCTGACTTTGGCTCTCGATGTCGATATAAATGAATATTATTGTTCATCGACCGCCGGTGCTGGTTTTAAAATGCTGCTTCACAGTCCTGTGGAGACACCGAAAATCGCTGATTTCGCATTCTCAATCACGCCGGGCGAGGAGACTCGGGTGATCATAAGGCCGCGGATAATGACAGCTAATTCGAGGATATTCCACATATCGCAAAAGAAGCGGAAGTGCTTCTTCACGAAAGAAAGAAAACTGCGCTATTATCGGACATATACGCAAAGGAATTGCATTCTGGAATGCGAGGCAAATTTCACACAGCAGCTCTGTCACTGCGTGCAGGCGTACATGCCGAAATCAAAGAACACACTGATTTGCGGCAAGAAAGACGAACCGTGCGCTAAAAATGCTAAACGAGCCATGGAAGTCAAACTCTACGACGAGGAATTTCAGGAGACGGTCAATGTCACGGAGATACCAAGCTGCAATTGCTGGCCAGCCTGCTACGAGATCAATTATAGGATAGAGCTCTCGCAGAACAAACTGACGTCGAGCTTCCAAACTGACAGACGATTCATGAAGAAGAACATGGAGTACTTCATGGATAACGTAGCGGTGGTTCATCTGTTCTTCGTGGACTCCCAATTCACGAAATATGTGAAAAATGAACTCTTTGGATTCATTGAATTTCTGTCGAGTACGGGAGGCTTGCTGGGTCTCTTCCTGGGTTTCAGTTTTTTGTCATTTATGGAAATATTATACTTCTCAACTATGCGACTGTGGTGTCGTTTGTACCATCGTCGTGACTTGTTGCGACCCACCGTGCTCCAGACACATCCATTAGACGATAACAAAAAGGTAATCTATCCGTTCACGAATTGA
>SINVm1_gene_06259-mRNA-1-R1-1-A1
ATGTCGTGCGGGACGAGAAAGCGAAAGGAGGACGAGGGGCGAAAAGTAAACGATGGGGAGCAGGATAATGTTTTCACGGACGAGATGAAGGAGGAGATAGAAACGATGTGGGAGATACCACAAATTTTCCATTTCCTTTATTTAACGAAGGAATCTCTTAATATACCTCAGTTATCTTTGTACGAAATGGAGAGGATGCTGTTGATACCGAGGGCCTCGAAACAGCTGGCTAACATCATGACGTGTTTATTGAGTTCCCCGACTACCAAAGCAAAGCTACGCAAAATACCACCAATGCCATATGAATTTTGGACCAATATTCTCGCGTACAAAATGACGAGTTGGTTCAAAATTTATCGCGCGAAGCACGAAGACGCAACCAAACATACTAGGAAAACGGTTCAGGAAGACATGGTAAACCAACAGTGGGAGGATCAATTTGAAACGGTTTTAGGAATTGATCGCAACGGGGCGAAATACATTTACTTCCCTCAGTTTATGCCAAACGATTTTAGAATTTACAGGCATTCCTTAGACAATAAAATCTTGTCGACTGTTAAGCCTGCTAGACAAGAACGAGAAATAGAAAGGAATAAATTTGTTAAATACAGAAAGAGAAAATTGCAAATACGCAATAATTTGTTCGATAGCAGATCAAACAGGCACGAGAATGGAAATGACGATAAAGATCTTAGTAACAACGATAGCGCTACAAGTTCGTTTATCAGCGAGGATACGAATTTGAGTAGTACTAGTACTTTGCTATCAAACGCGAGATCCAGCGGCTACGATACCCATACCTCTAGCGATAATAAATCTGTCGACGACGAGTCGTCACGGATGTTCAAAGGTTTTTCCAATACGCAAAATGACAATTGCAACATAGAAATAATTAATGAAATGTTAGATGAATTGAAAACGGAAATCGATCAAGAAAAAAAAGTGAGCGAGAGCACTAGCGATAACGAATTAATGTCGCAAGAAAACTCCGTAGAATCGTACAAAAATACTGCGGTATCCTGTAGTGAAGCTGCAATAGTTGAAAAAGATGAGAACGAGAAATCGAACGACAACTTATCCAACAGTTCAAAGACAGACGATGAGAAACTAAATGAGATAATTAATGCCGAAAGTTCCAAGTTACCTGAAGATATATATTCCAAAAATATTTCCGCTGGTGATAATGTAAGTGATATATCAATATTGATATCCAAATCGGATGACGAGAAACTGAGTGAAACGAAAACCAGTGATAGTAATGTTAGCGCGAGTGAGACTAGTTTAAATAGAAAAACAATTTTTAACGAGTTGTTTTGTACATCTTCCAACAATAAAGTGACTAGACAGTATCTCAGTGAAAAGCCATTGGTGACAGAAACAGAAACGAAAGATCCAATGCAAGAAAGAAATTTCACAAAAGGAATGAAGCTACGATCCCGAAATATAGTAAAACAATTTGATCAACAGGATAAAATTGAAATGATAAAAGAGAAGATAAAAAAGGAGCAGAGATTAGAAAATAACCAAATAAATGAGACAGATGAGGAAGATTTCTCCGCGAGCGAGATGCGATTACAAACGAGCATAGAATACGATTTGGACGATTATATAAGCAATACTGATCTTGGTTACAATTTGCGAAGCTCCAAAGATCCGAAGACGGAAGAATGGAAACAACGTTTCGACAAGATGTTGTCCGATCTCAGCGTTTCCGATTTTTATCTTGTAGCCGATAGTGTGGAAGGCTTGAGGAATCTTATTGCTAGTTTTTCGGATACGAGTGATTCGGAAAGCAATTCCAATAACGTGGAAGTTATTCCTTTGTGTGAAGTAAAATTGGTAAAGAAGCTTACTGAATTATTAGGTTCGATAGAACCGATGGAGATGAGTATAAAAGATGCAACGCGAAAAGCGAAGGCAAAACTTCAAAGAGAATGGTCTAATTTTAAAGAAGGCAGTGTGGAGGATCAGGACTCACCCGGTGAGAGTGGTCTCAGCTCTAATTGGTGGGTTCTTGGATCACAGGGCAGGGATTCACTCTCAATTCCCGGAGATGCAACGTTACAAACGTTATCGCAATCTGCCCTATCCCCACTTGGCACCCAAAATAACCAAAAACAGCCGCGACAAGTCGAGAATGAATGCGAAATCGCAGCCAAAAATTTCGAACAGAGCCAGCACGAGAATCAAGAGGCAAGTGACGAACAGCAAAATGGAAGCGACGAGAAGCAACCGGATGTCGAGGCATCACCAGGAAGTAGCCAAGTCGTGGAAGAAGGAGAGAAACAAGAACACAAACAACAAGAAAAAAACGAAAACACATCAAACGACGAAGGTATTCCTGTTCGTCGGTTTCGACCCACGAGTGTATCTTATTTTTTTTTTATACTGAAAACAATGTTTTTTGCAGATGAAAAGCAGGAACCGCAACGCAATAGACGAGTATTACGAGCGCGCGGTATCTCTTCGTATACAGAACAGCTTTATTCAGACGACGAGAGCAACGAGGATCAGTTGGAGGAATGGACCGACGTTGAGGCAGTGTACGCGGCTCCCGGCACACAGGCCAATACATCCGCTTCTAACATTAATCCGAAAGAACGAGACGCTAACTACAGGTCGGATGAGGAGGACTCAGATCAAGATTGGATTCTACCGAGCTCTCGCAAAAGGAAAAATAAACGTTCGTCTGCCAATCGAAGATTAAAATCGTTTGAGCATAAACTGCAAAACATCAAGGAAAACACGTCACAAAACAATGTGGCGTCGTCCGATGTTTCTTATCCTGCCAATACGAAAATTATCAAGGATAAGTTAAAGATTAAACTTGTAGATAACAAGACTAAAGAATCTGAAAAACCGGTTGAATCACGAATCTCTGGTAGTGATGCTGTTGCATCTGTGAGCAACAAGAATCTTAAGAGAGTAGTGCCTTCCACGGACACAATTTGCAAGATCGAATCTATCAAGAGTGTGCACTCGGAGCTGGACATAAAAGATGAGACTCCGACGTACGAATCCAATCCGACGAATTACTATGGACAGAACTACGAATCTGCAAATACACAACAAAATTATTATTACATGATGCCACAGAATCCTGGAGTTGTGCCGCAAGCTCCCCAGGGAGCGATAATGCAAGGAACCATGCCGCAAGCTCCGCATGCGCCTTACTACGTGCGGCCTTATATAATGCCACCTCCCCAGGGCAAGTATTTGCCCGCCGCTCAACAGCAACAACAACCTATGATGATGGCCCAACCGTATGTCAACAATGCGAATTATGTACCCTATATACCACCTCAACCTCAGGCAGGATATATGGTTGCACCAGGGCCGATGGCAAACCAACCGAATCCACAGAATCCGATTCATTATGCTCCCAGACAGCAAAATAGACAACATACTAGATATACAGCGCCGCGACAGAATGCGCAACATCCTAATGGTGCGATAAGACACAACGCGCCTACCAGAGGCGGTTATCAGAGACCCCCTAACTCGAGAAACATAAAAGGCAATGCTCCTTTACAACCTTCAAAGCAAAGGCGGAGAACATTGCAGACGGAAAAGTCCGGCACGGAGAATAACGGTCAGAAAGTTACATCTGTGATTATGCTTAGTGACAGCGATGATGAGATAGAGATGATTGTTATGGAAAAGACTTCTACAGAAAAAACAACTTCAACTAAAAAAGAGTTTGAGCTTCAGAGATCCATCAATCAGTCTAAGCAGAAACCTACGATCACTTCGGACATCACAGTTCCTTCGACAAAGGGCATTCTTTCGCCGCAGATCATTCAACGAATGAGCCAGGGCGGTATATCCATCACCAACACACAACTGGTGGTGGTCGTGAACGAGACTGGAAGTCATTACGCTTTGGCATTACCCAATGGCAGCAAACTTATACTCACTCCGGAGCAGGTGGCACAAATCAGGGCCTCGAATGGAGGGAAACTGATCTTGTAG
>SINVm1_gene_06278-mRNA-1-R1-1-A1
GAAAGTTTAATTTTTCTGGTGGACGTTGGAGTCCCCTGTCAGGATGATCAAAGCAGTTTGCAGCTGTTGGATAAGGAAAAGTACATCCTTAAACATATTATTCAAAAGAAGATATTTCTACGTCCCAAGGATGAGATAGGAGTGATATTAATGGGCTCAGGCAGCAATGAAAGCAGCAGTGCTACAGAATTTGACAATGTACAAGAACTCTGTAGCATGCAGGTTGGAAATTGGGATTTGATAAAAAATATTGAAAGGCTGCAAACCACAAATCAGAGTTGTTCTTGGATGGAGGCAATTTATGCTGCAGTTGATTATATCAAACGTGAATGCGTAGATAAATCTGAGAGAAAAATAATTTTGCTATCTGCTTTCAATGAGGAGAAGGATTTTGTTGACCAGTTTCAGGCAAATGATATTGCAGAGATATTAAATTCAGAAGAAATTTCACTCATAGCAATCGGAGAGAAAACACTGCCTATTGCAGATGAAGATTCTCAAACGGCTAGTGAAGTGTTGCTTATGGAAGTTATAGAACAGATTGGTGGGCAGTATCTCACCTTTGAAAACGCTATGTCAGATGTGCGCTTTTACAAACGGCCATCGACTAAACCGTTTCAATGGCACTGTCAAATGGAATTGGGCGACTTCTGCTTTCCAATCACTGGAATTGCTAAAATGCCGAATGAGGTGAAACTACCGGATATGACACTGATGGGTAAGTTGAGTGCATCCAATAAAGAAGAAGCGGATAAAGAAGTACCAATTAAAAATGTTGCACAATGGACGGACAACAATAGGACTATTCATACGCAAGAGGATATTATCCGTGGTTATGTGTATGGTGGCAAAGCCATTCCTGTTTCAGATGAATCTAAGAAAAGAATGACTCCTAAAAATAACGAGAAATGTTATAAAATTCACGGTTTCACTGCAAGAGAAAATGTTCCTATGGAATGTTGGTTGTCGGATGGCTCATACGTTATTGTACCCGCTAACGAGTCGGCAAGTGCGCCGTTTTACAGTCTGGTGCAAGCCATGGTTGACAAAAACGTTGTTGCAATAGTAGAGAAGGTCTATAGAGCAAACACCGAAGCTAACATGATGGCATTATTTCCAAGTGTTGACGTACCAAATGAACCATGGTGCCTTATTGAGATCGGTTTGCCATTCGAGCGAGATTATGGAGCAATAGCGCAGAGACCGTTGAAAAAAATGATGGATCAATTATCAAAGGAGCAGAATGATGCCATTGATGATCTGTTAACGTCCTTAGAATTGCCCGATGCTGCCGATGATGACGTGACTGGAGGCGAAAAATATTTACCAGGATATATGCCGGATCCTGGAGCGCAACACATGTGGGATACATTAGTAGCTCGCGCGCTTAATCCAGACAAACCGTTACCACCTATTGCCGATGATTTGTTAAATCTTCTGGAGCCCCCCGAATTTTTGAAAGAAAAATGCAAACCAGTTACCGAGAGGATTAAAAACTTATTCTTCTTAGAGAAAAAGAAGCCTCTTAAAAGAAAGCGTGATATATCGCAAGAGGAGAATGACAAACAATCTGATGCTAACAGCATGCTTATGATGCAAACAGTTAAAGAAGAGAAAATAAATGCCATAGAAGGCAATAATGATAAATTAAAAAATGTTACTTTACCTGATACAAGTGATTTTAATTTTGATGAGACTACGCTGTTCGTTGCTGTGCAATGCGGCGACATAATGCGCAAGAGTATCGTCTTCGATAAGAATACCCCGGACGTGTTTTATTGTCCGCAACACAAGCCGATCGGTTTCGAGAAGATGCTGGTCAAGGCGAGACCGCTCTCCAGATTGTGCCAGTTCGAGGGCCGTCCGATACCCGAGGATTACAAGAGCGACTGCTACAATGACGTGGACGAGACCGAGTATGCGTGCAAGGAAAAATACAGAATCATGATGAGGCTCCATCCACCGGGAAGTAACACGCCTTATAACGGGACACGTCTGTTCAAGTTTCTGGCCTTCGACAAAGATTTACCGTACGCGCGAAAGAAGAATCAGGTGTAG
>SINVm1_gene_06260-mRNA-1-R1-1-A1
ATGGTGCTTCTGAAAACACAATTTATTCTGTTGATAAATCTGGGCCTACTATCAATCCACCCCAGCGTAGGGGAAAACAAATACTCCGCCGAGGCGAACAAAGCTAAAGATGTCGACCCCTCGCAGTTCCCAACGTCTCTTCGAGACTTGGATAAACCATTCAGGATGGCAAAGTTGAATGTACTTTGGGTTAAGGCCAAAAACCGTTTGACAGATAGTAAGCTGCAATCGATTTTTAGTGATCTGAAGATTCATGACAAAGAAGAGATCGCGTACAAACATTTTAAGTCAGATGGGAAGGATCCCGATGGCTTGGAAGAGGCACGTCTGAGGCAAAAGCTCATTGGTAACTTTTTCACCCAATCACTTCTATTTCTATTGCCTTGCGAAACCTTAACCGAGGATCCAAAGTTACTTAAAATACACAAAGCGATGAACGATGGTAGTAATTATGTTTCTAAGGACGTATTTGAGGATGTAAGGCTCAACAAATTGTGGGCTAAAGCTGAAATGGCTGGTTTTACTGATGAAGAGCTCGAGACTTTAAAACAAGAGTTTCAACATCATCAAGAAAAAGTGGACGAATATATGAGTTTATTGAAAGGACAGTCTACAGATTCAGAAAAGTCTGAAAATGTCTTACATCTTAAACCAGAAAACTGGAACGAATTAGAAGAACAGGAGGAATTATCTAACAATATACCAGACCAGAAATTAAGTCACACAGAAAAAGCAAATTTACTTCGAAAAAAACACTTGGAACTGAGAAACGGATTCGATCGCTTAGACAGACTCACCGCAAAGGGACCAAACCATAAAGAATTTGTAGAACCTAAGGTACAAGGATTATGGAAGATTGCATTAGAAGCAAAGTTCTCTTCCGACGAGTTATCATCTTTAAAGGAACTTTTGCATTATGAATCGAGGCTACTTAAGCTGCGACATTTACATGTGGAAGGTGCCTTGGACGCAGCACAAAAAGGGCAGCTTCACGATTTAGAAAATTCAACTGCTGAACAACATATAAAGAAACACGGCTATCGACAGACGCAAATCTCTCTTGCTCGTTTAAAGTTCGTGTGTGACGAACCGGCCGTTCAGCAAGGCTTCCTCGTCAGGATGCAAAATACCTCTGGTCGCACTAGCTCGAACGACGAGATCGCACCGCGAGCGTCGTGTCAACGCCCCAACAACACAGTCACTTGGTGTACAGTTTCCGAGAGCGAACAGAACAAATGTATGGCCTTGTCCAGAGCGGTTGATCGCGAGATAGGCTCCTTTGGCTATAACTACTTTTCAGTGAAATGCAATCAGGCCTTCAACAAGGAAGAATGTATGACCATGCTGGACCGCGAGATTGCACAGATAACAACACTGGATGCTGGAGAGGTCTTCATAGCTGGGCGATACCACAGTCTGGTACCAATAATGCAGGAAATATATGAAAGTGGTGTAAATTTTCAATATGCTGTCGCAGTGATTAAGAAAGGCTCTCTCACAGATGTACACAATCTGTATGATCTTAGAGGCAAGAAGGGCTGTTTTGCTGGTGTTGGGACACTAGCCGGCTGGGTTGTTCCTATTAACAATGTGAGTAAAATTAGTAAGCTTATGAAGTATGGAGGAATGGAAGTTATTGACTGTAACAATCATGTAAAGTCAACGATTAAATTCTTTGGACCTAGTTGTGCAGTGAACTCACTAATTGATAAATATAATCCACTTGGTGACAACTCTGACCAGTTGTGTAGCCTGTGTATTGGAAAAGTGCCTGGTGGCAAGTGTACAAATCAAGATCCCTACGCGGGATACGAGGGGGCTTTTCGCTGCTTGGTTGAAGCGGGTGAAATTGCCTTTTTGGTGCATACGACTGTGCAAGAAATGACTTCGACAACATTTGACTTTAGTTCCGTGAAGAAGGAGCAATTCGAACTGCTGTGCAAAGATGGTACACGCAGACCCGTGGATGATTATAGAAATTGCAATTGGGACACTGTACCATCCCGCGCAATAGTCACGTCTTCAGCAACCAATTTTGAAGTACGTCGAAAGTATCAAAGATTTTTGGAGAAGGCCGTCCGGATACTGCACAAGAATAGAAACGACACGACAGGCTTGAATCGTTTCGACAGCAATCAAGACTCCAATCGTTTCGACAGCAATCAGGACGTCAATCGTTTCGACAACAATCAGGGCTTCAATCGTTTCGACAACAATCAGGATTCCAGTCGTTTCGACAACAATCAAGGCTTCACTCGTTTCGACAACAATCAGGATTCCAGTCGTTTCGACAATAATCAGGGCCTCAATCGTTTCGACAACAATCAGGGTTTCAATCGTTACAACAATAATCAAACCTTTACTCGTTTTGATAATAATCAAGAAGGTTTCGAGAACCGTCCGGGTTATAATAGATTTGGGGAGAGTGATATGTATAATAGAAGCGGATTTAGAAATCCGAACGAATATAACACAGATGGTTGGGATCGTAACGCATATGATCGAAGCTTTGGCGGCGGCGGTGGATTCAACTCGTGGGATAGACCCGCGATTAATGATACATTCGATTATTATAACAGAGAAAGAGATGGCACTGAACATACAAACATACAACCAATAGAAATGTTCGATTTATATGAATCTGCGCCTAGATACGGAAAGCAGCATAATTTAATGTTCTCTGTAAGTCTTAATATTCTTATCGCTTTAAAAGCCCAGCTCTTGAAACCAGAATTACTTTGTCATAGAGGTCACAGCCAAATAAATTGTATGCAATTGATAAAGAGCGGGATTGCCGATGTAACCGTACTAGATGCCAGTGATGTCTACACCGCTGGACTGCGGTTCGAACTGATACCATTTATATCCGAAATTTACAATTTGGCTACACCGGACTATTACGTTGTCGCCGTCGCAAAGGAGGAGGACGACAATACGGATCTGACGTACCTCAAGAATAAATACACTTGCCACACTGGAATCAACTTGGCTGCGGGATGGGTTTACCCGCTGGCGTATCTCATCTCCAATAAGTGGATTAGAGGATACGGTTGCGATTCTGTGCGCGCTGCCGCCGAATACTTTAGCAAGTCTTGCGTGCCAGGCGCGCTCAGCACCGAATATAACACAGGCGTGCCTTACGATAACATGTGTGACTTGTGTCATGGAGTAAGCTATCGATATTGCCGAAGAGATGCTTCCGAAGATTACTTTGGGTATACAGGTGCCTTTAGATGCCTAGTGGAAGGAGGCGGCGACGTATCCTTCGTGAAACATACGACGGTCGCAGAGAACACCGATGGCAAGCGCAAAGAGTTTTGGGCGCGCAATACCTTCACAAAAGATTTCGAGTTGCTCTGTCCGGACGGTACGCGCCGTCCAACGGCAGATTACGTAAACTGTAATCTAGGAAAAGTTGCCGCTAATGCTATAGTTACGCGCGGTGGTTATTACGGTTACAACGAGACTCAAATCAACGCATATATCAATTTATTTATATACGCACAACAGTTCTACGGCCGAAAAGAGCAAGACGAGTTCAGTTTCAGCATCGATCTCATTTTTCAAGATGCCACTCAGCAGTTGGTGGTGATCCCGCCGAACAAGCGGGAATACAGTGCGTACCTCGGGCCAGATTTTATGAGAGCCAGGAGAATCGTAGATTGTAACGCAGGCGCATCTGCATTAAGCTACTCGTTCGCTACGATAGTTATGATCGTAAAACAGATTCTTCTTGCACAAGATAGTCCACGACAGAGCGATATGAATAGTGACACTCAGCCAGCAAATACATCTAAATATGAAAAATTAAGAAAACCTAACACGCAAATCAATAGTTCTGACAATTCCCAGGTAACCGATGCTCCTCAAATATTTAAGAATCTAAATCAGTCTACTGAACGGAAACAGAAACCGGATTCTAGTTTAACATCAACGTCCCACATCTCACCTTTATCTACAAAACATATCTTAGCAGAAAAACATCATACTCGTAAATTAGTGGATAGTAAACAAGTCTCAGGACCATTTCATCAACTCGATAAAAAGGCATTCCTTCTCGATACTTACGCCCGGATCGTTGCTAGCAATAACAGACGTTGTCCTAAGCGATTACGCGAACTTGCTAAACCAAAGAGACAAGCTCGTAGCGCTCAAGATGATAACGTTGTGAATTTCAATTTAAACTACGGCCATGTAACTAAGACTTACCGTACGGAAGACAAACACAATTTAAAAGAATTAAAGAAATATAGAAACATCATGAAACGCTTGTTCTTTATCCTTCTAAGCACCGTTGTTGTGCTCGCCGACGATTTTGCTGGTGAACAACATGAAGTCACTGCTCCGATTGGAAGAATTCGTGGAACTATCATGATCTCCAGACTTGGCAAGAAAATCTATTCCTTTCGCGGCGTGAGATACGCCGAACCGCCGACGGGACAGCAACGTTTCCAAGTCGCAACTCCAGCGGCGGATTGGAACAACGTTTTCGATGCAACCGAAGAAGGACCCGCTTGTACAGCATTGTTCGTAAAGAATGTAATGGAAGATTGTCTCCGTGTGAATGTCTACACAACAAAATTACCGTTGGAGAACGATCCTGTGAAAAGATCCGTATTGGTATTCTTCCATCCCGGTGCTTTTTACTTATTCTCGGGTCAAAGCTCTAACTTTGGACCTGAGTACTTGCTGGACAAAGACATCGTTCTCGTCACCGTCAATTATCGTCTCGGGACTTTAGGTTTTCTGAGTACCGGCGATTCGAAGGCACCAGGTAATTTGGGCTTGAAAGATCAAGTTGTGGCACTTCGATGGATCCAGAGGAACATAGCCGCCTTTGGTGGCGATCCTGATAGCGTCACTATATCTGGCTACAGTGTGGGTGGAATAAGCGTGCTGTTACATATGGTCTCACCGATGTCCAAAGGATTGTTCCATCGGGCGATTATGATGAGTGGTTCGATGACATTAGAACCATATCCGACTGAACAGCTGCACTTGGCAAAGAAACAAGCCGAATTGTTAGACTGTCCTACTGACACTACTGGCTCTATGCTGATCTGCTTGAATTCCAAACCAGTGGAGAACTACACAGATACTATAGTCAAGTTCTTTGAATGGTACGGTCACCCAATGTTAATATGGTCACCTGTAGTAGAACCTGAAGTACACGGAGTAGAAAGATTCTTAACCGAGCAGCCTTTTGATCTTATTAGAAAAGGAAAGTTTCACAAGGTTCCACTGATAGCAGGAATTACTGAAAATGAGTTTGACGGTGTGATAACCTTTGTCAGTAAGCAACACGAACTCGGAAATGATTCGATGGTGAACGATTTGAACAATGACTGGTACAGAATCGCACCGATTAATTTCCTGTATGAACGGGATACACCTCGGTCCAGAAACATAAGTACCGAATTACGCCAATTTTACTTTGGTGACAAACCGATCGGTCCAGACAATTACGATAGTCTCGGACATATCACCACCGACGGCGTAATTGCATATCCCATGCATTCTTCTGTAAAGCTGATTGCAGAAAACAGTGACCAACCCGTCTACTTTTATATGTCTTCTTACCAAGGACGTTACAGTTTTGTCATGTGGAATGAAACCACACCATTTGGAGTGGTGCATCATGACGATTTGCAATATCTATTCTTTTTGAAAGATACTTATGTCAAATTTCCATTCTTCGAAAATGATGCCCCGGAAATTCCTATAGTGGAACTTATGACAAGCATGTGGTCGAACTTTGTTCAAACCGGACAGCCGGTGTCTCCAGCTTTGGCAAAAAACATTACATGGGAATCATATCTACCGGAAAAAGATAACTATTTAGAGATTTCCGAAGAATCAAAAATGAAGACAGGATTTTTTCCCAATAGAATGCAAATTTGGGAAAGTTTGTTTTCAAAATAG
>SINVm1_gene_06290-mRNA-1-R1-1-A1
ATGATATTGAATAGCATTCCTTTGGGCCTTCGTCTGTACATTGTCTACACTTTGGGCATTTGCAAGAACAAAAATCGAATGGATAATAAAACGGTAATAATTACCGGATGTACTTCCGGTATTGGCAAGGAGACAACAAGGGATCTCGCTAAGAGAGGCGCAAGGATCATTATGGCATGCAGAAATACGGATACTGCTAATCAGTTGAAAGACGAGATTGCTAAAGAATCAAACAATGGCAATATCGTAGTTCGCAAATTGGATTTGTCATCATTGCAATCGATCAGAGAGTTTGCACGACAGATAAATCAAGAGGAAAGCAGATTAGATGTGTTGATCCATAATGCCGGGACTGCGGAGACTTTCAGGAAAAAGGTCACAGAAGACGGATTAGAACAGACTATGGCTACTAATTATTTTGGACCATTTTTACTAACGCACCTTTTAATCGATTTATTGAAACGATCAAAACCAAGTCGTATTATAGTGGTTGCGTCAGAGCTCTATCGCCTAGCGTGTTTAAATCTTAATAATATCAATCCAACATCAACTTTGCCGGCGTATTTGTATTACGTATCAAAGTATGCGGATATAGTCTTCACGTTGGAGTTGGCGCGACGTTTAGAAGGTTCGGGTGTGACAGCAAATTGCTTGCATCCTGGAATGATAGACAGTGGAATTTGGCGAAGTGTACCTGCTCCACTTTCCTGGGGCTTGAACCTTATAATTAAGGCTTTCTTCAAAACGCCCGAGCAAGGCGCGCAGACGACCATTCATCTCGCAGTTTCTGATGACCTTAACGAGATTTCGGGAAAATACTTTATGGATTGTACCGAACATGGATTATCGAATGCTATAAAGGATCCTGCCAAAGGTAAAAAATTGTGGGAATTAAGCGAACCTCTGGTGAAGTTGCAACCATCAGACCCGAAGATATAA
>SINVm1_gene_06291-mRNA-1-R1-1-A1
ATGATCGGCGATACAGCGCAGATCGACAAGGAGCTCGTCGAATGGATCGACGGTATCCCGTTTTCGAAACCCGCGAGGAACTTGACGAGAGACTTTTCAGATGCCGTTCTCACGGCTGAAGTTCTGAAGTTGTACTATCCCCGACACGTGGAGCTTCATAATTATGTTCCAGCGAATAGTATAAACGCAAAAAAGGAAAATTGGAAGATGCTAAATCGAAAAGTACTCTTGAAACTTGACATAAAGTTGAGCAGCGATACAATCCATCAACTGGCAAACGGATCACAAGGCGCAATCGAGAAGCTGTTAACAAAGCTGAGAATAAAAGTTCTGAAGGACGGCGATGCGCTCGTGAATGTCACGACGAAGTGGATTGAAGATGCAAATGATGAAAGTGTGCAACGTACTATTTACACTGAGCTGAAGCAGGAGCTGCGTGAAAAGGAGGAAGTGATAAGCACTTTGAACCACAAGATCGCGTATCTGGAGAGTTCGATGAAACTCAAGGATCTGCGGATCTCCAGTCTGGCGGCACAAATCCTGCAAAACGCCGTCGAGATGGATCAGTCTGCGAAATCTCAGTCGATCGACGGCGCACGCATTAAATTACGTTCGCGATCGCACAATTTTCACGAAACCAAAACGAATTAG
>SINVm1_gene_06261-mRNA-1-R1-1-A1
ATGTTGATTACTGTATTTTATGTAATTTATATGTTGATGACTGTATTTTATAGCCCGTCAGGCAAGTTAGTGCAAATAGAATATGCCTTGGCTGCGGTAGCCGCCGGTGCGCCAAGCGTGGGCATCAAGGCGTTAAACGGCGTAGTCCTTGCTACGGAAAATAAACACAAGTCCATCCTCTACGATGAGCATAGTGTCAGCAAGGTTGAAATGATCACGAAGCACATTGGCATGGTCTACAGCGGTATGGGTCCTGATTACAGACTGTTAGTGAAGCAAGCACGGAAAATGGCACAACAGTATCTCCTAGTGTATCGAGAACCTATCCCGACTGCGCAACTCGTGCAACGTGTGGCAATGGTCATGCAAGAGTACACACAATCTGGAGGTGTTAGACCTTTTGGAGTGTCTCTTTTGATTTGTGGTTGGGACAATGACAGGCCCTATTTGTTCCAATGCGATCCGTCTGGCACATACTTTGCATGGAAGGCAACCGCAATGGGTAAAAATTTCATTAATGGCAAAACGTTCCTTGAAAAGAGGTACAGTGAAGATCTGGAATTAGACGACGCCGTTCACACTGCTATTCTGACCCTGAAAGAAGGCTTCGAGGGACAGATGACTGCGGACAATATCGAAGTCGGCATTTGTGACGCAAATGGATTCAGAAAATTGGATCCATCCAACGTCAAGGATTATCTCGCGAATATTCCTTAA
>SINVm1_gene_07421-mRNA-1-R2-2-A1
ATGCGAGGTGAACATTTTGGGAATATAGACAGCATTAAACATAAAACGACGAGGCTCCTCAAGGGCTTAACTTCAAAAGACATGCAAAACTGTTTTCTACAATGGAAGAATCGTTGGGTCAGATGCATTAAATTGGGGGGCAAGTACATTGAGGACCATGTGCCTACTTCAGAATATGTATATACGAATTTAGAGTATCATTCACGAGACCATCATCTAGAAGGAATCCAGTCTGAACACAAATGTTCAAATTCAGACAATAATATGGAATTAGATAGATCTGTAGAAGAATCGAGACGTCCAGAAATCATTACGTCTCAGTGTATAATAAAAAAAGAAATAGACATCGCTGACGAGTAA
>SINVm1_gene_13698-mRNA-1-R10-10-A1
ATGCAGATATTATTGTTGTACAATAATTCGAACGATACAAAAATGATTTTCGAAGGTTGTTATCAATTTATCCTCTCATGTTACACATTAAATCGTCTCCATACTTGTTACAATCAGTTTCGATACTTATATAAAGCTATTGACGAGCATTGGGATATATTTACAAATGATGTGGAAATTCAAATTTTGAATGACTATGCCAAGTTGTCGCGAAAAGTTACAAAATATTACGCTAGTAAGTATAATGACTACAATAGTATCTTAGAGCACACAATACCGTTAACTTCGCCGCTTCTAGATATCGTAATGCCTTTAAACGAATCACGTCCGCGATTCTTTGCATTTGTAATTGATTTCAAAGATAAAAATGAGTATTTTCTACCAACTTCTTTGGCTACAAATGTCATGGTGAGCAGTGATACGACGCATATCATGTGCATCCTTCATGTTTGCAGTCTGTTTGCTGCCATCAGGTAG
>sior161-R1-1-A1
CTTCTGCTGTATGATCATGCGGATGATCCAAAAATAATTTTTGACGCCGGTTTTCAATGCGTTGTTATAACTTCTTTTATTGGAAGGACATTGTTTAGTATTTGGAATCATGATAAAATGCGACAATTATGCATAGCCATTGATAGACATTGGGACATATTCACAAACGATGTGGAAATTCGAATTATGAAAAATTACTCTATTCTAACACGAAGGTTTACGATACTTTTTGCGACAATACCATTAATACCAATATTACTAGATTTTGTGAAGCCTCTTAATGAATCACGTTCACGATTCTTCGCAGTCGAAGTCGAATTTAGGGTGAATAAAGATGATTACTTTCTACCAATTCTTTGTCATACTACTATCGTAATTGTGGTGGGTGCAAACACCGCATTGGGGGTTGATGCAATGCACATCGTGTGCACCGCTCATGCGTGTAGCTTGTTTGCCGCTATCAGTAAACAAATTGAGAATATAATTCCCAAAGAGAATAATAGCAATAAAATCAGCAAATATGGATGTCACGTGAATATGGAGCGTGATCCATTAAATGAAGAAATAGTATATCGGGAATACATAATATGTCTGAAGAAACATCAGCTTATTCTTTATGTGTTAGATCAAATGCAAGAACTGATAAAATTCACGCTCTTATTCACGTTCATGCTAGCTGATTTGTTGCTTGTATGTTATTCCGGTCAGAGATTAATGGACGAAAGTCAGAATATATTTTATCACGCATATGCTGCAGATTGGTACAACTTCTCGCCTAGATTAAAATCTTTATTGTTGATAACTCTTTATAGAAGTAATGTACCGTGTGGATTGAAGGCAGGCAACATGGTTCCGTTATCTATCGCGACTTATGCGGCGGTAGTACGAATCGCCATGTCTTACTTTACAGCGTTCAAGTCATTCAAAGAGTGA
>sior161-R9-9-A1
GATCATGCGGATGATCCAAAAATAATTTTTGACGCCGGTTTTCAATGCGTTGCTATAACTTCTTTTATTGGAAGGATATTGTTTAGTATTTGGAATCATGATAAAATGCGACAATTATGCATAGCCATTGATAGACATTGGGACATATTCACAAACGATGTGGAAATTCGAATTATGAAAAATTACTCTATTCTAACACAAAGGTTTACGATACTTTTTGCGACAATACCATTAATACCAATATTACTAGATTTTGTGAAGCCTCTTAATGAATCACGTTCACGATTCTTCGCAGTCGAAGTCGAATTTAGGGTGAATAAAGATGATTACTTTCTACCAATTCTTTGTTATACTACTATCGTAATTATGGTAGGTGCAAACACCGCATTAGGGGTTGATGCAATGCACGTCGTGTGCACCGCTCATGCGTGTAGCTTGTTTGCCGCTATCAGTAAACAAATTGAGAATATAATTCCCAAAGAGAATAATAGCAATAAAATAAGCAAATATGGATGTCATGTGAATATGGAGCGTGATCCATTAAATGAAGAAATAGTATATCGGAAATACATAATATGTCTGAAGAAACATCAGCTTAATCATCTGAACGATTTGATAAAACCTTTAATTATTTTGATGGGTTCGTTAGGGTGTCTAATGATTTTATGCTATTCTGGTCAAATATTAACAGATGAAAGTCAAAATATATTTTATCGAGCGTAA
>sior162-R1-1-A1
ATGTTAGAAAATTTTCTACGAGAGTACAATATCAATCGGATATTGTTATCGATCACAGGTCTCTGGCCGTATCAGAACAAGGTTGTGAGAAGTTTATTATGGACATTCTGTTTCCTGCTCGAAATAAGTTATTATCCGTTCGAGATATTACTATTTCACGATCATTCGGACGATGCGCAATTGATTTTCGAAGGTGGCTATCAAACTCTGATTTTAACTAATTTTGTCATAAGGCATTTAAATGACGTTTTGCACAGTGACAAGATGCGATGTCTGTACGAAGCCATTGACGAGCATTGGAATATATTTACAGATGATATAGAAATTCGAATTTTGAAAGAATATTCTTGTCTGTCGCAAAAAATTGTGATATATTATTCAATGCTATTTTTTTCTTCGTTAGTGGTAATTATAATATTACCATTAACACCGATATTCCTGGATATTTTAATGCCTCTTAACGAATCACGTCCACGATTTTTCGCGATGGAAGTTGAATTCAGGGTGAATAAAGATGAATATTTTCTGCCAATTTTTTGTTATACTAATCTTGTAATTGTGGTGGGTGTATTCATTGCGTTAGGCTTTGATTCAATGCATATAACATGCACTGCTCATGCATGTAGTTTATTTGCAGCTATCAGTAAGCAAATCGAAAATGTACTGTTAAAAGTGGATGACAATAATAACATCGAAAAAAGTGAACATTTGTTGAACGAAGAAATAACATACCGGAAATACATAAAATGTTTAAAAAAACATCAGCTTGCTATAGAATTTGTGGAAATATTAAATTCATCATATCAAGAATTACTTCTTGGAATTTTGAGTCTGGTTGGAATTCGTGTATGTATTATTATTTTATATAATATTGTTATTTTCTTTTTCAAAAAATAA
>SINVm1_gene_13698-mRNA-1-R6-6-A1
ATATTACTATTTCACGATCATTCGGACGATGCGCAATTGATTTTCGAAGGTGGCTATCAAACTCTGATTTTAACCATTTTTGTCATAAGTTTATTGCAACGGTTGTACGAAGCTATTGACGAACATTGGAACATATTTACGAGTGATATGGAAGTTCAAGTCATGAGAAATTATTCTAAGATATCAAGAAAATTTATGAAATATTTCTGGAATAAAGATAAATACTTTCTACCATTTTTTGTTATACTACAAGTATAA
>sior163-R1-1-A1
ATGTTAGAAAATTTTCTACGAGAGTACAATATCAATCGGATATTGTTGTCGATCACAGGTCTCTGGCCATATCAGAACAAGGTTGTGAGAAGTTTATTATGGATATTCTGTTTCCTGCTCGAAATAAGTTATTATCCGTTCGAGATATTACTATTTCACGATCATTCGGACGATGCGCAATTGATTTTCGAAGGTGGCTATCAAACTCTGATTTTAACTATTTTTGTCATAAGGCATTTAAGTGACGTTTTGCACAATGACAAGATGCGATGTCTGTACGAAGCCATTGACGAGCATTGGAATATATTTACAGATGATATAGAAATTCGAATTTTGAGAGAATATTCTGTGCTGTCGCAAAAAATTGTGATATATTATTCAATGCTACATTTATCTTCGTTAGTGGTAATTATAATATTACCATTAACACCGATATTCTTGGATATCTTAATGCCTCTTAATGAATCACGTCCACGATTTTTCACGATGGAAGTCGAGTTCAGGGTGAATAAAGATGAATATTTTCTACCAATTTTTTGTTATACTAATCTTGTAATTGTGGTGGGTGTATTCATTGCGTTAGGCTTTGATTCAATGCATATAACATGCACTGCTCATGCATGTGGTTTATTTGCAGCTATCAGTAAGCAAATCGAAAATGTACTGTTAAAAGTGAATGACAATAATAACATCGAAAAAACTGAACATGTAAATAAGAAACTTGAGTTGTTGAACGAAGAAATAACATATCGAAAATACATAATATGTTTAAAAAAACATCAGCTTATTATTTATGTATTACATGAATTGGGAACATTGATAAAATTTGTGTTTATATTCATAACAGCATTTTGTGTTTTGCTAGTCCCATGTTACTCCGGTCAAAGAATAATGGATGAAAGTCAGAATATATTCTATAGAGCGTATGCAACAGAATGGTACAAGTTCTCACATAGGCTAAAATCATTACTACTAATAACTCTTTACAGAAGTAATAAACCATGCGGATTAAAAGCAGGCAACATGATTCCGTTATCCATCGCAACTTACGCAACGGTAATAAAAATGTAG
>SINVm1_gene_04146-mRNA-1-R1-1-A1
TTGATACAGAGGTATAGAAGGGAAGAGGAAGAAGACAGCCCTTTGGATACGGATGACGATTACCAGCCATATGTACCTGCCAAGCATCGTAAAAAGCAATTGCTCACAAAATTGGAGGATGCTACCAATGGCGTTGGGAAAAGCAGCAGCGAGAATGAGAGGGATGATGCTGATAACGACGACGGCCAAGTCTGGGGAAGAAAATCCAATATCTCTCTTCTCGATCAACATACAGAATTGAAGAAATTAGCTGAAGCCAAGAAAGAGAGTGCCATGGAGAAGCAGTTGAAGGAGGAAGAAAAGATTCTTGAGAGCGTGGCTGAGAATAAAGCTCTAATGGGTGTAGCTGAATTAGCCAAGGGTATTCAATACAAGGATCCTATCAAAACCAATTGGCAACCACCAAGAGTGATACTCAATCTTGGTGAGATGCGTCATGAGAGAGTACGCAGAAAGCTCAGGATACTTGTGGAAGGTGACAAAGTGCCACCACCCTTGAAAGCTTTCAAGGAAATGAAATTTCATAAAGGAATCTTGTATGGGCTGGAACAGAAGGGTATTGTCAAGCCAACTCCAATTCAAGTCCAAGGAATACCCACCGTCTTGTCTGGTCGCGACATGATTGGTATAGCTTCCACCGGTAGCGGTAAAACATTGGTGTTTGTTTTACCTATCATTGAATTTTGTTTGGAACAAGAAATTGACATGCCCTTTATTAAGAAGGAAGGACCTTATGGCTTGATAATATGTCCTTCGAGAGAATTAGCTAAGCAAACTTTTGACATAATTCGGCATTATACCAATAGCATAAGGCAAACGGACTGTCCAGAAATACGCTGTTGTTTGGCAATCGGAGGTGTACCGGTTTCGGAAGGAGTACATATAATGGTAGCGACACCGGGCCGATTAATGGATATGTTACATAAAAAGATGGTCACTTTAAGTGTATGCCGTTATCTTTGCATGGACGAGGCGGATCGCATGATAGATATGGGATTCGAGGAAGATGTGCGAACAATATTTTCATTTTTCAGGGGTCAGAGGCAAACGCTTTTATTCTCCGCTACTATGCCGAAAAGAATTCAAAACTTTGCGCGTTCAGCATTGGTGAAACCTGTAACGATAAACGTTGGCCGTGCTGGAGCTGCATCAATGAATGTGGTACAGGAAGTAGAGTATGTCAAGCAAGAGGCTAAGATCGTTTATCTCTTGGAATGTCTTCAGAAGACTGCGCCGCCGGTTTTAATATTCGCAGAAAAAAAGCGCGACGTGGACGCCATTCATGAGTATCTGCTTATAAAAGGAGTAGAGGCTGTTGCGATACATGGAGGAATAGACCAGGAGGAAAGATCACGTTCGGTGGAAGCGTTTCGTGCAGGTCGGAAAGACGTGCTTGTTGCGACAGATGTTGCATCGAAAGGTCTCGATTTCGCTGAAGTGCAACACGTTATTAATTATGACATGCCAGATGACGTAGAAAATTATGTGCACAGGATAGGACGAACTGGTCGTTCTGGACGTACTGGAATAGCGACCACTTTCATTAATAAAGCAAATGATGAATCGGTACTGCTCGATCTTAAACATCTGCTGATGGAAGCAAAGCAAAAGGTGCCACCGTTCTTGCTGGAACTTTGTTCAGAAAATGAAAAATATCTCAATTTGGGAGACGAACGGGGCTGCAGTTATTGTGGTGGACTTGGACATAGGATCACAGAGTGTCCGAAATTGGAGGCTGTGCAGAATAAGCAGGCATCCAATATCGGGCGTCGCGATTATTTGGCCAAATATGAGCAGAAACAGGAAACGGTACGACCTAAACCACAGCCGGCCTTGGCAGATCCTGGTAGAAGGAGAGTTGATTTTAGTAAACCGGCTATGACAAAGGCGATGATGGCCCGGATGAAGCATGCGGAAAAGTTCCAAAGGGAACTTTTCGAACGTAAACAAGAAGAGACTATGAGGACACCTGCGCCGATCGGCGGTGATCCTAGATTTGGTAGAGAGAGGCTGCCACCCACTAGACGCGCCCCGACGCCGTCTCCGCCGGTTTCGCCTCCAAGACCAACGAGAATGCCGGAAAGAAGAGTGCCAGAACCGCTTCCGGCTATTCCGGAAAGAACTAAAGAACTGGCGAGGTCTATGAACGCTCAGGTGATCCAAGCCGAGCCGGTTGGCGAGGGTCCAATTGATAGCATCGTGATACCGCCAAGATCGGTAGATGAGAATCGCACTACCATCGTCAGCATCCCCCAACCACCTATGGCCAGTATGCAGGCTACGAATTCCGAAGTGGCAAACCGCTCGATTCGAGTGATCAGTGAGACTCTTGATGAGCAAGATGCTGCAGAAGCGTCCGCGGTGCAAGGTAAGTTAGAGGATTTGCAACAAGCGAGACGGGACTTTGTAATGGCTGTAGCGAACGTCGGCGGTAACGCTGTACAACTCGCGGAAGAAGAGAGACCTAGATACGTTTACAGAGTCCCTGACATCGAGAGCGAGATGTTCCGTGTCGAATACGGCCGAGAACATCCAAGTGTTGTGGCGGCTCGCGAATTTGCCCAAAGAAGCATGGCTGGTATCAGGTTCGAGAGGAGAGCTCAGGAGCCGTTGCCGGAGGATCTGCGCTTTGATGTGCCGTTCGAGGAGGAGTTTTTACGCGAGGGTGATATATCCTGGGAGGAGGAGGAGGACATCCCAGTTCCAACCAGAATAAAGGCTACCATGCGCGATATACCGAGGCGCGAGGCACCCTACGAGTACCGTCCCTTCGACCCGGAGGAGCTCGAGAGGTTCTTCGATGTGGAACAATACCCACCCGTTTTGCCACGTGGACCGCCACCCGGTCGCGAACATCTGCCACCAGAGCTCTGGGAAATAGAGGATCCTTGGGCAACGTGCGGCATCTGTCCGAAGCAAGAAGTGTCCGATCTTATTCGCTTCGAGAGTCCTTAG
>SINVm1_gene_04184-mRNA-2-R1-1-A1
ATGTTCCGAAATCTTGGATTGATTTTTGGAAAAATACGGCACGCGAAATCTTTCCAATTATGTGGACAACGATATGTGCAAAGCTTGAGGGAACCCGCTCAACCTTTAAAACGATGTCCAAAATGGGTTTGCGTAGAAGATGCGGTAAAGATTATAAATTCAGAGCATTTAGTTTACATACAAGGTGGAGCGGCCACGCCAATGGAACTCGTGCGCGCTATGACCGAGCATGGTGTATGTAATAATTTGCGTGGGGTCAGATTAGTACATATGAATCTTGAGGGAGACACACCATTCGCTAATCCGGAGTTTGAGAAGCACTTCAGGTCCATCAGTCTGTATGTGGGTACTAATCTCAGAGAAGCAGTAAACGAGGGACGTGCTGACTGCATTCCCGTGTTCCTGCATGAGACACCAAAGTTATTCTTTGAAAAAAGAATTACTCCAGACATTGCGCTGATCCACGTGAGCATGCCAGACGCACGTGGATTCTGCTCGCTCGGTGTGAGCGCGGATTGCACTCGCGCTGCGATTTGCACTGCTAAAGTTCTTATTGCGCAAGTAAACGAGCATATGCCGAGGACGTTTGGCGACACAATAATCCATTCGAGTCATTTTGACTGGGCGGTGAGGTATGACTGTCCTTTGCCATGCGTAGCTTGCCTCCCGCCTAATGATATCGAACAAGAAATCGGCAAAATCATTGCGCTGCGACTAATCGAGGATGGAGCTACATTGCAGCTCGGCATCGGTTGTATCCCTGACGCGGTGCTCTGTGCCCTAGTCAATCACAAAGACCTAGGCATACATACTGAAGTTATGTGCGACGCGATGGTTGATTTGGTTCAACACGGCAATATCACGAATAAGTGTAAAACCAGGCACAGAGGACGCATAGTGAGCTCCTTTGCCATCGGCACAAAAAGATTGTATGATTTTCTGCACAACAATTCGGTCGTCGGTAATTATGGCCAATTGATTTACTTTGAGAAAGATGTTCTCGTGTTATTTAACATCGCAATTATTTTCACGCCAGAAATGCTAGCGATCAATTATGTGAACGATCCTCGAATAATCTCGATGCAGCCGAAAATGACGGCCATCAACTCTTGCATCGAGATGGACCTCACCGGCCAGGTGTGCTCGGACAGTTTAGGTTGTAAGATGTATTCCGGTTTCGGCGGTCAACTGGATTTTCTACGAGGCGCGGCGATCAGTGTAGACGGTCGTGGGAAAGCCATCATCGCGTTTCCCTCGGTCACCAGTCAAGGAGAGAGTAAAATACAACCGGTGCTGAAACTCGGAGCCGGAGTGGTAGTAACAAGAGCTCATGCGCATTATATCGTTACGGAACACGGAGTGGCGGATCTTTTCGGTAAAACCTTACGACAAAGAGCAAATGCACTGATCCAAATCGCGCATCCTGATCACAGAGAATGCCTCGAAAAAGCCGCATTTGAGCGCTTGAAATCTAACCCGACAAAGTATCTGTAA
>SINVm1_gene_04184-mRNA-1-R1-1-A1
ATGGCGGCCCTTAAACGAATCACCAGCCTGACTAGGGCACTCGCGACGATGACATCCGCGTCGCGTGGATTGCCCTGCCTTCAGCATGCCACGAGGAAGACCTTCTTTACATACGTGAACGAGCCTTCGATGCCAATTCCCGGCAAGGAGCCCTGCTGGCTGAAGACCGCCGACGAGGCCATCGAACAGGCTGAACTCGACTCAGATCAGGTGGTGTACGTCCAGGGTGCTGCAGCGACACCCGTTGAATTATTGAGAGCGATGACCGATTATGGAGTCCGTTGTGATGTGAGAAATGTCCGTTTATATCACATGCATATGGAGGGAGCAGCTCCATTCGCTAAGCCAGAAAACGCAAAGCACTTTAGATCCATCAGCTTGTTCATCGGTGGCAACGTGCGACCAGCGGTGAACGCGGGCACTGCAGACTGTATTCCCATTTTTCTACATGAGATTCCGCGTCTCTTCAAAGAGGGCTATCTAAAGCCCGACATCGCGCTCATACATGTGTCTCCACCAGACGAGAAGGGTTATTGCTCTTTCGGCACCAGTGTAGACTGCGCCCGGTCCGCCGTGAGTCATTCCAAACGTGTCGTAGCCTTAGTCAATAAGCACATGCCTAGGACCTTCGGTGATGCTCTCATTCATGAAAGCCACTTGGATTTTGCTGTGGAACATCACCAACCGCTACCGATTCATCCGGTGAAGGCGCCATCCAAGGGTGAGCAGCTAATCGGCAAGCACATCGCCGAGAATCTGGTAGTGGACGGTGCTACGTTGCAACTGGGTATCGGCAGCATACCCGACGCCGTACTGTCACAGTTGGGTAATCACAAGGATCTGGGTATCCACAGCGAAATGTTCAGTGATGGTGTGGTGGATCTTGTGAACAAGGGTTGCATCACGAACAATCAGAAAACGATGCATCGAGGTCGAATTGTCGGCTCATTCTGCGTGGGCTCGGAAAAGCTCTACGAATTCATGGATAATAATCCCTTTATTGAGATGCTGGTGGTAGATTACGTTAATGATCCTAGAATAGTCGCTAAGCAACCAAAGATGACTGCCATCAATTCGTGTATCGAAGTGGACATCACCGGTCAGATCTGTTCGGACAGTATAGGAACGAGAATGTACTCTGGTTTCGGTGGACAACTAGATTTTATCACTGGTGCCGCGATGAGTGAAGATCGGCAAGGAAAACCAATCATAGCGTTTCAATCAGTTACGTCTAAGGGCCATAGCAAAATACAGCCGGTTCTAACATCTGGTAAAGCAGTGGTACGATATGTCGTGACAGAGCAGGGAATCGCTAGTTTATTTGGCAAGAGTCTTCAGCAACGTGCGTACGCGTTGATCCAAGTGGCTCATCCCGATCACAGAGAATCGCTCGAGAAGTCTGCGTTTGAACGCCTAAAAATGATGCCTGCTCCTTAA
>SINVm1_gene_04149-mRNA-1-R1-1-A1
ATGTATTCCAAGACCATCAGCAACCACCAAGCGAACAAGGAGCACGTGCTCGCCGTGTCCCGGGACTTCATCGCGCAACCCCGTCTCACTTATAAGACAGTATCTGGAGTAAATGGTCCATTAGTGATATTGGACGAAGTAAAATTCCCAAAATTCGCCGAAATTGTACAACTGAAGCTCGCCGATGGCTCCCTACGTTCCGGCCAAGTACTGGAGGTCTCTGGATCCAAAGCGGTGGTCCAGGTTTTCGAAGGCACGTCTGGCATCGACGCGAAGAACACTCACTGCGAATTCACTGGTGACATTTTGCGGACCCCGGTGTCCGAGGACATGCTGGGCCGTGTCTTTAACGGCTCAGGAAAACCGATTGACAAAGGACCGCCAATCCTCGCAGAAGATTATCTGGACATTCAGGGACAACCTATTAACCCATGGTCTCGTATCTATCCAGAAGAAATGATCCAAACTGGAATATCAGCCATTGATGTTATGAACTCCATTGCTCGTGGCCAGAAAATTCCCATCTTCTCTGCTGCTGGTCTGCCGCATAACGAGATTGCCGCACAAATCTGTCGTCAAGCAGGTCTCGTGAAAGTGCCCGGTAAATCGGTTCTCGATTCTCACGAGGACAACTTCGCCATCGTGTTTGCGGCTATGGGTGTCAACATGGAGACTGCTCGTTTCTTCAAACAAGATTTCGAGGAGAATGGCTCTATGGAAAACGTGTGCCTATTTTTGAATCTAGCAAACGATCCGACGATCGAGAGAATCATCACGCCTCGTCTCGCCCTAACAGCGGCCGAATTTCTGGCATATCAATGCGAAAAACACGTGTTGGTCATTCTCACAGATATGTCCTCGTATGCTGAGGCGTTGCGTGAGGTCTCGGCCGCCCGTGAGGAGGTACCGGGTAGACGCGGTTTCCCTGGCTACATGTACACCGATCTCGCCACGATTTACGAGCGTGCCGGCCGTGTGGAGGGACGCAACGGCTCCATCACGCAGATCCCAATTCTCACTATGCCGAACGACGATATCACTCACCCAATTCCCGATCTTACTGGATATATCACCGAGGGTCAGATCTACGTCGATCGTCAGCTGTACAATAGGCAAATCTATCCACCTGTGAATGTACTACCGTCTCTGTCACGTCTCATGAAATCTGCCATTGGCGAGGGTATGACGCGAAAGGATCACTCCGATGTGTCCAATCAATTGTACGCGTGTTACGCTATTGGAAAGGACGTCCAGGCGATGAAAGCTGTTGTGGGAGAAGAGGCGTTGACACCAGACGACCTGTTATACTTGGAATTCCTGTCAAAGTTTGAGAAAAACTTTATCTCGCAAGGCAGCTACGAAAACCGCACGGTCTTCGAGTCACTGGACATCGGTTGGCAACTTCTGCGAATCTTTCCCAAGGAGATGCTTAAGCGAATTCCAGCCAGCACGCTTATTCGATCGTTCGCACCCAGTCAAAGGGGGAAACGGCCTTTGCTCGTGGATATACCACAGGAAATTGAAGAACTGCATTTGACTCAAAAGTCTGAAAATTATACGCAGGAGCCAAAAAGAAGAACTACCAAAAATGTCAAAGATATACAAATACCAGAACGCAAAGCTATTCCTCTTTCTGATAATGGTGTTTACACGATGCAGAAAATAGTATCCGAGCATGAAGAGAGAGTGAGGAAACTTCTCAGTAAACCCTTTCAAATACCAATACCTGGTTACCAATTGTCTGGACGAGTTCTTGGATTACGTCTACCAGGACCACGTAGGCCATTGCATGATCCTGATGAACCTAATGCCCTAATTGTCTATTCGCCACCAGAATTATCGGAACATGACAGATTGAAAGTAGATTTGTGCAAGCAGCTCGTACATGTAGTTGTAGATCCTATATTGTGCAATGTATTACGACCTCATCAACGTGAGGGAGTGAAATTTATGTACGAATGTGTAACAGGAAAACGTATAGAAGATGCATATGGCTGCATCATGGCAGACGAAATGGGTCTTGGCAAAACCCTACAATGCATAACTCTGTTGTGGACATTGTTAAAACAAGGACCAGAGGCTAAACCACTAATAGATAAAGCCATTATTGTCGCACCTAGCTCTCTGGTGAAGAATTGGTACAATGAAATTAATAAATGGTTAAATAACATGGTTAATACTCTTGCTATTGACGGCGGAAAGAAAGCAGACATTGACAAGCAGCTCATTCGTTTTATGAAAACTTATGGCAGAGTTGTAACTCCTATTCTTATTATAAGCTACGAAACGTTTCGTTTACATGCACATGTTCTGCATCAGGACGAAGTGGGCCTCGTATTGTGCGACGAAGGTCACCGCTTAAAGAATTCTGAAAATCAAACTTATCAATCTCTTATAAATTTGAAAGCCAAGAGAAGGGTATTACTCAGTGGAACGCCCATACAGAATGATCTATTGGAGTACTTTTCTCTCGTACACTTCGTTAATCAAGGATTATTGGGAACTGCACAGGAATTTCGGAAAAAATACGAGATACCTATATTACGTGGTCAAGACGCAGCTGCAACAGACAAAGAACGTGAACTCGCTCAGGAACGTTTGACTGATTTAGTATCCATTGTTAATAAATGTCTCATTAGACGTACTAGTGCTTTGCTCTCGAAATATTTACCATTAAAACACGAACTTGTAGTGTGTATTAAAATGGGAGAGTTGCAGACACGTCTCTATAAAAATTTCATACAGAGCGATAGTATAAAAAAATCTATGGAAGAAAATGATAATTCAAAGAAAGGAGGTAGTTTGTCCGCTTTGGCTGCCATAACTCTTTTAAAGAAGCTCTGCAATCATCCTGACTTAATATATGATAAAATTATGGAAAAAGCAGAAGGATTTGAAAGAGCGGCATCATTGTTGCCGCCAAATTACTCGACAAGAGAAGTAATGCCAGAATTATCGGGTAAATTGATGGTTCTTGATTGCCTACTGGCGTCTATTAAAACCACGACAAATGACAAAATAGTATTAGTATCCAATTATACGCAGACACTCGATTTATTCGAGAAACTCTGCCACAAACGTTCCTACAATTATGTGAGGCTCGACGGTACAATGACGATTAAGAAAAGGGCGAAAGTAGTGGACAATTTCAATAACGAAAATAGTAATGATTTTATATTCATGCTTAGTTCGAAAGCTGGTGGATGTGGCTTGAATCTCATCGGTGCGAATCGTCTAGTCATGTTCGACCCAGATTGGAATCCTGCAAACGATGAGCAAGCGATGGCCAGAGTATGGCGAGATGGTCAGAAAAAACCATGCTTCGTCTATCGTTTTCTTTCTACTGGAACGATAGAAGAGAAAATATTTCAGAGACAAGCCCATAAAAAGGCGTTGAGTTCCACGGTGGTTGACCAAGAGGACGACGTGGCAAGACATTTTACTATAAATGATCTGCGCGATTTATTCAAATTGGAGGAGAATACAGTTTCTGATACGCACGCAAAGTATGAAATCGTTAAAACTCATTTTAAAATTATTTTCATAAATCTGGGACAAAACAGCAACGATAACGATTTGGAAGATGGAGAAATTCCATCAGATGAGGATGATGAACCAGTCATCCGTGCAGCGAATGACACACCGGAGGCTAACAAAAAGGCGCAAACTGCACAAGCTAAACACGACCGATTTCTGAAATATAAGACTCCTACTGAGGATTGGGCTGGAGATGTTGAAAAAGCTATTAAAGCTGCGATGGAAGAGGATGGAGGCAAGAATCAAGAATCTAAAACAAAGAACAAAAACAACAGGAACAAAATTAGAAAAAGGATGCGCGATGAGAGAGAAGAGGATCGTAGTAAAGAACAAAAGAAACGAAAATTGAGCGATGATGAGAACGCGAATGAGGATGAGGACGAAATGCTATTTGTACGAGGAGCTTCGCCTATCAGGAAGGATTCTCAAGAGAATAATTCCCCCAGACGTACGACGAATGAGCATGAGAATTTTGATAATTTGGATTACGAGGAAAGACCCAATGTAAATCGTCATAGAGAAAATGACAGCAAGCGTGGTGCTGGTCGTGGAGGAGGAGGTGGAGGAGGAGGAGGAGGTGGTGGTGGTGGTGGTGGAGGAGGAGGTCGCCGTGGTGGCAAGAACGAACGTGGTAAGAATAAGACCCGGGGCCAAATTCGAAATGATCGAAATGGTCGTCGTGCGCAGAACAATGATCACGGGCAGGACATGGATACAATTTGTGTGTATTACATGCAAGGAAAGTGTCATAGAGGAGATGATTGTCCGTTTTCACATAATGCTTTGCCACCTAGAAAGATGGAATTATGCAAGTTTTATCTTATGGACTGTTGTGCAAAACGAGACAAATGTCTCTATATGCATCACGATTTTCCTTGCAAATTCTTCCATACAGGTTTGAAATGCAACAATGGTGACAATTGTAAATTCTCTCATCAGCCTTTGAACGAACAGGTGAAGGGTATTCTTTTAAAACACTTGGAAACTGCTCCAAAAGAAATTCTTGGTGATTTTCCAAGATTAAGTAGAGAGGGTGCTATGTTAATGATAAATAATACAGCACGTTCTCTAGCACAAGGCCAAGATACAACGAATCAAAAGATTCCTAGTCTTTTCGAATTAAATTTATCAGCGCCCGTAGAAAAGACTGATGAAAAAGAAGAGAAAGAACAAACAAATCAACAAAAAGGCAATGTGAGGGAAAGAAAACCTTCTGGAAAGAAGACGCGGTGGGGATCGGACGAAGACAGAGTTCCTTACGAACAAATTATGCTACTGCAGTCGGCAAACGAATTGGGTATTCAACTTCCAAACGCTGCGTTAGCACAAAAGCAGGCGCAAAATACTACATCGCCTCTAGATTTCTATTGTGAAAGAAGTATAGAGTCAAATAAAATTGTTGAAAAAACGAAAGATCATTTGAAGAACGTAGAAGAAAATATATCAGATGAGTTGAAAAAGAGGAAAGATGTTGACTTGAGGCAATTGCTGAACGCAAAGAAACCACCACCTGTTTATAGTCTAGCTGACAAAGTAGCAAGTCTCACGAGAAATAAACCCGATGACGAAAGCGATCAAGATGAGGAATCGGAACTTGTTATCGAAGTGCCAACTGAAGATGAGAATAAGGAAAAAGGAAAGCTTCATAGTGAACAAAGTGTACAATCTCACGACATTACTTCCTGTATAGTAGATAATGAGACAGTGCCGTCTCACTTGCCAAAGAAGGCGCAAGAACTGTTTATGCGAATACAACAACAGCAACGCGCAGCGCAGGACAGTTTAAAAAATATGGACAACGATTCCAACGCACCTAATACCGATCAGATTATCGAAGATTGGTATTCGGATGACGAGGACGATGATGATGATGACGATGAGGGAGGTAATCTTACTATAGTGGATAGTACAAAAGACGAAATAGAAATCATCGAGAAGATTCCGAAGGAAGATTTCCAGCCTGCGATATCTGCGCCCAACGTACCTCAGCCGGCAGCTATTGTGGATAAATTAGGTGATCTGAGTAAAATCGACATCAGCGCCGAGGTATCAAAGTTACTCTCCACCCTAAAGGCACACAGCTCCACAAGCAGTAAGATGCAGCAAGCACCAGACTCCAGTCAAGACGCATTAAAAGCTAAATCGGCGCAAGAAATAAAAACGGAAGTTGAAACATCATCAAGTCCTAGTTCAACAACTGTGCCTGTATCCAGAGATCCACGAATGTCCCGAGATCCCAGGCAACGTCGAGAAGTTGAACAGAAACCGAGCAGCCCTAGTATATCTTCCGACGTGAAGAGGGAGTCGCAGAAGCCTCTCAGACTGGAAACGAGCATCTACAGTTCTGGTATCACCGCGGTGGATGCGAACATGGACACCGATCTCCGTACGAGAGCGGATCAAGATCTCAGACGGCAGGACATGGACTTTCGACATGGACGTTTTCAATCCGGTGACTTTGGCGACACGGATCTGCGTGTCAAAACTGACGTAGATCTACGGCAGATATTGAGTCTGCCGTTCAAACCGGCACCTGCGCATATACCGTGCACCGAGATCGATGCTAGTATTGCATCGCATCCGCCGATGGCATACAAGGTCTACGTAGTCGACATACCTAGACCAGATTACACCGGTCTCAAGCTAACGAAAAACGATGCACAGGTCAAATACGATCCGCGTCTCCGCAAGATCTTCCGTATTGCCAAGCCCGAGCAACTAGCCGACTCGCCAATGTCGCCACCGCCGCAAATCAAGCAGGACACACCGAAGTCGCCGCCGCAATGTGTTCGCTCAGATCCACGACGGAAAACTCTCGAAGCAGCGTCATCTTCGCAAAATGCTACTAACATCACGATGATGTCCAAAGGAATGCAACCAATGGAGGCAATGGGATCTAATATGGCTCTCGGTCCTGGTGGCATGCAGGTGAGACCTGGTATGCCTGGCGGTCCGATACCGAGCGGCATACCAGGTCCGCCTCAGGGTATGATGGGCCCGATGGGTCCAAATCATCCAATGGGCATGGGTAATATGGGTCCTATGAGGCCTATGATGAACGCTGGACCGATTCCGCCGCAGAATATGCCGCCCATGGGTATGCCACATGGTCCAGCAATGGGTATGAATGGACCCGTTCCAATGCCACCACAGAATCAAATGAATTTTGATCCACGTTTTAACGCACAGCGTAATAATGGGGCTGGATTATTAGGACCTGGGCCGGCTACCTTTGGGCCGGACAATTACGAAGGAGGGCCACCTTATCCTTGTAGTGGTAATTTTAATAATTTTGGAGGACCTAGTGGCAGTGGCAGCGATCCGTTCGGGCCGAACGGATCAAATGGTCCCAATTTTAGCTCGATGGGGAGTGACGATTGGGGTAGCAGACAGCGCGGTGGCCGTATTCGCCGAAGAAATCGCAGCAGGACCAATATAGTGACCAATAATTAA
>SINVm1_gene_04150-mRNA-1-R1-1-A1
ATGAACACCATAGATACAGTTTCCATCATCACATCGGACGGTAGAAATTTTATTGGCACATTGAAAGGTTTTGACCAGACTATCAATATAATTTTGGACGAATCACATGAACGAGTATATAGTACAACACAGGGAGTGGAACAGGTTGTCTTGGGTTTGCACATTATCAGGGGTGATAACGTAGCGATAGTAGGAGAATTGGATGACGAGATGGACGCGAGATTGGATCTATCGACAATACGAGCCGATCCCCTAAGTTCTATCACACATTGA
>SINVm1_gene_14330-mRNA-1-R1-1-A1
ATGAGGCTGGAAAGTACAAGAGCGAGTGCCGACGCTACATCGGGGGTAACGCATGACGTCGGCAAAGTGCTGCGCGAAATTCTAAGCGTTCTGAGGGGCTTGCTGGATGCCGAGGCGTGCTCCACCGTGCGAGCAAACACGGCGAGCACACGCGGATTATATTTCTTACCAAATGTTGTTTACCCGGGAATATCGTTATCCCCCATGGGACAGAAAATAGTAATGAATATTAATGTCGCGACCATTTAA
>SINVm1_gene_11869-mRNA-1-R1-1-A1
ATGACTCTTACCGAGACCAACAGAGACCGCATAACGTTGTGCAAAGCCGCGGGACTTGCGCCAACCTTGCCACATGCTCTAGATCATCGACGTGAACGACAATTATTACGAAGCATCCGACTCGATGAAAATCACAACCACAAGCCAGTGTTCTCCAATTGCTCGAATTACGCGCCGGTGGTGAAGGAGGAGGAACCAACTGGCACAGTGGTGATCCAGGTGCACGCCGAGGATAGGGATCCACCGGAGGAAGGAGGTATTGTATACGGCAGCCTGACATCATTCTTTGTAACTGCACCTGACGAGAAGTTAAAATTCGCAATCGACAACACGACTGGTCTCATCAAAACGCTCCAGATACTCGATAGGGACGAACCCGCGAAAGAAAAGGAATTTTATCTTACTGTTCTCGCAACCGACAATGGAAGGCCACAGCTGGATGACGTGTGTACATTTAAAGTCACCATCGAAGACGTCAATGACAATCCACCTGCCTTCGACAAAGTGGCATACACAGAATCCGTGCCGCAAGACTTACCTGTGGGTCGCGAGGTCATGCGAGTTTCCGCCGCTGATATCGACGATGGCAACAATTCCGTCGTACGGTATAGTCTACAATCTAAGAGATCGGATGATGCTGTGTACTTTCGAATCGATCCGGAGTCTGGGGTCATATTCCTCAATAAAGCTATAGACCGGAATCCAAATTATAAATTCAGTATGACGGCTATCGCCGTGGATCTTGGCGAGAACTCGCAACCCGTTCCCATTGATCTTGACATACGCGTTGTGGAATCGCATAAGAAGGCGCCAGCTTTTCTACCGAGGTCAGCGGAGCCAATCAGACTTAAGGAAAATTTTAGCGATTTCGACGCCAGCATTGTCCGCTTGAAAGCAGTCTCCAACATCGATAATTCCAATATCTTTGAGCTCGTGATTGGCAGAACGGAACAAACTAATAAAAAGAACACCTTTAGATTGGAATCTAATAAAGATGTAGCAGATATAAAGTTGTCTCACCATCTTGATTACGAGAGTAACACGCAGTACTCTTTAATAGTTAGAGTACAAAATAAGTATTCGTTAGCTGCCGAAACAGTAGTCGATATCGAGGTTCTAGATGTAAATGACAACATTCCAGTCTTCCGTGACATTAAACGCGGAAGAGTGTTAGAAAACGAGCCCCGAGGAGTCCCTGTGATGCAAGTGCGAGCCATTGACGCTGATGGAACTTCCGCTAATAATCAGGTCAGCTACGAGTTGGATAACTTCAAGGATCTCTTTGCCATCGACCCGCAAACTGGTAATATTACAACGTTAGTGACTTTCGACAGAGAAGTTGAAGATATCTACAACGTGAAAATAATAGCAACGGATAATTCTCCGAGCGCATTGTTCAAATCCGGCGAGCACAATAAAGGAGAACAGGTGTTTCAAATAGAAATCGCTGATAAGAACGACAATCCACCTCGCTTCACCAGAAAAGTTTACACCCACAATTCAGTTCTCGAAAACGCCAACATTAATGAGCCCGTAACCGAAGTCAAAGCCATCGATTCCGATACGGCGAGTCCTGTTACTTACAGCATCATAGCGGGAAACAAGAACAACAGCTTCTACATTGAAGCTACAACGGGAAAGATTCGCGTGAACAAGCAGCTCGATTACGAAAAAATTACCAAGTACAACCTGACTGTGAGAGCATTTGACGGTGTGTTTAACGACACGGCGGAAGTTGAGATTTTTGTCGAAAACGTTAATGACAATCCGCCGATCTTCAAAGAATTCAACAGAAATCCGACGATACAGGAAGAAAGATTAGTGGAAGGATGTATCACTGTTGTGTCGGCATACGATCCTGATATTGAAGATAGGAATGCCGATCAGCATATCGTCTACTCTATTGTCAAGGAAGAACAATTAGCCTACGTATCAGTCGACAATACTGGCTGTCTGAAATTGAAGAAGCCATTAGATCGTGACCAACCGAACGGTTTTGCAATGTGGACTTTTATGATAATGGCGAGAGACGAGGATGGTTCAGCCTCAGCTCTTCGAGAACTGGCGATGGTTAATGTCACCCTTATAGATATAAACGACAACGCACCATTTCTGGACATGCATCCAGTTATTTGGGATGAAAATAAACCACCTGGTAGAATAACCGAGCTGAAGGCACGAGATTATGACTCCGACGAGAATGGTCCGCCATTCGAGTTCAGAATCGACGATTCTGCGGACAGTGAAATCAGAAATAAATTTGACATACGCGAGAATAATTTATATGCACGAGTAACGTTTGATCGAGAACTCCGAAAGAGTTATAACATACCGATCGCAATCACGGACAGTGGTAGTCCGCCTATGACGGGTACCTCGACGCTCACTGTTATTATAGGCGACGTGAATGACAATCCTATGCGTGAGGGCTCGAGTTCTATATTTGTTTACAATTATAAAGGAGAATCTCCTGACACGGAAATTGGACGCGTTTATGTTAACGATCCTGATGATTGGGACCTGCCGGACAAATCTTTTGCTTGGGCCTCTCCTCACGACGGATTCTCTCTTAATAAGAGTACCGGTATGATCACATTACTATCGGGGACGTCAAACGACACCTTCGTGTTGAAGTTTATCGTTACGGAAAAAGGCAAAATTATTTCATCGCATCAAGTACACGCTTACGTAAACGTCACTGTCAAGGAACTTCCCGAAGAAGCTGTTGAGAGATCCGGTTCCGTTCGATTTTATGGAATCACGGCAGAGCAATTCGTGGAACCCGATGAATCTGGCGTCAGTAAAAAGGAAATATTCCAAGAGAAATTGGCAACCATGTTAAATATATCGATTGAGAATGTCGATGTGTTTACTGTACTTCATTCACCGCATCATGTTGCTACCAATAAAAGCTTGCTGGATGTCCGATTTTCAGCACATGGTAGTCCATATTATGCTCCCGAGAAGTTGAATACGATTATAGCGCAACATACGAAGGAAATCGAACGGGAGATGAAAGCGGATATCTTGTTGACGAACATTGACGAATGTCTATTTGAAAAACTTCACTGCAACAATTCCTGTCGCAATTTCTTAAATGCAAGTACTGTTCCATATGCCGTTTATACTAATACCAGCTCGTTTGTCGGTGTTAGAGCAGTCGTAGATCCGCAGTGTACTTGCCATGTGGCGGAACCTATTGTCTGTTTGAACGGTGGTACACCTCTGGCAGAACGATGCGAATGTCCGCCTGGTTTGGAAGGGCCGAGATGCGAACTGTTGGGCATTGGCTTTCATGGAGATGGTTGGGCTATAATGCCACCGCCGGGGCAAGCTTGCGACGACTCACATTTAGGATTGGAGATAACGCCACACGTGGATAATGGTCTTGTATTTTATTTCGGTCCTATAACTTATAATTCGAAACTTGGAATTCAGGACTTTATGTCTCTGGAACTTCAACATGGTTTCGCCGTGTTATACATTGACTACGGAACGGGAACTGTAAGGCTGGATCAAAAACAAATCAAATTGACGGACGGCAAGAGTCATAGAATAGACATTTACTGGAAGAAAACTTCCATAGAGATGATAGTTGATAAGTGCGGCATATCCGCATGTATGAGTCTTACTGCGCCGCAAGGCACCAACGAATTTTTAAATGTTAACAGTCCGATGCAAATAGGTGGTACACTGTCTAATTTAGTACACTTAGCAGCGAACTTAGGATGGGATTATAAACCAACTGACAAAGGATTTGTTGGTTGTATACGTAATATGACATTCAACGGAAATACATACAATCTAGGAATGCCATCGTTGTCTAGAAACGCAGATCCTGGCTGCGATCATGGCATGGCAAAAGCAATCTCATTTGGAATTGATACGAATTTTATAGTAGCTATTTTGGTTTTTGTGCACAGAAGAAAAACGGATGATCTGTATAAAGATATGGACGATATAAGAGAAAATATTATTAATTACGAGGACGAAGGAGGTGGTGAAGGTGATGTACAGGGTTATGATTTGAATGTCTTGAGAGCCATTTACGATGCACCACCTATTGATTCGAAGATAGCGCCAGTTGGCCTACAGGGTAGAGGAACCGACGAAGTTCCAGACATTTGTGGCTTCCTAGATGGTAAGAAGGAAAGCTGCGATAAAGATCCCGATACAAATCCATTCGACGACGTAAGGCATTACGCTTATGAGGGAGAAGGCAATTCTGAAGGCGATCTGTCGTCATTAGCTTCCTGCACTGATGATGGAGATCTTAAATTTAATTATCTATCTAATTTCGGACCAAGATTTAGAAAATTGGCAGATATGTATGGAGAAGATCCAAGTGACGAGGAAAGTGACGGAGTCGGTGAACGAGAGAGCGAAAGTTGGTGTTGA
>SINVm1_gene_14332-mRNA-1-R1-1-A1
ATGATCTCCGAACGGCTCGCGCAGCGAAACGCCAGCTTAACGCCGGCGCAGAGTTTTCATTATCCCTCTTGGGATAGTGATCGAATCTGTCGAGATGTTGTAATGTGCGCGCGCGTTAAAGCCAGGGGTCCAGTAATGTTTTATAAGATGTCTGTGAGCTTAGTTGCTCTGACATTTCTTTTCTTAATTCTCGTTGCAAACGGTAAAGCTCAGTTAAACTTTTCTACCGGATGGGGCCAAGGTAAAAGGAGCCAAAATATGCGAATTAAATCAAATGCATCGTTGGAACAATTGTTAAAATTATATTCGTTCATTCAGGTAAAAATTACTTTAGGTGATCATGCTGTGCGTTTGCACAAAGAAAAATGGGGTGAACCAATAATTATTTATCTTCTAATTACATTTCTGACATTTTCTTCTGGCTATCGATATAGCTTGAAGGATTACTTGAGCCATCAACAAGAACTTTTAAACGTTAAGAATGAAACCGACAGTCAAGACAATGCTTTATTATCACGGAATACAGATTCAAAACTACAACAACTCTCTGATCCATCTCGCGGTCAATTCAAATGTTATAAACCAGGCATCTATCCCGATGTATACGACTGCAAAAGATATTATAAGTGTATAATTGAAGACAATGGGCAGAAACAAATTAAATTTCGTCAGATAATTCACACATGCGGTTCTGGAAAAATTTACTCATATATATATGAGAAATGCATGCAAGTTGAAGAAAGTGAAAGGCCAGAGTGCACTATGTCAGCACTTGGAGAACATCAATCTGAAAACGAAGATGAGCAAAACACGTGGGAAGGGTCATATCAACAGCAATTCTCGCTGCATAGATTTATTACTCCGAAATTAGAAGTGAATTGTCAACGGGAAGGGTATACGCCTTCTAGGAATAAAAAGAAGTATTACAGATGCTTTCGTATCCATTCCGGATTTGTAGTATACGAGTTAGAATGCGACAGTGGAACGATATGGGATAATATAAAGCAGACATGCTCAATTCCTCGGGATATATCCGAAAATGATGATTCTAAAAGCGAAGAAGGATCGGATTCATCAGAGTCTGAGAGTAGTGAAACTGTAATTAACGAACATAAGAAAAAAAGCAGCAAATGGAAGGAAAATTGGAACGTTAAGGAGAGGAATGAGTCTAGACGCAAACAACACGAAAAGAATAAAGAGAACAGCAAATGGAGGGAAAATTGGAACAGTAAGGAGAGGAATGAACGCAAAAAACAGGAAAAAAATAAAGAAAACAGTGAAAGTATAGAAAATTGGGACAGTAAGGAGAGGAATGACTCTGGACGCAAAAAACAGGAAAAGAATAAAGAGAACAGTAAATGGAAGGAAAATTGGAACGGTAAGAAGAGGAATGAGAATGAGTCTGGACGCAAAGAACAGGAAAAGAATAAAGAGAACAAGAACAGCGAAAGTAAGGAAAATTGGAACGGTAAGGAGAGGAATGAGTCGGGACAGAACAGCGAAAGTATAGAAAATTGGGACAGTAAGGAGAGGAATGAGTCTGGACAAAACAGTAAATGGAAGGAAAATTGGAACGGTAAGAAGAGGAATGAGTCTGGACAAAATTGGAACAGTAAGGAGAGGAATGAGTCGTCTGGACGCAAAGAACAGGAAAAGAATAAAAGAACAGCGAAAGTATAG
>SINVm1_gene_04217-mRNA-1-R1-1-A1
ATGCATCTGCATTTCGAGAAGAACAACAACGCCAAGTGCGACTGCAATATCTTGTCGCTCAGCTGGATGGGAAAAGTGCCGGACGAGTCGCCGGAGGACGAAGGATGGCAGCTCGATCGTATAAATTACTACCAGGAAGGATGGTTAGCCACCGGCAACGCCCGCGGCTTGGTTGGAGTGACTTTTACCACGTCGCATTGTCGCACTAGAGCCGCGGAACTTCCACTCAGGGCGAATTACAACCTCCGGGGGCACCGTAGCGAAGCAAGTATCGCCTTTCCTTTAACTTCTTGTCACCCGAATCGCTCGAGTCGTCCGAACGAAACCGACATTTAA
>SINVm1_gene_11873-mRNA-1-R1-1-A1
ATGGTAATTATCTTACAAGCACGAAAGACGGGTATTTTGATTAAAGATGAAAAATATTCGTCGAGAAAACTGGCGCCAATTATTACTTGGGTAATACTTGTTAAATGGAATGAGCCGTATCAAAAATTAGCCTCGTGCGACAGTTCGGGTGTAATCTTCGTCTGGATCAAATATGACGGACGATGGAGTATAGAATTAATCAACGACAGAAACACACCTGTTACGCACTTCTCCTGGTCCCACGACGGCCGCATGGCGCTTATATGTTACAGGGATGGCTTCGTATTGGTCGGCAGCGTCGCCGGTCAAAGATACTGGTCGTCAATGCTCAACGACAAAGCTACGATAACTTGCGGCATTTGGACCCCCGATGATCAGCAGGTTTGA
>SINVm1_gene_11874-mRNA-1-R1-1-A1
ATGGACGTTCACGGGGCCATGGTGTCGGAGGTGCAATTAGCGGCCGGTGTTACGTCGATGGCCTGGAGCGCCGAGAAATTCACGATGGAGGAGGATGAAACGTGTGACCGATCTCAGAAAGATGACCGGAATTACGTGCTGGCCGTATGCCTCGCCGACGGTAACATCGTCATGCTACGATCGTTCGATGACGTGTCGCCGATTACGATACGCAGCAACCTGAAGCCGCCCTTGCACGCCGAATGGAGCAACTCCAGGAAACTGTTGGCCATTGCCGGCACAAAGGAATCGTCCGATCAGAGCGGTTCACAGGAGTACACGAATCTCCTCAAGTTTTATTCGGTCAACGGTACTCTTGTATACACGACGGAGATTCCATACACGCAATGCCCCGTATCGGCATTGACATGGGGACACAATGACAGGCGGCTCTTTGTGGCGACCGGAGCGCGAGTCCACGCCGCATGGGTCTCAAGAAGAGTCGGTTCGCTTCAACTGTTATCGAGACTGGCGGTGAGAGCGGCACTCACGAGGGAATCGAGCGTTCAACATCTTCCATTACCGCCGCGGTTGAGAGCCTCGGTGGCCGCTCTTTTCGCTAATACGATACGATGCTCGGTGCCGGAACCGAGAGAGCTGCGACGCTTCGTGTCAAGGCCGCCGCCGGGAGGCAGCCGGTTGCACTGCACCATGCTCAGGCACGCCGTGGAGCCTGTGCCGTGTTACACGTTGTATCTGGAGTATTTGGGTGGTCTCGTGCCGCTCCTGAAGGGCAGACGGACCAGCAAGATCCGACCGGAGTTCGTGATATTCGACCCGCAGAGTCAGGAGACTCTGCAGATATTCGATGACATGTCGCAATGTCCGTCATACAGCGACGGCTCGGACACCGAGAAGGACACCGCGGATTTGTGCGGATCAAAAAGAAGGGAGGAAAGAACGGGCGACGAAGCGACTGATCGGGAGGAAAAGCCAAACGATCTCTCATATGTAGATACATTGCCAGAGCACGCGAGGCTGGTCGAGGTAACATCAAACATCTGGGGCACGAAATTCAAGTTTCACGGCTTGGCAGATTCGGTTCCCGCTAACCTAGGTCAGGTAACTTATCGAACGTCGTTGCTACACTTACAACCCAGGCAAATGACGCTCGTGATGACGGAGCTCCGGGACGATTTGCCCTCCGGCCCAGATCCGACATTCAATCCCAATCTGTTCTCCGAGGACGAAGAGGAGACGTACCAGGAAGCAAGCTCGCGAGCCACGCCGGAGACCCAACCGCCGCCCATTGCGCCAATGACACCTCGTAACGCTCGACTGAACCACCCGAATCGACCCAAGTCTCAAATCTCGAATCAGTTCTTGACGTCGGAGACCTTGCCGACGTCGCTAGGAAAAATCGAGAGCTACGAAAGCGAGTACGACATGGGTAATCTGTACGAGAACATCAGAAACGCCCCTACGAACACCTACCGGACGCCGCCGAGACACAATCCGCCGAGATGCTGCGACGTGCCGGCCTTGCAGTCGCCGAAAAACGCGGTGGCGCCCACGCAAACGTTAATAGCAACTTCGAACGCGGGTGCCGATTACGCTAGCAGCATTCAGAGGATGAAGAACGCCCTCGCGGATCAGCAGACGACGAAGAAGGAACTGGAGAACAACAAGCTCAATCAAATCTCGCAGGACGACAAACCGTGCCTGACGTCGGCCTGCGCGGCAAACATTATTTCCATGTCTATGCAAAACGGCCAGGCCTTGAACGCGGAAGCGTCGAGCAGTCGATATATCTCCCAAGGCCCGGTTGTAAACGGTCTGGAAAGTATCGATTGCGCCTCGACGCAAACCGTTTATCTAAATGGTCTAAATAACATGGGGTGCGCGAGCAACGTTTTAACCGCGTCGCACTCCGTCAGCGGTGTCCAAACCACGATGTCGCCGAGCGCTCACAATTTTGTACATAGTAAGAATAATCAAAATACCGGAGCAACTTCGAGTCTAGCTCTTAACAAGAACGGCATACATGGAGTTGTTTCACCGGCGTGTTCCTATCAGTTCCCGGAGAATATCGATCAGTGCTTTGGCTCGTCGTGTTCGCAGTGTTTCTCAAAGCACAAAGACCCCAAGTGCCACGTGTGCTACGGAAAGACGAATCCCGGTTACGTGAACGCCGGGGCTCTCGCTAACGTTAAGCTCGACGACGATTTGATGCGATTCAGCGACGATGAGCTACGCGAAGATATAGAGGCGTCGGGGCAGGCGCGAGGCGTTCACAGAACTTCGACGGTCATCAGCATCGGTCCGATGTGCTCGAACGACTCGATAGTTCGAAGTTGCAGCGTCGGATACCTGGATCTAGTGGACGCCCAGTTGGTCCCGTGCGACGTAGCTTTGAGAATGTTGCGCAGAGACGCGCCGAATAAGAGGCTGGTATTGGTGTCGCGGAAAACGAAACGGCGGAAAAAGGCGAAGCCTCAGCATGACGTGACTCAGCCGAACTCAAAACCGCCCAGACTCCGCAACTGCGGCAAGTCCAAGAGTCTCGATTCCAGCGATATATTTCCGAGTAACGAACAGATATCCTCTCCGCCACAATTGCCGGAACACGTGGAGGAGGCAGCGGGAGTAATCAATTCCGAAGTTACCGATGACGGTGTGGCGAAGTGCAACGAATCGACAGAAGCACCGAAAGATGAGACGCTCGAGATTGCCGATAAACGTGAGGAAAGTAATGAAAGTAAAAAGCCGGTCCGATTGGAAGCCACTGCGTCTCCCGTCAATGTATTACATTTATTATTGACTGTGCGTGCAGAGATAGTATTCATTTATCTCCGCAGATTGCCGAGGAGTTCACCTAGTAGTCCAGCACCATCTAAGAAAGGTAAAAGACCGGCGTCGGCCTCACCAATCCGAAGAAGACTCTTATCGAGTCCATTGCTGAACAGAAGAATGAGAAAGAGTCGCGGCGAGAGCTCGGACGAGGAAGGGCTCATCCAAGACGATTCATCGACGGCGAGTTATCGAGACCTAGAAACGTTCCAAAAAGCCCAGTTACGTCAGAAGCTCAAGCAGAGAGGAATAGGAATTTCGAGCTCCAAGCCGGAAGCGATAAGGCGTGATGCACAATTGGTGATGCACAACAAAGCACCCATGTGGAACGAATCCAGCCAAGTGTATCAGCTTGATTTCGGCGGCAGGGTGACTCAAGAAAGCGCCAAGAATTTTCAAATTGAATTCAGGGGCAGACAGGTGATGCAATTCGGAAGAATAGACGGCAACGCGTACACGTTGGATTTCCAATATCCGTTCAGCGCATTGCAGGCGTTCGCAGTTGCCCTGGCGAATGTCACGCAACGACTCAAGTAA
>SINVm1_gene_04164-mRNA-1-R1-1-A1
ATGCGTCTCAATGTGGATACTGTACCGGGAGTCATAAATCAGGTATTTCAAAACAAAGAACCATGGCAAATAGTGACTATGACGAGTACAGCCACCCTTGGTATAATATGGCTGTGGACCTTTATCCATCAGGATGAGAGTAAGTATTGCAATTACAGTCTTCTGGAACGTGCCAAGAAACAGCTGTTTAGACTAGCTCGTTATATTCCCTCTGTACGTGACAAGATAAAGGAGGAGCTAGGTAGTGTTAATGAAAACTTTGAAAAGGAATTTCTACGCAGAGTCAAGGGCACTACGTTCATTGTGGAGCTTCCCAAAGATGGATTAGAAATTGATAACATATTGAATTTAATAAATCAAAATGTTCATCTAGGTGACTATGATTGGAAAGGAGGTCGTGTATCAGGTGCAGTTTACAGAAGTAATGACGAGCTCGCAGAACTCATGGGAAAGGTATACGCGGCTGCATCGTATACCAATCCATTACATCCCGATGTTTTTCCTGGAATTTGCAAAATGGAAGCAGAAGTGATGACCACGGGGGGTACAGAGTCGATTTTATTAGCATGTAAAGCATACAGAGATTATGCACGTGATGTCAAAGGGATAAAAAAGCCAGAGATGGTGCTGCCAGTCACCGCTCATGCGGCGTTCGACAAGGCGGCACAATACTTGAACATAAGGGTACGCTACGTACCTCTCAACAGGGATAGCTGCACAGTTTGTATCCACACTATGAAAAAGTTAATTTCGAGAAATACGATAATGTTGGTGGGATCTGCGCCGAATTTCCCGTACGGAACGATGGATAATATAGAAGCCATATCTCAATTGGGGGTAAAATATAATATACCCGTTCACGTGGATGCTTGTCTAGGCGGTTTCCTAGCCTGTTTTATGTCTGACGCTGGTTATCCCTTGCCACCCTTTGACTTCAGCCTTCCCGGAATAACTAGTATATCAGCTGATACCCACAAGTATGGATATGCTCCAAAGGGAAGTTCATTAATTCTATATCGAAACAAAAAATATCGTCATTACCAATATACAATTACAACAGATTGGCCTGGTGGTATATACGGCTCTCCGACGATAAATGGATCTCGAGCCGGTGGTATCATAGCCTCTTGCTGGGCCACATTAATGTATTACGGATATGACGAATACGTAAGGTCGACTAAAAGAATCATTGAAACTACGAGATACATCGAACATAAGTTGAGAACTATGGATGGAATTTTTATATTTGGCGCACCAGCCACATCTGTCGTTGCAATTGGCTCTAAGGATTTCCACATCTACAGACTGTCGGAAGCTCTTAGTGATAAAGGCTGGAACTTAAACACGCTACAATTTCCTTGCGGTATACACATATGCATTACACATGTGCATACTGAACCAGGAGTTGCCGATCAATTTTTAGAGGATGTTCGTACGGAACTGAAAATAATTATGGAAACTCCAGATACTCCAGTACAAGGAAAGCTTGCAATGTATGGAATGAGTCAAAGTATTCCAGACCGAAGTGTGGTCGGTGATCTTACAAAAGGCTTTTTGGATTCCATGTATTTCACCAAAGGAAATCAAACACAAGAATGA
>SINVm1_gene_04219-mRNA-1-R1-1-A1
ATGGCAATTGTGAATCCGTTGAAACCACGTATGGGAAAAAAGGCGACGCTGTGCGTCGCAATCGTAATTTGGATCATCGGGGCGATTCTGTCATTACCGATGCTGCTTTTCTACACCACTTACACGCAGAACTTCATGAACGGCGAGGTCCGCGTCGTCTGCTACAGCGACTGGCCGAACACAGACGTCAATGGACTCAGCTACGATGAATATTTGTACAACGTTATCTTCATGATATTGACGTACTTTTTACCAATCGGATCCATGACGTTCACTTATGCCAGGGTCGGCCTGGAATTGTGGGGCTCGCAAAGTATCGGGGAGGCCACAGCCAGACAGCTGGAAAACATTCGGAGCAAACGGAGGGTCGTAAAAATGATGATAGTCGTAGTAGTAATATTCGCAGTGTGCTGGCTTCCGTTTCATATGTACTTCATAGTGACGTCCTATCTGCCAGAAATTACGAATGAACCATACATCCAGGAGGTCTTTCTGGGCATATACTGGCTGGCGATGTCCAACAGCATGTACAACCCCATCATTTATTGTTGGATGAATACCAGATTCCGTCGTGGCTTCGCCCAGTTCTTCTTCTGGTGTCCATGGGTGCGGGTATCGGCGGAGCCGTCTCTTTCACGTTCGGAGGCCGTAACGTCCAGGTATAGCTGCACCGGTAGCCCGGACATGCACACCAGAATATCGCGGAATGGCACGGTGCGAATACCGCTGCACCTGCAATCAATGAGAGGCGGAAACGACCGGCTGTTGGCTCATCATCGCGATCATGGCAAAAAATGGAGGACCTCGCAGACAAGAGGACACTCCCCTTTAAAACCAGCTCTCTCCGCCGATCAACCGGCGCGATCGGCTCAATCGCATTTGCAGCATCCCGGGGAAGTTGCGATTCCCTCCCACTGTCACAAGCTAGTCCTTGTATTAGGCCAAAGACGCAATTACTATGTTTCGGGAACTTTAATAGGGTTTCTCTCTAGTCATGTGCGCGACGTTAATCGTGAAGAGATATCTGTGTTATTACATTACACGTAA
>SINVm1_gene_04167-mRNA-1-R1-1-A1
ATGTTTGGAATACACCATTTCTCTAATGTCGCCTCGCGTATTGTTGTCGTTCGAAGAAATGGTGCACGATTCATAAGCTTTCTGAAAATGAAAGAAACATTCCAGCGATTAGTAGGCATGAACGCCAATGAGTTACCGTATGAACACGTCTGTCAAGTTGGCGATCCTGTTTTGCGCGGTCGTACCATGAAGATAGAACCGGAAGTCATAAGAATGGCGGATTTTCAAAAAGTAATCAAGCGTTTGATAAACGTTATGCGGGCATACGACGCGTACGGTCTATCTGGGCCTCAAATCGGACTACCCTGGCAAATATTCGCCATCGAATGTACGGAAAAAACTATGAAGGGGGTCGAGGAGTCCGTCAGGAAGGCTCACGAAATGAATGTCGTTCCGATGACGATTTTTATCAACCCCGAATTGAAAGTTATAGACTATACACCTATCACACTTTACGAGGAATGCGCGAGCATTCAGGGATATTCCGCTGCTGTACCTAGAGCCTACGAAGTAGAGATTACTGCCCTGAACGCTTCCGCTGAACAGTTCACGTGGAGAGCACGTGGGTGGTCTGCTCGAATAGCACAACACGAATACGATCATTTACAAGGGAAGCTGTACATAGAGAAAATGGATGTAAGAACATTTCACTGTACGGCTTGGGACAAGATTAACAAAAATAAGGGCAAAGTGCGCTTGAGTTATTGGCCAAATAAGTAA
>SINVm1_gene_04168-mRNA-1-R1-1-A1
ATGGGTGTAGATGTACGCGCTCAAGAAGTCGAAACCAAATATACGTCAACAGTACATCAAGCATCCAAGTTAGTAATGCGTCGACTATTTCGACCATGGTATTGGGTTGACTGGTCGTACAATTTAGTGCCTTCAGGAAAGCAGTTTAAATCAGTACTACATGTATTGCATGGATTTACGAAACAGGTGATAAGTACACGAAAGGCTGAACGGCAATCACAAAACGACTTTACAGAACTTGAAAATGAGGACAATGAATTTAATATAGGTAAACGGAAGAGAAAAGCGTTCCTAGATCTATTATTAGATCAGAATGCGAAAGACGATGCTCCTTTGACCGATGATGAGTTAAGAGCTCAAGTAGACACGTTTATGTTTGAGGGGCACGATACAACTGCAGTTGCGATAACTTGGGCACTCTTTCTTTTGGGTAATAATCTCGAACATCAGGAAAAAGTTCACGATGAGCTCAAAGAGATTTTCGGAAGTTCGGAGACACCAGCCAGTGTAAAAGAAATTACGCAATTAAAGTATCTCGACAGAATCATAAAAGAAACGCTCCGAATATTTCCGAGTGTACCTTTGATCACGAGGATATTTACAGAAGATGTAAAATTAGATAAATATATTATTCCGAAAGATATCACTATCGTATTGCCAATTATTTCGACACATCGGAACCCAGAGGTTTGGCCAGAACCCATGAAGTTCGATCCGGATCGTTTTCTTCCGGAAAATTCGAAGGGTAGGAATCCGTATGCCTACGTTCCGTTCAGCGCTGGACCGAGAAACTGTATAGGCCAAAGATTCGCTCTACTCGAAGAGAAAATCGTGTTAACTGCCATCCTCAGAAAGTGGAGGGTAAAAAGCGTAAAAACGCTCGACAATATAAAATACGGTGGCTCTCTGATTTTGCGACCAAACGAAGAAGTGCTCATACATTTTACACCGAAGAAATGA
>SINVm1_gene_04169-mRNA-1-R1-1-A1
ATGGATTTCATTTCTTTGGCAATATTGACTCTTTGCATTATTGTAATTTTTGAAATTCTGTCGACAATATATAATCAGTATACTATTCGACAGAAATTTAAAGACGTGCCCCAGGTCGAGGGACATCCAATTTTTGGCACGACATTTAAGTTAATGAATCTGTCGGACTATGAGCGTATGAAATGGTTTACAAAGTTCATGTTGAAGAACTGCAAAGAAGGAGCATTTGTACAATGGGTTGGAGCTAAGCCTTTTATTAGTGTGTTTAAACCAGAACATTTAGAGCATATTTTTCCTAGCACCGTAAATATCACAAAGGGATTGCCTTATAGAATGCTAGCACCATGGTTAGGAAACGGACTTCTAACATCTACAGGTAAACAATGGTTTCATGATAGAAAACTCATTGGGCCAACGTTCCATTTCAGCATATTAGACCAATTTGCTGTGGTCCAATCTGAAAAAGCAGAGATCCTAACAAAATGTCTGGAAAAAAAAATAGAGAAAGATTCAGGAAAAGCTTTTGACATTTTCCCATTCATTGTCAATGCTGCTCTTGATATTATCTGTGAAACGGCAATGGGTGTGGATATACGCGCTCAAGAAGTCGAAACCGAATACACATCAACAGTACATCAAGCATCCAAGTTAGTAATGCAACGACTTCTTCGACCATGGTATTGGATTGACTGGTTATACTATTCAGTGTCTTCAGGAAAGCAGTTTAAATCAGCAGTACATATATTGCACGGATTTACGAAACAGGTAGATAAAAGAAAGAGGCTTAAAACAGTGATACGTAAACGAAAAGCTGAACGGAAATCACAAAACGGCTTTATAAAAATTGAAAATGAGGACAATGAATTTAATATAGGTAAACGGAAAAGAAAAGCGTTCCTAGATCTATTGTTAGATCAGAATGAGAAAGACGACGCTCCCTTGACCGATGATGAATTGAGAGCTCAAGTTGACACGTTTATGTTTGAGGGACACGACACAACTGCAGTTGCGATAACCTGGACACTCTTTCTTTTGGGCAATAATCTCGAGCATCAGGAAAAAGAGATTTTTGGAAATTCGGAGACACCAGCCAGTGTAAAGGAAATCACGCAACTAAAGTATCTCGACAGAGTCATAAAAGAGACGCTCCGACTATTTCCTAGTGTACCTATAATCTTGAGGAAATTAACGGAAGATGTAAAATTAGATAAGTATACTTTTCCGAAAGATACTGAAGTCATGTTGTCACTTATATTGACACATCGGAACCCAGAGGTTTGGCCAGAACCCATGAAGTTCGATCCGGATCGTTTTCTTCCGGAAAATTCGAAGGGTAGGAATCCGTATGCCTACGTTCCGTTCAGCGCTGGACCGAGAAATTGTATAGGCCAAAGATTCGCTCAACTCGAAGAGAAAATCGTGTTGACTGCCATCCTCAGAAAATGGAGGGTAAAAAGCGTAAAAACGCTCGACAATATAAAATACGGTGGCTCTCTGATTTTGCGACCAAGCGAAGAAGTGCTCATACATTTTACACCGAAGAAATGA
>SINVm1_gene_04220-mRNA-1-R1-1-A1
ATGAATTTTGGATTGCGAAAGAATGGAAATAGAGCTTTGCTTCCGCCGAAGAACGGCGTTGATGTGGGACTTGTGGGAGTTTCGGAGGGAGATGAGATTGTGCGCATAGCTTTTGCCGACAACATCAGTGCGGTAAACGATAGAAAATGCTGTCGAAATTTCATCAAACTGGAGGAGCTGACAACGCGGCGAGACGACGACGACGACTTCTCGTTGGTAACCGTAACGAGCGCTTCCCTTCAGGAGAGCACCTGCAGCACCTTCACCGGGTCCGTATACACGAACTGGGAGGAAAAGTTCGCGTGTCGCGCGCTACAGGGTCGAGGCCGCGTCTTCAGCTATCGAAAGAGGAGGACTCGCTTCGGCGATGGGATCTTCAGCGCGCCCGTTGGCGTCTGTCCACGTCACGTCACCTCGTCGGTCATTCGCCGCGATTCTCGTCTCGTGTTCGTCTGGCCGCAAAAAGCCAGCAGGAGTCGCCTCTCGAACGTTCTTGCACCCCTGTTGCGTGGCGTTCTAGTCGGACTGTTGTTCGTGGACTCTCTTCATCTGTGGCCTGGTGAATTCTTACCCACATCTCTACCGCCGACTATGCCAATTTCTCTGCCGCCTGTGAAATGCAATATCATCGAGCCACGTTGGTACGATAATAATTGA
>SINVm1_gene_04170-mRNA-1-R1-1-A1
ATGGCAGCGATCGGACTGAAGCGCATGATTTTACTAAGGACGAGCCAGGTTACCGATGCGAGGGCACAGAGGGTGACCCCGCCCCATCCCAGATCCATGCTCCACGCGGTGGTGACTCTCCTGGCCTTGAGAACACTGTGGGGAACGGGCATACCGATCACGCCGTCCTCAAGCCCATCCGTTATTGATTTGAAGAAGGCGGGAGGATTGGAAAGTTTCTTCGGAACAGCGTCAAAACCAAACAGTTTGGGACCGTATAATTTTGTTCTCAACTTTCTGGTGAGATATGTCTTCCGCACCAGCTTTCTCAAAATGTATGTCGATGAAGAGACTGCGTTGATCTTTACACTTTTCACGATGGCCGATGTATCGGAGGAAGTGCCGATCAAGGATGGCGCGACGGCAATCTCTCAGGGCAAACGCCACCTCCTGGTACGCGATTACCAGCTTGCAGTAACCGTCCTAGCTCGTGCCTGCGAACTTCTCGCTCAGGAGCATGGAGAAACCGGCGATGAGATGGCCCTTTTAGGTCTGGCACGCGAAGAGGCAGGAGTGTTGGGAGGTGGAGTACCTGGATCCGAGGAAGAGGGGGTAACAGAAAGCAATCATGTCGCGGAAAGTAGCTCTTGCACATCAAAGGACAAGGAAGATGATAAGCAAAAGACAACGGCAGAAGACTCCGATAAAACGGAAAAGGCAGAAGACTCCGATAAAACGGAAAAGGCAGAAAACTCCGATAAAACGGAAAAGGCGGAAGAATCTCATAAAACAGAAAAAGCAGAAGAATCTGATAAAACAGAAAAAGCAGAAGACTCTGATAAAACAGAAAAAACCGAAGAATCCGATAAAACGGTTGATACTAAAATTCAAGAGAAGAATAAGCCAAGAGAAGAAATTCCTGGATGTAGTCGAGATTTTGATCTACACAACGGTGAAGCTTCTGGTAGTGGCATGAATAGGAAAGAGATAGACGAAGATGGGGAAGACGAAATCAACAATTTACAGGTAATTTATTTTGTGAAACGCGGACCTCCAGGTTGGAAATTCTTGGCTGAGGCCTATCGCCTTCTGGGCGAAGTCGCGATGGAGGGTAGCAACCACGAGAGCGCATTAATCGACTTCAAGGCTTGCTTGAACCTGCTGGAGAAGTTGACTCCACGTGACCATCGTGCAATCGCCGAGATCCATTATCAGCTTGGATTGGCGCACGCGATGGCAAACAACTTTGATATCAGCATTGAACAATTCAATCAGGCGTCCGCACTGCTAGAAGCGAAGATTGAGCATCTGAAGACTTTGCAAGATAATCCACCCCAATCCGATGATCCCTTCTACACTGTTGAAGGCGAGATCAAGGAGTTGCAGGAACTTCTTCCGGAAATTCAGGAAAAAATCACAGACATCAAGGACCTGAAGAAAGAAGCCAATGTACTTAAAGAAATTAAGGAGGAGAGATTGAACGGGTGCACTAGTGATGGTGAGGCGAATGAGGCTTCTGGAAGTGGTAGTAGTATGTCCAAACCTGCCAGTGATATCTCGCATCTAGTAAGGAAAAAGCGTAAAGCGGAAGACGACGAGGAGACCGCCTCTCTTAGCAAGAAACCAACGCAGGAAAAAGACGTGGCTGTTCCATGTGCAAGTATGGATAGCGAACAATGTACAAAGAAGCCAAAACTTGAGGTACCTACTGTGAGCGAGGGAAAGGCACAGATATTGATCACAAATGAAAGGGTGTTTTATAATCCAGTCCAAGAATTCAATAGGGACCTCAGTATAGCGGTGCTAACAATATTTTCGAAAGACAGGTTCAGTGAAGAAGTGCTAAGGAAAAACAAGTTGGGGAAAGATGATAAAGTCAATGCGTTGCCTGCTGCGGAAGGCCAGAAGGGAATCACTATACTGGAAGCTTTATCAGCAACCGGTTTGCGTAGTATAAGATATGCCAAGGAAGTGGAGTATGTCCGGCAGATTGTCGCAAACGACATCTCCGCGAAGGCGGTGGACAGCATCAGGCAGAACGTTTTACATAACGGAGTCGAGAATTTGGTGACTCCTCATCACGAGGACGCGACGTTGCTGATGTATCAGCGCAGGCGGAATCGTTTCGACGCAGTTGACTTGGATCCATATGGTTGTCCCTCGATGTATCTGGACGGCGCGGTGCAATGCGTATCCGATGGCGGCATACTTCTGGTTACCGCCACCGATATGGCTGTTCTGGCCGGCAACGTTCCGGAAACTTGCTACTACAAATACGGAGCGATATCCATTAAGTCGAAATCTTGTCATGAAATTGCATTGAGGATATTATTGCAATGTATCGCGTCCTACGCAGGACGTTACGGACGGTACATAGTACCATTGCTATCCGTAAGCGTCGACTTTTATATAAGAGTATTTGTCAAAGTCTTCACGAGCTACGACAAGTGTAAGGAGAACTCCAATAAGATAGGAATGCTCTATCAATGTAACGGATGCGAAAGTATGAATTTTCAACCGTTGGTGACGAGAAAGGCTTCCAATAATTACAAGTTACCGAGTGCACCAGCGATAGATCAACTGTGCAAGCATTGCCAACACCGGCAGCACATGGGTGGTCCAATATGGCTAGGCCCTTTGCACGATCATGGATTTGTGTCACGATTGTTGTCTAACTTGGACAGCATGGAGTTGGGTACATTAAAAAGAATGGAGGGCGTGCTGACCGTGATACACGAGGAACTGGACATTCCTTTGTATTATACTCTAGATCGCTTGATGTCTATAGTTAAATGTCATGTTCCACCGATGTTGACGTTTAGATCAGCATTACTAAACGCGGGTTACAAGGTATCATACTCGCACGCGAGTAAGATCTCCTTCAAGACGGACGCGCCGAACGACGTTATATGGGATATCGTCCGCGCCTGGGAGAAGGAGCATCCTGTAAAACGAGAGAAGCTGGCTGAAAATAGCCCAGCCGCGCGGCTACTTAACGCATCGTCCACGACGGATATCTCATTCGCTATGCATCCTCTCGCCAATCCGATTTCCCGGAAGAAACATTTGTCCCGCTTCCAACAGAACCCTACTGTAAATTGGGGACCCGGCGTTCGTTCGAGAACTAGGGTTGATCTCGAAAATAAGGCGGAAGATTCGAAAAAAGTTAGAAATCAAAATAAAAACACGCAGACTATGATTTTGAATAACGGCATGAAAATTCCCGTACTCGGACTTGGTACCTGGCAGGCAGGCGACGATCCAAAGATCGTTGAACGGGCTGTGTACGATGCTGTTGATGCTGGATATCGGCATTTCGATTGCGCTTATTTATATCAGAATGAAAGGGAAATCGGCAAAGTCTTACGCGAGAAGATCGCGAAAGGGATCGTGAAAAGAGAAGATCTCTTCATTACTACCAAGTTGTGGAACACATTCCATAAACGAGACGCCGTGGTGCCGGCTTGCCGAAGATCCTTGGAGAACTTTGGGCTTGACTACGTGGATTTGTATCTGATACATTGGCCCCTATCTTTTGCGGAAAATGCCGAAGGAATAATACCAATGGACAAGAACGGCGACCCGATGTTCGGTCATGAGGATTTCCTGGATACGTGGCGCGGCATGGAGGAATGCGTGAGATTGGGTTTGACGAAGAGTATTGGCCTCAGCAATTTCAATTCCGAACAGATCGATCGCGTGCTGTCGATCGCCCAAATAAAGCCGGTAATGAATCAGGTGGAGTGCCATCCGTATCTGAATCAGAGAAAATTGAGAGACTTTTGTGCGAGCCGTGACATAGCTATTACAGCTTACAGCCCATTCGGTTCGCCTCTACGAACTTGGGCTAAACCCGGCGATCCGAAAGTTGTCCTCGATGCGTCGGAAATTGTAAATATCGGAGCCAAGTACGACAAAACTCCTGGTCAAGTTGATATTGGTACCATACCAATCCCAAAATCCAGTTCGAAGAAGCGTATCGAAGAAAACATTAACATCTTTGATTTCAAGTTAACTCCGGAGGAAATTGCTGCAATCGACAAACTCGATTGCGGTATGCGTATGGTGCATTTTGAAGAAAAATGGTTGAAAATGACTGGACAGTATTACGTGATACATGAACAACGACGACAGTTTTCTATCGTCTACTTGGATGTGAAATATTTCTATCCTTCTCGCTATTTATTGGCCTCGACAACGCTATCTTCTGGCGACGAGTGTTCCGAGATAGAAGCCAATCAGTCACAGAGTTCACTCACTGATCACTTTCTGCGACGACCTTCCGCCTGTCCGTCACGTACTACCTGCTGTAATTACACCTGTATCTGTGTTTGCGAGATAACAATGGATAGCATTCCGACAATTACATTCTCGAATGGCTTTAAAATGCCGATGTTGGGCCTCGGAACTTACAAGTCCCAGATGGGGAATGTGAAGAGGGCCGTTAAGGACGCAATAGAGCTTGGATATCGTCATATCGACACAGCATTATTTTATGATAACGAGAAAGAGATCGGGGAAGCCGTTCGCGAATTAATCAAAGATGGCAAAGTCACTAGGGAAGACCTATTTATTACTACAAAGCTATGGAATACTTCCCACAAAGAAGAGCTCGTTGTCCCGGCCTGTAAAAAGTCACTGGCCAATTTGGGTTTAGATTATATTGATCTCTATTTAGTTCACTGGCCATTCGCTTTCAAGGAGGGGGATGATTTGCTGCCTCTAGATGCTGCCGGAAATTTTCTCGAATCGGATGTTGATTACGTGGAAACTTGGAGAGGAATGGAAGAATGCGTACGCCAAGGTTTAACACGCAGCATCGGAATCAGTAACTTCAATTCCGAGCAAATTACTCGTTTACTTAAATCGGCTACAATCGCGCCAGTCAATAATCAGGTTGAAGTTAATATAAATGTAAACCAGGAGAAATTAGTAGATTTTTGCAAGAAGCATCACATTACGGTAACTGCTTATTGTCCTTTGGGACAACCTGGAAATTTGTCCGGCATCGACAACCAATTAGACAATCCCTTAATATTGCAAATTGCAAAAAAATACAAGAAGACGCCGGCGCAAATAGCACTTCGATACGTGTATCAGACTGGAACTGCGCCGATACCCAAGTCTGTAACTAAAAGTCGAATTAAGGAAAACATGGAAATTTTTGATTTCACCTTAACATCCGATGAGATGAGCTCTATCCGTAAACTCGGCACTGGAGCCAGAGTAGCAGGCTTCGTCGAGTTTGTATTTTTTTATTACTGCAGTGTATTAGATTGCACTAGAATTTCTCTTCACGCCTTCGCTTAA
>SINVm1_gene_04171-mRNA-1-R1-1-A1
CGACCGCTTATTACGGTGTACACCGAGAAGAGTGAGCCTTCGGGTGACACGATTTCCCTGCCGTCTGTCTTCAAGGCACCGATTCGTCCCGACATCGTGAATGTCGTCCATCAGCTGATTTCTACGAACATCAGACAGCCGTACTGCGTTTCTAAAGAGGCTGGTCATCAGACCTCTGCGGAATCATGGGGTACTGGACGTGCTGTGGCTCGTATACCTCGTGTACGTGGCGGCGGTACTCACCGTTCTGGCCAGGGTGCCTTCGGTAATATGTGCCGAGGTGGACGCATGTTTGCGCCTACTAAGCCATGGCGACGTTGGCATCATCGCGTCAACGTCAATCAGAAACGTTACGCTCTCGTTTCGGCTATTGCTGCTTCTGGTGTTCCTGCACTCGTGCAGTCTAAAGGACACTTGATCCAGGAAGTCCCGGAATTTCCGCTGGTCGTTTCCGATAAGATTCAAGAATACACGAAAACTAAACAGGCCGTCATCTTTTTGAGACGTATCAAGGCTTGGAATGATATCCAAAAGGTGTATAAGTCTCAACGTTTTCGTGCCGGCAAAGGTAAAATGCGTAATCGCCGACGCATTCAACGACGTGGGCCTTTGATCGTATATGGCCATGATCAGGGTATCCGTAAAGCATTCCGCAACATCCCTGGCATGAACCTGCTGAAATTGGCACCTGGTGGCCACGTCGGACGCTTCGTAATCTGGACAAAATCCGCTTTCGAGCAATTGGATGCTCTTTATGGAACCTGGCGTAAAGAATCACAGCTTAAAAAAGGATATAACTTGCCGTTCCCTAAAATGGCCAATACGGATCTGTCCCGACTTCTGAAGTCCGAGGAAATTCGTAAAGTCTTGAGAGCTCCTAGGAAGAAGGTGGTGCGTAGAGTGAAGAAACTGAATCCATTGGCTAACACTCGAGCTATGCTGCGTCTCAACCCGTATGCTGCAGTTCTGAAACGTGCTGCCATCCTGACTGCGCAAAAGAGCCAGCGTGAGAAGAATCTTCTTCTCGCCAAGAAAGAAGGCGTGAACTTATCAAAAAGATCGGCAACATCCAAGACCGTTGCACTTTTAGAAAGGAGAAAAAAGCAACTTGCTGAATACAAGAAGACGGTGAAAAAGACTCCGAAACCTAAAGCTGAGAAAAAAGTATCTACTACGAAAGATACTACGAAAACTAAGAAGCCTGCTCCTGCTAAGCAGTCACTATCAGCATTGGAAGAGGAAGCTAGACAGCTAGAGAAAAAGCTAGAGAAAGATAGATTAATATTGATAAAAAAGAAATGGCACATCGAACAAGAGAAGGAAAAGCAGCACAATGAACGAAAGTTAAAAATGATTGAAGAATATGAAAAACAGCGAGCTAAAAAACGAAGAATTGAAAACAAAAGGGAATACAGAAACAGTAGTCCACAAAGTATGCGATACAGAAGCAGTGATTCACGACAAAGTATGCGATACAGAAGGAGTAATTCACGAGAAAGTATGCGATACAGAAGAAGTAATTCACGAGAAAGTATGCGATACAGAAGGAGTAATTCACAAGAACGTACGCGATACAAAAGGAATAATTCACAAGAAACAAAAAAAGAGATAAAGATAGAAGACAGCATAAAGGATAAAAACAGCATAAAGGAAGATAAAGATACAAACGAAAGCAGAGGTACAAATTCATTGCATGAAAGTAGCTGCAGTACATCTGTTCAAAATCATTCAAGATCTCATCACAGAAGTAGAAGTCATTTGACGACCAGTGAAGTTGGAGGAAGAATCGACGACGGCAAAAAAAAATTTTCATCTGGAAGAAATTATAATCCACCACGCGAAGAGTATCGCGCATCTTCAAGATCATCCATGAAGTATTCGATTTCTAATCCTGTAATCTTCTACAATCCCAGCATGGATTTACTCAGACCGATGCATGTACCGATGCCGATGCCGATGCCGATGCCGATGCCGATACAGGCACCCATACTTATGCCCATCTATCCAAGATTTTTATCTGCGCCATTTGCACCGCTGAATATGTATCGATGTAGACAACCTTCTCCTAGATTTAACAATGTCAGAGGAACTAGGACCATTACCTCGCAACATGTGATGGCTTCACAGTTCAGAAACTCCTATACTTCCATGAAGTTCCAAGATGGAACTAATATGGTGTTTGATGAGTACATTGGCTATACTTTTATGTATATTGCTGCAAAAGAGGTAGAGCTTATGAGACGTACACTGGGAGTTTGCGTATCCATTGTACGACATGTTTGTGGTCCAGACATTGCAATATTGAAGACTAACTGGCAGAAGATGTGTCTAGTGTCTTCGCTACTAGATGCGTGGTCTAATCTAAGAAACAGTGAACAGAGCATGTTGACAGAGGCAGTGGAGCAATTGTCCGTGAACGCGGAAGTGGCATCTTCGGTTCTTAAAGTGCTGCATGATGCCTGTGACAAACTGAAGAATTCACAGCCTGAATTCAGCAACCTGCACTTGCTGCTCCTAGTGGGCTCCAAGTTTCTGTCACTGTACTCCAGCAAGAATGCTCATGATTTATGCGCTTCGGACATTCTGTTGATGATCCTGCTGTGCTGGGTGGTGAATAAAAAGCGAAAACACGATCAATCAGAAAGCAGTGATGATTGCTATGATAGTGACATCTTGTTACCAGAGAACAATGCTTCGAGAAGTGATGAAACAAAATTGAACTTTGGAGCTAAGCTGGCCACTCCTACTTCAGAAGATATTACGGATCTCTTTAGAGGTTCCAGGGAATCTTCTGTAAACGAAGGTCTCTCATCCTTAAGCGATGATGACCTCTACAGCCAATCACTCCTTCTTGGCTGCCAGCATAACTACACGGCTAATGCAGTTCACATCTTTGAGTTATCAGATTCCATTAATTTGATAACAATCGTTGAAGCTACGAATCTTTCCATTTCCTCAGGATTATGCGATAGTTTTCATTATTTAAATCTAATAAATCTGCAGTTTCAACGGGATATCGATGAATTAAAAGCACCCTTCGAGAATCTCGATATGGCAATTAAAAAGGTGTTGGAGGGAATTAAAAAGAATCGTTTTAATGTCGGAAACGATGTGGATATGTGTCAAAAAAGGTTGCAAACAAAATGGGACTTTGTCCGAAAAAAGTACAGCGATCTTTTGCGTTTGAGAGAGACCGAAGTGGTCCTGCAGATTGAAGCCAATACTTCTGGCTTCATAGAAACTCTGAAAGAATTATTGCGTTTGACCTGTTTTGACAGAAACTTTCTGAAACAAGGAGTTGATGTTCTAACAACAGTTGGCAAACTAGTCAGGCAAAAGTTAAATGATTTCAGTGATTTTCTGAAAGTCAAAGCCCTAAAAAACTTCACGCTAGGATCATATCCTTTTCTAAAGAACTTGAAGAAATATGATTTTTATCTTGAGGAGTTTCCAGGTCTAGTGCACTTCATCTACATCGATAGAAGTACTCACAGACTTGTGGCGCCCACACTGGACTTCACGAGTACAGAAACGCTCGCTCTCACGATGAAAAAAATTTGGAACATGGTCAAGCAAAGCAGAATGCATTTACAAGAAGGTCATCTATCAGTTATGTGGAAGGATACAACATTCAACTATTCCTACTTTTTGTGGTTTGAGGACAATTCGGTATATGCAGTTTTATTTATATTTAAAAACATAAACATACGAGGATGTTCACCACCAAAATGCAAAGTCTATCTTAATTACGTCATGAAAAATTTCCCAGTACCGGGCATTCTTTGTGGAGACTATTACAGAAAATTGACCGAAACATGCTTCCCAAAACTCTCACCAAATAAAGTACGAATCTATGAATTATACTGCGTACACTTGGGGCTGACTACGTCGACCTGCGTTTTGGAACATTCCCGCAGACTGGCAGCTACCATCTGGGAGGTCACCGGGGTGCCGAACAATCTTGCTGATATATTCTAA
>SINVm1_gene_04173-mRNA-1-R1-1-A1
ATAAGAGATGCCTGCAAGGATCTGGTCCTATCCGATGACCAGCTGCGGCAGGTCATGCTGACGCTCACCAACGAGATTAAGAAGGGCCTGGCAAAGGAGACTCACGACGATGCGATCGTCAAGTGCTTCACTACATACGTGCAAGATCTACCAAACGGCACCGAGAAAGGCAATTTCCTGGCGCTGGATTTGGGCGGTACGAACTTTAGAGTATTGCTAATCACCCTGAACGGTCAGAATTTCGACATGAAAAGCAAGATCTATGCGATACCTCAAAGTTTAATGCTTGGAACCGGTACCCAGCTGTTCGATCACATCGCTCAGTGTTTGGCGTTGTTCGTAAAAGACCTGAACTTACAGAACGAGGTACTACCATTAGGCTTCACGTTCAGCTTCCCCCTGACCCAATTCGGATTGACAGAGGGCCACCTAGTGAGGTGGACCAAGGGCTTCGATTGTAGCGGCGTGATCGGACAGGATGTCGTTGCCCTTCTCGAAGATGCAATTAGTAGAAGAAAAGACGTTAAAATTGATGTGTGCGCAATCCTAAATGACACTACCGGCACTTTAATGTCATGTGCTTGGAAGAATCAAAACTGTCGAATCGGTTTAATTGTCGGTACTGGATCCAATGCCTGCTATGTTGAAAAGACGAAGAACGTAGAATGTGCAATTCCAGGCAACTATCACCAGCACAAGCCCTATATGCTCATCAACACGGAATGGGGAGCATTTGGCGAAAATGGCGCGCTAGATTTTGTGATGACTGAATTCGATCGTGCCATAGATGAAAATTCTATCAACCCTACCAAGCAGCTGTTTGAGAAGATGATCTCGGGAATGTATATGGGTGAACTGACGAGGCTGGTTCTCGAGAAATTAGTGAACGCTGGCCTTCTCTTCGGCGGCAAATGCCCTCCCGATCTCAAAAAACGCGGCAAATTCTTCACGAAATATGTATCCGAGATTGAGAACGATCCAAAAGGAAGGTACACAAATTGCCGGGAAGTATTGGCCGAGTTGGGGATACAGAATGTTAGGGATGTAAGCGATCAGGATTGTGAGAATGTAAGATATGTGTGCTCAGTGATATCGAGAAGAGCAGCGCATCTCTCGAGCGCAGGAATAGCGACGTTGCTGAATAAAATGGGGGAGAACAATGTCACAGTGGGCATCGACGGATCGGTATATCGATTCCACCCGCATTTTCACGATCTCATGACGGAGAAGATCAATCAATTGCAGAACTACAAGTTTGACTTGATGCTCTCGGAAGACGGTAGCGGTCGTGGAGCCGCTCTGGTCGCGGCGGTGATAGCCCCACCAGCGACACCATTGCAAGATTTCACCTATCATTGGAAACAATTGATGAACTTCTATGTGAGTCACCTGACTGATTGCAAGGTGCCTGTACAAAACACCAGCATACCCCGGCATCTAGATGTATTACTGGATATCTTGTTGCAAGAGGAGAAAGAGGAGAATGAGCCAGGACCATGCCTGGAATATCTATTACAGCATAAACTCTTGGATCTTCTGGCGACCTTGGCTAGCGCAGAGACGCCACCTGGCATGCGAACAGTTTGCCTTGCTTTTCTGAGAAAATTTTTGGGCAGATCAAAATATCCCTTACTGCACCATGCATCTATCTATGCTCCAATACAACGGCTAGTGGCACTCTGCAATGGTAATCCACCATCACCAATTGAGGCTGAAGAGGTGCAGTTCCTGTTAACAATCTGTTTTCTGGTATGCAAATACCCTCATGTTACTAACATTATCAATGATGCGCCAGTTGTACAGGCAGTCAACAATCCTGCCAAGAAAGATAATGAGAGGACAGAGATACAGAGGGTGACGTATGTCCCAATTAGAAAAAGGAATAATTCCAATCCCCTGTTCGAGCCTTTAGATACCCAAGCAATCACATTGATCAACCCGAATCTCTTTCACAAGGAATGCCGAAGATTGCCACGTTCGAATCATGCTTTCAAGACCGCGTCAGATCCTGGACATTTGGAAGAGAGCATATCGTCGAGTCCCCTGGCCCAAAAATCCATTTGCGATTCGCCCTCGATGGATACAAAAAGCAGCGAACAGTGGGAAGAAAAAAGTGGGAGCGACCCTTCAGGGAGTAAAATCGATGAACATTTACAAAACTTACGAGACTTGCGATTGGATACCGATTGTAATGTTTACGATGACGCGAGTTACGTGGCAAATGATAGTCAGAGTTTAAAATCGCCGAAGAAATCGGAGAACTATTTAAATAGCGCGGTAAAGAAACGTATTCTTTTTGACAATACTGTGAGAATACGAGCATGCGAGGGAATAATGGTTCTAGCGTCCCTGGATGATCCTTCGTTCGCGCAAACGGTGACCAGGAGTAAGCTTCCATCGATAGTCTCGACTCGTCTGGAGAATCTGTTCAATACCATTCCAGCGCACGTGGACCACTTGGATATCTACAACGTGGACGTCACGTGGGGCCTGGACTCACCGTTGTGGACCCAGGAAAAGAAGTTTCCCGGTTGCCGGCAAGTGGCGGCGTTCTTCATGTGGTACGACTACTGTGATCAATTGATTAGAGAGGCCCAGATGGAACTTGCCGAAATGTTGGCGAGGACCATTCGAGTGATGTTCTTCGAGAGGATAGTGACGCCTGCTCTGGCCGATCATCACGTCGTTCTTATTACGGCTCTTGTCGCCAAGTGCTTAAAGGAGACGACCTCTTCCATATTGTGCACAGAGGTGAGTTACTGGCTGGTCGGGCAAGACAGAGATCCGGAAATGCTAAATGTATGGACATCTCCGGTACTGCATAGATTAATAGAGAACTGCTTCACGGACAGTAACGATCTTACTGTAGAAACATTGAAATTATTTGACGAAGCAATAGATAAAAGAAACGAGCATGTACTACACTGTCTCTTACTGATTTATCTGTCAACGCGAGCGTATTATGATAACACAGCTGCCGATAGTGCTATCGCTTCCTGGAGTGATGAGGAAGACGAAAGAGAGAAGGAGAAGAAAGGATCTCTGGACCTTTCCTATGAACAAAATCACAGCCGTACTTTAGCACCAAGCAATATTCATCGAGTTATTAATTGTTTCCTGTCGTTGATACCACGTTACTTGCAAACGGACCCGGACGTAAATAACTATGAAAAATATATGCCAGCTTGGGGACATCAATACACCTCGGTATTGGCCGACTGCGCTCTGATGGCGTGGCCGTTGGAAGCGGTGATGGTAGACGATTCCGCGAGTTCCGACTCGCGGCCGGAAGCCGATCATTGCTCGGGTCGATTCTATATGGGACCATTCCTGAGCATGCTCTTTGATAAAATCAGCAACATGCCGAAACAGACGTACGAGGTCAACTTAGAGATCACAGGGTTGATCTCCAGATTGGCGCTACTCCCGCACCCGTACCTGCACGAGTTTCTATTGAATCCTCTGCTACCTCTGATACCTGGCACGAAGAGTTTATTCTCGTGCTTACAGAAGGTTGTCAAACAGCTTGTTAGCGAAATACCAAAGACACCAGAGAATAAGATAATGCTGGCGGAGACGAGACAGAGATTGCTGAGTAATTGTTCTCAAGAAGAGGAGAAGGAAAACATTCTATATGAAAGCGCTATAGTAACGGAGGAATTTTGCAAGGATCTCGCAGCCATAGCATATGTTAAGTATCATCATTCTCATATATCGGCGTCGCAGTACTCAATGGAAACCTGGACTGGTTTCTGCATTAGATCTGTCATCAACGATATCGTTTTCCACTTTACTGGTGATACTCATAAAAATTCTTCGCTAATCAAATTGAATAGCGAAAACCTGCTGGCAAATGGAGAGTTATATTTCCTGTGCAATTTCAAAGCATGGAGAAATTTTCTGGTCTGTTCCACGAGTTGTACAAGTATTCTGCAACATTTTGCACACACACATGGTGCGATGAAAGGCGACACAGACGCGGATGTGGCTGAAGAGAATGCTCTGACAAACATTCATGCTTACAAAATTTCTATATTTTGGCAGATTTTTGAACAATTAATAACAAAGAGTAGCAGCTGGCCAATAAGGATACAAAGATGTATGTTGCAAAAAGAAAGAGTCTGTTTGTTCCTAAATCAAGGAGATATTGTTGCAAACAGTATAAGGATGGCCATTGAATGTGGGGCGACATTTGGAAAGGCTGAATCGACTGGTAAAGCATTTATATTAAAGTACCAGCCTGATGGACAATCGGATCTTACTACTCAAAGATTGCGTCTAATGAAGAACATTGCTGCAAAGGCATTGTATCTACATGGACATACATTATCAGCTGGTGAAAATTGTACCAGCAAATATATGTTCACCAGCAAATCAGAGGGATTGGTTGATGAAGGATACAAGAAGTATGTCTGTGGGGTTGTGAAAAACTCCCAATCAAATTCAAAAGAAACATGTTTAACATGGGAGCTATATGTTAAATACAAAATGGATCAATTAGCCGAATTGAGTGAGCATAAATTTATTGAAGGCGAGAAGAACAATGTAAAAGATTTTTTCTTGCGCAACTTAGCCAATGCCATTGTTATTTTCGAATTAATGGCTGTGAAACCAAGTCGATCAGTTATTATTAGGACTAATGATTTTGAAACTGACAGAAGCATTACAAATACCAGAGGTGCATCATTTGCATTGTACAACACTGCCAGGATAGCAACAATTTTAACAAAACACAATGAAAAGGTATTGCGTGGGGATTATCCTAAATTGCCAGATATAAAAAATGTAGATTTCTCGCAGTTACAAGAAGTAAGCGAAGAATGGGAACTCATATATAATTTTATCTTCGGATATCCGGAAATGATAAATAATTGCCTGAAGTATGAACCAAGTTTTCATATTCATCCTCAAGTTGTATGTCTGTTTTTATCACGATTATGCCAAAAATTTAGTGTCTACTACCGAAAAATCAGAATTTTAACAGAAGGAGGTGATCACTTGATTCCTAAGATGGTCGCAAGATTGTACATGTTGCGTGCACTGCAAGTTGTGATTGAGAATGCATTGGATATTTTGGGCATCAAGCCAAAGCTGAACATGGCTATGCTTCAACGATGCCAATACCCGATGATATGCGGACGATTACAAAGAGGCCAAAGACGAAGAAGTCCCAAGGCAGCAGACGATCGTACAATTCCAATTTCTATTCCGTCGGACGTAACTCAACGTGATGTGTATATCGTGCCATTGCAATTGCGTCGCGAGTGCATCGAACCCGCGCAGCAAACGGATAAAGCACGTTTCCCAATACCGAGGAGAGGACACGCATTTACCTCTAAATCCCTCGGGCACACGATCGAGCTGGTCTCAGGATTTGCTACTCCGAATTGGGGAGAAGTCCTAATGATAGCACGTGCGGACTCGCCTTTGTCGTTCACTAAGGATTTCGACATAACTCGAAACAGCTTAATTAAGCGAAACAGCATTACACAGCTGTCTAGCCTGGAGGACCGCGAGCGTAAGCACGCCATACACAAGGAGCAGCTGTCGCGCGAGCATAGGTTCCTGAGACGGCGACTCGAGCAGCTGACGAACCAGACCGGCCTCACGAGCGCGCCAACCGGCTCCGTCGCCGCCGCCGCTTCCGCGGCGATGTTGTCCAAGCGGCGCAGTATTTCCGAGTGCTCCCTGGGCACGGCGTCCACCAGCTCGACCGGAAGTTCCAGCAACTCGGACAGGTCTGCAGGTAGCCCATCCATCTCGGAGTCCGACAAGTTTGTCATTCCGTATGTGGACTGCACTCCTGTTTTGAGCGCCACTGTCACCTGGACAGATGAAGTGGACGTGATTGGTTATACGAGCAATCAATCGGACACCGACGATCATAGTAGCGTACAGAGTAGTAGCGACAGCGGTGTTGCGATGTCCACCTCCAGACTGACTCTTTCCGAGATGATGGACAATCTTTAG
>SINVm1_gene_11876-mRNA-1-R1-1-A1
ATGAATAATTCTGCAGAAATTGCTCGAGACCATTTGCATCGATTGGGAACCCATGTCGTCGTCGGCGGAGTGATTTCTCCGGTTCACGACATGTACGACAAAAAGGAACTGGCCAGTGCTACTCACAGATGTGCCATGCTGCGACTGGCGTTGCAGAACAGCGACTGGATCAAGCTGAGTACATGGGAAACCAGACAGAATTGTTGGACCAAGACCCGCATGAGTTTGCAGCACCATCAAAATCTGCTCAACTCCATGCTGTCTGATTCCAATGACATCAAGCATCATCTGCAGATAGAAGATACTGAATGGATTCCTGAGAATGTGAAAAACAGTGTGGACAATACACCGATACAGATTAAACTACTATGTGGCGCTGACCTTCTGGAGAGCTTTGGCGTTCGTGGACTTTGGCTGGAGGACGATATTGATGCAATTGTTGGCGAGCATGGACTTGTAGTCATCACCAGGGAAGGTTCCAATCCTAATAGGTTCATTTATGATTCGGATATCCTCTCCAGGCACATGAATAATATCTGTATTGTGACTGAATGGATCCCGAACGAAGTTAGCTCGACGAGAATCAGAAGGGCTCTGAAGCGCGGCGAGAGCGTTCGATACTTGCTGCAGGACTCCGTCATCGATTACATCTACAAGCACGAGATCTACGACGCGAGAATGCCAGACACGACAATTCGCGTGGGATCATTGCAGTCATTTATTCCGATGTATCTTTATCGTATAAAGGATGCTGAGTAA
>SINVm1_gene_11875-mRNA-1-R1-1-A1
ATGGGCTCGCCGAGCCCGTCTATCGATATGCCGGACGCGGTGGTGCTACGCAAAAACCTACAGAATGCTACGGGCGGTGGTGGCGGGCTCGACGAGATTCGCGAGCATTTCGTTAGCGCGATCAGCAACAACGCCGACAACGGCAACGTCAAGCACGTATCTAGAGCCGCGTATCCCGGTCAAGCGAAACAGATCATCGCCAGTGCGACCGGCGTCGCGCGAATTGTAGACGAGGTAGGTGCGCTTGACGAGTCCAAGTCCCAGCCTGGCCCCTCGTCGGAAGAGGGCCGTAGATCGATAGATAGTACAGCTAGTGTTGGACAGAGAGAGGTCTCGGATTTTAGATCCAAGACGGAAATCATTGATGTGGACTTAGGTTCAAACGATGGTCACGAGATAATAGTAAAAATTTCTTCGAGTTCTAGCGAATTGGCGTCAAATGAGGATCGTAGGTTGATAGACGGTATTGCGAGGGATAAAGACGAATCAAATCTGAGATCTAAGGCGGAAATTGTTGATGTAGATTTGGGTTCTGGTGAGCTCATCTCAAAAGAATCAAAGGATAAAGATACTTTCGATTTGAGATCTAAGATGGAAATTGCTGATGTAGGTTTAGATTCGACTGACGGTCGCGAATTAATGATGAATGTTCAACCTAGCGAGTCGAGTTCGACCGGCGAACTTCGATTAGGAGAATGTTGCTGGCCGAAAAGAGAAGACGATGCTCGCGATAGAAAAGTCATTTCTGAGAAGAAAAGAATCGATATAGAGTTAGGTTTAGATGATAAAAACGCGCTGAAAGAAACACGTAGGTCTATGGTAGAAACGATCGATGACGAAGCAAGTTTGGATCGGTCTAGCAAAATTGGATCGGAGAAAAGTCCTAGACCGGTGGTAAAAATTGATGTTAGCAACAAAGAAATAGTCGACGTAGAGGTAGAGTTTCCTGATGTTGTTAAGGTTCAGCCTGTTCATTCCAGTCATGGTATACCGCCGTTAAAGGAGGATCGTAGGTTAATGATAGAGAAACTTACGAATGAACTTAAAATTAAGCTTGACGAGGAAAAGAGTAAATCTAAAGAAAACTTACAGATAGATAAGACAGGTAAAAATGATACGAAGCCAACTAAAATTAGCGCAAAAGACTGTATGTACGTCGAACTCGACGACAATGTAGAAATTGACTCCCAAAAAGAGATAGACGATTTCGAATCGGATAGAGCTAAATATCTAGAAGCCAAGACGACTTCATCGTTGAATGTTTCAATGACGTCACTGGACGGCCGCTACGAGTGCGCTCTTTCCGATTTTAGCGTAGACAAAGAAGATTATCGCTTTAGCCAATATGGTTCCGAGGAGGATGAAGAAGAAAAGAAGAAACCTGTATATACTGCCAGACTGAATTTGACGAAATACGCTGACGGTCAAATAGAAGACGTGACAAATAACCTAGCTGACTCTGCAAATGATTATGAAAGTAGCGTCAGAAAGAGCGATATTCAATCGTATGGTCATGTATTGAGCGGTGCGATGATTCCTAAGAGCCAGAAAGAAGAATTTTTCACTGAAGAGATCGATAATCGCACAAAGTCTTCCGAAGAAACAGATCAGTTGAAATATGTGGAAGAATCATTTTCAGTGGCAGACGATAAGGATTGTCTTGAAGGCGGGGAACGTACGGAAGAAATATTCATAACGTCGCGAGAGGTTGACAAGAACAGGGCGGAGAAAAGATCAGAATTAGATACTCATCCCTCAGAAAAACGGATAACGCCTTGCGAGTCTAGTCTCGAGATAGACGGCAAGTATCGAAAATCGATTGTAAACTCTCGCAAGAGTCCGAGGAAGATCAGAGAAGGTCAAGTCCGCGACGTTGAGTTCAAGGAGCAGTATCGATTACCTGACGATCCGCAGGCGCTTCAATCTGAAGCGTTTCAAAGTTCCTCTATGAAGATGAAGAATTCTGAAAAGGTCAAGCAAGAACGGACTTACATAGAAATAGTTGATATCGAGGAGGAAGGTCAAAGTGCTAAGGACCGAGAGGTTTCTCGTAAGAGTTCCAGAAAACTCGAGGTGCAAACAGACGAAAGTGAGCGCGAAATGAGGGATCCTGATAGATCCTTCCATAGTGATCAAGAGACGTCTCGATCCAGAAAGTCAGCAAAAAGCCCCAAAAAGAAAGGTCAAGTCTTTTATAGAAGCGAAGATACGAAAGATTACGCTCGATCTGTCAACGATCGAGTGATTTCTCAATTGGAGGCAGTCTTTCTAGATTCTCCGAAAAAATCTTCAATGAAAAGAGATTCCGAGAGCGAATTGAAGAAGCAAAGTCGATATGCTGAGGAGGCGTCAACGTCTTCCATGAAGAGTCCGAAGAAGACTCATCAAACTCAGAAGGCTGTGAAAATGAAAGATAATCAAGGACAAGAAGCAATAAAAACGGCAAAAAACACTGATAATAAAACAAAGTGCGACTTCAAAGAGATTAAGGACGTATATACGAGGAAAGTGCGACGTTATAACGTGCCTCTTCAGGGCAGCTTGGACTCGATGATCGTGTCCGATGAAAAATCTGCGCAGCAACCCAAGAAAGACGACACGTTCTCGAAGAAATCAAAGAGCTATGAATCGATCAAGCGCATCCAGGAGGTGTTTTTGGGAGTTCCGCCGACGAAGGCGAACAGTAGCGGCTCGCAACTCGACATTCCGGATGAATTCTGCTCGATCTGCTGTTACATGAATGAAATCACCTTCCGAACGGAGGAGGAAGTGAGCAGCCCGAATCAAGAGACATTTTACACTCTTAGATCGACCTGCAGCTCAATAGCCGACGACGATTCCATCGAGTGCGACATTTGTCTTCAGGAGTCCGCCAACGAGCTTGAAGGCAAGATTCAGGAGATTCCCTGCGAGATCTGTACAATTTGTGGCGAGGTGGACGGCAGTTTTGATCACGATTCTACAATACCGGCGGATAGGTATACTTACAAAATGATCGAGCCGCACCGAGATGACGACGACAGCTTTGAAATTGAAAACTGCGGTTTTCAGAGCGGTACGGAATCGGCTGATGATCGAAGCAGGGTCTCTGATAAAGAGAAAGAGAAATTACAGTCCCTGTTCCATCACGGTTCTTCGAGAAACAGGGATCAGCCACGGGAATTGTATTTTATACCCAAAGACGAGATTGCGATTTTAACGAGCGGATCCAAAAAGGTAAATCGCAAAGGCTCCTTATTTAGAAAAAAGGAGGACAGCGGAAGTGGACGAGAAAAGAGACGATACTCTTCAGTGGATAGTCTCCAACTAGCAAAGATAGCCTCGAAGGCGGGCGATAAGATGCGCAAGGTTGCGAAGAATGCTGCAACGCTGATTGGATCTACTGATAATCTGCGAATATCGAGAGATTCGAGAAGATCGGCCGATGATGCCGGACCGAAGAAGTCGGACCGTCTGAATAAGTCCACCGACAATCTCAACTCTCAGACGCAAAGTTTGGGAAAGGAAAATGAAGCTGGAGGCTCAACCCAGCAACTAAACATCCGAGATAAAGAGGAAGTGAAGATGATTCTCACGCAGCACGGAATTAAGATCATCAGCGAGAAGGAGACTGCCTTATAA
>SINVm1_gene_04174-mRNA-1-R1-1-A1
ATGGTGCAGCAAGAGGCGGTGATCGTAAGGAATGCCACAAAGCGTTATGGGAAAGGGCAATTGGTGCTCAACGGTCTAAATATGACCGTTTCAAGAGGCTCCATTTATAACGCTTATCGTGTCCCACTCGTGATCAAATACTCGTTCGATTTAGTAGGATTAGGGTTTCGATACGGACTGTTGGGGGCCAGCGGGTGCGGCAAGACCACCTTGTTATCCTGCATCGTCGGGGTTCGGTATTTCGACACCGGAGAGTTATGGGTCTTGGGAGGAACTCCGGGAAGCAAAGGTTCTGGGATTCCTGGGCCTCGAGTGGGTTACATGCCGCAAGATATCTCTTTGGTAGGAGAGTTCACCGTGAGAGACGCCTTCTACTACTTCGGCAGAATCAACGGACTCGATGATGAGGAGATCGAGACAAAACGGACCTTCTTCTCGGAGTTTCTCCAATTACCCCCGTCGAATCGTTTGGTGAAGAACATGAGTGGAGGACAACAAAGAAGGGTTTCCTTTGCCACAGCGTTGATACATAGGCCCGAGCTTCTAATTTTGGATGAACCTACTGTGGGATTGGATCCAATTTTAAGAGAGAGTGGTAAATTAAAATTGTATAACTTTATTGTTCCGCAGATCGGTTTGATGAGACGTGGTAAATTGCTGACAGAATCGGCACCGCATGAATTGCTGGAGCAATTTCAATGTTCGTCCTTAGAAGAGGCTTTTTTGAAACTGTGCGATGCACAGGATAATGCGAATTCTGTGAATGAAAGGGATTCCCAAGAGGAAACCAGCGATGTCTTGTATCAAGATAAATTTATACAAACAAAGGAAATCTCGAAGTACAAAACGGGACGTCAAGTTTCGCGATTCAAAAGGTTTAAAGCTCTAGTCGCAAAGAACGGAGTCCAATTTTTGCGTTATTACACAGGCTTAATTTTCGCAGTTTTCTTCCCGATTGTTCAAGTTAGCGTGTTCCTTGTGGCAGTTGACATCAAGATTGGGATTATTAACAATGAAGCTGGGAATTGTGATTTCGGCAGCAATATTGGCAATGTTTGGAACGACGGAAGCAGCTGCCACTTTGGCAACCTCAGCTGCAGATTTCTACATAATTTTGACGATTCGATAGCGAAAAAGAAATATTATGATGACTTTTCTGAGGCGAAACGTGATGTAGAAGATGGAAAACTCTGCGGTATAATATATTTTAGTCAAAACTTTTCGCAAGGTTTGCAAATTCGATTGGAAGAGGCTACTTTCGCAGATGATTCTGATCTTTACGCCAGTCAGATTCAAGTTTTCCTCGATATGGGTGATATGCAAATTGGGTTTTTCGTGCAGAAAAAGCTATACGATAGTTTCATAGAGATTTCCGAGGGTATTATGCAAGACTGCAAATATTTGATAAAATTGGCTCATCCGCCTATTAAATTTGAAGATCCCATTTATGGTACAAATGATCCCAATTATGTGGATTACGTGTTACCATCATACATGTTATCACTCGCCTTCTTTATGGCTGTAACAATCTCTACCAGTTTGATAATCACAGATCGGTTGGAAGGTGTCTGGGATCGAAGCGTGGTCCAAGGAGTCAGATCAGAAGAAATTCTACTATCTCACATTCTTATTCAGAGCGTCATCATAATTATCCATACCATCATAATAATGTTTGTATGCTTTGTTGTATGGGGTTTCGATTGTAAAGGATCGATATTAGTCGCATCCTTACTCCAATTTCTCGGCGGCTTTATCGGATTGATGTTCGGTTTTGTTATTTCTGTTTTGGCCAAAAATCATACTATGGCGCACTACACTTCGGCTGGAAGCTTTTTCCCGTTAATAATGTTGAACGGAACTTTGTGGCCGGTGGAGGGAATGCCAAAATTTCTTCGCTGGTTTAGCTACGCTATGCCAACTACCTTGCCCTCCATATCCATGAGAGGACTCATTTACAAAGGTTCTTCTGTATTTGAGTGGCAAGTTTTGATTGGTTTCTTTCAAAAGGCGGTGATCATAAGGAATGCCACAAAGCGTTATGGGAAAGAGCAATTGGTGCTCAACGGTCTAAATATGACCATTTCAAAAGGTTACATCGAAATCTACCCTTTATCCAGATACGGACTGTTGGGAGCCAGCGGATGCGGCAAAACCACCTTGTTATCCTGCATCGTCGGGATTCGGAATTTCGACAGCGGAGAGTTATGGGTCTTGGGAGGTACTCCGGGTAGCAAAGGTTCCGGAATTCCTGGACCTCGAGTAGGTTACATGCCGCAAGATACCTCCTTGGCAGGAGAGTTTACCGTGAGAGATGCCTTCTATTATTTCGGCAGGATCAACGGACTCGATGATGAAGAGATCGATGCAAAAGAAACCTTCTTTTCGGATTTTTTCCAATTACCCCCGTCGGATCACCTGGTGAAGAACATGAGTGGAGGTCAGCAAAGAAGAGTTTCCTTTGCTGTCACATTGATTCACAGGCCCGAGCTTCTAATTTTGGATGAACCTACTGTGGGATTGGATCCAATTTTAAGGGAACAAATTTGGACTTACCTGAAGAAAATAACGCAAGAGGAAGGTGTGACTGTATTGATGACGACGCATTATATCGAAGAGACTAAAGATGCTAATAAAGTAAGTCTTGATTTCATTAATTTATTTAAAGGCTTATGTTACGCGGTGATCTTACCGATAATTGCAATCAGCGCGTTTTTTATTGGGATTATAAACGAAGAAGCTGGCAACTGCAATTTCGGCAACAATTTTGGCAATGTTTGGAATGACGAAAGCACCTGCCACTTTCGCAACCTCAGCTGTAGATTTCTACACAATTTTGGCGACTCCATTGCAAAACAGGAATATTATGAAGACTTTTTCGAGGCAAAGCGTGATGTACAGAATGGAAAACTCTGCGGTATAATGTATTTTAGTCAAAATTTTTCTGAAGGTTTTCAAACTCGATTGGAACATGCGATCTATACGGATGATTCTGACCTTTACGCCAGTCAAATTCAAGTTTTTCTCGATATGGGTGATATGCAAATTGGGCTTGTTGTGCAGAAAAAGCTATACGATAGTTTCATAGAGACTTCCAAGGGTATTATGCAAGACTGCAAATATTTGACAAAATTGACCGATCCACCCATTAGATTTGAAGATCCCATTTATGGTACGAATAATCTTACTTATCGAGATTGCATATTGCCATCATTCATGTTACTAATCGCCTTCTTTATGGCCGTCTCAGTTTCTTCCAACTTGATAATCACAGATCGATTGGAAGGTGTCTGGGATCGAAGCTTGGTTCAAGGTGTCAGGATGGAAGAAATTATACTATCTCACATTCTTAGTCAGCTTGTCATCGTAGTTATCCAAACCACTGTGCTGATGCTCATAAGCTTTGTTGTATGGGGTATGGATTATAAAGGATCGATATTCGTCATATGCTTCTTTCTATTTCTCAATGGCTTGTGCGGATTGATGTTCGGTGAGGAAAAAGCGGTGATCGTAAGGAATGCTATAAAGCGATATGGGAAAGAACAATTGGTGCTCAACGGTCTGAACATGACCATTTCAAAAGGTTCCATCGAAATCTACCCTTTACCCAGATACGGATTGTTGGGAGCCAGCGGATGCGGCAAAACTACCTTGTTATCCTGTATCGTTGGGATTCAGAATTTCGACAGCGGAGAGGTGTGGGTCTTGGGGGGTACTCCGGATAGCAAAGGTTCCGGAATTCCTGGACCTCGAGTGGGTTACATGCCGCAAGATATCTCCTTGGCAGGAGAGTTTACCGTGAGAGATGCCTTCTACTACTTTGGCAGGATCAATGGACTCAATGATGAAGAGATCGATGAAAAAGAAACCTTCTTTTCGGATTTTCTCCAATTACCTCCGTTGGATCACTTGGTGAAGAACATGAGTGGAGGTCAGCAAAGAAGAGTTTCCTTTGCTGTCACATTGATTCACAGGCCCGAGCTTCTAATTTTGGATGAACCTACTGTGGGATTGGATCCAATTTTAAGGGAAAATATTTGGATTTACCTGATGAAAATAACGCAGGAAGAAGGTGTCACCGTATTGATGACGACGCATTATATCGAAGAGACTAAAGATGCTAATAAAATCGGTTTAATGAGACATGGTAAATTGTTAGCAGAATCGACATCAGATAAATTGCTGGAGCATTTTCAATGTTTGTTCTTAGAAGAAGCTTTCTTGAAATTATGCGAAGCACAGGATAATGCAGTCACATTAAATGAAAGATCTTGGGAATCTAACGAGAATACCAGCAGCGACGTCTTGCATGAAGATAAACACAGGCATACAAAAGTAATCTCGGAGTACAAAGCTATTTCGGGACATCAAGTTCCGCGATTGAAAAGGTTTAAAGCTTTACTCGTAAAGAACGTAATGTATTCTTTCAGAGGCTTATGTTTTGCAACTATCTTCCCGATAGTTCAAGCCAGCTTGTTCCTTGCGACAGTTGGCATCAAGATTGGGATTATAAACGAAGAAGCTGGCAACTGCGATTTCGGCAGCAATTTTGGCAATGTTTGGAATGACGAAAGCACTTGCCACTTTCGCAACCTCAGCTGTAGATTTCTACACAATTTTGGCGACTCCATTGCAAAACAGGTTACTTCAAGATTAATTCAAAACTTTTCGCAAGGTTTGCAAACTCGATTGGAAGATACTAATTTTGCGGATGATTCCGATCTTTACGCCAGTCAGATTCAAGTTTTCCTCGATATGGGTGATATGCAAATTGGGCTTTTCGTGCAGAAAAATCTATACAAGCGTTTCATAGAGATTTTTGAGGATATTATGAAAGATTGTAAATATTTGATAAAATTGGCCCATCCACACATTAGACTTGTCATCGTAGTTATTCAAATCACTATGATGATGCTCATATTCTTTGTTGTATGGGGTGTGGATTATAAAGGATCGATATTCGTCATATGCTTCTTTCTATTTCTCAATGGCTTGTGCGGATTGATGTTTGCTTGCAAGTTCTCGTCCTATTTTAGTTCGGTAGCTGATCGTACACTCATCACCATTTTGCAAAATGGTGCAGGAAGAGGCGGTGATCGTAAGGAATGCTGTAAAGCGTTATGGAAAAGAGAAATTGGTGTTCAACGGTCTGAATATGACCGTTTCAAGGGGCTCCATGTAAGTAATTTACATACACCGTCATATGGATTGTTGGGAGCCAGCGGATGCGGCAAGACTACCCTGTTGTGCTGCGTCGTTGGGATTCGGTATTTCGACAGCGGAGAGGTGTGGGTCTTGGGGGGTACTCCGGGTAGCAAAGGATCCGGAATTCCTGGGCCTCGAGTGGGTTACATGCCGCAAGATATCTCCTTGGTAGGAGAATTTACCGTGAGAGATGCCTTTTATTACTTCGGCAGGATCAACGGACTCGATGATAAAGAGATCGAGGCAAAACAGGTTTTCTTTTCGGAGTTTCTTCAATTACCCCCGTTGGATCGCCTGGTGAGGAACATGAGTGGAGGTCAACAAAGAAGGCTTTCCTTTGCCGCCGCGTTGATCCACAGCCCCGAGCTTCTAATTTTGGATGAACCTACTGTGGGATTGGATCCAATTTTAAGGGAAAATATTTGGGCTTACCTGACAAAAATTACGCAGGAGGAAGGTGTCACTGTGCTGATTACAACGCATTATATCGAAGAACCTAAAAATGCTGATAAAATCGGTTTAATGAGACGTGGTAAATTACTGGCGGAATCGGCACCACATGAATTGCTGGAACAATTTCAATCCTCATCCTTAGATGAGGTTTTCTTGAATCTGTGCGATGTACAGGATAATGCCATCACTTTGAATAAAAGGTCTCGAGGATCCAAAGGGGATACTAATAGCGACGTTTTATATCAAGATAAATACAGGGAAACAAAAGAAATCTCGGAGTGCAAAACAATTTCGAGACGTCAAGTTTCGCGACTGAAAATATTTAAAGCTCTACTAGCAAAGAACGGTATTCAATTTTTGCGTTATTACACAGGCTTAGTTTTCGCAGTGTTCTTCCCGATAGTTCAATCCGGTATGTTCCTTGTGGCCATTGGTAACGATCCGAAAGGCATCAAAATTGGAATTATGAACAAAGAAGCTGGCAACTGCGATTTCGGCAACAATTTTGGCAATGTTTGGAGTGACGAAAGCATCTGTCACTTTGGCAATCTCAGCTGTCTGCAAAGGCGATTAGAATATGCTTCTTTGACGGAGGATTCCGATCTTTACGCCAGTCAGATTCAAGTTTTCCTCGATATGGGTGATAGAGAAATTGGGCTTTTTATTCAGAAAAAGCTATTCGATCGTTTTATGGATATTTATGAAGATATTATGAGAGATTGCAACTATATGGCAAAATTCGTCTATTCGCCCATTCGATTTGAAGATCCCATTTATGGTACGAATAATCTCGATTATACAGATTTCATGTTACCAGGATGCATAACGTCATTCGCCTTCTTTTTGGCCGTTACAGTCTCTACCAGCTTGATAATCACAGATCGGTTGGAAGGTGTCTGGGATCGAAGCGTGGTCCAAGGAGTCAAGACAGAAGAAATCCTACTATCTCACATTCTTATTCAGAGCGTCATCATAGTTATTCACTGCATCATCATAATGCTCATGTGCTTTGTTGTATGGAGTGTGGATTATAAAGGATCGATATTCGTCATATACTTCTTTCTATTTCTCAATGGCTTGTGTGGATTGATGTTCGGTTTTGTCATCTCCGTTACGTGCAAAAATCACACTATGGCATATTACGCTTCGGCCGGAAGCTTTTTTCTGCTAGTAATACTTAGTGCGGAATTAGATATAAGAATGATCGTGATATGGATTCCGCGTATTCTCGTAACTTTCAGCGCTCTCGTCGTTGTTGTTGTTGTTGTTGCTGTTGCTAGCGGCCATGCTAGCGTCCTGATTAAAATCATTAGTAGCTTGATTAGGGTTTATAGCAGAAAGAAGAAGCCGGGGACCACAGGCTCGGATTGGATGAGTAGCAACGAGATAGTCAACTATCTGTCTTATAGTAGGCATGCAGGTTTTGTCGAATCCTGGAAAATAACATGTCACATGCTCAGATCAGAACTGAAAAAATGCCTACCGGCTGCCATCATGTCGTCTTGGGTCTCGAGCTTCAAATTTAAGACATTAATATTCATAAACGATATTCGTAATTTATATCTCAAGAAATTAGGTAAAAAATTCAAGATAAAATTTTATATGATATTTTATATGATATTAACGCACACAAATGCAACGATATTTGACTTTTAA
>SINVm1_gene_04222-mRNA-1-R1-1-A1
CATTTCAGTAATTGTATTCTGAACAATCCTTTCTTTAACCCGGTATTTATGACACTAGTAAATATTCTTTTTGCTACAAAAACCACAAGGATGTCATACTTCCCTCTGGATAGACCGGTTCCGGACCGGTTTCGTTTCAACCTTGAACCAAATATAGGACGATTCATAAGATCTTTACTGCTAAAAGTTGTCGAGGGAATATTTCAGTATCTTGTAGAAGGACATGCACGAATACAGTTGGACAAGATATACGAAGATATGAGCAATGTGATGATAATTTTTACATTTTATCACATAATTATCATCATAGTCCAAATTAATTCGAATGAGAGTACATCTACAGCAATAGTGACGAACTTGCTCGATAAATGGATTGCGTCTGACAGCGACGTAAGCAAGTTCATCAGGAAGAAACGACAACGGGGAGAGTCGAAAGAAAGGAAAGCGATCGGACACATGGGAGTATACGATTCCACCTTTCTGTCAAATGTAGAGATGGAGAGTGCGAGCATACCGAGTGCGCCGATGGAGATGAAAACACGAAGACTTCAGACGCAACCATCGACCTTGGACACGAGAAAGAGGCACGCAGTTTGCGTAAGGAGGGCTTTCAAAAAATATGGATCCAAAAAGAATCCCCATGTCGTCCTGGATGGTCTCAATATGACTGTGCCAAAAGGCGTAATGCAAACCACTTTACTGTCGTGCATTGTTGGTCGGAGACGCTTAAACTCCGGCGAAATATGGGTACTGGGCGGCCGACCGGGTTCCAAGGGGTCTGGCGTGCCCGGTCCTCGAGTCGGCTACATGCCGCAGGAAATCGCACTCTACGGCGAGTTTTCCATTCGGGAAACGTTCATCTACTTCGGCTGGTGTGCCGGTATGACAACAGAACAAGTGGATGAGAAACTGATTTTTTTGCTCAAGTTTTTGGAGTTACCGTCAGAAAATCGTTTCGTTAAAAATCTGTCAGGTGGTCAGCAAAGAAGAGTATCCCTAGCGGCTGCCATTTTAGCCGATCCAGAACTCTTGATTCTGGATGAACCGACAGTCGGAGTGGACCCCATTCTGCGTCAGAACATCTGGGATTACCTGGTGCAGATGACTAAGGATGGCAACAAGACCATCATTATTACTACTCATTACATCGAAGAAACAAGGCAAGTATGCCACATATTTATAATATTTACCAACACCATTGGTCTCATGAGAAACGGCAAATTTTTGGCGGAAGAGTCGCCATCGAAGCTGATGCAGATGCATCGATTGGATACTTTAGAAGACGTCTTCTTGAAGCTAAGCAAGAGACAAAATCTAGGATTAAGAAGAAGAAGTAGTATTCTGAGTAGTTTACCGGGCGTTTCGCCCATTGCTCCTGAAGATGACTTGGACGAGATGAGTGGCGAATTCGGCGATAACGTAAGCATATCTAGTCGACGGAAAAGCGCAGTCATTGTGGATGAGGGCAATTACACTGTGATCAATCCGATGCACATGAAGGCTCTTATCTGGAAGAACTTCCTGTGGATGTGGCGAAATGTCGGCATAATGATGTTCGTCATTGGTCTGCCGGTCGGCCAAATAATCCTCTTCTGCCTTTCCATTGGTAAGGATCCCATAGGATTAAAATTAGCCGTTGTCAACCACGAGCTCAACAACAGCATGCAACAGTGCATTCCTACAACCGGATGCAATTGGTCGCAACTGAGCTGCCGATATCTTGAGCATTTGCAGAAAAGAACCATACGACTGTTACCCTACGACATTGAGGATGACGCCACGCATGCCGTGAAGAAGGGATGGGCATGGGGCGCTATAACATTTCCGTCCAACTATTCCGAATCTCTTGTGGCGAGAATAGATTATGGCAGAGATGCCGCGGACTGGGACCTTAATTTCTCGGAGATGAAAATCGTTTTGGATATGTCCAATCAACAGATAGGACAGCTGTTGCAAAGGGATCTATTTTATGCCTTTGAAGATTTCGCGCGGGAGCTCATTGTGGCCTGCAATTATAGCGAAAAGGTTTCAAGTATACCCATAAACTTCAAAAAGCCAATCTACGGGCCTCAGAATCCTAACTTCACGGATTTCGCAGCGCCTGGATTTATAATCGTATTCTCAGGTCTAACTGGCACGGAGATTCTCTTCGGTCAAGTGATTACGCAATTCGTGGTGGTGCTTGGGCAATGTTTGATGGTCCTCGTAGTCTCATTCGCGATCTTCAAGGTTACTTGCGAAGGCGATATTGTCTGGATTTCTTTATTGAGCATTCTCACGGGTGTCTGCGGCATGACCTTTGGATTTGTAATCGCCTGCTTTGTTGACACTGAAAGGACCGCTATGTATGTAGCCATGGGCTCTTTTCTTCCAATTGTAATGTTGTGCGGTATTATCTGGCCCACAGAGGGCATGCATCCCTTGGTAAAATATATTAGTTTGGTACTACCGCTAACGAAGAGCACGGAATCGTTGAGGTCGATGCTGGCCAGAGGCTGGTCGATAACAGAACCGGCAGTTTATTACGGCTTTATCTCCACTTTTATCTGGATCAGCATCTTTATGATATTGGCGATATTGTTACTTAAATTTAAGAAGGTGGCGGAAATATGGACGTGGCTGGGTGTTGTGTGGCTCTATGAGCACCGAAACTTCAAAGTACACTAG
>SINVm1_gene_11883-mRNA-1-R1-1-A1
TTAGATTTTAATGACGACAGACTTCCCTTCTTGGACGAAGGCGAAAATAAGATTGTTGATCTTCCGTATGTGTACGTCAAAGATCCGTTTCAGAGTGTTCAATATCACAGTTTGATGCTTAAAGGCACAGCGAATCAATTAAGAAAGTGGCCTAACGATCTTTTTGGCTCCTTCATGGCAGCGTGCCTCGTCATTAGCAGTTTTGTTCTTCTTGTCTTTGTCACGGTGATCTTTTGTTCACCCATAGCGAGCGATGATAACTGCTGCGATTTGAAAATTTCCGACGACGAATGTTCCTTTAATGTATATTTCGTGAAGGAAGCTGCGCAGGTCTGGTCTGGAAAAGAATTTTGTTATGTCGAGGCTGCGGCAAGAGAACAACCCAATCTAAGTATACACTTAATCAATTTGATGCGTACTTCCGCTGCACCGAATAGCTCGGAAATTCATCTCATAATGGCACTGGCCACCCAAAATGCCAATATTCACTTTGCGAACTTACCGATTGATAAATTTTTCAACAAAACGGAATTGTCGAGTATTGCAAAAAGTTTGAGTAATGAATTGCTGATAATGGCGGCGAAAGCGTATCTTCTTTGGAACTTTCCTGGAGTTGCAATGCATCCTAGCGCATATTGCAATTTGTCGATTATCAATAAATCTCGGTGGAATAAAATGGGAAAACGAGATTGCACGCCCGACAAATTAATTACGATTGACCCAACGATCGATCTGCAAGCGACAGATGTGCACTGTCAAGCTTTTTTAGGATTTTTACTGCGGGAAATATCCAAGAATGCAACGCGAATTTATAGTTTGAAGGATGCACTGGACAAATTTTGCCCGAGGATTGATCGTTGTCCTGAAGTACGATTACTTGACTTAAAACCGCGCTGTTCGGTCAACGCTTTTGATTGTCCTACTGTGTATACATCTGGAAAATCTTGGGAGTTTACGATATGA
>SINVm1_gene_04175-mRNA-1-R1-1-A1
ATGTCTGCTGCGAAGCCCGAGTCAAAGAACTGGCGAGAGTACAATCATAAACGAAAGGAGCTTCGGAAGCAATGGAAGGAGGAGAAATTGGCGAAGAAGGCGAGGAATGCAGAACTCGAGAGGGAGTCGAGGAACGAGGCGCAAGACCACGTGGAGACAGGTGATGTGAAGAACGAACGGAGAGACGTCTGCACCATAAGTATAGCGGTACCCGGCTCGATCCTCGATAACGCGCAGTCCCCGGAATTGCGTACCTACCTAGCGGGACAAATCGCGCGAGCCGCGTGCATCTACAGGGTGGACGAGATTGTGGTGTTTGACGATAGGGGCGAGGTCACAGAGGATGAGAAGCGGAAGGTCAGGAAGGATGACGTCCTGGGCGAGGGCAGAGTCGGATGTCTACAGCTGGCCAGGATACTACAGTATCTCGAGTGCCCGCAGTACCTGAGGAAGTACTTCTTTCCGATCCACAAGGACCTACAGTATGCAGGTCTACTGAACCCACTGGATGCGCCACATCATCTGAGACAGGAGGACGAGTCTTTATATCGAGAAGGTATAGTCACCAATAAGCCCATAAAGGTGGGCAAAGGTTCTCAAGTGAATGTAGGACTGTTGAATGAGATTCATGTGGATAAAGTGTTAATGCCTGGGATAAGGGTAACAGTAAAGATACCGGCAGGACAGCCAAATCCGAAGAAACTGAAAGGTATTGTTGTACCGCCTAACGTGCCACGCGCGGAAACTGGTATTTATTGGGGCTACACTGTCAAACTGGTAAAAAATCTGACTGAGGTGCTGACGAATTGTCAGTACAAAGGAGGATATGATCTAACAATTGGAACGTCCGATAAAGGAACGTTGATCGATGAAATAGAAGCCAGAAGCTTGAAGTACCGCCATTGTCTCATAGTGTTTGGAGGCCTCCGGGGATTGGAAGCTGCCGTGGATGTGGATCCGCATTTAAACATTGACGATCCATCTCTAGTCTTTCATAAATATGTGAATATGTGCCCACAGCAAGGATCACGGACAATCAGGACAGAAGAAGCTATTCTCCTAACTCTAGCCGAACTAAGGACTAAATTAGTTCTCGCGACGGCAAAACGCGGCTTTAAGGCCCACGGTATCGAGCTGAACACCTGGCTGGTGTGGTATTCGAGACTCCAGGCGCTGATTAACGGTCTGTCGAGCGACACCGCGTTTCTCAAGCGAGATCTGTGGAAACACCATCTGGGAAAATATGACAACGTCGTTATATTTGGCGTAGATCAAATGGTATGTTTTCTTTGA
>SINVm1_gene_04227-mRNA-1-R1-1-A1
ATGTATAAGTCCCGTGTTTACCCAGGCAGCGACTCCTCGCTGACACGAGACAGCGGATCCGAGAGCACGCCGTTACTCTCCTCGGAATCCCGCACGAGCCCGGAACCGACGATATTCGACAATTCGGAAACGAACAACGCCGGTTATAAAACGATTCTAGCTGTACCAAAGAAGTCATTCTCCTCAAAGTTGGATAAAGAGTTACTCGTTTCCACAATGGTGACCCCGTCTTGCATAGTAAATTTCGATCACGGAAAAAATTACGAGCCGTGCAACGTGGATTTGATATTAACGAACGAAAATTTCAACGCAAAAACGCACGAGATAGACTTTAAGCCTGGACCCCTGCCATTTCAATCCGAGATGGTGCAGGCTTCGTGCAAGGATCTCAAGCCGAAGCAGAGCTCGCTGGTTACCATATTTTCAATATGGAATACAATACTAGGCTCGTCGTTACTAACGATGCCGTGGGGAATTGTGATGGCCGGATTCTTTCCTGGGATCATCCTCAATCTGCTGATGAGCGGTTTATGCTTGTACACTGCTTATCGTCTCGTAGTTGCACACGCATATCATGGTGGTGGAGCAAACGTAGAAGTCTTAGACTTGTGCCGGATATATCTCGGCAAATGGGCGGAACATATTGCTAGAATTTTTAGTATTGCCGTATTGCTGGGTGCAACTATAGCTTACTGGATATTAATGGCCAACTTCCTTTACAATAGCGTCAATTTTATTTATGTTCTGTGTCCGAAAGAGATCCGAGACAATAATACCATTGTGACCTATGAGAAAACGTTCGATGCGTTGGGACCAGCGTGGGATCAGCGCAACACAGTGCCCATGTTTTTGGCTCTACTTATATTTCCCTTCTTAAATTTTAACAGTACGACATTTTTCACGAAGTTTAATTCCCTCGGAACGGTGTCAGTTATGTACTTGATTATCTTCGTTGTGATAAAATCAGCGTCATGGGGCATCAACATGGACCAAGTCGAATGGGAAACGAGTTGGGTGATACGGCCCACATTTCCAGCGCTTTCCGGGTTGCTGGCAATGTCATTTTTCATCCACAATATCGTAGTCAACATAATGCAGAATAATCGTTACCAAGAAAATAACGGAAGAGATTTAACCATAGCATATATTCTCGTCACATTTACTTATATCATCGTTGGAGTATCGTTTTTCATGTGCTTCCCATTGCCCAAATCGTGCATAGAAGATAATCTATTGAATAATTTTCAAAAGTGGGATGGCCTGACGCTAAGCGCTCGTATAGTGCTACTCTTCCAACTGCTAACTGTCTATCCTTTACTCGCATACATGCTGCGTATCCAGTTGTTCTCATGGATATGCAAAGGAGTATCCAATACATGCTTGGTGCTCTTCATTAATCTCATATTAGTCTCTATATGTATCATTTTCGCGACGTTTGTTCCTCATATCGGGACTATCGTTAGGTACACCGGCGCTTTAAGCGGACTCATCTACGTTTTCACTTTCCCAAATTTATTGCATTTATCCATTTTGAAGAAGGAAGGAAAATTAAACGTGTGTTCGATATTATTCCATTTAAGTATACCTATTATTGGGCTTTTAAATCTCATTGCTCAGTTCTTTATCACGGATCGTTAA
>SINVm1_gene_14334-mRNA-1-R1-1-A1
ATGATTTCGGTCGTGGCGTGCACGTGCGCGCGAGCTACCGCCATTGTTTCGGTGCCGTCCTCGCCGCAACAGCTGGCGCGCGCGATCTTCCAAAATGGCGGCGACCGGGCACTCGTGCCCTTGCGTGTCATTGACAGGCAAAGTTCAGCTCGCCAACAGTTATCGGGCGACTGTCGCAAGTGCTTGGTCCCCGTTCAGCCTGCCTCCTCGCTGGTCGCGATCAACGGACTAACCTCAATTTCCGACTCCCCGTCTCATCGTTTCCTCCCTTTGCTGTCGGTTGCAGCACGCCCACGAAATCAACGTGCGAGCATGACCACGATGGTAGAGTCGCCGGTTTCGAGCCTGACGGTGAACACCCGGGTGTACGAGGGCCAGAAGCCGGGCACCTCGGGTCTGCGGAAGGCTGTCAAGGTCTTCGAGCAGGAGCACTACACGGAGAATTTCGTGCAGGCGATCTTGCAAGCCGATCAGGTAACCTCGAGTCCTGGTTACACCCTGGTCGTCGGCGGCGACGGGCGATATTATGGGAGGGAAGCGGTGGCGAAGATCATCCGGATCGCCGCGGCAAATGCGGTAAGCAAGTTAATAGTTGGTCAACATGGCATTCTCTCGACACCAGCAGTGTCAACTATAATACGAAAGTATAAAACGCAAGGTGGGATTGTCTTAACTGCGTCGCACAATCCCGGTGGTCCCGATGCCGACTTTGGCATTAAATTTAATTGCTCCAACGGCGGACCCGCTCCGGATAGTGTAACAAATAAAATCTACGAGATCACTAAAACGCTGCAGTGTTATAAAATTATTCCCGACATTGGTGTAGATATTGACAAAGTGCAGAGTATCTCTTTCCGAGTAGATGACAGACCCTTCACCGTTGATATAATTGATTCCGTGAACGATTATGTGGAGCTTATGAAGGAGATTTTTGATTTTGAGAGTATCAAGAAATTGTTGCAGGGTAGCGCAGATAGGCCAGCGTTTAAGATTCTCATCAATTCAATGAATGGAGTTACGGGGCCGTACGTAAAGCGAATATTTAGTACCGAATTAGGCGTCGATGACACTAGTTTAGTGAATATAGAGCCGTTAGAAAATTTCGGTGGTTTACACCCCGATCCAAATTTAACTTATGCCAAAGATTTAGTGAATGCTATGAAGGAAGGACCGTACGACTTTGGTGCAGCTTTTGATGGAGACGGAGACAGAAATATGATCTTGGGCAAGAAAGCTTTTTTCGTTACTCCTTCCGATTCCTTAGCGGTGTTAGCTGCTAATCTAAAATTAATTCCATATTTCCAAAAGACTGGCGTTAAAGGATATGCTAGATCAATGCCAACGGCTGCGGCTGTCGATAGAGTCGCCGCTAAAGACGGGGTAAAGTTTTTCGAAGTTCCAACTGGATGGAAATACTTCGGTACGGCAGAATTTTTATCTTACGAGAGAAACTTAATGGATGCTGGGGATCTGTCGCTATGCGGGGAGGAAAGTTTCGGTACCGGTTCCGATCATATTCGCGAGAAAGATGGAATATGGGCATGCTTAGCATGGCTCAATGTAATCGCAAAACTAGGAAAATCCGTCGAAAACATTTTATTGGATCACTGGAAGGTTTATGGAAGAAATTTCTTTACTAGGTATGATTATGAAAATTGTGATTCCGCGTGTGCGGATAAAATGATGCAAAACATCGAGGCTCTGATTCAGAAGCCGGATTTTATCGGCAAAAAGCTGCAGTGCGAAGGTAAAGAGTATATTGTTAAGCAGGCGGACAATTACTCCTACACGGATCCTGTTGATAGTAGCAAAGCTACGAAACAGGGGTTACGGATATTATTTGCGGATGGCTCTCGCATAATATTCCGCTTATCCGGAACGGGAAGTTCTGGTGCCACTATCCGTATGTATATCGATAGTTACGAGAATGATCCGGCTACTTTCGAGAAAGACGCACAACTGGTCTTGAAACCTTTGATTAATATCGCATTAGAATTAAGCGAACTTCGTCAGCACACCGGTCGCGATGCGCCTACTGTGATTACATAA
>SINVm1_gene_11882-mRNA-1-R1-1-A1
ATGGTGCGAAAACTCAAGTATCATGAGCAAAAGTTATTGAAGAAAGTGGATTTTTTCTCGTGGCAGGCAGACAACAATCTCCATGAGGTTAAGGTCTTAAAACGCTATTGCATTCAGAGAAGATCAGACTACACAGTGTACAATAAACTATCACGTGATATACGAGAGTTGGGTAAGAAGATCAAGGAAGTTGAGCCTGACCATCCTTTTCGTATCGAGCATAGTGCTCTGCTGCTAGAGAAGCTGTACATGATGGGTCTGATCTCCACAAAATGGGACTTGTCACAAACCCAGAAAGTAACAGCCAGTTGCTTCTGCAGACGGAGACTTCCAGTTGTTATGGTGCGCAATAAAATGAGCCAGACAATACCAATGGCAACGAAATTGATAGAACAGGGTCATGTCCGAGTCGGAGTAGAAGTCATAAAAGACCCTGCATTTCTAGTAACGAGGAATTTGGAGGACTTTGTAACATGGGTAGACACATCTGCTATCAAGAAACACGTACTGGAATACAACAACGAGGTGAGAATTTCTTTAGTTTTTCTTTTCCTACATTATTGCAATTAA
>SINVm1_gene_11880-mRNA-1-R1-1-A1
ATGGCTCAGCTGAACGGCGTGCTAAAGGCCGTGGAGACGTTGAACGCGTTACGGGAGTCGGACACTCCGTCAGATTCTGGAGCAAGCGAGAGAAGATTGTTCCTCAGTAAACGCGAATTTCCACGCTTGAATAGCAAAAAGGAGAAGGTGTCGTGCTGCGCGATCATCGTCGAGGGGATATGCTCACCGACCGTCAGACAGAACCCCAAGTTTCCACAGATTCTCAGTGCCACCATCGAAACACTACTGGCACTCTGTAACGATGATGAGTCCGACGTCAGGATGGTCGCGGACGAATCTCTCAACAAAATCATAAGGGCGATGGTCGACAGTAACATTGTTAAGATTCAGATAGAACTTTACAATGAAATAAAGAGAAACGGACCTGCGCGCATTCTGAGGGCTGCACTCTGGAGATTTGGCTTGCTGAGTCACATGATACGTCCTTCGAGGGGTAAAGCTTATGTGTCAAATTTGATCCCATGTATAGTGATCATTGCCCATCGGTCAGAGGATACTGTAATAGAAACGTTATCGCAATCGTTACCATTAATTTTTAAAGTATTAGGACCATTTATGACAGACAAGGACGTTAAGAATTTGCTGAAAGCATTCTTTGAAAATATCTCTTCCTCTCAAGCAGTTTTTCGTAGAACAGCAGCTAACATGATTCTGGTAACTTGTATAAATTGCAGAAAACCACAGTTCTTTTTAAATTATGTGTTGGATTATATGTTAGATATAATAACGTTGGGAAGAAACGCCGAGGATCATTCCTCTACCGTTATTGGCGTTTTTGGATGCCTGAGACTGATTTTACCTTACATATGTAAACCTTCGGAGTCCCAAGACGTCGAGACACAACGGATAGATAGCCTCTTACACATTTACGAGTTGTGTTTGCACTACACAAAATGGCATTCCGATCACAATGTTATAAATGCAGCTTTAGAGACCTTGGCACAACTTTTAAAAATGCCCCCAAAGCCACTCGTGTCCGTTTTATTGTCTTTGGAAGGTATAACACAAAGCAGAATAATATCAAATCAAAATGCATTTGTTCCCTCGCTGGGTCACTTGAGTATTTCTAGCGCGAGTACCACTCACGGTGGAAATTCGGATTCTATTTTGAATTTGCATGAACCTGATATTCCGGAGATTACTCCAAACACGGAGTGGATCACAGATACGGAAACGACAGTGCCAGTTGCGTGTAATCCACAAACACAGAATGAATGCACGAGTGACTTGACGGAGACGAAAGAGAAGACATTAGAGAGTTATTGCGAGTTGAAAATTGAAACCACTGACATTGAAGTCGCGGAAGAAGGCAGCGATGTTGAAAGTGAGATTGAAAGGTCCGAGAGAGTACCATATCCAAGTCTGCAAAATGAACACTTAAGGGAAGACGATTATTCCGAGGAGATCACTCTCTCGTGCGCTACTCCTAAGAAATCCTCTTTGGAGTTTGCATTATATGAAGCGGATGTTGGAAGTTACACGGACTCTGATATGCCCGTCAAGTTTTGCTGTCGTTACCTGGTGTCATCCTTTTTGTTAGCTGGCAAGCCCGGGCAATTGATATCGGATAAATTGTTTCGCGTTAGCGTAAAGTCTCTTGCTCTGACATGCGTGGGTTACATTCTCAAACTTTATCCGCACTTGTTTACAATGACCGTTGCCAGAGAGTCAAGCTGCAATGAGACGAACCAATTGATTGCAGACATCTTGCTATTTGCCAATCACTCAGATCCTCAGATCAGGGGTAATGTAGCGGTGGTTATTGGAATCTTTTTAAAGTCTATATTTGTTCAATACGGCGGCTCCTTCCAGAACTTTGAAACGGAGTGTTTAACTCGGCAAGAACATGGAAATATATCATTGGAGAACATGATAAAGTTACTTTTAAAAGGCCTGAATAACGATTCCGCAACAACTTGTCGCCAAACGTTAGACGCGTTGAACCTCTGCTTGCCAGAGTTACTAGATTCCATCGACAATGAATACGGTCTTACCATCTTGACTGCGTTGCCAAAACTTATGAAAAATCCATATTTTCTTGTGAAAGTAAAATTAGCTGATTTATTGAGCAGATTATCGTATATTACAATAGAACACATAACAGGACAATCATTATTTCAAGAGCACTTTATCGATGTTATAATAGCGTTACTAGGTGATCAAGACCAAAGGGTGAGACACGCTGCGTCAGATGCGATTGTTAAGAGTATTCCGTGTTTATATTTTCGACAACCTCAAGAGGATACTGTTACAAAGAAGGCTACGCAATACACTCGACAGTTTTTAAGCGCAGTAACATCGAGTATCTCGGAATTGTCATCGTGCCAAGATAAATACAAACCGTTCGTCAACACGTCCATCAAGCCCTTTGTATTTCTGAATCATTACAATGGGACGAATTACGATTCTAGTCTAGAATATTCTTTATCTCGCATAGTTAATATCCTAACAGAAATACTGACGGTGCATTCTTCAAAATATTTAATATACGGGTGTTGCGAGACCCTCTTCTGTTTGAGCGAGGCTTATCCTACTACAGTTTATGTTAGAGGATGGGATTGCATTCTACCAAAGACATTGCTAAAAAAATCCAAGAAGAACAATGATCGATCAGATACTAGTGATATTAGTTTCGTGAATGAAATGATTTCTTCTCCAGTATATTTATCTACGCATAGACACTTAGTCCTCCTCACCGGCAATCTAGCTTCCGGATTAGCTGTCTGCAACTTCAAAACTGGCGGTGATCCGCTGAAACTTTGGAGTACGTGTAAGGACAAATACATGGAATTATTGTTGACGCACATTATGAGAGTCCTCAATATTTTCGTTCACGTCATCGATGAGGTGCAATTAGTGCAGGTGAGCTCCAAGCCCGTATTGCCGTCTTTGTCCACGCAAACGTTGTCGCCTAGGAAGAAGATCATACCAGAGCAAAAATCAAAGGAGAAAGGAGAAAAGATTAGTGGCTTGAAGAGTGGAAAGGATCAAATGGGAACGTTTATTGGTAAACCGCACTACATGAAAATATACGACATCCTGAAGGCGGCGCATTCTAATTATTCAGTCACCCTGCAGCATGAAGCCAGCGAGATGTACGTTTCTCTGCTGAACGCGATGCTGGACGTTCTTTCGCAGATTCTTGAAATTGCATCGGTCAATGAAGCAGGTAGAATAGCGGAAGAAGTATTATGTTACCTAAAAACCACCGTCGTATTGTCACCAACGGCAACGGTTCAATGTGTGCAACAATTGCTGAAGTGCTTATTCAGTACGAACGTATGTGCGCAGTGGAGCGAGCTGGACGTGCAAAAAAATGTAGATCGATGCGGTACTCTGCAAGATGAAATCAAAGGTTTTTATAACCAGTGTTTTCAACAACCCGCGAGACAAATGGCGAACACGATTAAATGCATTGGAAATAATTGCAGGGGCGAAAACGAGCCGGATAATGGATGGATAGGATTGCTGCGCAGAAAAAGCGATCGTAAATTTTCGTCGGTATTTAAGACTTTGGCGCGATCTTCAGATCAGAAAACATCTGTCGCGTCCTTCATCCGGCTCTTTGAACCGATGGTTATAAAATCTCTGAAGCAGTACACTGTCACGAGTAATATCGCGTTTCAACTGGTTCAATTGAAGGTCAATTATTGTCTGCTGGACTCCGACAAGATATTCATTGGATTTGTGTTAAAGCAGTTTGAATTCATTGAGGAGGGCCATGTGCAACAAACTGAGGATCTCTTGCCGAGAATGTTCAATTTCTTAGTGCACCTGTCGTATGAGAAAAATCACTCGAAGGTGATAATAGGCATACCGAAGATAATTCAATTATGCGACGGTCTGATGGCGAGCGGGCAGCCGGCGATCTCGCACTGTATACCTGCGCTCGCGCCTGTCATCGAGGATATATTTCTTATTCGTAATGGAAGCTCGAGCGTGGTTGAGCAGCGGGAGTTGGAAACTACGAGGGACGTGCTAATAGCTATGCTGCTGCGTTTGGTGGAGTATCACGAGGTTGTCGAACTTTTGGCATTTAGCGGAGATGGTAACGGCGAGGAGAAATGGCGGAGATGGTCCAGACTGACGATGGACACTGTGCTTCCGATCCTGGCCGCCGGGAAACTCAGAATAGAATCCGAGACGGCTCACGTCGCGTTGGTAAAACTATTCGCGGCGATCTCGCCCACAGTCTTCCGACCGGTGGATCCGCTTCTGAAGATTCTATTCACCGCGTCGATACCCGCGACCGCTCCGATTCTCAAGCTGAAGCGCTGGCTAGGCATGATCAACGTCGTATTGCTGTCGCTGATCTCCTGCGCAAAGGAGGAAGCAATGCTGGCACATGTGTCGCAACTGTGTTCGCCACTTCGGAGCTTCTCTTCCCGTGAATATGCGGATCCGTTGAACGCCTCGAGCGTCCAATCACGCCAAATGTTGCCCGAGCAAGTATTAGCCAGATTCATATTTAAGGTGATCAATCTTGTGAGCACAAAGGTATTTGGTCTGCTCGGTTTGATAAATCATAAGTCCGCAGATCCCTTCGTCGATTTCTCCGATTACACGGCGGACGACAATTACCTCGTTCATCAGTTCGCGTTCTTCCTACAATTGTGCATTCATATGTTCGAGTCTGGCAGTCATTGTAAAGTAGCGAACGCGACGATGCAGATGATTCAAGGACGCAATGTGTCCGATGAGGAGAAGTTACTCATCGACGATTTGAATTACTTAATGCTCAGCATCGGGAACGTGTGCCCGACGGTGACGTGCCAATGGGCGTATCTGATGATTCTATTGGGATACAACGAGATGTCCTTCTGGTCAAGAGTGTTAGGTACCGGCAAATCCGATCATGTCCGATCGAGTGAGAGGAGAATACGCGATTGCGTTAACAGTAATACGAATATCCAAATTATTAGGAGAGGTGGGATTATATTATTCTGTGACTACATATGCGAAAATCTGAACGACGTGGAGCCGCTAACGTGGCTCTTGGTAAATCATATAGAGGAGGCAATAAACGTCGCCACCGAGTCTCCGGTGAGGGATCTGTTGACCACGGCGATACATAGGAATCCAGCGGCCAGCGGACTATTGGTACAGGCCGTCGCGACGAAGTGCACGGATTTGACGCAGCCCAGTTTTATAAAGCGTCTGCTGCAGTGTATCGAGGGCGCGCATCATTCGCAAAGCGGCGCGGTTATAATGACTTTGATACCACGGTTATTGTCCACCAAGTATCTCGCTCTATCGAGGATGGCATCAAAGATCGCCAGCCGCCGGGTAGAGATACTGTTGACCACCAGCGCGGAAGATGCGAAGGACCAATTGTCAAAGGACGATATCATAAAGATCATGGATGTCCTGCAGACCACCAAGCTGGCGAGGAAACACGGCGGCTTGGTCAGCTTGCTAAACAAGCTGGCTGTACAATATTACGATCTGTCACCGCTGGAACTCGATCAATGCAGACCGTTCAATCCGTCTACCGTGAAGAGCGTTCAATTAGATCGGAATTGGTTTCTCTCTCAGGTGAGAATACGTTGCTGCCACGCAAGCGCTGGTAACAATCCCATGGAATTGGCGCAGTTGTTGAAGGACCTGGACTTTGACGATTGTCTGAGCATCCTCTCTTGTAAAGAGTTCAATCTGAAGATTTTGAAGCACTGTGTGATATTAGGAGCTCGACTCACCATCGAGAAGTGCCAAAAGTTAGAATTTGGAAAAGCGCAGAGCGAGAAAGATTTTGATTTTGATGCTAGTCCTTTATATGTCGCTGCCAAGCAGTGCTTATTAGAGCATATTCATTATATCTGCGAGCTCGTACCGAAACCACATCAGATCTATTATCCGGAGGCGGATAATAACAGCGGGAAGGAACTGAAGTACGCTACTAGATTCTCCGAGCTATTGAGCGACGCTCTATATTGGGAGATTCTTTTCACGATAATCCCAACTGTCAAAATTTACATGAAGACATTACCGAAACTAGCTAAGTACAACGTAGCGAAGATCGATATGAAATTCGAGGAGGATATTGCCAAGTTCTCTATGCTGTGTCTCGAGTTGGCACATTGGATGATCTATTCGGATAGGAAGGGTGTCCATAGATTAAAGCCGCATGACATGGACATCGCGCTAAGTTGCGCGGCCGAAATCTTGAGACACGCCGCTCCGAATAAGATTTTTGGTGATAATGCACGTCACACCTGGGTCTGTTCCGCGGCGATCTCTCTGACAAAAATCGTGGAGAGTGTACTGACGACGGTAGATTCCTTGCCGACTATGGATTGCCAAGCGCTGGAACCGGCTCTTCAGGACGAGGACACGAAAGACTACGCCCGGGCGTGCATTCAAATGGCGTCGATAGTGGCCTGGCTCGAGAAGTGTCAGGTGGATAACAGCACGAGGAATATTCCACCGTACCTATTTAACACGATAAAGTCGTTGGTCATCAGCATCAGTCGTCAGCCGTTAGTAAATTCTTACATCTTGACGCCTCCATTAGTGTGGAAACACGGTTGTCACGTCGTCGGCTCAGGCCCCACCAAGTGCTATTTTCCATTGATGTCGTCCGAATCCAATCTTCTGCAGGAGATGGACATCCTGGAGCAATTTATTTATCGGGTAAACCTACTGGGTTGGACGTCCAGATCGCAGTTCGAAGAGATCTGGATGGCATTCCTGAGCGTTCTCAACTTCCTGCAAAACGAGAACACGCCCTCGGACGAAATCGCGACTTTGATCCAAACGAGTAGCCTGGCGATTCAAGCAATAACGAGATTACTCTTGCAAACTCTGTTGCTACCGTGTCCTGGCAATCCCGGTGCCAGCACTCTAATCCATCATCCGAGAGATCCCCAACTTTCCGTGCATAAGACCAGCTCCCAGAAGCTGTTTGCGATACAAGAGCTGCTCCTGTGGAAGTACGAATACATGAACGACGCGGAAAATAAAAACGGCTTGAGATTGGATCATATATTCCATCGAGGCAATGTAGAGAGAACCGCAGTTTTCGACAGATATATGTACAGCCAATTATCGGTCTCTTACTTATGGTCGCTTTGCAATCTGTACGAGGACAAGTTAAACGCTTCTGTTCTTGATTTGAAGAACAGGCGGAACGATGCGCTGATGTCCGCCTCTCTCGATCTAGACTCCTGTCTGCGTTTTCTAATTGAGCATTACACCATCTGGACGTCACCGCAGGTTAACACGCCCGTACAATTGCTGACGGAAATCATGAAGTCGATTCTGGCGATCTCGGAACTCTTTCTCGAGAGATCGCAGTACCAGTGGATGTTAGACGTGTGCTTGGAAGTTTCGAGGGTACATCCAATGGAAAATGCTATCTTGCATCAGTATCTGACTGTTTCTGTGTGTAAAGCCGCCGCCGTTTTAACGCCTTTGGATTTGGAAACGTTGGATAAGGTGAAGCGCATAGTAGACGTTAATTTAAAGTCGGTATTCCTGGCTTCCAGAGTATCCGCGCTTCATGGCTCTCTGTACTTGTTACAAAGCGCAGTACTGGCCAAATGCGAGGAGACGATGAATATTATACATCCCCTGGCCATTGAGTATATACAGAAGCACATTGATTCACAGGATTTAAATAGCGTTTTAAGTCAGAGTGAAGAGCATCAAGGAATAATGTGGGCTCTAGTGTTCTTTTTGCTGGAGCATGCAGAAGACACTCCGCCGGACACGGAAGCGCCGGCCGTGTTAGAATTAGTCCTTTCTCTAGTCACGTCTCAGAATATTTCATATGGTTTACATCAAACATTGTTGCAGGGTCTTGAGAGGCTCGTGGCGACGAAGAGCGTCGTCGGTAAAGTCGCTGAGCAGATCGTTAAAGTCGCAATAGATCGGCTGAAGCAACCCACGCTGCAACTTTTATTGACGTGCATGTATACAGAGGCAGCTGATCGATTGAATCAACCTGGTGTCGAGGAACCATTGCCGGATGTGGAGCCGGAAACGCTGGTCCGATCCATCGAACGCACCTCCGCGATATTCGACAAGATCCGCAAGGGACATTCTATGGAAGTAGAAGTGCTGTGCACAGTTCTGTCATGTCTCCTCGGGGATTTCTTCCCACCGTCAGAAATTCTTACCAAAGTTATTGGGGAATTTTTGTCCCCACAGCAACCGCATCCGAGATTACTCTCCGCTGTTGTTTTCAAAGTTCGTACATTGATTGAAGTTCTCAAATTGTAA
>SINVm1_gene_11879-mRNA-1-R1-1-A1
ATGTACCTGCACGGAAATGGAGCTCCTTCAAGACTGGGTGGTTTTCAGTTTACCGAATTTCATTCAAAGCTTGCCGATGGCGATGTCAACTTGTCGAGGATAGGAAAGTACGAATATGAAGACAAGAAAATATTGTGTATAGCAGCTTCGGATTTTTATCACAAGCTATCCAAAGAATCTCAAAAGAAGGCATTTGTCGAGAGTTTCGAAGCTGCCGCGAAGGAACCTGGAACTCCATTTAGTGATATTTTAGCCTCCTTTTAG
>SINVm1_gene_04223-mRNA-1-R1-1-A1
ATGCAGCTGGATACGGTAAATTTTAAGGGGATTAAATTTCCAACGCTGTCGACGCTTCGTCCTGGCTACAACTTATTTCAGGAAACTATGGAGTTGTATAAGAGAATGCCCACGTACAGGGATGCCGGATTACATCGTCGCCGTGAGTTCTGCTCTAATTGCGAACAAAACGAGCACGAGGATGTACCGCACGGCGTCGCGATGCATAGAAGGAGAACGAGAAATTATGAGAAGCATTGTCCCTCGTGCCATTGCCCACCCGAGAGGCGAAGATTTTCTTCGCCCGGTAGACCAAGGACTTCGGAAAACGTCGAAGCGATGATAAATCGATGCGAACGCGTCTTCACGGATCCGATGAGTTCGGTTATCAAGAAGTCGCAGAGCAGTCCTTTGTCGCAGAAACTGTGCTGGTACGAGTGTCAAACGGATCCTCATTCTCGTTGCCCGAGAAGATCACTGGAACAGGATAGATATCTGCTCAGGATGAAGGGAGACGCCGCGAACTTGGAATTGACCAATGAAGATATCGCGGCTTGCTCCAGGTACGAGCGAGCGGTACCCGTCAAGAGCTCGCTGAAGAAACACGGTCATTACAGGCAGGCTGAGAGATCGCCAGACGAGCGGGAATGTTCCGACGCAGAGAGCGAGGTGTCATTGAAGTATACTCCACGCGTTCTCCAATCGAGGAAGTCTCGCGTGCTGAATCCTGGGCCGAGGCGCCGCTACGCCGGCATCGGAGACGGTGAAGACGTCGCGGAGACGAGAAACGACAGCGACGTCGAGTCTCAGGAGATGAGGAAACTCGTTCTGGGATTCGAGGACATGGAGAGGCTGAAGCGAGGCGACGGCGAGGCGACGGTGACGATCAGCGAGGATGACAAGAGGTTCGAGAGACGGAGACCCGACGTTGCGAGAACGACGAAATTGAAAAAATCTGGGGATGTTGCCTCTCGTTACGTAGCGAGCAAGTCGTCCACGCTGATCGGTCAGTCAATAAACAAACCCACGAAGGAACTCGTATTCAACAAATCCGCGGATCTAAGCACGAACCTGGATCTTCACGCCGCGAAGACTTGCATCTTGGAATCGATCGATCGTATGCTCGGTACCATGGACAACACGAAAAACAATACGCCTGCGCAACAGGAGCAAACGGAGGAAGAGACTCTTGAGAAGATAACTCGCGAACTCCAGGAGAGCGGCTGGCAATTATTATTCAACGGTTTAACGATCCATAAAGACTCGGCAGACACTAGCAAGCGAATCGTCCGCCTGGAATGTTTGCATCATATTCGGCAGCAACTTGATAAGCTCTATGCTCTCGAATCGACTCTGGACAATTGCCCGCCCAAGCTGCAGCTTCCGTCAAGCCGCGATATGCCGCGTAACGAGGAACGTCAACAGTCGCAGCATCAATTGGAGCAGAAAACTACGGAGTCTTGA
>SINVm1_gene_11878-mRNA-1-R1-1-A1
ATGCTCGGAACAATTTCCAACGAGATCATATCTTGGATGGAATCTCTCTTCATGTTAATTATGTACGGGGTCTATTGCGTGGCGCTCTCGTTCAATGTTAAATTGGAACGTTGGGCGAAATCGTACAACATTCCATTCCTGCCGAAAGACGACGAACCCGCCGAAGAGAGCGCCTTGGTGAGCTACAGATCCTTACAGGAGGATCGATTGTCCTACACTGGTCCCAACTCGCCAGTCACCGACCAAATGAAGAATCAAGAAGGTAATGGTATTCAAGAAACGACCGAGCAACAGCAGCAACAGCAGCAGCAACAGCAGCCGCCGGCATCAAGGCAGCCCGAGTATTACAAAGCGAAGGAGCCCAATCCCAACGAAGTGTCGCCTCTCGTAAAGCCGACAGACGGCAGCAAGTGGAACTTGTTCACCTGGGGCCTCGTGTACCCTATTCACTTCATGTGCCGGGCGACGATGCCGGACTGCCGGCAGGAAAAATGGCGGAGCTGGTACCCCTTCACTTTTTGTATATCGATGATCTGGATCAGTTTCTACAGTTACATAATGGTGTGGATGATCACGATCATAGGCAGTACTCTGGGCATTCCCGATACTGTGATGGGGTTGACTTTTGTTGCCGCTGGTGTGAGCGTGCCGGACGCTCTTTCCTCGCTGGCGGTCATCAAGGAGGGTCTCGGCGACATGGCGGTTAGCAACGCCGTAGGCAGCAATGTCTTTGACATTCTAGTATGCCTCGGTCTTCCGTGGTTCATTCAGACCGCTATGATACAGCCGGGCTCGCACGTGAACGTCACTAGCAGAGGTTTGACATATTCCACCGTTTCTCTGCTATCCACGGTGGTATTCCTAGTAGTGGCGACGCATCTGAACGGCTGGAAGCTGGATCGACGATATGGCATGGTCTTAATGGTTTGGTACTTAATATTCATCGTGTTCGCGTCGCTCTACGAGCTCAACGTCTTCGGAGAGATGAATCCGCCAGTATGTCCCAGCAGTTACTAA
>SINVm1_gene_11881-mRNA-1-R1-1-A1
ATGGGCCCCGAAGCCAGAAAACACGGCGGACTCATAATACACATTCTGGCCGCTATCTACACGTTCCTGGGTCTCGCGATCGTCTGCGACGATTACTTCGTCTCGAGTTTGGACAGGATCTGCGAAGAACTGAGACTGTCTCCCGACGTCGCCGGTGCCACCTTCATGGCAGCCGGCTCTTCCGCGCCCGAATTGGCGACGGTCATCATCGGTGTCTTTTTCGCTAAGGATGACATCGGAGTGAGTATCACGGTCGCTTAA
>SINVm1_gene_11877-mRNA-1-R1-1-A1
ATGAGATGCAGGCCGCGTAATCTGCAGGCACGTCGCAGGAGGTGGCCTCTGCGACTGGGCCTCTTCTTGATCTACATCCTCGTGCAGTATGTCTCCTCTACGACAACTCCGTCGGCCGAGATGGCGAATACGACGGAGCCTTCATCAACATCGCCGTCTCCGTTCAATCCGGGAGACGAAACCGGGATGAAACAGATGGAAACAGAGGAAACAGAGAAAACAAAGGGATCGACCAAGATCAAGCCGGACATGCGAGATCAGACTAACGGAACCAGAAAAAAAGACCAGGAACAGACTACGAACAGGATCGAGACGTCATCGTTGATGCACGATCGAAACACCACCGTCAGCACGATCGCCGACAGTTCCGTTTGTTGGCGGTTTGCACACCCTGCGTATCTTGTGGCGCAGATGGACGATAGCGTCTCGAGGAAACAAGATTAG
>SINVm1_gene_04176-mRNA-1-R1-1-A1
ATGGCGAGTGCGAATGACAAATCGGAGAGGCTCCAATCCAACGAGGAGGTTATCGAGGAGCTCACCAAAGATCTGGAAAGTTCCTGCGTCCGAGAAGGCGGTGATCAAAAAGAGGACGGCTCCTCTGTCACGCGATCGAAGGACGCGAGACTCGACGGGGATTCCTGGGACGTTCTAGATAAGGAACGCAACGAGAATAGCGATGACAACGCACAAAATACAGAACCACTGGAGGACGTGGACGAGGTGCTCCTTAAGGACAGAGATCTGTCGCTTACGGAAAGCGAGCAGGAGGTACATTTATTTTTTGTGCATTTCTGCTTAGGATATATATTTTGTACAACTATTTTGTACAACTATGCATTGCAATCTACAGAGAAGGATTCGGCGATATCCGATTGTTCCAAAGCTATTGAATTAAATTCAAGTTATGTAAAGGCATATATAAGAAGAGCGCAGTTATATGAGGAGACGGAAAAATTAGATGAGGCATTAGAAGATTTCAAGAAAGTATTGACATTTGACTCTAGTCACATAGAAGCTAATCATGCTGTCAGGAGGCTACCTCCGTTAATCAACGAAAGAAACGAAAAGCTGAAAACGGAAATGTTGGGTAAACTGAAGGATCTAGGGAACATGGTTTTGAAACCTTTTGGTCTTTCCACGAATAACTTTGAACTGGAGAAGGATCCCAACAGTGGTGGCTATTCCGTAAAGTTTCATCAGAACCCCATGTAA
>SINVm1_gene_04224-mRNA-1-R1-1-A1
CACACGACGAAAAGAACGTCGGCTGAGCTACCTTATGATAACAAGATCTCTTCGAGGAAGCAAGATGTACTGCCAAACGACACCCAGCATCTCCTCTTCGTCTTCACGTATTTTCTTTTCGTGTCCTTCATTATAATCGTCCTGGAGAGAAATCTGCCGAACCCGGTTACCATCGATACCGAGGGCCTGCACCCGGGTAGATTCGTCGCCGAGCGAGCTCGCAATCACATCGTCAATCTTACGTCAATCGGGCCCCGTATCGCCGGCAGCTACGAGAACGAGGTCTTAACTGTCAACTTTCTAACGACAACGATCAACAATGTGATGAAAACGGCGCACGAGAATCACAAGATTCTTTTTAACATTACGAAGCACAGCGGTGCGTTTCCGCTCAAGTTTCTCGACGGCATGACTAATGTTTACAGAAATGTACAGAACGTTATTGTCAAAGTTGGACCACACAGGCCTACGATGCACAGCTTGCTGCTTAACTGTCATTTTGATTCGTTTTTGGAGAGCCCAGGTGGTTCCGACGACGGTGCTGGTTGCGCTGTAATGCTAGAGATTTTGCGGCTGATAACCCAAAGCCCAAAAATATTGAAGCACAGTGTTATTTTTTTATTCAATGGTGCAGAGGAAAATCTATTGCAGGCGTCTCATGGCTTTATAACGCAGCATCCGTGGGGAAAAGATATAAGAACTTTTATAAATCTGGAAGCATGTGGTGCAGGTGGTCGCGAATTATTGTTCCAAGCCGGGCCTCACAATCCTTGGATTCTTGAGATTTACGCCAAATCAGTTCCATATCCTTATGCGTCATCGTTGGCTCAGGAAATATTTGAGAGTGGTATAGTACCTGGTGACACAGACTTTCGGATATTTAGAGACTTTGGAAAAGTTTCTGGTTTGGACTTTGCATGGTCGAAAAATGGTTACGTTTACCACACTAGATTCGATAATGTTGATCAGATACCGTTGGGAGCTCTGCAAAGAACCGGCGATAATATTCTCGCATTGACCCAGGGAATAATATTCGGAGACTATTTATCGGATGCGGCAGAGACACAGGGTAGTCTCGTATTTTTCGACTTCTTGGGCGCATTCGTTATCAGATGGCCACAGTACATTGCCAGTACAGTTAATATCGCCAGTATAATTATAGCTGGATACTCTATCTATTTGAATATGCAGAGTGCACGTAGAAATATTAAGAACTGGATGTACATGAGACATGTGCTGATGTGCGTTGGGGTGATCATGATTTCGTGGTTGGCGTCTATGTTTTCTTGTACTTTTATCGCCCTGTTCCTCACCAAGCTGGGAAAAGTGATGAGTTGGTATGCAAGACCGGCGTGGCTGTTTTTCTTGTACGTTTGTCCAACTATTTTTATATCGATGATCGTGTTCTTGCAAATGGCATCGAGGCAAAAAAAGGCAAGTAATAAAAATATTGCCTTGCAGCAATCCCAATCTTTAAATACTTTCGTTTTCGGCTTATTGCAGCGTACACAAGTAATAGAAGTTGGTTCTGCATGGATTTTATATCACATGTACTGCGATGCGTATTCTCTAATGTGGATGTGCATTCTCTTCGTATGCGTACTACTTAGAATACGATCAGGCTTCATACCGCTCCATTGGGTCTTATTTCCGGCAGTTGGAAATATCGCGCGACACAGTTTCTTTAACAAATGGAGAGACTGGAAGTGGCTTTGTTATCAATTGGGGTCGTTGAGTTTGTCTTACATACAGTCATTTTATTTATCGCTCGGTGCTCTCTATCTCTTCATCCCTATAATGGGACGATCCGGTGGCAGTATTAATTCCGAAGTTGTAATAGCTAACATGCTGTCGATCTTATTCTGCCAACTGTTGTGCTTCACGTTGCCAATAGTGCTCCTAATAAAGAATGCAGAACGAATTATAAGTGTACTTATTGGAATTTTCTTAATCGCTATTGCTGTGTTAATTCTAACACCACTTGGATTCCCTTACAGTGGTGATCCATTGTCGCCCGCTCCACAACGATTTATGATCGCGCATAGTCAACGCCAGTATTACAGTGCAGATGGTAATGAAAGGTATTCCGGTACGGGATACTGGTTAGTGGATTTAGATATGAATAGTCCTCAGAGCATAGAATCAATAGTACCTGAAGTAGACGCCGCGACGCCGACAGTCAAGGACTGCGAGAATGAATTATACTGCGGTTTTCCATATTTAATGCCGGTCACAACTTTCTTGTGGAAAACTACCTGGATACCCGGACCCGCTCCGCTCATAAGCATTCCTACAAATCTTGAAATAATTTCGAAGACTGCGAAACAGAACATCGTTAATTTCACTTTTAACGTTACAGGTCCCGACCATATAGGTATAATGTTATCTCCGTACAAAGGTGTTCATCTAGAAAAATGGTCTATACTCCCTGAAAAACCATTGAAAGGTCCAATGTGGAATGATAGGGAGACTTACTTTGTTTATTACGCGTGTGCCTCAGACTGCGTGCCATATACATTTTCTATCGAACTGAATGTGTCTGCGGTGCCGAAAGGACCATGTTTATCCATCGCATTAGCCGGACACTTTTTACACGGCGAACACCAAAGATCTCTGAGATTTAAGAAGTTTCTGACACAGTTCCCGTCGTGGACTGTCATCGCTCCTTGGACGGCATCGTACAAGTCGTGGGAGTTGTAA
>SINVm1_gene_14336-mRNA-1-R1-1-A1
ATGCGGTACACGCTGCCGACGAGGATGGATAAGACGAATCCGAAGGAGACCATCAACCTTCTCGATCTGCTGTCGGAGAGCGATTCCGACAGCACCGACCTGATCCTCGCGCCCCAGAAGAAAAAGAAAGTCAAACGACGGCACAGATCGCGGATGTCCAGGAGTCATGGCAATTCCTGTGGATGCAACAAGTCGGACATGAGGATCATATCCTTGTGGTTAGCGGCGGTGTTGATCATGTTCTGGCTGATCGCTTTGTCCTGGCTGGCGGCTATACTATACGGCGAGATTAAGAAGATGGACATGTCTATAAAATCAGAAATTCACATAATCGTTACTATAATTCGTGATCTTTTTTTTAACTACCTCGAGTGTGGAACTATCCCAGAGCATGCATATAAATACGGACATGATAAGAATAATCAAACCCAATTCGCGGCCTTATCAAATTCGTGCTCGGCGTATAGCTCGGTGTTGCCGTTCGAAATTCCCTATGTGCCGTTACGGTTCTTATCAAGGAAACCCCTCCAGCGGGGCTTCAGTCGCCCACCAACCCTCGGCGAGTCGATATCGGACGACGGCGCAGCTGTCGGCGAGAAAGAGAGAGAAAGAGAGAGTGCCGCGTCGCGACGCCGCGCTACCGCGTTCCACGACACCGCGGAGTTTCGTCGAGGGGTCTTCGTGAGTGTATCATTCGGGGCTCCGTGTTTCCCCTCGTCATCCGATCCGCGAAACCTTCCTTCGAGGATCCTCGTCAGAAAAAAAACAAAAAAACAAGACAACAACGACGACGACGACGACGACGACGACGCCGCCGTCGCCGCTCGTGCCGTCCGCCCGTTTCCGTTCGTCGTGCGGTAA
>SINVm1_gene_04228-mRNA-1-R1-1-A1
ATGGACTCGGTGGCGGTGACGGTGCCGCTTCGTCAGCCGACGAAGAAGATGAAGAAGCGGAAGGAGCTCGACGCCCTGGCGCCGGCGCACGCCATCTCCCGCCGGAGTTCCGGAAAACGCAGCTCGCAGGAATTGTTGACGGACAGCAGCGACGATCGTTCGGAATATTGGAACGTTTCCACCAGAAATGGAAGGGGTCGCGTTTGTCCTGGATTCCTTAAGGCTTGCAACGCCTTTTTGGCGTGTGCTTCCGTATTAGCGACCGCCAGTCTGATATGGTTATTCATCGACGTTCGTCAACAGCTTGCCGCTCTGCGAACCGAGTTAGACCAAGGTATTGGTCTAACATCCGGAAAGTCTGGCATTAAATCAATGATAGCGGGCAGCGAGGGTGTTCCGGACGCTCTGCAAAAATGTCACTCGTTGTCGAGAGATCTCCAGAATAACCAAACAATAATTTTCTCCAGGCTGTCCGATCTCAAGCAGCAGATAAATAATTTTACGGTACAGCTGGCGCATATTCAACAAGATCTGCATAAAGTACAGGAGTACTTTCAAGCCGCGCCCGAGATGGCCAATTTGCCGAAACGTCTGGACGAGTTGTCAACCAGCGTTGCAACGTTTGGCAGTCAAATAAGGGATCTCGGGGCTACGGTGAACACCCTGAAAGAGACGAACATGAAGGTACAGGATACACAGACCATCATGCAACAAAACATCAGCAGTATTAAGCACACTATGTTGGAATTGTCAAACATCACTCAAAAACCTCAAATACTGAGCACCGATGAAACGCAAGTTAAGACTGATAAACTAAACCTCACAATATTGCATTTAATGAACAATTTAACGCACGTCAACGAGACCTTGTCGAGCAAATTACAATGGGTCGCCGATGATCAGGACAAGGATCGCAAAAAGTTGGTTTCGCTTCAAGAGGCAACAGCGGCCATTAACACAACAATGATGTCCTTGCAAGGGGAATGCGTTAAAATGACTGAGCAGACTTCCGTTCTAGCATCGATTCAGCAATTAACAGAGAAAATGAATGAGATACGTGCAACGGACATGGAACTAATTGGCAAGTTCAAGCAATTGGAACAATCTTATACTGGACTAAAGAACTCCACCAGCATAATGTTCGCGACTATGACCGATATGCAAAATCAACAACAAGTCAACAAGAACAAGCTATCGGAATCGTTGAATGGGGATATGACAACGGAGATGAATCGCGGTGCGACAGATGTAATTGACATTGCTCAGAGAAGGAATGACAGAATGTGGCGGGAGCGTAGTTTCAACGAGGTATAA
>SINVm1_gene_04229-mRNA-1-R1-1-A1
ATGGCGGACCCGAGCAACGAGCCCGCATCGTCGAGCGGCGTCGTGGAGCAGGTAGCCGCGACGGCGGCGGCTCCCGCCGTCGCGGTGCCGTTGCGCGAGGAGCACGACAAGCCTGAGGACTTCCACGAGCCCGACAAGAAGCGGCGCAAGACGATGCGCGCCGAGGACGCCGCGAAAACCGAGCAGAAGTTGGAGCACCGCCTGGGCGGCATCCTCTGCTGCGCAGTATGCCTCGATCTGCCTCGCGCGGCCGTCTATCAGTGTGCTAATGGACATTTGATGTGTGCGGGTTGCTTCACTCATGTCCTCGCAGATGCCAGGCTGCGGGACGAGATGGCAACATGCCCCAATTGCAGAATCGAAATCAGCAAAACCACGGCGTCACGAAATCTGGCGGTTGAAAAAGCTGTGTCCGAGTTACCCGCCGAATGTCAATATTGTGCGAAGGAGTTTCCACGAAATTCCTTAGAGCATCATGAGGAGGCTATGTGCGAGGAAAGGATATCTAGTTGCAAATATAGTAGAATCGGTTGTCCTTGGCGAGGTCCGAATCACGAGATCCCGGAGCACGAGGGTCACTGCGCTCATCCTCATCGTACGGGTGCGGACGTGATGGAGGCTTTGCGCGAGATCGATGCCCGTACATTGGAAGAACGTAGGCTCTATGACAATGTCTTTGATCTTTTGTCCTACGAGAAAATCACGTTCAACGATTTACAGATGAAGCCGTATCGTACTGACGAATTTATTCATAAACTATTTTATGAGACCTCACGATTCGGCGCTTTCAACAATCAGTGGGTAGTGAAGGCCAGGATCAACAGTAATCAGCGCGATCCTACGCAAAGTTCAGAGCGAGACATAACTTACCAACTGATACTAAAGACAAAAACCACTTATCCGCTACCAGTTTATTACTTGATCTTGAAAGGCCCGTTTGGTGATATGAAAGTCCATCCGAGAATTCACAGATTCGAGTTTACCGAGCAAGAAAATGAGAGCCCGTATTTCACGTTGCCGCTACCAGACACGGCCGAGTGCAATAGACTTCTCGCCGCAAAAGCCATCAGTTTTAGGTAA
>SINVm1_gene_14335-mRNA-1-R1-1-A1
ATGTTCGAATTTCTCAGTTATCCGTCCTGCAGCGGGGCGAGAGCACCCGGTTTAGCGGCGGACATGCACTTCCGGGACAACGTGATCGCATTCATTGGGCCGGCCTGCGCCTTCGCCCTGGAACCGGTGGCACGTCTCGCGGCCTACTGGAATACTCCAATTATCACTGGCATGGGTGATCAACGATCGATCTTCTCGCGACGGGAACGGAGCTTTCGTCTTAACACATCTTTCACTTTCTTCTCGAAGGGAATTTTTAAAGACAAAAGCAAGTATCCCACTTTAACGAGGATGTCGTACTGCCAGTGCCGATTGCGACTCGTCTTCGCCAGCGTGTTCAAGGAGTTCGGCTGGTCCCACGTCGCGCTGATACTGGACAGGTCGGATCTGTTCTCGCTGACGGTAGGAAAGAATCTGGAGTACGGCCTGCGTAAGGACGGACTCCTGAAGTTCGTGAGGGAGTTGGACGGGAACTCCGAGGACGAGTCGTATCACCTCTATCTGAGAGATAAATCTCTGTTCTATCCGCGCGTCGTGATACTCAGCGTTCGCGGAACACTAGTCAGGAAATTTATGCTGGCCGCCCACGAATTAGGCATGACGAGAGGGGACTGGGCTTTCCTCGACGTCGAGATATTTCACGGTTCCTACTGGGGTGATCACGACTGGGAGGTCGGGGACGAGGACGACGCTAATGCCAGGAAGGCCTACGAGGCACTGCTGAGGGTGTCTCTTCTCCAGCCGACCAGCCCGCGATTCCAGGGTTTCGCCGACAGAGTCAGGCATCGCGCGCAAACCGATTACAATTACACGTTTCTGGAGGGTGAAGAAGTGAACTTCTTCGTCGGAGCATTTTACGACGGGGTTTACTTGTTAGGAATCGCGCTGAACGAGACTCTGGCCAAAGGCGGCGATATCAGGGACGGCATATCTATAACGAGGAGAATGTGGGATCGAAACTTCATGGGTATTACGGGTCACGTCAGGATAGACGACAATGGGGATCGTGACGCGGATTACAGCATCCTTGATTTAGATCCCATTACCGGAAGGTTTGAAGTGGTCTCTCATTATTTGGGATTAAATCGAGAATACAATCCTGTGCCTGGCAAGAGGATCCACTGGCCGGGAGGAAGGGAAGGACCCCCGCCAGATATTCCGGAGTGCGGTTTTCTAGGAAATGATCCGGATTGCACATCGAGGAGAGACGCTTACACGTTTGTAGCTTACACGGGCATAGCGCTCGCCGTGTTTCTGCTCGCTGCGATTACAGCCGCGTGTCTTTTATACAGGCATTTGCGATTGTCCGCCGATCTCAATAACATGTCCTGGCGTGTAAGACCCGAGGAGTTGCTTCTGGAAGTCGGGAAACAGTTCTCGTCGAAGATAAATCTGCATCAAGCGATGTCCGACGCAAACAATTACGGACTGGAACAGAGGATACGTCGCGGTTCGCAGATCAGTTGCGAGTCTCTGCCGCCTACGACGGTCTTCACTACTATCGGGATATACAAGGGCGAGAGAGTGGCTATAAAGAAAATCACGAAGAAGAAATTGCTCTGGGAAATCAAGCAGGTCAGAGACGTGGCATCGGAGAACACAGTGAGATTTATCGGGGCTTGCCTCTGCTCGCCGTCACCGACTGTCTTGATCCTTACCGAATACTGCCCCCGAGGATCGTTGAAGGACGTTTTAGAAAACGAGGCGATTAAGCTGGATTGGAATTTTCGGATGTCCCTAATTCACGATATCGCTAAGGTAGGGGCGGACGTACACACGGGCGAAAGCGATAAAGAGAATGTTTCCTCACAGGGAATGTCGTATCTTCACGCCAGCGAGGTTTCAGCTCATGGAAAATTACGATCGTGCAATTGCCTGATCGACGGTCGCTTCGTATTAAAAATCTCGGACTTTGGCCTCAAAACTCTCACCACGCCCTCCGACTTGATTATGGACGAGAGCTATTACACCAAATTACTTTGGATTGCCCCGGAACTTGTGCCATTGACGGTAACACCCGGAAGCGCCGCGACGCAGAAGGGCGATGTTTACAGCTTCGCGATTATCCTGGAAGAGATAGTGGTCCGCGGTGGTCCGTACGAGGTAGCCAGAACCTTTATGACGGCGCAAGAGATCGTGAACAGGGTATCGGCATCGGAGAATCCCCCCTTGAGACCGGAAGTCGCGCCAAAGGACTGTCCGCCGGATATACTGTCGTTGATGGAGAGGTGCTGGCACGAAGTCCCCGACGAACGGCCCAGTTTCCACGCGATTCGCGGCACGATACGAGGAATCATGAAGGGATATTGCGAGAATTTGATGGACGATCTGCTACGACGGATGGAGCAGTACGCCAACAACTTGGAGGCCCTCGTTGAAGAGAAAACCGAACAGTTGAGCTTAGAGAAACGTCGCAGCGAGGAACTGCTGTATCAAGTGCTCCCGAGGCAAGTCGCCGGTCAGCTAATGGCTGGGGAGATGGTGCAACCGGAGCAGTTCGAATGCGTCACCATCTACTTCAGCGATATCGTCGGTTTCACGGCGTTATGCGCACAGAGCACGCCGATGGAAGTCGTGGACTTTCTGAACGATTTGTACAGTACCTTCGACAGTATTATCGGATTCTACGACGTTTACAAGGTGGAGACTATAGGAGACGCGTATATGGTGGCGTCGGGTCTTCCGGAGAGAAACGGTGATGAACACGCGAGGGAGATTGGACTGATGGCTCTAGCGATATTGGACGCCGTCAGATCGTTCACCATAATGCACAAGCAGAACACTCAATTGAGCGTGCGGATCGGCGTGCACAGCGGTCCGGTTTGCGCCGGGGTGGTGGGTCAGAGGATGCCGCACTATTGCCTGTTTGGCGACACCGTGAACACGGCGTCTCGAATGGAATCCTCCGGCCTTCCTTTGAGAATACACGTCTCCGAGGCGGCGAAGAATATCCTAGACAAGTTTGGGACGTTCGACCTCGAGCTCAGAGGGGAGGTGGAACTGAAGGGAAAGGGTAGGGTGATATCTTACTGGTTGACCGGTTGCTCGGAGCCTGACTCCAGGTTGGCCGTGCCGAGGTATCGCAGGCTCAGCAGCAGTCTACCTGAAAATAATTTGAATCCACTAATCTTTCCGCCCAATAACACGAACGGCCCGAAAACCAGCAACAACACCTTCATCAACTTGGCGGAATTATAA
>SINVm1_gene_11884-mRNA-1-R1-1-A1
ATGGCATCCCATCTCGACAGCCCGTTTGATCTTGAACGATGTGGCCCAGCGGTCGATCTGGCTCTGGAAGAAGTGAATGAGTTCCTGAAGGTTCACAGCGTACAGCTGCGCAAAGTTCAAGGAAGGTATATGACGCTACATCAATCAAAACCGAAAGAATTGACGAAAACAATCGAATTCATCTGTCAAACTCATCCGTCGAATCAACTTAACAATCGCGACGTCTGA
>SINVm1_gene_04230-mRNA-1-R1-1-A1
TTAGAAGTGCAGAGAAAAAGTGTGTCTTGTAATTGCAGGCAATTTACGGATAGTGCAGCTGGTAAGGACGCCAGTGGAAATGTAACGAGAATCACGAACAAACTTCTGCGCTATATAGGGGATCTGAAGGAAAACAAAATGTCTATGCAGAATCAGTGGAAGCTTCTGTCACAAATAAAGGATTATCTGAACAAGGCCAATTACGACAAGAATCAGCAGATTATTGTCACCAAGGATTGGCTGGACAATCTGCAGAAATTAACGTATTCACAGCTCGAGACTATACGAAAACTGTCATCTACGACTACGAAGCATAAGGATGGCAACGATTTGGAGAATACGTTAATGCCTGAACATGCAGAAACACTCGCCAATCCTGATTCAGCAATTGTGCAACCGAAAACGCAGCAGCAAATTCGTGAGCAAGGTACGCCCGACAGTAAGATAGACTCGAAAGACGGTTTAACTATGCCGCAAATTCTTTTCACGCTGCTCCACAAGTTATCTCCCAGAGTTACGCAAAGCGCCGTTGTTGTACCAAAGTGGAAAGTGAACATCCACAGCAATATTTCAAAGCACAGTGTCGTCTCTCGCACGCGTCACGTCTTAAACAGTATCGTGTCGGCCGAGTCAAATGGTTCGAAGTTGCGAAGACTGGAGGATCTGTTATTGCACATCGATCAGTATCCAGAGGCAAGGCATTACGCAATTAAAGATGGAGCGATTAGAATCTTATTGCGGACTCGTCAACAGACAAAAGATGAACAAATTAAAGCATCTATCAGAGAAGCTCTGGCTGTAATGGGTTACATCGATCCTCTGCCCGGTCGGGGTATCAGAATTCTATCGATTGACGGCGGTGGCATTCGCGGAGTGCTGGAACTCACGGGAAAGAAGACGTACGAAATGTTCGATTACATATGCGGCGTGAGCACAGGAGCCATTCTAGCTGCTGTCTTAGGGGGACATAAGAGAAAGTCATTGGATGAAGTTTTGAAATTGTACAAAGAACTGAGTACCAGAGTATTCACGCAGAGTGCTATAAAGGGCACAAGCAGTCTAGTGTGGAGCCATGCATATTACGACACCGCGTTGTGGGAAAAATTATTAGCGGAGCACTTGGGCGATAAAATTCTTATCAAAACCACGCGCGATCCAATGGCACCGAAGTTTTCAGCAATATCCGCCGTGGTAAATCACGAGCGCGTAATGGCTTACGTGTTTAGAAATTACACATTACCGCACAGAGTGGAGAGCCAGTATATGGGGTCTCACAAGCATAAATTGTGGGAAGCTGTGAGAGCGTCAGCTGCTGCACCGAGTTACTTTGAGGAATTTAAATATGGCGATTATCTTCATCAGGACGGTGGTATTTTGGTAAATAACCCATGTGCTGTAGCGATACACGAAGCCAAACAGCTGTGGCCGAATAATCCAATCCAATGTGTCGTATCATTCGGAACAGGCCGAATTCCACATCACATCATTGAAAACAAATCTTTGGAGTTAGAGATCTCAAGTTGGAAAGAGAAGTTTTATAAAATTTTGGATAGCGCCACCGATACGGAAGCTGTACATACAATGCTCAACGATCTGCTACCTGATCACATTTACTTCAGATTTAATCCTTATTTAACGGAAATGTTATCGATGGTGGAAATTCGACCTGAGAAGATCAGTCTAATGGAACAAGACGCAAGAATGTACGTACGTCGAAACGAAGAGAAATTTGAAAAGGCTGCTACAGCTTTATTGGAGAAACGACAAATTCAACAGAAAGTTATAGATTGGATTACGTTGCAAAGACAACTATACGGCTTATAA
>SINVm1_gene_04177-mRNA-1-R1-1-A1
CATCGAAATGGCATTAAAAAGCCTAAGAGATACAGGCATGAGAGCACACTCGGATTATCTGTCAATATGGCCACAGAACGAGCGCTGGAGACGCGCGACGTCACAAAAATCGCGGATAATTCGACGAAACCGGAGAGAATTTTGTTGTTTAGCGGTAAGAGGAAATCTGGAAAGGATTATATCACCGAGATCCTGTACAAAAGAATTGGTTCGCAAAGGGGCACAATTATACGTTTATCAGGACCTATAAAAACATACTGGGCGAAATCTCTCGGTCTCGATATTGATCAATTACTGGGACATGGGGAATACAAAGAGAAGTATCGGCTCGAAATGGCCAAATGGGGTGAGGATATGAGAAAGAAGGACTATGGCTATTTCTGCCATGCTGCTATCGACATGTATAATGGATGGGAGAAACCAGTGTGGATAATAAGCGATGCCAGGAGGAAAACTGATCTCAAATGGTTCAGAGAAAATTTTGGAGCTACATGTAGAACTGTACGTATAGTTTGCTCTGAGGAAGTTAGACGAAAACGTGGCTGGGTTTACACACCAGGTATAGATGACTCAGAAACAGAGTGCGACTTGGATGATGTGAGCAATTGGGACATTGTACTGGAGAATAACGATGATAGCGACGTAGAAATGATACTACAACAATTTGTATTTTTTGCTGCCATCCCTCAACAATATTCAAGGGGGATCGGTGGAATATCATCTAATGACATAATGGAGCATAAAATTCCATCTGGTATTCTTGACGATCTCAGCAGTCGATTCATCATCAATGTGCCTGAGGAAGAGAGGAAAGATTTGGTGCGAATTTGTTTTCAAATCGAATTGGCACACTGGTTTTATCTTGACTTCTACTGCACAGAGGAGTACCCTAAGCTGAGGTCATGCAGTATGAAGGAGTTTGCTACTCATATATTTCAACATATACCATTCTTGAATCCACACGTGCAGCATATTGATGCTGTGCTCGATCAATGGAAAGAGTACAAGCAGAATGTGCCGACGTATGGGGCCATTGTGCTAAACGAGGACATGACAAAAGTGCTTTTGGTGCAGAGCTACTGGGCAAAGAATAGTTGGGGCTTTCCTAAAGGAAAAGTGAACGAGGACGAAGAACCGTTTCATTGTGCCATTCGCGAAGTGTTGGAAGAGACTGGTTTTGATATATCGAATTTGATAGACAAAAACGAGTACATAGAATCCTTAATAAACGATCAAACAGTGAGATTGTACATTATTTCGGGTGTGCAAAAGGACACGAAGTTTCAACCAAAGACGCGGAAAGAAATAAAGAACGTCGAGTGGTTTGCTGTGACGGATTTGCCCAATACGAAGAAAGATATGACACCCAAAGTAAAAATCGGTGTTGGGCCAAATTCATTTTTCATGGTGGTACCATTCATCAAGCGGCTAAAGCGGTGGATTCAAGACAAACAGCAACGTGAGAAAAACGCCATTGCGGCTGTACGAAGACAAAGGCATAAATCGTTGGGAGATGTCGAGACGGTTTCGAAGAATAAACGGCAACAACAGCAGTCGCTTTTTCACCACTTTTCTACTTGCCCGCCCCAAAGCGAAGTTCCTGATTTTAAGATTGGCCGTCAATCAAACACTTCTCCGGCTCGCAATCGCCGTGTTGTAAATGATAAGAAAGATGTGCCGAAAACAGCATTTAAACGAAATCTATTCGGAGATCAGGAAGAGAGCCAATCACCTCATGTTAAAAAGTTGATGGACAGCCCTGCTCAACCGTTTTTAATTGATCCTGCGATTCAATCCATCAAATATAATGATTTCAGTTACAAGGCGCAACCGTCGGAAAAAGAAGCAAAAGATTCTCGCAAAAAAAGCCTGCCAGAGGGAAATATTAAGTCGCTGCTGTTCGGAGAAGCCGCGCGCAAATTGCAAAAAGATTTTAAAATTCCGCCGCCTCCCTTCGTAAGTCTAGAACACGACAGTCCGGTTTTAACTAATTACATGCCTAAACCAAATTATCCTACCTTCGAATTTCGCGCAAAATGTTGGGATAATTTCAGTTTTGATATCCAGGCGATACTAAAAGCTCTAAAGTAG
>SINVm1_gene_04232-mRNA-1-R1-1-A1
ATGCCGGATAAGGAGGAGGAGAACTTTTGCAAGAAAATGGCAAAAGCCACCACGCGAATACACGCGATCAGCGATACCCTGGTGAACGCGAAACTGGCATTCGGTAAGGACCGCGAGACACCGCGGGGATCTCTCTTAATCCTGTATCGTGTAATCTTTGCGCTAAAACTAGGATTTCTCGATGATTCCGTATGGGCTGATGGACTTCTGGTTTTCTACGAGGTCTTTCGTTACCTGGAAGGTGCAATGATTAGATTAAGGAACACCAAAATTGGATTGCTTCCACTTAGCGAGCTTCAACGTACAGAGGCATTCGAGCGTGATCTTGATCACTACTTGGGAAAAGAATGGAGAAAAAATTACAGTCCTAGGGATAGTGTCACCAAATATTTGATGCGCTTGAGAGAAGTGGAAGACACGGACCCCACTCTACTAATGGCGTATATCTATCATCTTTATATGGGACTTCTCAGCGGTGGTATTATCTTACGCAAAAAGCGGCAGATCGTACAAAAGATCTCGCCTTTCAAAGCGCAACCGTCGAGCGACGGTACTAATGTCACAGACTTTGGACAGAACAGTATGTTTCAGTTGAAGCGCGATTTGCGTGACTCGATGAACAGAATCGCGGAGACGTTGGACGAGGACACGAAAAATAAACTTATCGAAGAAAGTAAAATAGTTTTTGAATTGAATAACGAAATTATCAAAAGTGTACAGACGGGCGGTCATATTTTTGAAAAAATATTCTATTTTATTGGCCCAGTTTTATTGGTTCTCTTTGTCCTAATAATCGTCCTCAATATCCTCTATAAATATATTATACGTTAA
>SINVm1_gene_11885-mRNA-1-R1-1-A1
TTTTCTGGGAAAGAGGAGTCTGAGAAGCTTCACACGTCCACCGTGGAATTCGCGGAATTTCCAACTTTGCGGCGGATCGCCGTGGAGGATCGTTGGGGAAACCCCGATCCCCAAGAGGAGATTGCTTGCCTCCTCGACGAGTCGGCGCCGTGGTCGTACCGCACGCACGCACATCGGCGAAGCCGGCATTGCGCAGGATTTACACGAGCCTTCCGTGCGGCGCTACCACGTCCCGTGTTGGGCGCAATGCGCAAGACGGCCACGATGCCGGGTGGCCCGCACATAGTCTTTAGATCATTGATCCAAATTCGACGAGGGGAACAGCCGAAAGTCTCGCGCGATCGATCGAACGCGTGTTCGACATCCGGTCACGAGGGAACGATACCGGTATTCGCTGTTGGTCACTGA
>SINVm1_gene_11886-mRNA-1-R1-1-A1
ATGAGTACCACGGACCCTACCGGGGAGGGCGGAGGAGGAGGAGGGGCCACGACGACAAATGTCGAGCAGACTGCATCCCCGAGCACGCCGATCACCGGCACCGCCGTGCCGCAACATCCACCGCCGTCGCCCCTCAGCGGCTGTTACCTTCTCGTGGTGCTTCCTGAGCCTCATACCGCACAACACAAGGACCTCATTCTGAATCGCCTCGCGAAGGGTGAGCCGTCTTGCTTTATGCAATTGTAA
>SINVm1_gene_04231-mRNA-1-R1-1-A1
GTATCGGATATTTTTTGCACAATGTCAAAAGTGAAGTATCTCTGCGTTAAAGTTGGTTTTCTATCATGGGACAAGGACAGTTGTCACGTAGATCTGGAGAAAGAATTATTGGCCTTAGTAGCGCAAGCTCCCGAAGGGGAGGAAGCTAGAAATGGCGAAAGATTGATCCAATATGCCACCGAGAACCTCGTAACGGAAGTTCTCATTCACCCACAGACGAATACGTTATTACAGTGTATTCGCAATCTCCTTGCAAGTTTTACGAAACATCGGCACATCATACACGCTGGATACACATTCGGTGGCAATGGTTCCTGGATACTGCAGGTATTCTCATTTTTAAATAGCTACGTTCGATTGTCGATTGCCATGAAAACGAGACGATTAATTAATAATTGTGATGGAACTTTTAGCCTCGCGGATTTTCTGGATGCATTCAGTGAACATGAAGTGCAAAGAGTCCTTCGTGCCTACGAGAATAGTGTTACCGTAGATATTCATTGCGCGGGTGTTGGCGATTGGACGACAAGTCGATTATCGAAGGAAGCTTGTTGCAGATATTGCAGAGTCAGAGTGAACCCCGACGATGTTCTCACAGCCGGCGTACCGGCTATCACAAGTTTTACGAATTACATCGGACAGTACCTTGTGCCGCAAACACTGGACCAGCTTATGGAACCGTCCGACGTCGTTGGAAACATTAGATTTAGCCATCCGACCTTATACGTCTTCCCCGGTGGGCAAGGTGACGCCGCACTTTTCGGTATAAATGGCTTCAATATGCTCGTCGACGGCGGCTTTGCCAGGAAAGCATGTTTCTGGGACTTTACCAGGCATCTCGACCGATTGGATGCTGTTCTAGTCACTAGGATAAATAATAGTAATATTGGCGGCATGTTTAGCGTTCTTCGTAAGAAGAAGGAGATGCACGTTTACCCTCAAATCGGCCATTTCTTCTGTAACTTAGTCGAAAGAAGACAATCAAATTCACCTGACGGCGATAAGGACATAGATCCGCTTGTTCTCAACCTCACTGACATTGGTCAAGAGATGGTAGTGAATCTGCGACACATTAATCTTCGTGCTCATCCTTGCTACAGAGATCCCAATCCGATCAATCTCTATCACAAGGTAGGCCACGGCACTCTGGACATGTACGTGCTCAGTCCGAGCAAAGATAGTCGCGAGGTGCGCGAGTTCCTGGCAAAGTGGCACGCATCGGACTCAAAGATGTTCGCAGGTTCTCACAAGAAGGATTCAAACAATCTCACATTCCCGATCCAGAATCTTGTGTCGATATGCGCGCTTCTGGTTTGGCAGCCGGCCAATCCCGAGGACAATATTACTCGAATTCTTTTTCCTGGCAGCACGCCGCAGCATAAGATTTTTGCAGGTTTCGAAAGATTGAAGCATCTAGACTTTTTAAAACATCCGGTATGTTCAGCAAAGTCACTGTCACCGTCAGTATCTCTAGCGACACTCAGAGATAAACCGGCCAAACAGAAACTCAGTCTTATCGAGAAGGAACCCAAGAAAATTTTGGAGTCAAAGAGAGAAAAAAGGGAACCGTCGGAACCCAAGTCCATCAAGACCGCGGAGGAGAGTGCCCCCAAGAGTACTCCTCAACCGACGCCGATTATACCCACGAGTAAACCTAAAACTGAGATAAAAACGAAAAAAGTTGTAGAGAACAAGAAAATCGAGACTGAAGCGAAGGAGAGTAAGAAAATTGAAAAGGAACTAAAAGAAGTGAAAAAAGAGCCGAAGAAAGAACCAGTTAAAGCGGAGAAACGAGAAGATGATGTGAAAAAGACTGATTTAATCAAACCAGAGCCCGAGAAGACGAAGGAATTGAAGGAATCTAAGGAATCAAAACCTAAGCCCGAGTCGAAAAAGAAAGAACCGAAAGAAAGCAAGGTAAAAGTCGAATTGAAGAAGAGCGAAGTAACCCCGAAACCGAAGTTAAGCGAGAAAAGAGTTAAACCTTCAGGCTCGGAGAAAAGAGACTCCGTGAAATCCTCCCCTACTACCCCGAAGAAAACTTTGAACGGCGCTGCAACAAAGACGGAAATATCAAAGGCTGTGCTTAAACCGAAACCAGCGGCTAAGATCGCTCCAAGTCTTCCGGCTAAGAGTGCCAAAGAAGCTAATAACAGGAAAAAATCTACCGTGAAAGATACCGCAGCGCCTGTCACCAAGGCATCCGCGAAACCTAAGCCGATAGACAGGAAACCGATCAGTCGTCGTGCAAAACCGGTCAGTCCCAATAAAATACGTACGTCGAGTAGTCCGGCAAAATCTACTCGTAGTACTCCAACCGCCTCTGTAAAATCAGACAAAGATGGCGTTATTCGCAAAGTGAAGGGCGACAAAGGCACCACCGATTCGTCCACTGTCTCCACTCCGTCTGGCATTGAACCAGAAGCTATAAAACCGATCGATAAGAGCTTAGTCGAACAATCTGAAGATATATCACTAGATTCTATAGAAAGCAAAGTGCTGGCAGATCTCAAAGAAGAGCGAGAAGCAGTTTTACAGAAAGCGGAAAGAGTTGTTGAGACTCAAAAGGAAGAACGTTTCGAGGGTGATGATGAGATCACGGCTGAGGAAGATGTCACTGCCGAAATTGAGGACGTCCCTAAGAAGGAAAGTTCTAGAAAGGAGAGTCAGGAATTGACTGAAGAGGATGAATACCTTATTGTGGAGAAGGAAGAAGTTTATACTGAGGATTCCGCTCAGAGTGGTGAGGGCGAACAAAAACACGTTCTCGACGAAGCTCAGTCGGAAAAGGCGAAGGTATTAAAAGATGTAGAGGCAATGAAAGAAAAGGAGAAAACTGAAGATAAAGGGAAGAAAGAAATTGTTGAGTTATCTTCGGAACACAAGGAACAGTTACAGGAAGAAGTAAAGGAGATAATAGCTTCTGCAGCCGAAATCGTACAGAAAACTGAAGAGAAGGACGACTCCGAGAAAAAGACAACCGATACAGACGTTAAACCGGACGCCGATCAAAAGGAGAATATTCTCGAAAAAATGGAAGAGTCCCAAGAGCGAATTTCGACGATAGAATCGGGGGCCACTACAACCGCCCCGACTTTGCCTGAAGACGAGCGAATACCATTGGATGAAATCAAAGAAGATATTGATGAAAAACATGTTATTGAAGAGGTAAAGGAGAAAGATGTTTCTATGAAGAAGGAAGAAAGTTTTGTTCCGGAAACTGTTCCCGAGACTGTTAAACCAGAAGTTAAAGTATTCGATGTTCGCCAAGTAATGCAGAATTTGCAAAGAGATATCGTTAAAACACCCGATGAAGTCGCCGATCTTCCGGTTCATGAAGAAGTGGATCCAAAGCTCTACAAGATGGAAGATTTCGAGAAGGGAAAAGAGGAGAAACCATCGCCGACTGCGCCGGAAGGTAAAGAATCGCCCACTTCAAAAGAACAGAAGGGCGTCTTCAGTTTCTTTGGCAAGGTAGCAGATAAGTTTGAAAAAGAACCGAAAGAGCCAGTAAAAATGCTCTTGGAAGAAGTTGATGTGGAAAAAATGTTTCCCAAAATCGGCAAATCCGTTGACAAACCCGAAACGTTTGAAGAAATAAAACCTACAATTGCTGATGTGAAAGTAGCTACCATCAAGGAAACTGCAGCGTTTATACAGGAGGAGATAGTGGACGCGCAGAGGCAAAGTGTACCGGATATCGAAGAAAAGATTTCAACTGATAAGTTAGATGAAGTTAAGAAGGTAGAGGCTCAAACCGAAGAATTGTTCCTCGCGAAGGACGTATTGCCAGCCGCCGATTTGTCGACGAAACCAACTGAAGACAAGGACATTGCGAAAGAGATTGAACTTCTAAAAGAAGAAGATATCGGAGAAGATGTAGAAGAGGTAAAGGCACTTTTGGAGGAGGCTTCGAAAAAATTTAAAACTGTGAAAGATAGTTTAAGAGATTCATTAGAATCTTTGGAGGATAAAATTAAGGAAGAGATAGTTGACGTACATGAAATACCATCCATGTTGAAGGATGCAGTAGAGGATACCTTGGCAGGAGTAGCCGAGAAATTGGAAGAGATGAAGCCACATATCGATAGCCATTTGACCGACATAAAAGAACCAGAGAAAGTCAAATTTGATATACCAAAGGATGAAGAATTTGAAGAGGAATACGAAGAGGAGATAGAGGGGCCATACAAAGACATGAAAGAAGCTGTCAAGGATATCGGAGAAGTCCTTGCCGGCAGTGCCGGCATTGAACTCGAAGAAAAACCCAAAGATGTCATAGAAATAGTGAAGAAAGTCGCCGAAGTTCTCAGAGAAGATGATTTTTTTTCTGACAAAACGTTATTTGATCAAGACTCTAAGAAAGGAGAGATCTCACCGATTTCGACGGATAGAAAACCGTCGAAAGAAGAAATTTCCCCAAAGATGCAAGAGGATGTTGTGATACCGGATAAAGTTGATATTGCCGAAATTGCAATGCCTGGCTTTAGTTCAAAGGGACTTGAGGAACCTGTCGAGAAGCTCAGCAGCCTCCCGCTCGAAAAACCTGGCGCTCTCGAGATAAAAGAAGAACCTTGTGTAAAAATAGTGAAAGAAAAAGACGATATAATGTCGCCTGTGAAGGACGTAATAAAGGATATGCGGGATGCCCAAAAGATTTGTGCGGAAATGTTAAAAGAGGATCAACATATTTGTGATCAACATAAGAAACCAGAACACGATGATACGTGTCGGGTAGATGTGATGAAAGCTGGTATCGAGTGTGTATGCGTGAAAAAGGAAGTGAAACGAGAGGTAGAGGAATCCGTGATCGGTTTCGAACAAAAGATTTCACCGGCAAAGGCGGAGATAGTGATGGTGACTCCTGGTTCTACGCCGACCTCACCGAAATTTGTTACGGACAAGATGTACGAAGGATTGGAAATTGGCCTTCAGAAACCTTCCAAGTTGCCGGAGGATATCAAGCAAGTTCTCGACAGGGAAGCACCCGTTGAAGAAGTAATTGAGGAATTTATTATCACGAAAAAGAAGAAAATTATTATAAAGAAGGGACTTCCAAAAGAGAGCGTGGTAGACGATCCCGAGATTTTAAAGTTGAAGGAATCTATTACGCCTGAGAAAAGATTGGAGATCGAGGAATATATCACTAATGAATATATTGTTAAAGGAAAGCGAATTACTATAGAAGTCATTGAGGAAATCTCAATTAAGAAAATTGTGCATATGATACTAGATGTTCCTGAAGATGTATTATTGGAAACAGTTAAAGAAGAATTGCCAGAAGAATCGTTAGAACAATCGGCAGAGGAGCAGATAACACCAAAAATAGATATAACTGCGAAACGAGAATCAGTTGCTAAAGTTTCTGCTGCTCCAACTGGAGAGAAAGAAGAATCAATTACTGAGGCGTCTGGTATGGAAATTCCAGAAACGGAAGAATTGATAACTTCGCAAAAAAGAGCAGAAGTTGAAGAATATATTATTAACGAATACGTTACCAAGGGGGATAACATTAACATTAAAAAACTTGAAGAAATCTGTGGTAAAAAGAAGGTGCCTAAGAGAACCATTATTGAGATTATCGAAGAAATTATCATTAAGAGAAAAATACCGAGGCATGCAGTGCTTGCTGTAACCGAAGAAGAATTATCACCGATTCCAGAATCGCAAACATTAGTTGAGAAAAAAGAATCGGATGTGCTCAAGCGAGAAATGAGTAGTGACGAGGAGTTATCGCCCATGTCTGAAGAGGAGGACGTTGAGAAGGAAGTAGATGGATTTGTCAGTGTACCTAGAAGGATTTCCGATACGGCTGACGCTAAGAAGAAAGCAATCCCAGACGTTTCGCCTACGGTTGCGAAGGAGCACGAAAAAGATGTGATTGATGACTTCGAAGCAGTCGAGCAAGAATATAAAGTACGTGATGTACCAATTACGTCTCCCGAGAAAGCCGATGAAATGAAAGAGAAAGAAGACGTTGAAGAAGCTCTAGAAGATACCACGAGTGAAGTGATCGAAGCGGACGAGAAGTTCGTGCAAGAAACTAAAGGAAAGGTGGGAAAAGAAGAGCTTCCAAAGGATATTAAACCAGCTGATAAGAAAGGACGGGAAGAGTCCGAGATATCGGAAATTGTCGATACTACTGAGAAATATTTGGACGAGGCTAAAGAAAAGACGGATGACATTCTTTTGAAAGACACTACTGCGAAATTGATGCCATCAGTCTCTGACAAAGCAGAGAAAACTTTCATCGACGAATTAAGTAAGGAAATATTTAAAGAAAAAGCCGAGGAGCCGCAATTTGAAACAAAAGACGATAAAGCAAAACCAACAAGTCCAATTAAAGATGAAATATTAAAAGATATTGTACATTCTATTGAACAAGTTCCTGAAAAAATTACTGAAGATGTGAAGCCAGAAACAAAACTCACAGATGCGACAGGCTTTGCACAAGAGCCGAAAGTAGAACTACTTGAAGACGATAAGAAATCTAAACTATCAGAGACCATGGAAAGTAAAGAAACTCTAGTAATTGAAGAAGAGAAGAGCCCTCAAATTGACGATGGCATTGTCAAAAGAATGCTGGTTACAGCATGTAGCGAGGATGGCAGAGAAGTAATTGAGATTTGTCCAACTGGCAGTATAACTTTTACAAAGACTGTCACTCCGGACGATTCTCTTAAGGATATATCTGCTAAATCCACACCAGATAAAGATTCTTTAATTTTAGATAAGGACTCGCACTCGGGCGTGAGTACTCCTGAGAAGGATAGCATTTCCGAAAAATCTGCACCAAAAGGTAAGGATAAGATTTCTCCGGACGATAGCTTGGAAAAATCACCCGCTGGTCCTCGTGATTCGCAGGATCTTGAAGACAGTTTGGAAAAATCGGAATCGCGTAAGCCACCAGAACAATTGGAAGATATTACAAAGCCGAAATCTCCTGCTAAGGATACAGGAGAAATTGAAGAAAAAATCGAGAAATCAAGAACTCCCTCACCGCTCGAAATAAAACACGAAGATGTACAAAAACCAGAATCACCTCTTGATATGAAGAAATCTCCGATAGAATCAGCCGAAAAACCAAAACTTCCAATCGAGAAGGTGCTTCCAGAATCAAAGAAAGAAGGAACGATTGGTTTTCCGAAGACACCCGAATCTCTCCATTCAGAGGATGTCTCACCAGCTGAAACAATTTTCTCAAAATCACCAACAGACAAATCTGAAATGTATTTTGCGAAAGCACCTATTACCGAAGAAGACGTCGAAAAATCGAAGCAGGATATTATATCTCTCGATAAGTCCTCTAGTGTTTTAAGTGGTAAAATTGATGAGAAGGAAACTGATAAGCCACAATCGCCTAGTATCATCGAAAAAGAAACGATAAGTGAGAAGTTGCCTATTTTTGAAAGTGAACATGACGATGAAAAGGGACCAATTGACGAAGCTAGATCTCCAAGTGCAATCAGCGATAAATCTGATGAGAGAAAGGAGGCCGAACGTTCGAAGTCACCGAGCATAGTTGCGGATAAGCCGGATCTTCAAGATGTGATGGAGCGTTATTTAGAGAAACCAAAATCCCCTATTTTTGATAGGCCAGATTCGCCTAAAGCTATTGATAAGACTGAAGAACATGATAAAGATAGATCTCCCATAAGTGACCGTTCTAGATCACCAAGCATTTCTGTAGAAAAAATAGATTTCAAAGATACAGACTTATCAATCGAGAGAACCCGATCGCCTAGCGTTAAGGACGACAAACTGGAACAGTTTCCAGTAGCAAAATCAATCGATGACAAAACCGAAATATCAAAGGACGCGTTAAAATCTCCAAAGCTTGAACATAAATCAGATTTAAAAGATATAATGCAACTTCCAGACAAATCACGATCATCGAGTGTGACGAGCGAACCTAAAGAACCAGATCGTTCAAAGTCACCGAGTATCGCTGGCGAAAAACCGGATATGAAGGATGTGTTGGAAACATCGAGGGAGAACGTAACAAGCGAACACAAAGAACCAATTGATCGTTCCAAGTCTCCGAGCATTGCAGGAGAAAAAATAGATCTGAAAGACGTTGCGGAACCCACAGATCGCTCAAAATCGCCAAGTGTAACGGGAGAAAAACCAGATATGAAAGAAGTCACTGCAGACAAATCAAGATCTTCTAGCATTACAGGAGAACAGAAGGAATTGCCTGATCGTTCCAAGTCTCCGAGTATTGTTGGAGAAAAAATAGATTTAAAGGATGTTGCGGAGCCCACAGATCATCGCTCAAAATCGCCAAGTATAATGGAAGAAGAACCAGACTTGAAAGAAGTCACTGCAGACAAATCAAGATCTTCTAGCATTACAGAAGAACAAAAGGAATTGCCTGATCGTTCCAAGTCTCCGAGTACTGCAGGAGAAAAAATAGATTTGAAAGACGTTGCGGAACCCACAGATCGCTCAAAATCGCCAAGTGTAATGGAAGAAAAACCAGACTTGAAAGAAGTCACTGCAGACAAATCAAGATCTAGCATTACAGGAGAACAAAAGGAATTGCCTGATCGTTCCAAGTCACCGAGTGTTGTTGGAGAAAAAATAGATTTAAAAGACGTTGCGGAACCCACAGATCGCTCAAAATCGCCAAGTGTAACGGGAGAAAAACCAGACTTGAAAGAAGTTACTGCAGACAAATTTAGATCTTCTAGCATTACAGGAGAACAGAAGGAATTGTCTGATCATTCCAAGTCTCCGAGTATTGTTGGAGAGAAACCAGATATGAAGGATGTTACGGAGCAACCTGATGAAAAATTAAAGTCACCCACTGTGATGAGTGCTATGAGTGATCTGCAGGGATTCGAAGATCGATCAAAATCGCCGAGCAGTACTGATCTAACAGACATTACAGAACGATCGTCATTGGAAAAATCTAAATCACCTAGTATTGCAAGTATCACGTCTGATCAGAAGGAACCAGTGGATAAAGCAAAATCGCCTACACTCTTGGATAAAAAAGAAGAACCTGACAGGAGCAAATCTCCAAGCATGGCAAGTGAAAAGTCTGACGGAAAGAAATCTGCTGATGGTTCGAGAGCAACCAGTGTTACGGAGGAAAAACCAGATCTTAAAGACGTGATAGAACCACCAGCCGACAAATCTAGATCATCAAGTGTTGCAAGTGAGAAAGCGGATTTATTTGGAAAATCGACATCGCCTACTGTTTCTGACAAATTAGAACCACCTGTTGATCGAAGCAAATCTCCCAGTAGTACTGACGATAAATCTCCGAGTCTGGACGATATGAAAATAACACACGATAAACCGATATCCTCAAGTATTGTTTTAGATAAGCCGGACGATAAACAACCAATAGAAAAAATAGATATTGAGGGTAAGCTGTTAGAAAAGCAATTGCCTCAAGAGGAAAAGTATGCTTTTGTCTCGCATTTTGACATAGAAAAACCCCTTGACGAGAAAGACGAATGTAAAGAAGATAGCAAGAGTCCTATAAGTTCTTCCGAGACAATTGAGAAAAAAATGCAGAAGATTCGTGAAAAACGATTTGCTGATTTTAAAGAGCCAGACATTGGACAGTCGAACATCGTTAAAGTGACAGTTGAAAAGAAGGCGGAGATTGAGAAGTATATTTTAAATGAATTCATCACGAAGAAAAGAAAGATCAGCCTGACAGTGATCGAAAGATTGGTTATGATGTATTCAGTGCCGCAATTTATAGTGATGGAGATAATAGAAGATATCATCAGCCGCCAAAATATGCCCAAGGGTGCTGTCTTCGATTTCGTAGACGACGAAGTCTCGTTTAAACCTCAATCTGAAAAAGGACCAGAAGCGAAACTGCTGACATCGCAAGAAAGAGCGGAGGATTTCGGAAGAATTGGTATTACTCCGGAGTACATTCAGGGTCATGAAAAGCCAGGCGACACTATGAGGGGCGAAAGCCCAGATGGCAAAATATCTCCCGTAGGGAGTGATCGATATGGCAGGGACTTAAAAGCGGCGCTTTCTGTCAGTCCCAGTTTGAGTCCGGAGCTTATTCCATCCGATAAATCGACCCAGGATAGTCCAGCTCGATCGGAGCCGCATATAGACGAGGAGATCTTAATATCGGAACAGAAGCGAAAAAAAATTACGGAGGTAATACTCGAAGAGATAATCGTCAAGACTTCTCTACCCAGATACATTATCTTAGAGATTAAGAAGATTCCGAGAGAATCTGTGATCGATGTTGAAATTTATCATGAGGAAGAACCAGAAGAGGATTACGATAAGGCGATGTATCGTTATGAAGCAGCAGCGGATGTAGATTACGAGTTGCCGCACGATGCTAGGAAATCTTCGGTTGAATACAGAATGGGGATGTATCCGGAATCAAGTGAGCGACAGATGGACAAATCTGATTATCCGACAGAATACGAGAGCCAGTTCCATAAAGCTTTCGTCGGCGGTATGACGGAGATGAGGACGACACATATAACTACGCTGTCAGGAAAATCGACTCCGGAATTTACACATGATGCGAAGGCTATGCAACCCACGCAAACTGTCACGATATTGAGAGAAAGTAAGATCGCGGAAACTATTGATAAAGACGAATTTGATAAAACTGCGGGGATTTCGGCAACAGTTTCCGATGATCATGCAGTCGAACCACAAGAAATAGCTAAAGAAGTTAAACGGCCGAGTATTCAGCAAGATGAGCCAGAGGCAATTACCAAGCGAGAGATTGTGGAACACGACGAACCAGAAGTGATCACTAAAGTCATTACACGCGAAATTATTGAACAAGACAAGCCTGAAATTATCACAAAAGTGATCAGACGTGAGATTATCGTACCGGATGAAGAGACAGGCGACTCGAAGGAAGATTCCGGTGAATGTACGAAGACAATTACAACAAGAACAACGCGAACAATCGTGACAGAGGAATTGCCAGAAGCTGAATTAGCGCAAACCGATCCTTCGAAAATTTACACAGATCTTACCTCAAGTACAAGCTACAGAACTGTGAGTGACAAAGATGCGCCTGATACGACTAGCGTTGACGTGAAGCAAATCGTGACAACGGTAACTACTGTCACTGGTCCGGATAGCAAAGTTACCACGCAGAAAGACGTCAAGGAGAGCGTGGATACCTTGGCCAGCAAGGAATTATTGGAAAAATTGACGGAAACTGCTAGTCCTGCGGAACAAATTATCAAGGAAACTATCACAACCGTGACATCGGGCATTACAACACCGGACGTAAAAGCTTTCTACGATTCCGAAAAAGAATGCTTAGACGCAGACAAGTTTGAACATCCAGTGTCTCCTTTGATACGAGATCTTATATCTGAAGACAAGAGTTATTCGGGCAAGTCCTCACCAGATATATCGTTGCCTAAAGACATTGTCTTCAGCGGCAAGTCTACGCCGGAGATTCCTATGTCACCTTTGATTAGAGATGGTGCCGTGGTTCAACCTCACGTATCGGGTAGATCAACGCCTGACAAGAGATCCGAAGGTCGATCATCGACGAGTACACCGGAAGGATTTAGATCAGTCGAGATGCTTCGAACTATCGTGACAACCACGAAGACGGTATCTGACGAAGGTGAAATAGTGACGACTACCAGGGAGAAGGGCGAGACGGTTGTGTTGACGGAGAAGACTGACGTGAAGGTGGACGAACGTCTCATTAAATCCTCGGAATTGCAACGTACTGGCAGTCCAGGGCCTGATGATATAATTAGCGAAAAGGATCCGGTTGATCCATCAAGTGAGCACAGCAGTGTGCATAGCAAAACCACAACACAGCTATGGGGTAGCAGCGAGGAGCGACATTATTCTGACGATGAGCCACCCAGTTCACCTTTTTCTTTGACCTCGCAAGTCGAATATTCACCTCAAGCGACACGTCATTACGAGTCAGCTTCTGACACGCAAAAGGAAGAGAAGGTTGAATTTTCAGCAGTCGCGATGAGTAGCAGCTTCTATGGCGAGCTACCAGCAGTACCGCCCCAGATCTCTGCTATGAAAACTTTCCACGGTGAGACTGGTATGCAGAAAGATAGTGATCCTGTTCACAGCCGATTTACAGTAGAAAAGGAGCCTGTCGGCGAATATGGTGAGAAATCAGACGCGAAGAGATATGTCGACGAGGCCGACCTCGATTTTGAGAAGGCTTTGATGGATCGCAAGGACATGAAGGAGGCCGGAGGGGCTTTCAGCAGCGGCATATCGCCCATATATACGAATGGTAGTCTTCGACATGAAGCGACCGACGAAAAAGATCACCCGTCGTCTTCATTCCAGGACGACACTAAGGATGATTCAAAGAAAGATCCTTTAGAGGGATGGGGAACTCCTCTCGGTTTGCCATCTCCTAAACCACCTAGGAAATTTAATCTGAAGAACTCTGCTCAATCTCCATCGTGCTCAAGTGAGACGACTTCCGATACTCTAAATTTCGACGTTATAAAAAATTGGGGAGAACCTCTTAGGCTGCCCTCGCCCGCACCCGTGACCAACGAAGTATCGAATAAGGGAACACCCAGTACACCAAAAAAAGAACGGAAGCAAACAAAGAAAGTCCAATCGGAGAACATCAAGAACAAGAAACGTTCAGAAAGCCCTGGTAAGAATGAGAAGAAGTTTCAACCAGTTTACATGGACTTGGCGTACGTGCCCCATCACGGAAATTCGTACTATACTTCCTTAGAATTCTTCAAGAGAGTGCGGGCGAGATATTACGTCTTTAGTGGCACCGAGCCCAGTCGGGAGGTCTACGATGCTTTGCTGGAAGCTAAAAAGACTTGGGAGGACAAAAATCTCGAGGTAACCATGATTCCAACCTACGACACCGACACTTTAGGCTATTGGGTCGCCGATAACGAGGAAGCACTCGCGGCAAACCACATAGATCTGTCACCGTCCGCATCCCGGTGCACCATTAATCTCCAAGATCATGAAACTAGTTGCAGCGCCTACAGGCTCGAGTTCTAG
>SINVm1_gene_04179-mRNA-1-R1-1-A1
ATGGCGGACTGCGAGTCGGAGGTGCACCGCTTGCCAGCCGTGAATCAGGACGGCAGTACGAGAAACGCGGCGGCCGTGACAATGGTGAACAACAACGCGCGCGTACCGCAGCATCCACCGGCCGCCGGACCGGACAAGGATCCGGTCGGCCAGGGACCGCGGTGCGTAACGATTTACAAGACGGAGACGGGCTTCGGGTTCAACGTACGCGGCCAGGTCAGCGAGGGTGGACAACTGCGGAGCATCAACGGCGAGTTGTACGCGCCGCTTCAGCACGTCAGCGCGGTGCTACCGCGAGGTGCCGCCGAGAAGGCCGGCGTCCGTAAGGGCGATCGTATCCTGGAAAATCGTGATGCGATAAGCCAGGCGTTCGTCAATCACGGGCCGGAGGTCCAGAAGATAGATAATGTCTTACAACGAATCCCACTCGGTACATTCGCGATAACGAAACGTATAAAGTGCACACGACTCGCCTTTCCTCGCATTCAGACGTGGAAATCCGTGTGCGACGACATTCGTCGACCTCCGGGGAGAGCCGTGCCTCCGTGCGTGGACCAATCGCGACGATCCAATCCTTTCACCGGTTGGAATTCGAAACTCGTGCTAAAAAGGCCGATTACCGGTATCCTATTCCCTTTCGACTGGCTGCAACTGACGGTCGAGAGCCACCGCGCCGACAACGTGCGCGAGCGAGATTGGCCGGATCGTGACCTCGTCGAAGGCCTGAACAACGTCAACGTCGAGGGCGCTACTCACAAACAGGTGGTGGATCTGATCAAATCGGGCGGCGACGTCCTCACCTTGACCGTCATCTCCGTGACGCCGCAGGAAGCGGAGAGGCTGGAGCCCTGCGAGGATCTGAGGTACGTGCAACGCTCGAACGTCACGCTGCTTCGACGTGACTACGCCTCGGTGGACTACAGCGAGAAGCGGTCTTTGCCCATCAGCGTGCCGGATTATCACGTCCGCGAGAGGAAGCACGAGCGTTACGTAGTCTTCAACGTCCACATGGCCGGCAGGCACTTGTGCTCGCGCCGATATCGGGAATTCGCGGCGTTGCATATGGCGCTGAAGAAGGAGTTCATAGGCTTCAATTTTCCGAAGCTACCGGGAAAATGGCCATTCCAATTGAGCGAGCAGCAGCTTGACGCGAGAAGACGCGGTCTGGAACAGTATTTGGAAAAGGTCTGCGCGGTGCGCGTAATAGCGGAGAGCGACGCCATGCAGGAATTTTTGACGGATCGACTGGAGGAGGATGGCGATCAGGGTCCGGCGGTTGATCTCAAGGTTCTGCTACCTGATCGCGAAGTCGTCACCGTCACCGTTCCTAAGGCGGCGTCGGTGAAGGACGTCTACGACGCGGTTTGCTGCAGGGTCGGCTTGGACGCGGAAACCGCCAAGTACTTCTACCTGTTCGAGATCGTCGAGTACAATTTCGAGAGGAAATTGCAACCTCACGAGCACCCGCATACTTTATACATTCAAAATTATTCGACCGCCAGTGCGACGTGCCTGGCGATAAGGAGGTGGCTTTTCAATGTAAATAGGCCTTTGAGCGAACAGGCGTTGACATGGATATTTTGGCAAACGATCGACGAGGTGAACAGGGGTCACATTACTGCGGGGGAACGATTGTATCAGTTGAAGGCTCTTCAGGATGCGTCGAGAAAGCACGAGTATCTAAAATTAGCGAGGGAACTCAACGGGTATGGCGACATCGTATTTCCGCATTGCGCGTGCGACTCGAGAAAGGAGGGCCATGTGGTACCGGCTGTGGGCATGGCGACCTTCAAGTTGCACGCCGCGAAGGAGGACGGTACCCTGGAGTCACAGGTGGTCGAGTTCCAATGGAACACCATCGTCCGGTGGGAAGTGGACGAAGACGGGATGGCGTTCTGCTTCCAATACACGCGCCAGGACAATCGTCCGCCCCGTTGGCTCAAAGTCTTCACCCCTTACGTGATATACGTTCCTCTCGGATTGCTTCGATCGAATAGCCGAGGAAGCAAAAAAGTGCTGCTATCCATCGTCGATCCTTGGGACGTGAAGGTGGCCAGTGTCGATCCGATCGGACTGGCCGAACGACGGGGCGTCTCCCTGACCGTCTTACCCTCTAATCAGGACGAGGGTGCCAGCCAGGAGTGGCCGACCTTAAGCAGATCCCTCAAGATACCGTCACCCTGGTACAAACCTGGTACCGGCTCTTTCGATCACGTTAATTCTACCAAATCCGAGGAATCGACATTAATAGATCCAATCTGGTTGGATCCTTGGTACTCGCCGCGAAGGGCTCCTCCGTCGCCGAATCCGTCCAAGGAAAAATTACGAAGTAACAAGCAGAGAACCGGCGAGACAAGGCACGACGACGAGGCGGGCGAGGTCGACAATGGATTAATCAAGGCTCCGCAGGAAATTAGCCGCGACGGTTTCGATGATGATGTGGACGGTACAGCGGCGGTGCGAGTGCGTTTCGAGATCGACGGAGCGGAGCCGAAGCGGAATGGAGTGCGATGTGAGAACGCGCGGGATATCAACGGTGCGCCGCGAGTGTTGACGAAAAATCAAAGCGCGAACGATAATTCGAGGCTCGAACGACGCGAACGGCGGCCGATCGCGAAGCAGAATCGCGAGAACGGAGTGAATGCGGTGAAGAGGCGGGAGAGTCCTCCGCGGCAAACATACCGTGGTGTGGAAGTCAGTAGGAACGAGAAAGATGCGAATGACGAACAAGGCTATTCTCGGATAATCGGAGAGAAGCCAGCGATCGTCGACATCGTTCAGTGCTTGGTGAAGTCCAGGTACATTCCGCAGACCGCGACAGATACTAAAAAGGAGAAGAAAGAGAAAAGGATGCCATCATGTCGTCACGAAACTTCGAAGGAAATAGATCTAGTGGGTAAGACGGCGGGTGCGTGCTCAAATACTTGTAACTTTTATCCAATTATTCCTCTCGATTGGCTTTCAGACTTTCCAGGCAAACCGAGTGATAATGTCAACGTCGTTGTTAACGCAACCAAGCAAGAGAATAATCAAGAAACCGACAACGACACGAAGACGGTGAAAGTATTGCCGGAAGTAACAGCGCTACGCGCGACGAACATACGTAAGACCAGCATATCTATGCCCAGCAAACTCAACGAGATGGACGATCTTCGGATAGACAGGCAAAACGTAACTCCACCACGAAGAAAAGGCAGAATCGTGTCGTCTTCGGTCAGTGAAAAAATGGGAAATGATGCTACGGAACTTTCGGGCGTGCAAAGCGCGACTTCTACGATAACCAGCTTGCAATTATCGTTACCGCAGGCGTTGCGTAGCAGTGCGAGACGTCAAAATGCTGATTACAGGCTCAAAGCATTTGTCGGTATCCTATTTCTCTGCATCGTCTTTCTCGTGGGATTCGCTCACATTTATTACACTCAACACGTTCTACAACGAGCTTATTTTGATAAATTTAGATTCAATAAAAATGAAAGGGTAATGAGAGTCTACAGCAGCACCGGGGCGGAAATCGTCGCCGCTCGACTCGGCGAGGGTATTCCACCGAACACGGGGGTGTACCCTTGCCTTCCTCATCATCTGCGGCAGGACTCGGTCTGCCTCGAATGGCTGCAGCAGACGCGGCTTTACCTCGCGGAGACGAAGCGCGAAGGTATGCATTGTTACCATGTTACTTGGCAGAGCTTGAGTCCCTATTACAATCCTAAAGATTGCTTCGACTGGTCCTCGAAGAGAGGCCATTGGTACGGCGCCGGTCAGATTCAGAACATGGCATATCCCCTGGAACGCGGCCGTCTGGAGCTGAGTCCCTTTATCACTGGCGACGTAAGAAAACATTCTTTCGGCAACGTGCTGAAGAGATACTTCCTGAATTCGAAGGGAGCTACGATTCTAGTAGACCCTGAGACGCCGCTTTATGTCTCCATCAACGCCAATCGTACCACTGATTTCTGCCTGCAAGCTAAACACGATGCTTTCGCTTATATCAATCACTTGACGCCGCTACCTCAGCTTAATTACACTATCTGCGCAACCGACAACATGAAGAGTTTGCACTCCTCGATGGCGGAGAAGTCTCTGTGGGATGGTCTGAAGCCTGAAGAACTGCACGCCGTTCATTCTTTACTGTCCGAACCGGTCTGGCAAATTTCACCTATTAACGAAGCTGCCATTTATAATTACACGGAGGATGTGATCGCGCTAGGATTCCTGCGCCAAGGACACGTCCTACTAAGCGAAGAATGGCAGCCTAGTCCAGGTGATTTCGTCCTAGATGAGGAACGATTCCCTTCTATGGAAGAAACTATCAATATCATTCATCGCAGAGGATTTAGAATAGTCTTCAGCATCCAGCCGTTCATCTCTACGGAATCCATCAACTTTAAGGACGCTGTGGCTAATAGATTACTAATTTCCGAGAGAGGAAGCGATCCTAGAATTCCGGCATTGACAAGATACAAGCAAAGTAACAGTGCCGGCGTGCTCGACATCACAAACAACAAAACCTTGCCCTGGTTGCAGACAAAGCTCGAGAGTTTAATTATGAAATATCACGTGGACTCGTTCTACCTCGACCTAGGTACCGCCCAGGATATGCCGCATTATTACAAGTGCGAGGAGCCTCTGACCAATCCCGATCATTACAAGACCATCTTCACTCGCTCGATATTAGGCACCATACCCGTGATCGGCGTTTCGAGCGCCATTTCCAGGCCACGGGCGCCTGTCTTTGTGTCCCTGCCTCCCTTCCCATCGTCTTGGAAGGCCATCACGACCGTCATTCCCACCGTCCTCACTTATGGCATGATCGGCTACCCGTTCATCATGCCAGGAGCGGTGGGCGGCGATGTGGCGCTTCCAATGTCTGACAACAATCCAGATAACGACTTCGAGGTAGATCTTCCAGACAAGGAGCTCTACACCCGCTGGCTGCAGCTGTCTACCTTTTTGCCCGTGATCCGCTTCACCCATCTACCAAGCAAATACTCAGATGAGTCAGTCCTGGAGATCGCTAAGAGGTTGACTACCCTGCGACAGAAGACGGTTACACCGTTACTGAAGAAGTACGCGAACGAGACTCTGAATACCGGTCTGCCCATTATCAGGCCACTCTGGATGTTGGATCCGGCTGATCCAGCATGTCACGTAGTGGTCGATGAATTTTCCGTGGGCGAGGAGTTGATCGTGGCGCCGGTACTCTATTCTGGTAGCAGACAGAGGGAAGTCTACCTGCCGGCTGGGGTCTGGAGGGACGGTATCGACGGGAGCCTGAGGAAAGGCTCGAGATGGATTCACAATTACAGGGTAGCCGAGGACAAGGTCGCATATTTCGTCAAGATGCCGGACAACACGAGATTCTGA
>SINVm1_gene_04185-mRNA-1-R1-1-A1
ATGTTATATGTCGCAGGTGTCGCGCACGGTATTAGATGTTACAAATGTGGACAGTACAACGAGGGAGTTGGCAGCATTACACCGTGCATTAATTACACCGCACACATGCTGATAGAGTGCCCACCTTCAAACGAATGGTGCATCGCGTCGATGCGGCGCCAACGATCACTTGACACTCTTCCAGAGTCGCCTATAACGACGTTATTTACCTCTCGGCGGACTCACCGATGTCGGATTTATGAGATGAGTCCGCGCAAATTGGCTCGGGAGTCTTCTGCAAGCTTGCACGTCTGTTCGCCAGAAAGAAAAGCTTCCGGCTTCCACGGCTATCGCGAAGAAGTTCGGTATACATCGTCATCTCGCTCTACCCAGGGAATTTCTAAAATTTAG
>SINVm1_gene_04180-mRNA-1-R1-1-A1
ATGCTGGATAATAACTCTTCAATCGTTGCGAGTTCTATCAGCTTCTGCCGGCAGCAAGATGTTAATTGCGTTTACGTATTGCCGAACATCTACGCTAGTTTAATCGAGTTGATAAAAAGGTTTCTGCTGCAATCATTACTTATATAA
>SINVm1_gene_04187-mRNA-1-R1-1-A1
ATGCAATTTCCATTTGACTTCCCTTTCTCGACACAAGCAACCGCGTGCCCACGGTTAACACGGATTGCCGTGCCGCGGTCGTATTTTCCCATTCCATCGGTGCGACGATTATTTACGATCGACGTCGTGTTACATTTTTCAAGCGCGGCAAAGTGCTCGACGAAAGCACGACGTCGCTCGGACATGATTGATCGTCCATTCGTGAAACCAGCAATTTATTTAGGGGAGGACGGGGGCTTTGAACAATTACGGCCTTCCTACCGCAGGATCCTGCGGTCAGCCTGTCGCGCGGTAAGAGACTCGAGATTTCGCGTCTTCGCAGTCATAAATCATCATTCCCGGTAG
>SINVm1_gene_04147-mRNA-1-R1-1-A1
ATGAAAAAGACGCGAATCTGCGTTCAAGACGAGGATCCCTGCAAACGCACGTTCAAACGCGCGCCCGCGTTCCGATTCCGCGGCGTTCCCTTCGTCAGTCGCGTGTCATGGCGGCGCGGCGTACCTAACCTCCAAACGTCGCACGTCCCGTTATACACGACGCAACCAGACGCGAAATCGTCGGCGTATCATGGTGCGACGAACTGTCGACGCGTGACGGTACCTCGCGACACGGCTGCCGATCGCGGGATCAGCCGTGGACCACACGCACACCCACCTCGCAGCGCTGCGCCCACGGCACGCAGCAACATCCTTCTTTTCGCCGCTCTTGCTCTTCGGGCAGTTCCGCCCGGTCCCGGTGGCCCAGCTGTCAAAAAACAGGACTGTTCCAGGCTACATCTGACTGCCAGGTACTACGAGTCGTGGGCACGCTTCAAGTACGAGTCGGATGGAAGGCTATCCAGGGATGTCAGGTTTATATCCAGGATTACTGGCCCCAAATATTCCACAACACCATCAAAAAGTGACAAGAAAGGGGGCTCGGGCACATTGATAACTCTAGGGGCTGTAACAATAGGTACCTTAGGAATATTAACGTACGCCAAAAACGATCCAGAGGTTCGAGCTACCCTCGAAGGATGGATTCCTGGCACAGACAAAGCTATCCGGATTATCTTCCAGGAAGATTCCAGTTACTTCGACGTTGTACTTACATTTTTTGGAACGTTGAAGCAAACGATATTGGACATGTTCATCAAGGAGACATCAGAATCAGAATCAGGTCAGGCAAGAATACAGTACACAGAATACATACCGCCCAAGTCAGCTTTTAAACCGTTGGTTGAACAGAAAGAAGCACCTATTAACAAGAATTCTGCCGACATTCGTGTTAGTAAAGAGAAGCGTGAGAAAGTAGATGTTGTGGTTGAGAAGCCAGCACCGCCTCCTAAACCTGTACGCGATGAATTGGTACCCCAAAATCTCATCGAGTTGGAAACGTATTGTGGCGAAGCTGCTGCTAAAGCTATTGAATACAATCGCGATGTTGTCAAAGTAGTTGAAAGTGCTGGCACTACGATAAGTGGAGTCGTCTGGCAGAGGTTAAAGGAAGCAACAGAAAAGAGGAAACAAACCATACAACAGGCAGAAGAACATGCGAAAGATGCGTTAGATTCGCTTAAGCGCATGTACAATCGAATCGATGAACCTGGGCTTGAAGCAGCCGCTCACATGAAAACAGCCGCGAGGCGGAACATTAGAAAAATTATGGATGATGTGGACGAAGCCAAGAAAAAATATACTGAAGAGCTGCAGAACAGTAACGTCTCAGAGCGCTACTGGAAGCAGGTTCAGACAGCGCGGGAGAACTTTAACGAAGAATTGCAAATTCTATTTCCCAATATAAATATTCATGATAAGAAGTTGTCTGTCAGTGAAGAAGCCTTCGATTTATTCGTCCTGCATATGTATCACAAAGTTAACAATCTACAAAAGGAGTTGGAGAAATTAAGAACAGTCAGTGAAGTTAAAGTGAAAGCGGCATTGAGGACGACGGGTGAGGACACAACTCAAGAAAAGCTGGATGCGCTGATTAACCTCGCGACTAACCAGGAGAGACTGGAACTTGAAGAAAAGCACTCAAAACAGCTGCTGACGGAGCAGAAGAAGTTCGACGACGAGATGCGGCGGCAGCTGAAATTGCAGTCAGAGATACACGCCGATCATCTTCGGGAGGCACTTTCGGTCAAAGAGCAGGAAGCGCAAAGGATGCTGCAGCGCGCGCTCAACGAGCAAGCCGACGCCAACTCCATAAAGCATAAGACACAGCTCGCGGAGGTAGTTGGAAGATCACGTGCCATCACGGTGGCTCTTAAAACACGCTTGGAAGAGGAGAAGGGTGCGTCGAATGTACAAATTCTTTGGGCGGCCTGTCAAGCCTTGGCTAGGACAGTAAAAATCGCGCCACTGGGTGCACCAAAGGATAAAGCAATTAAACCGCTGGAACCCGAAATTAAGGCCGTCTCGAAGGCAGCACTTGTACATTCGCATCAGTTCAGTTTTCCTTTGATTCCAGCGAAGGAGGATCCCCTGGTGTGCGCCGCAATTCAAAGCATTCCCGAGGAGGCGGCCAAGAGAGGCGTGTTCCCGGAGGATACCCTCCGTGAGAGGTTCCTGAAGGTAGAGAGCGTGGCAAGAAGATTAGCCATGGTGCCTGAAGGCGGTGCAGCTCTGCCTATATATCTTCTTAGCTATCTTCAAAGTTTCTTGATCATCAAAACGGCCAATTCAATTCCGAAAAGGGAGCTCGAAGACGAGCCAATCGACGTAGACTCGCTGAATACGTACGACATACTCCAACGTGCCAGATATTGGTTGGATCGCGGCAACTTTAAAATGACCCTGAGGTACATGAATCTGCTGAAGGGTGCGCCCAGAAGCGTCGCCAGCGACTGGATGAACGAGACTAGGATCCTATTGGAGACGCAGCAGGCAATCGACACCCTGCTGGCGTACGCAGGTGCAACCGGTCTCGTATATCTCGGCGCCGGTGATCCCGCCAAGGTCAGTGTACCAAGTTACAATCTCTTACACAAGCAGCGCGATTAA
>SINVm1_gene_04189-mRNA-1-R1-1-A1
ACGACGAGTACAAGTGCAGCAAGTTTCGTTGCTTCGAGATGCGACTCTGCTTTGAATTTCGTACAACATAGAGGATTTGGGGCACTGTCAATCGCTATCCAGAAATGGGCAGCTACTGGACCTACGCAGCACAAGACATTATTAAATCATGCGGCGACGGAAAATCGTCTAGCATTGCCAGCAGAACCTATTAACGTGCCAGTGCGAACATTAATCAAGTTTACCATGTCAAAAGGAAAGCGGCGGACCGTGAAGACAGTCGTAAAACGTTTCTACCGACTGCACTGGGGTATCTGGATCAGAACATATGCAGGTCGACATAACAAGCTGTGGACGAAATCAAATTCCAGGAGGAAGAGACTGCGGGAACACGTATTCTGCAATTCCCAGCAGTCGACGTTGCTCGACAAGATGACGTCCAAGTATTGGAAGAGACGACACTACTACGTCGACGATCCATACGAGCCGTATCACAATCGTGAAGAATTTTGGATCACCAGGAGACAACCATTACCATAA
>SINVm1_gene_04190-mRNA-1-R1-1-A1
ATGCCGTATCGCGGAAAATTACGACTTCTCGGCAGAGCGTGCCTCGCGTTTGGGAAGAGCGAGGGCATTCAGTGTCTCGCCGTCGCCAGCATTGCCGGCAGCAGAAACTTCTCCGTGAGCAGCACGCTCGATATGAGGTTTGTCCAATTCACAAGTAAGAGCGGGGGCCCGCAGCATCTCGGGGTCCAGCTGAAGCAGGGAGGTGATATCATCGCCGTGTCCGCGGTCGACTCGCGGATACCCAACACATTGAAAAAGTTTCTGGAGGGCGGCGACGATCTTCTCAAGAAGGCCAAGAGAATAGTCGCCGAGGGACGGAGCATCATGCCCGAGGCCGACGTGAACCTCCTGGCGCCGGTCACGCGCATGGACAAGCTCGCCTGTATCGGCCTCAACTACAGCGGACATTGCCAGGAGCAAGGTATACCGACGCCGGAGAGTCCGATAGTCTTTAGCAAATTTCCCAGCAACATCATCGGGCCGCACGACAACATCCTGCTGCCGCAGATCTCGGACGTAAGTCAACGGCGAGGCAGAGAGGAGGAAGAGCAAAAATTGATTGCCGAAGCGCGGGGATGCCCCCGGGGACCGTGTGTTGATTCCGTGGTGTTTGGAAACCGCAAAATCGACTGGGAGGCCGAGCTGGCGATCGTGATCGGCAAAACTTGCAAAGGCCTTAGTAACGACGACGTAGAGGACTGTATCTTTGGTTACACAGTGGCGCAGGACATAACGGCACGCGATTGGCAGAAACATAAGCGGAACGGCGGTCAATTCCTGCTTGGCAAAGCGATGGACACGTTTTGTCCCCTCGGCCCGGCCGTAATTACTAAGGAGGCGGTATGCGACATCAACAATCTGTCCGTGAGGACATGGGTGAACGGCAAAATGAAGCAAGACGGCAACACCAGCGAGCTCATCTTCAAACCTTACGAAATAGTCGCTTATATTTCGCAATTTATGACGTTGTTACCAGGCGACGTGATCCTTACCGGCACGCCAGCCGGTGTCGGGTACACGCGTAATCCACCCGAATATTTGCAGGTACGTTTAACGCTTAATTAA
>SINVm1_gene_04188-mRNA-1-R1-1-A1
ATGGGTTTAGCGTACGACGCGAACGAGGCGTTGCAAATTCCTAATGTCAAACAAGAGATGGTGAAGGAGGCCAAAAGGAAAGTTGCGGGAAACGAGGATCGCGAGTCGGATCACGAGAACGAAGGGATGACCGCGACGAAGGGTCACGTGGCGGAGAAGTTGGAAGCAGAGGCGAAAGCTCCTAGAGAACGACGTTTTAGATTACCAAACGGACAAGCGCAGTTTCTCACTTATTTAATACAGAAATATGGTGAAGATTACAAGGCGATGTCGAGAGATAAGAAAAATCACGATCAATTAACCTGGAAGCAAATACGAGCCAAGGTGAAAATGTTTCAGGGAATTCCGGAACAGTATAACAAATTTATTAGAAATAGCGGTAGGCAATTAGACTGTAGTTCCTAA
>SINVm1_gene_04148-mRNA-1-R1-1-A1
ATGGGTTCTCGCAGGATCGTCATCCTGACGATCTTATGGCTGATGTATCGGACAGAGGGTAAAGTTACGTGCCGCGATGCCGAGGTGCAATTGCACCACGACTGCGAGGCGTTGTGCACCAACGCGAGCCGCGACGGCCTTGATTCTTGCGAGCTGAGGGTTGCCGTTCTCCTACCGGCGGATCCGAGATACGACATTTCTCTATCTAAAGTTCTCCCGGTTCTCGAATTAGCGGAGTACGAAGCGAGATCGCGGGATCTGCTACCGTACTGGCTAAAACTAAAGTTCCTGCCGAAGGACGATCGTTGCGATGCTACGTACGCGCAAATCGGCGCGATCGACAGCTACACCCATTTTTTTTTTTCAGCGGTCGTCGGCAGATTGGTAAAATTTCTTGGAGCACCATTAATTACCACGGGAGGCTTTACTTTTGACTTTACCGAGAAAAAGATCGAATGTAAGGACGAATATTTTATGACCACAAGAATCGGAAATTTAGCCTTCAGAGACATCGCCAAATTTTTTGTGGCCATAATGGATCGCTACGAGTGGCGTAAGGTGCATTTGATTTATGAGACGAATGGGCAAAGTCAAGTCGGTGGTAGACATACATGTCAGCTTATGATGAAATCAATGGTTGAATTCATCAAGAAGGAACATAACATTACTTACGGCACTTACGACATTGAAACTACGATTACCAGTGATTATCCAGAGGTCTTAAAGGATCACGTTAGCAATTCGTACGGCGAAATCAGTTCTCAGGCACCCTTCGTGAACGAATGCCATCGTTACAATCGAATACGAATGAAGTTGGGTTGCCCGTTTCGTGACTCCGAGAATCCGGGTCAAATCCAAGTTTTTGTCTGCAGTGATAAATTTTCATTTTCGGGGACGATCGACGTAATGAAGCTATTATTGGCCGTACCAAAAGTTTTACAGCCCCGTCGAGATAAAGGTGTAACGCGTGTCAGGGGAGACGCGATGGCATCGCGGACGAGAAAGCGGTGGTGCGCGAATGGTGTTTTAGTACGATTGACTTTGTGCGCGAGTCATTGTGCGAATATCGGCCTGATGACGACGACGACGGCGACTACGGGGACAACGGGAATGACGGCGGCTACGACGATGACTACGACGGCTGGTGACCTTACGGAATGCATCGGGGGTATCCAGATAGTGAGATCCAAGAAAGAGGTGAGACTAGCTGTGATCGTGCCAGGTGATCCTCGCCACGAGCAGAGTTTGCAGAGGGTGTTACCGGCGATATTGCTGGCTGTGAAATACGTCAGCTCACCCAGGGGACCTCTACCAGGATGGGACATCAAGGTGGACTCTCGTGACTCAAACTGCTCCAGCATTAAGGGACCGCTGTACGCGTTCGAGTTCTACACCAACAAGACAGCAGGTCGCACAATACACGCTTTCCTGGGTCCCGTGTGCGAATACGTGATCGCGCCCGTGGCTAGATACGCGGGTGTATGGGGCATACCCGTGCTGACGGCAGGCGCGCAGGCGGAAGCGTTCCGTTTCAAGGGTGATTTTCCCACGTTGACCAGGATGATGGGCTCTCACCAATTGGTGAGCGAGGCGCTCAGACATATTCTATGGCGTTTCGGATGGAAAATCTGCGGCCTGCTGTTACACAATTACAACAAGGCCAACAAGGACAAAAAAGGCAATTCCGAGTGCTACTTCAGACTCAGCGCCGTCTTCGGGGCGATCGAATCCAAGCTCAATTACAAGCCGGAAGTCAAGGCGTTCGACCAGGAGACGACCACCGCCGAGGAGTACAGAGACTTGCTCACCCATATCTCGAAAACTGCACGGAATACCGTGTGTCTACAGAGTAGCGAAGGCGAAAGACGAGCTATAAAAGAGAAATCTCACCGTGTCTCCCATCTTCAATCGTTTTTCCTCGTTTCAGTCATAGTGATGTGCGCTAATTCAACGACCATCCGAGAAATATTGCTGGCTGCCGAGGAACTCGGGATGGTGGACTCAGGGGAGTACGTTTTCTTCTCCATAGAGCTCTACTCCAGCGATAACAACTCCAAGGAACCATGGAGGATTGAGGGCGACACCGACGAGAGGAATGAAAAGGCCCGAAAGGCTTATCAAGCGTTGCTAACGGTGACGACGCGCACCCCCGACAACCAAGAGTATCAGAATTTTTCGCGCGAAGTTAAATCCTTGGCTCAAAGCAAATACAACTTCACCTTTGGCAATAGTTCGGTCTCCACCTTCGTGACGGCGTTTTACGACGCCGTACTGCTTTATGCCCTCGCCCTTAAAGAGAGCCTGCAGGAAAAGCCGGGTGAGGTCATTCCAGATGGCGGTAATTTGACCCGCAGAATGTGGGGAAAGAGTTTCAAGGGAATAACTGGCGATGTAAACATCGACGAAAATGGCGACAGAATTGTGGATTATTCTTTGCTGGACATGAACCCAGAAACATCCAGATTTGAAATTGTGGCCAATTATAATGGTGTGAATAAAACATTGGAATATATTCCCGGGAAGCAAATTCACTGGGCCGGTGGTCGTTTGGAACCACCTCCGGATACTCCTGCTTGCGGATTCGATGGGTCGTTGTGTCCCGATAATTGTGAGTGGATAATGCGCTTCAAACTGGAAGCGGAAATTGCCTCCATGACGTGGAAAGTGAATTGGAACGACGTACACATGGTGCCTAACGCGAGACTAAGGGGCTCCATGAACTCCCTAATCGCGACTAACAGACAGTTGCACAGCAGTGAACTGGTAAATATGACGGAAAGTGCAATTCTTGCCGTTACGGTGCAGAAAGCAAAAGAGAAAGCAATCGTTTTTAAATTTCGTGCTCGTACTTCTTTCTTCGCTAAACGCTTTCTGTTTCAGACGATATATTCTGTAGATAACGCGAGTATGGCAGGTGGTGCTGATAGACATGTGTATTTTCCGACTGGAATTTATAAGGTTAGACTACGTATGAAGGATCTCCAGCACGATCATCTTGTACGATTTTACGGTGCCTGTGTCGACTCGCCGTATTGTTGCCTCCTAACCGAATACTGCCCCAAAGGATCTCTCCAGGACATACTAGAGAACGAGCAGATAAAGCTCGATCGCGTATTCAGAGGATCCCTGATACACGACATCGTGCGCGGCATGGTGTATCTTCATACGTCGGAAGTGAAGAGTCACGGTAATCTCAAGTCTTCGAACTGCGTCGTCGATTCGCGATTCGTCCTGAAAATCGCCGACTTCGGCTTGCACGAGCTGAGGAGGAGCGCGGACGAGGACGCGGACGATGAGAAAAACAGCTACGCCTATTGGAGGAGTACAACAGAAAATTTGGTGTTTGTAGAACAACTGTGGACAGCACCGGAGTTGCTGAGGACGGAGAGACGACCGCCCGAGGGCACTCAGAAAGGTGACGTGTACAGCTTCGCTATAATCGTTCACGAGATCGTGGTGCGCCAAGGGCCATTCTACTTGGGAGACAATAACGAACTCTCTCCAAAGGGTGAGTCTTTAACGTCACTCGAGATAATCGTGGATACTAAGCAATTACTTCTCGTCACACTCTTCGAGGAGGAAGACGGAATGGCGGAGAGAAGTAACGCCTCCAGTACAAGCAGCCTGACTCTGCCGCAGATGCTGGGAACGAGTCCCGACGGCGGGGCCAGTCCTAGTCCCAGGAGGGCAGTCAGTCCACTCCTCGAGGTCCGCAGGCCTCACTGTACCCTCAACTGCGAGTCCTGCAACCTGTTTCTTGAGGACATTTACAGACACAGTACGTGTCCGTTGTCCTTGGTGGGCGACAGAGAATTCCGGTTTCCTGTAGCCGCGGTCGTAGCTACATTAATGAGGAAATGCTGGGCGCAAGATTCCGCGGACCGACCGGACTTTCCCGCATTGAAGCAAACGATTCGTAAAATTAATAAGGACTATGAGAGCAGCAATATCTTGGACAATTTATTATCCCGCATGGAGCAATACGCCACGAATTTAGAAACGCTGGTGGAGGAACGCACGGCTGACTACCTCGAGGAGAAACGTAAATGCGAGGAACTTCTTTACCAGTTACTACCAAACAGATCGGTGGCGTCGCAGTTGATCCTCGGCCAAAGCGTAATCGCCGAGACGTACGATCAAGTGACAATTTACTTCAGCGACATCGTGGGTTTCACCAGCCTGTCGGCCGAGAGCACGCCTATGCAGGTGGTCGATCTGCTGAACGACCTCTACACGTGTTTCGACTCCATTATCGAGAACTTCGACGTTTACAAGGTGGAAACGATAGGGGATGCTTATATGGTCGTATCGGGATTACCGGTGAGAAATGGCATGAATCACGCTAGAGAAATTGCGAGGATGAGTTTAGCCCTCAGGGATACAGTAATGACATTCAGCATTCGCCATAGACCAACCGAGCAATTAAAACTTCGTATCGGCATGCATTCTGGACCATGCGTGGCCGGCGTAGTAGGTCTCAAGATGCCCAGATACTGCCTGTTCGGCGATACGGTCAACACAGCATCCAGGATGGAGAGCAATGGAGAAGTCATTCCGCGTAATAACTATCTTTGTATCAAAGAAACATCGCTCCAAATTAACGTTATGAGAGGATTACAGGACGTGCGTAAAACAAGTCGTTTTCCGTTTTCTGCGACAGCTCTGAAGATCCATGTCAGCCCGAAGACGAAGGAAATACTGGATACCTTTGGTACATTCGAACTCATCTGCAGGGGAGAAGTGATATTAAAGGGTAAAGGTCCAATGACCACTTATTGGTTGATGGGCGAAAAACCGACGAACAACAACGTGCAACAAGCAAATCTCACGACGACGATGAGCCAAATATCGATTCTACAGGATCAACATCCCGTCGCCACTCAAATTCAGACGGCGCAACCGAAGCAACAGGAGCAACGGGCGCTCACATCCGCTAGCCAGCAGCACAAATTTTACGGTCAGTCGGATCAGCCTTACCCGACCCAACAATCGATTCAGTCGAGGAGTCAGGAGCCGCGACCGCAGGAGTCGCAGCATCAGAGTTTAATGACCGCCCAACCGCGGTGTCAAGCGGTCCCGACTAATTCGTCGTCGGCCACGAATCAGATTCAGGGTCAGAAATCCGTTGCGATTAATCTCTCCTGCGGCCTCGCTGGCGTGACTGGAAACGGTGCGCCCAAATCGGTGGTCGCGTCGCGCACCGGCGTCGCGACGCCGATCGGTAACTCCTCACCATCCCGCAATCGCACGAGCGGATCGCCGAGCGCAAACAACTCCGTACATCAGGTATACCCGACAGCCGAGAGCATGCCCAATCACACCGAGAGTGGTCCCAACGCGCCGCTCCTGCTACCTGCGGGCGCAGTCCCTAGAGTCTAG
>SINVm1_gene_04191-mRNA-1-R1-1-A1
ATGTCTATCGCGGTACTTGCGGTATCAAGTGTCCGTTTACCGAGCGAGAGTATATGTACTTCAAATTCTTCTCTCGTAGATCTCGACGACGATGCGGAAGAGTGGGACGAAATCCACGGAAACAAGGACGAGAACAGACCACCTGTCAACAAGACTGACAATGTGAATTTATCGAAAGATACGATGCAGGTCAAGCTAGACGCGAGAAAACCACGAAGACCCAGAGGGTGCGGTACAACCACGAGAATGAAGACCAGAATCGCGGGTGGCCAGCCAGCTGATCCTAAAGAGTGGCCGTGGATGGCGGCTCTTCTTAGAGGAAACACGGTTCAATATTGCGGAGGCGTATTGATCACTGACAGGCACGTGCTTACCGCCGCACACTGCGTTTACAGATTCAAACTAAGCGACATCACCGTGAGACTCGGCGAGTACGATTTTACTACATCCGAGGAGACGCGAGCGTTAGATTTCGCGGTGTCGGAGATACGGATACACAGGGACTTCCAATTGAACACCTACGAACACGACATTGCTATTATTAAGATCAATCGACCCACCGTGTTTAACAGCTACATCTGGCCCATCTGCCTTCCGCCCATTCAGCAAACGTTCGAGAATAAGAACGCCATCGTTACCGGCTGGGGCACGCAATACTACGGAGGACCAGCTAGTACAGTGTTGCTGGAAGCTGCGGTGCCGGTATGGCCCCAAGAAAAATGCATTCGCAGCTTCACGCAGCTAATCCCGACTACTACTCTGTGCGCCGGCGCTTACGAGGGAGGCCGTGACGCCTGTCAATTATCAGGTCCGATGAATCATCTCCTCTTCTTTCAGGGTGACTCGGGCGGTCCGTTGCTGCATCAACTCGCCAACGGCAGGTGGGTCAACATCGGGATAGTATCCTGGGGGATTCGCTGCGGTGAACCCGGATATCCGGGGATATATACCCGCGTTAGCTCTTACCTCGATTGGATATTTGCGAATGCCGTGTTTTGA
>SINVm1_gene_00501-mRNA-1-R14-40-A1
ATGTATAGTATATGTGACGTGAACTATAAATTTTCAGTACTGCCAGTAAAAACGGAACACAGCCTGTGGGATCGCGCTAGTCGCGTGAAGATGACAACACTGATTGCTAATGGCGCTAAGGCGCTAATGAACCGCGCGTCGGTCGACATCGGCAGCATCGTGCAAGATGCCGTGCGATCTTGA
>SINVm1_gene_04192-mRNA-1-R1-1-A1
ATAGTTTTCATAATTATTTTATGTTTCAGTGCTCAACTGGGAGCGGCCGCCCCAGACTGGGTGACCAATTTGAGACAAGAGCTCAGTGCGATGAATGAGAATATTCAAAGAGAGGTGCAGTCTTATACCCAAAATTTGCAGCGGGAAATAAACAGTTCAGTGCAATGGCAGCTCGAGCAAGTTCGTAGAGAAATTGAGAACCTACCGAAAGATGCACAAGGTCGTATAATAACAAGTGATGGCCACTCTTTAATTATCAATGACGGTACAAGTATGATCAACTCTTTAACTGTCAATAACGGTATATCAAAAATGATCACGTCCGGGCGTACAAAAGATGGAGAACCATACATCCGCATTATCGAGGAACGGAGGGATGGAAACTACCTTTATCACAACGAGACTTCAACCAATCCGAAAACTAACGTCACCGAGAGTATTCGTTGGAAGCTGGACCTCAATACTCCAGGTGCTAAGCCTGAGATTATCACAGAATAA
>SINVm1_gene_11862-mRNA-1-R1-1-A1
ATGACGTCCCGATTCCGGTTCGCCTCCTTTCGATTTGTGAGGCGTGAAGAAGGGTCAGAAACCAGTTTTCGGGGTTCACCCACACCCTCAAGCGCGTCCAGCGCTACGGATATGTACGCGCGCGAGGGAGTCCGTGATTTAAATTTTCGAAGGTCGAACGTGCGGACCACAGAGGAAGAAAAGGAAGGGCACGAAGAAGAAGATGAGGGAACCGGTAAACGGGATACACGTGGTTTGCATCTGGCAGAGTTTCACGCACGCGCTGATAGGAACGAAAATAAAATAGGAAATCTTGCACGTGGAGCGTTTTCACCATGTTTTTTGGTTCATCCTCGTCGCGTCAATTTGGAATTAGTGCTGTCCCGATTAATTCTCGACACCACGAACGTCGCACGACCGAACGTGGCAAACGCGTATACCTGTACCGGTCCTCGCTTTTCTCTCTTTTGGCCTGAGCAATGGCCAGAGCAGCCTCTCCTCTCTGCGGTCCACGGTACGAAGGATCCGTATATGGTGCTGGCCTACTACCTCTGCGGCACGCACACTGACGTATTCGTGTACATGCGGATCGCTATATGGGTATAA
>SINVm1_gene_14325-mRNA-1-R1-1-A1
ATGTCGGGCGTGGCCATGTGCCCGTACTCGCCGCATGCGAACGTCACGGCACTTCTCTCGAGGGGTCCTTCCGGCGGACTCTTCGCCGGCGCACCGACCGATTTCTCCGGAGCCGATCCTGCGATCTACAGAACTCTGGCCTCCCCGAATCTCAGAACGCGACAATACGATTCCAAGTGGCTGAACGACCCGCAGTTCGTCGGCAGCTTCGAGACGGAGGATCACGTGTACTTTCTATTTCGCGAATCCGCCGTAGAATACATCAACTGCGGCAAGAAAATATATTCGAGGATAGCGAGGGTCTGCAAAAACGATCGAGGTGGGCAGATCATGATGAAAGACGTGTGGACGACTTTTAGCAAGGCCCGCTTGAACTGTTCGCTCCCCGGCGAGTTCCCATTCTATTACGATGAGATCCAAGGCGCGGCCTATCATCCAGAAGAGGGAATCATTTACGCGACCTTCACGACTCCCATTAACGGCATCGCAGGCTCGGCTATCTGCGCGTTCAACATGTCGGCCGTCTTCGTCAGTTTTAACGGGCCTTTCAAGTATCAGGAAAACGCGGGCGCCGCCTGGGAAAGACGACCAGTCGCCCATCATAATCGCCAACGCTGCGGATCTCCGTCCAGCACCGCGCCGCACCAAATCATGGACAATCAGCGGTACCAGCTGATGGACGAGGCGGTGCAAAGCACGATGCTAGAGCCGCTGCACACCGCGACCCTCGAGCGATTCATCCACATCGCGGTGGACGTTACCCCGACCAAGCTGCACCGCAGCGTAACCGTTCTTTATGTCTCCACGGCCACTGGTCTCATTAAGAAGATCTCGGTCTTGCCTAGGACCCAGGAGACTTGCATCGTCGAAATTTGGGGATCCTTGCCCTCACCGCCGATGACGTTGCAGTTCCTTAAGGACACTCAGAGTCTCTATGTCGGCATGGAGATTGGCCTTTTGCGCATACCTGCCGTTCAGTGTTACCGTCACCGGAGCCGTCAAGCGTGCTTGAACGCTCAGGAACCGTATTGCGGGTGGAACGAGCATCTCATGAAGTGCGCGCAGGCACCAAAGCAGAATTACCTGGCGAATCATTGGCATCAAGAGGTCACCAAGTGTCCGGTGCTTACCGATCCTGTTGACGGAGGCTGGAGCGCGTGGAGTCCTTGGTCGACCTGCCAACACGCTTGGTCAGCGTGCTCTCAGACCTGCGGTTTCGCGATGAAGACCCGCCGGCGAACCTGCACGAATCCGGCGCCTGCATTCGGCGGGCGCGTTTCTACCCCGCCGCCTCAGATTGGTCAGTGGTCGACGTGGGGTCCTTGGCATGCGTGTTCGAAGCCGTGCAACGGCGGTGAGTGTCCCTCCAAGTCTTATAAACATGATAACATCTCAGACAATGCAAAACCCAAAGAACATTTGAAGAATACCTTCAATTATCAAGGATTTATTAGCGATTTCCGTTTTACAGGAATACGTGTTAGAAAGAGAACCTGCGACAGCCCGTCGTCGAAGAAGGGCGGTGCCGAGTGTCCAGGATGTGATCAACAGGCAAGTATTGAGTCTCTCATAGAGGAATGTAACGCTCATGAGTGCACCGAGACGAAAAGATACTCTGGATGGACCCCTTGGTTGACCGTGAACGCCAGTTTACAAAACGGCAATACGGTTTATCTGGAAAAGCGTTTCCGATTCAGTTGCCGAGCGCAGACGGACGATCCGTCAAGCGTACGAGTACAGCTCGCGAAGGAGGAAGAACGTTATTGTAGGAACGATGGGTCCTGTCTGCGAGGGAAGGAAGCGTACGCGGAATTTATCAACGAGAATGGCTGGGGCGAATGGTCCTCTTGGGGCATATGCGACCGTCCCTGTGGAAGGGGTAGCCAGCATAGAGTGAGACAATGCGAATCTCCACCATGTGAAAATGGTCTCACCAAGCAGAGCAGAGTCTGCAATCCGCATCCATGTCGCGTGAATCCTAGTAGCAATACGGCGGAAGGTCAATGGTCATGCTGGACGGACTGGTCCGAATGTTCAGCGAGTTGTGGCATTGGAGTGCGTACGAGGACGAGAGAGTGCCTCGGTCCGGAGAGTTGCAGCGGTCCGAGATCGATCAGGGAGACCTGCGAAATGCCCAGTTGCGAATCGCTGGCCGGTTGGGACACGTGGTCTCTTTGGACCCCCTGCGACGGTGACCATCAACAGCACCGAAAACGAATATGCCTTGAGCATGGCTCAGGCATGTGTCAAGGAAAAGATCGCGAGATACGCGATTGTCTTCCGGACTGCATGGATAATGATGTAAATGCTTTGCCTTCGAGCGTGGAGAATTCAGTGGTGGTCAGCTGTGTAATTAGTTTCATTATCGGCTTGGCCTTAACCGCGGTATTGTGCTTCTGCTACTTGAAGCGACGCAAGCCAAGCATTCCAGGAAGTCCGCATTATATCAGCAAACAGAATTCTTACGTCATCGTACCATTGAAGGAGGTGAACGCTAAGCGACAGCCGAGTTTTTCGGGTAGCACCAACGGAAACGGTACTTTACGTGGCAAAAACAATCCCAACGTCAACGGCCTCGGCAGCCCTAAGTTATATCCAAAGAGTCTCGATTACGAATCTGCTACTCTAAAGCGTAACAGTCACGGTCAACACATCCGTGCTGATCTTGATCAGGACAAGTACTATTGA
>SINVm1_gene_04151-mRNA-1-R1-1-A1
TCAAGTACCAACGGCGTCATCGATCTATTGGAGAAGCTTCTGAAGGTCCTCAAAGAGGAACATGTATTCGATCGATCTGACGATCAACCTGTCGTACGATTCCGTTATCCCGCATATTTACAGAAAAAGCTGAAACTCTCTTTGGACGACAATCCAGCGAGTAGCATGGAAATAGAAACGGTGTTACGGCAGACTATACGATACTCCGTGAAAACGTCCAGTCCGCATTTTCATAATCAACTCTACGCTGGAGTTGACGAGTATGGATTAATTGGTGCCTGGTTGACGGAAGCACTGAACACCAGCCAGTATACCTACGAGGTCGCGCCCGTATTTACTCTGATGGAGCGAGAAGTGATACAAAAGTCACTGGAGTTGGTTGGCTATCCGTCGATACCAGATGCTGACGGTATGATGTGCCCAGGTGGTAGCATATCGAATATGTACGGGATGTTGTTGGCCAGGCACAAGAAGTTACCGTACGTCAAGAAATCGGGACTCTGCTCCTTGAAAACACCCCTAGCGTGTTTCACTAGCGAAGATAGCCATTATTCAATCCTGAAAGCTGCCAATTGGTTGGGCCTTGGCACCGACCAAGTTTATAAGGTCAAAACGGACGAGTTTGGTCGCATGAAAGTAAGTGACTTGAAGAGACTTCTGATACAGGCAAAGAGCGATGGAAAACTACCGTTCTTTGTGAACGCCACCGCCGGAACCACGGTGCTCGGTGCTATCGATCCATTACCGGAAATCGCTGCGATATGTCGGAATGAATCACTCTGGCTGCACGCTTGTCTCGGTGGAACCCTGCTGTTCTCGGAAAAGTACCGCTTCAGGCTGAGAGGCATCGAATTATCGGACTCAGTTTCCTGGAATCCACATAAGATGCTCGGTGCGCCGTTGCAGTGCTCCTTATTTTTGGTCAAGGGTAAAAACGTACTGCATGAGGCGAATTCCGCCCAGGCCAGGTACCTTTTCCAGCAAGACAAATTTTACGATGTCAGCTGGGACACGGGCGACAAGAGTGTGCAATGCGGCAGAAAGGTCGACGCAGTGAAATTTTGGTTAATGTGGAAAGCCCGTGGCAAAATCGGACTTGCGCGATCGGTGGAACAAGCGATATCCTGCGCGGAATACTTTCTGAAGCGAATCAAGGAGACCATCGGATTCCGGTTGGTGCAATCTCACTATCAGTGTTGCAACGTCTGCTTTTGGTACGTACCACCGACTATGCGCAATCAGAAAGAAACTCCAGCTTGGTGGAAGAAGTTGTCCGAGGTTACAACGGAGATAAAAAAGCGCATGACTCTGGACGGAACTCTCATGATTGGTTACACGCCGTTACCGCAGAAGGGGCTTGGCAATTTCTTTCGTATGATCGTGAATTGCCAACCGCCACCTACGAAATTGTCCATGGATTTCGCCATCAATCAGATAGAAAAATTCGCGGCCGATTTGTAG
>SINVm1_gene_04193-mRNA-1-R1-1-A1
ATGAAATTGTTCCATTATCAAACACGAAATCATCGACTCACAATCAGCTGGAGTTTGAAAGTCCTTCTTCTCTATCTTGCCTTGGTCTCATCCCACGAATCTGTGCCCTCGAATTATCAGGATACATCAGATGTATTGACATTAAAAATAAAGGCAGGAGAATCCGAGGCATCAATAACTCTAGGAAAGGATCTGGTTCTCGGTCCCCCTTTGTCGACCAAAGCATCGATCGTCGCCGATTCCAACGATATCACTTCTACAAAAATTGCTCCTCTCGTATCTTCCACGATCGTCAACCGACACTCGTCTTTCGGAGAGCATGCCATTTCCCGAAAACCCGTCTCGAAAGATACGGATCCTCGTGATTCTTACGTCGATAGTCGTAAGTCTTGGGTCAGCAAGAATCCGAAGATTGCTTGGAAAAGGGATAGTTATCTTCAGGCACTGATGCATTCTCATAACAGCGAGGATTCGCGAGAAGGAATCGTGCAAACGGACTCAAAGACAAAGGCAAACAGGAGGGAGTACGTGCAGGGGTCCGTTTACAAGCCGCAACCCGATTCGACATACGCATCGAAGAGCCCGCGAATCATCTACGGCGAGTCCAACATTCCCTCATCCGGCAATTCTTATTCTCAACCTCAACCCTTCAGGCCGTCGATGGACTACAATGATCGGTATAACGTACCGCAGAATTCTTATGGCCCGCCACAGAATTCGTGTGGACCGCCGAATGGTGGTCCTTCCTTTTATTCTCAGACTACTTCGTATGGACCACCTGGAAACTATCTATCTCCTCAACAAGGATACGGTCCTTCTATACATACTTCCGTTCCAACTCCCATTTACGGTGCGCCCTATTCGCTTCCGAAAGTGACGCACTTTTCTCTTCTGCCCAGTATCAATCTAGGATTGCCGCTCGCTCTCAAACTAAACGCATTCACCATCGCGAAAATCATATTGAAGTTGGTGATCTTTAAGATGATTGTAAAATTCATCGCGATCATCAAAAAGAAGGTCTCTGGTAATAACGACGAAGAAGACGACGAGGAACGAAATTTCTCATCGCCTCATTCCATAGTGTTTGAAAACACTAAACGCTCTCGAAGATACAGTAAAAAGTTCACGACGTAA
>SINVm1_gene_04194-mRNA-1-R1-1-A1
ATGGCATGCTCTCCGAAAGACGAGTGTCGGTTGACGATCGTGGAAGATACGAGAGGAGCAATTTTTGTAGAAGTGATATCGTTGGAATCGGCGACGATCGATGCTTTGGTCGACAAAGGGGGACCGAGAACCAGATCCTTTCCTAGAGTTATTGATGCCTCGGATTCTCTGGCCTCTATTTTTAATGTCGATGCATCTGCTGAGTCGATGATTCCGTGTTTGGTAATGGAACATTTTGATAATAAGTATCTATGGAAAAATATGATCTGCAACAAGAAAACGAAGAAAGAGATACCAAGTAGTACAAACAAGCAGCACGACACGAAACGCCTTCTAGATGAGCGCAGAAGTTTCCCACTTGAATACGAAATGCAAATGACAATGGAAGCGAACAAAGGCATGAGCCATTATTATGTGCTGGACGATGCAGTCTATAACGGTGTCACTATCTTTCAAACCTCCCACAATACTTTGATCCAGTGGCACATTTTAGCGGAATTCTTTCGGTGGATGAAGTTCGGAAAAGCTCATGATTTTGTCTTCGTTGGAAAGGAGACCATTGCAACGGCTTCCGGCATTTATGTGAATTTTTTAAATTTAAACACGAGAGAGAGACGAATCGAACGCTTCGATAACAAGGAAAGGGGTGATGGCGCATCGTGTTTGGCTGGACACCCGACGGTTTCCATGTTTTCCGTAGTCGAGAGAAAACTTAATCCCAAGATTTCAATATTCATGTATCCAACGCTACAAAGGATCTCCAGATGCGTATTACCCGACAAAATCTATGGTTACTTATCCTGTTCTTTTGTTGGCACGGACTGCTCACCGAATCCTCCACATTTAATATCGCAACTGGGGATAAACGATAGTACACTGTCGATCTATCAAGTGCACACGTGCTCTAAAATCGTAAATATACATCGCGTGAACGTGCCAATTACGGGACACAAAGTTGTATCTTTATCCTGGACGCCGGAAGGAAACTTGTACATCTCGGACGAATTTGGGAATGTATGGCTCGTGGCGATAGAAGCTAATAAGTTGTTCTCTGTTATAAAATCAAAAATACTCGAACGCCCAAAGAATAAGCCGATTGTTGTCTCTCATAAGAACGGCGTAATAGTGGTGAATACCAATAATGATATTACGTTTTACAAAAAGACAACAGCAAATTGGAACGTGACGTGGAAATTCATGTGGTCAATTTCGACTTTCTATTCAATTCAAGTAGGAAAACAACACTATTTCAAAGATGGAATTTTGCTTCACTCCAAAAACGGAGAAATTTTTGAGATTTGTACGCAACACGACAACATACCCCATATAGAAGTTATTTATACGGACGAGATTGAATACAAAACATTGTTTTCTATGTCTCAGCGCACAGATCACGTCGCGGCAATAGACCGGTTAAATCGTCTTTGCATTTTCGAGTTATTGACCGGCAAACTGACCGCCAGATTATCTTTGAAACATCATGGTGAAGTTCTTCAAGTCGATTCACATCCTACTTTACCAATGCTTGCGTCGTGCAGCTTCGCTGGTAACTGCCTTTTAATCGATACCACGAGAGTTTCATTACCTAAAGTTTTTAACTGCTTTCATCTTTGTGGAGACCTCTTGGATAAGATAAAATTTTCACGTCATGGCGAATTTTTGGGAATTGGCAATTCTGGCATGATATTTATTATTGGTAAACGACCTAAACAGCAGCGCTTAGATGTTCTAGGATTTATAGAAATTGATGGATATATCACTGATTTTTTGATATACGAAAGAAGCGACAATCGTTTTGAAATGTTGGTCCTAGCAACGGCTAATTCTTCTACAGCTTCGATCGGTGGCGACAAAGTAATTGTGTACACCTGCGAGATCTCGATCGACTTCTGCACACATGCCATTTGCGTGATAGATTTATCAAGACCTTTCAGAACGCTCTATCACGGATCTAAGCCTTTGAGCATATTGGGTATACCTTCTTTATCTAAGCAGCTACATCAAATGGAAGTAGAAAATGACTTTCAAGATATTGTTCTCTCGGACGCATTATTCTCTATGCATCAAATGAGGAATATCGGAATATACGTAACCGATTCTCGAGTCATAACGTACGGATACGACGGCTTAATCATGATTAGAGATAGTGCAGAACTTCATAAAGTGTTCGCGATTTTTATGCCACACCATCGCAGCCAAGGAGGCGTAAAACATGCAATTTCTTCGCGTTTTGGAGATACGATTGTTTCTCTCGGTAGAAATGGTGACCTCGTTGCCAATCGACTTCGCTTAACAGAGGCAAAAATAAATTTGGCGGAAACCGAAACTGCGAGTGTGCATTTGACGATCGAAGATTTTACTTCCGATCCAAACGAACTGTACGGTCAAGGAAAGGAATGCTGGCTGGATAGTAAAATCGCTGCTAAATTGAAAGCCGAACATGATGAAGCTGTACCTCTACGGGCTTCTATCGTAGCCGATCTTGAGAAAATTAAAACGCAAATACGCGAGCTTCTCGATATGAATGAAGGCGAATCACCAGACGCTCGTTTGCCGATTTCGGCTTTCGATTTGAATCGCAAATCCCGACAAGACAAGTTGCATCGAAAACTCGAAGAGGATTGCGCTCAAAGAGATCAGGTGACGTCGAATCTTCGTGAAATATTCTGGGAATCCCTGCAAGTTAAACCATGTGCTCTCAGATCAATTGGTGGCGACACGATTATTCGAAATTATCCTCTCGTCGCATCGACTCGAAAAACGAACGACTATAAAGTATGGGATAGGCTTTCTTCGGACACTGACGAATTTTTGTACAGTTACGAGGTGTTTAACGGATCAGCAGATAGAGAAGAAGATTCAAGGCGAGGATCTATTTTCGAGAATAAAGGGTTTTCAACGACTAACAATGAAAACAAAGCGTATCAAACGGCTGAGAGATGGTACACACTTGCGGATGAAGTCGAAAAATTATGTATATCGGGTATCACGACGCATAAATGGATTGAGGATGAAAGTATAGCTTCAACGCATCAGTTATTGATTCCATGTGATAGCGATCTCGAGGATATCCTGCAGAAGGATGTTATTATTGAAAATCGAGAGTGTAAATTAAAGATGCATTTTAACGAGCTCTTCGATAAAATGAGACACGCAAAGGAACGAGTATTAAAATGTGCAAAGGAACGTATCAGCAGGCTTCGATATTGTGCATCTCAATTGAACACGATGTTTGGGATAGATTCCACTCTGGAGCCCATCGAGATTCCAACTTGGAATGTCGAAGAAATACCTGACTACATAGTTACCGTAGAAGATCACGAAGTATTCGAGAAACAGTCGCAACGAGGAGAATTAAAAAATTTAAAAATAGCTAACGAGGTTCGAGAGGACAAAAATAAAAATGAAAAAATAAATGATTTTTATAAAATAGCTCTTGAAAAAATGATGGACGGAGTTCTAGAACTTAAGTGGGAAGATGAGGTGAAGAAGGAAATACCTGTGCCGGACTGTTTAATTACGAAGGATCCTTCGAAATACACCGACGAAGATATCGCTGTCATCGCGTCGTACAAGTCCAAAATACAAGCGTTGCAAGAAGAACGAGAAAAATATAGAGTGACTCTAGAGGCTGATATTATAGAAACAAAAGACGCCTTGCAAAGAGACATTGTCGCATTCAACGACAAATTAAAGGATCTGGAATTGAAGAAGATACAAATTGAATGCGCGATCTTTCAAGAGAGACTGATGAGGATACGCGCGATTCAAAGATATCGGTCCATGGTCGACGGCAAGAAGAAAATCGCTTGTTTCGCCAACGAGGAGGTAGCATCGGCGACGCGAGAGGCACGCAAGCTCGCCGAGGAGAGCAACACGCTGGAGATGATTGTGTCGGAGCTGAAAGTTCGATATGACAGTCTCTGCAAAGCGGAGAAACGCCAGGAGGCCAAGTTCCGCGGCGAATTCGCGGAGTTAAAGCAGCCGATAGTTGAACACTTGTTCAGGCACTACAAAAAGCGACCCAGGATTGGCCGGCTGACCACCACATCTGTCACCTATTTGATAGAGGTAGCGAACTGCGTCGCGAACAATGAAAAGTCGGACGTCTTACCCCGCGAATGTCTGGACTTTCTCAAAGGTATGGATATCTTGGACTCGATGCCTCGAAATCTACCGTCGCAGATTAATGCCGATTATTGGCAGATGATGTGCAAGTTGAGGAGGATGAAGGTCGAGATGGAGACGAAGGTGAGATGTTGCGCTGTGGAGATGGCCGAAGCGGAACAGACGCTGTCGTTTTATCAAAAGGCGATGCAGTCGGCCGATAACGTGGTGGCGTGCAAGAAGGCCAGTCTGGATAACATGGAGAAATCCTTGTCGCATCGCGCGCAGGAAATGGAGATTCAACTCGTCTTGAAAATGGGCCAGATCGAGGTGCCGCTGCAAGGCTGTTCCTCCGACTACGAGAACGCCGTTCTCGTGATGCGCAAGGAGCTTTTACGGGTCAACGATTGTATCGTTGAGACTGGGAAACGCAAGCTGGCAGCGATGCATAAATCCATGCACTTGCGGAAAATCGTGTCGCAACACGAATGGCAGCACGCTTGCGCGAAGATGGTAATGGAAGACCTGCAGCGAGACTTGAAGGATATCCAAGAGTTCAAGATCACGAGAAACGTGCTTGAATTATTGAACAATTACCCCTGCAGCGTAAATTTGGAGGAAGATTACGAAAAGATGCAGGTCGACTTGCGAATATTTCGTAACGTGAGTACCGATCTATTATTATTATTCGAACCGTTCGCAGATGATTCGAGAATCATGATGTCTCGTTTCCAGAAATTTCGCCAAGTGTTGGAACAAGAGCAGGCGCGTCTGAAAGAAACAAAGCGGCTAATGGCCAAATGGAAAAAGAAGAACGACAAGATATCGCAGGAGATCAAGTCGAAGTCGTCGGACGTCGAAGAGTGTCGCAGGTTACTCGAAGATCCGCATCGCAAGAGGGACGAGGAATCTCGAAGGATGAGACTTGCAGCGGTCGCGAGGCGTACCAAGCTCGTTATGAAAGCGAAGGACAATTATGAACAGTTGCTAATCTTGCACGCTCAACTCGAGGTCTTGAAGTTGCGAACGTATCCGACCTTGCAGTTTAAAACCGCATAG
>SINVm1_gene_04152-mRNA-1-R1-1-A1
ATGTGCATCCCGGAGATTTATTCAAAGGAATGCATCAAGATGATGGAAGATTCAGCGAGCAAAGGCTTTCCGATATCGTGCATTTCCGGGCGCGATCGATACGACTGCGTTGAAAGGGTCGGCAAGAAGGAAGCAGATATCGTCGCTGTAGATCCTGAAGATATGTACCTCGCGGCGAAGAATAAGCTAGCTGAAAAGGCTGGATACAATGTCATCGAACAGGTGAGGACGAAAGAGGAACCTGACGCGATATATCGTTACGAGGCGGTAGCCGTGGTCCATAAAGATCTGGACATTAACAACGTCCAGGGTCTGAAGGGTCTCAAGTCCTGCCATACTGGCGTGGGCCGTAATGTCGGCTACAAAATTCCCATCACGAAGCTGACCGCGATGGGCGTGCTAACCGACATTAACAACCCGGAATATTCCGCTCGCGAGAATGAGCTTCGTGCTCTAAGCACGCTCTTCGACAAAGGCTGCCTGGTGGGCAAATGGTCACCCGATCCTGCCATCAATCAGAGGCTCAAGGAGACGTACAGCAACATGTGTGCTCTTTGCGAGAAACCAGACTTGTGCGATTATCCAGACATATATTCCGGATACGAAGGAGCTCTACGCTGTCTGGCTCACAACGGCGGCGAAGTCGCCTGGACGAAAGTCATTTATGTGAAGCGTTTCTTCGGTCTGCCCGTTGGAGTTACGCCAGCGGTACCGACATCCGAAAACCCGGCTGACTTCAGATACTTCTGTCCGGACGGCAGCAAAGTGCCAATCGATGCAAATACGAAACCGTGCACGTGGGCCGCCCGACCATGGCAGGGATATATGACCAACGGGGCTGACGCCAACAACGCAGAAGCTATCCAAAGAGAGTTGACGCAACTGGGTCAGCTCGGCGAAAACGAAAAGGCAAATTGGTGGAAGGATCTTTTGCTACTCAACGAGAAGACTTTGGCTGTCGCCGCACCACCAATATCACCGGAAGAGCACTTGAAGAGCGCGAAATACATGGATGTGATAGAGAGGAATTCCGGAGCGCCGGAGAGAGACGCTCGTTGGTGTGTGTGGAATGAAAAAGCGCTGAAAAAGTGTCGTAATCTCGCTAGAGCCGCGTTCTCCAGAGACGCTAGACCTAGATTTGATTGCATACTGGAGAAAGACGAGACTGCTTGCTTAAAGGCTGTCAGGGACAACGGAGCGGACATCGCAGTGATCGATGGTGCATCGGTAAAACATGCAATCAATGATTACAATGCAAAACCAATCGTCGCCGAGACCTATGGCGACGGGTCAACAAAATTCAGCGAGCGGCCAGCACTTGCTGTTATCAAGAGTGGCTCCTCCCTAAATGGATTGGCCGACCTAAGAGACAAACCGTCTTGTCACAGCGGCTACGAGGGCGATTACGCTGGCTATTACGCATTGGCACACACACTCAAATTGAAAGGATTTATTAACGAAGTTAGCCAGTTGTATACCTTCTTTTCTAAGTCTTGTGCGCCTGGCGCACCTCTCAACTCGAGATTATGTGAATTGTGTGTTGGCAATATCAAGATTGATGACGATCAGGCGAAAGAAGCGACGAAATGCAAACCTACGGACGCCGAATATTACAACGGCGGAAAAGGAGCGCTCAGATGTTTAAAGGACGGTAAAGGAGACGTCGCATTCCTACCTTTAACAGCTTTGCAACAACTCGATAACGAGAAGGACGGCGCTGGCAAACGCGAAGATTACGCCTTACTGTGCCCGAATGGCGGTCAGGCGGCTATCAACGAATGGGAACGTTGTAATTTAGGATTAGAGCCACCAAGAATAATTGTTAGCTCCGCCGGGAAGAGTCCGAACGCCCTCGAAGAATTGAAACATGGCATTTTAGCTGCGAGTAGCCTGTACTCCAAGAATCCAGATCTGCTACGCCTCTTTGGAGCCTGGGGCGACAAGCCTAATGTATTATTCAAGGTAAGATCATTTCCTAATCGGCTGAAATAA
>SINVm1_gene_04154-mRNA-1-R1-1-A1
ATGACTTTGTTCTTGGCATTCGAATTGTCGTGCGAGTTGAAGAGCAGTCGCGCGAGTCCCTCGTGTCTGAATCAGTCGGTCCTCAAGATCGATAATTGCGATGAGGCACACGATTGGCGCGCGAATAAAACTTTATTATGCTTTAACAGAGCAGTCAGGCCGACTTATGTGTACGAGGGTTTGATCAAAAGTATACATGACTATTTCAATAACACATGCATCCTACTTCTGCACAATTCTAATGAGACAGGAATCATGGAAGATGAACACATGCTCTTTCTTCAGAAATATCTGAGCATGAATAGTTTTATACGCACTGCTTTCATGGATTTTCGTATGTTTAATGAACGAGAAATGGCATCGTGGATCGCAATGTATTATCCCACTTGGCTGGTATTCTTCGGTAACGAGACCAGCATCTCGGAATTTTTCTTTGAGATTTACGTGCCATTTGACTGTAAGTTTATGGTGGCTCAGTCTAGCCCAAACGTAACTGGTAGAGAGATTATCACCGAAGTCTATCAAGTTGACAGAGGAAAAGAACTGAGATCCAACCAGTTCGGTACATGGGATGTTCAGCACGGTCTGAATGGTCCTAAACATGGTCTATATTTTAGAAGAAACGATCTTTTCGGACAGAATATACGTGTTACGTCGATTCACGACCCTCCTCTCAGTATGTTTCGTCGTAACGCACACGATGAGATAATAGGAATAGATGGCTTTTTTGGGGAAGTAATATTCCTATTGCAAGAAGCACTAAATTGCACATTCACTTACAAGGAGGCCGAAACATGGGGCATGTGTCTACCAAACCGTTCGTGTACAGGTGTGGTTGAGATGTTAAAGAATAACGATGTTGATTTTGCGGCAACGGAATTCATGATGACCTCGGATAGATTAGATGCTATCAGTTTTACACAGCCTATCTTCACAACCAAGTGTCGTACATATATCAAAAGGCCTGCGATGACCGATTTAAAATGGAATGCTTACACGGCACCGTTCTCCGGGTCGATTTGGGGCGCTATCGTTTTTATCATCGTATTTTCAAGCGGATTGATCGTGTTTATTCAGAAATTATTTGCATTCATGTTACCGTATCTTCAAAATGATCGTTCGAGATTTACAGAAATTTTATTTTATACTGTAGGAGCGTTTTGTAGTCAAGGTATGAAACAATCGATGCTGGATCCTATAAGAATGGTGCAGGTCGTAATTCATTTATCAGCTGTCGTGATCGTAGCAGCTTATCTTGCTGTTAAAACGTTCGTCATGCCTTTTACGACTATGGATGGCCTACTGAGGGATAATACTTATCGTTTTGGCGTGATCAAAGACTCAGCTGATTATAGTTTCTTCCAGAACACATCGGATAGAACGATGAGAGTGCTGTTTGATCAGTTACTAAAAAAAGAAACTGATTTGCCGAATAATGCTTTGGATGGCCTAGGACGCGTTTGTAGGGAGAAGAAGTATGCCTTTATGATGATGGATAGCACGGCAATATTGCTAAAGCCGATGATCAGCTGCAAGTTGGAGTCGTTGGATGTTATCACGCAGTCCACCATAGCGATGGCTCTGCAACCAAACAGTCCATACCGTGGTATCATTAACAAAAATATTCTTGTATTAAGAGACAGTGGAATTCTGCAACGTTTAATGCAGACGCAATGGTCGAGCAGCCTAAACGAAATAAATGTACGCACGTTTATTAGATTTTGCAGGCTATCACTCGATAGACAGATTGATACACTTACTTCTGGTTATAGGAAAAATCAGGATGGAAATCGTGTGCAAAATGGCAAACTCGAAGGCAAAAGCGAAGGAAAGAGGAAAGGCTTATCGTGGAACGCGGAAAATCGTGTCGTTCGTAGGACAACGTCGATGCAAAACTTTTTCGTCGGCCAACCAAAGTTCCAGATTTATCACGATGGCAATGACGAGAATGTCCGATCACGCCCTCGTGTGCGAAAAGATGTATGCAGAAAAGAGATCAGAGCAAGAGGATCAGAGCAAGCCCAAACGGAAAACCCGAATAACAAAAAGCCCGAAAAGACAATTGTGTCGACAACTGAAGCAGCGGCAGTCAAAATTGATTCTGATTTACATACCGTTTCACGCAGAGCGCGTTCCTCAAGCAACTGTCGGCACAGAGTTCCTTTGGACAGAGCGGTCGCAATGAAAAGCAAATTATTTGCAAATCGAAGATCTTATTCCGATTGCAGAAAGTTGCAAGTACAACCATCCGACATTCAAAGAGCTAAATGTCTTACGGATGACTTTCTTATTCGTAAATTTTTTACAGCTGGTTCTGTGCCCAAAAACATAACGGCCAATGCACAGAATGTCGATAGAACGAATGTAAAAACCAAATTACGAAAAAATTTTATTATTAGATCTATGGATTTGCAACCCGAGATTGAGACGCCGCAAAATCAGACGACTGAATCGAATAAAAATGTTGAACAAAATGCCAATTCCCTGACGAATGTACTTAGAATGGTATCAAACGAAATTGCAGTGTATCTGGAAAATCAAGATTTTGCTTCACGAGATAAAACTAACACGAGGAGCTCTACTTCTACGACAACTCAGGGTGTATTAAATACTAATCTATTACATAATAATCAATCTACGATGATGAACTCTGCTGTAAGCGTAACACCTTTAGATGGTCCTTTGTCCCTGCCATTAACTCCGACGAAGGTGCGTTATGAAAAACGAGTGGCAACAGGAAAATCATTGATGAACAAAGTGGACGAGCTTGACATTATTGCCTTAACACCGTACGAACGCGATTACTTGGAGGACGTACTAGACGCAGAACGCATGAGAGAGGAAAATGCACCGAGGCTGTCCTCTCGTTTTCTACGTGAGAATATAAACGCAGAACAGAGAAGAATCATCGTGAAATATATTATTCGCCTTGGCGCACACTATCACTACTCGTCGCATGTTGTTTATCAGACTATCAAGTTGTTTAATGTAACTATTGATCGAATTTTGGTGGAAATGCATGATATACAATTAATAGCTCTGGCGTGTCTCTGGATAATACTCAAGCGAGATGCACCTGGTGATAAAATACCATCGGTAATAAAATTCTTAGATCAGAATAAAGATTGGAACTTGCGTCCGCAATACTGCAACTGGCTAAGGAATTATATATTGATCGATATATCTATGCTGGATGAAAGTTTATGTGATATCCCGGCGTGTGTGATAGCGATAGCTGCAACAGAATTAGCACTTCGTTTTGTATATTCGAGTGACGTTAACGTGGATGAAGCCTGGTTCCATATTTGGAAGAACAAACAGTCGCTCACAGAGTAA
>SINVm1_gene_04196-mRNA-1-R1-1-A1
ATGGCTGAACAACAGAGGGAAATTTATTTTCTTAAAATTGGTGGAGATGCTTGTGCTGATGTAGAACAGAACTTCTACGAAGTATCTGGTCCGACCAATAAACGAAAATTGCTCATAGAACTGTTAAGGAAACAAAATAAACTTGGTAGTATACAAGGCACTTTAGTATTCGTCTCAGCGAAAATCCAGACGAACTTCATTGCCTTTCTCTTCGCATATATCGATGAAGATAGATTTCAAAGAGAACAAGAAAAAACACTATCTGATTTCAAGCAAGGAAAAATACAGATTTTGGTATTAACGACGCTTGCCGCGCTAAGTTTTGATATTAAAAATGTTTCGCACGTAATCAACTACAATTTGCCACAACGATCAACGAATATTAGAGTTGGAAATCGTGGAAAAGCAACTTCATTTTTCAATCCAGAATTTGACATATCTCTCGCGGGAGATTTGATAAAAATTTTAAAACAAGCTGGTCAGGTAGTACCTGATTGGTTGGAATCTGGCGGCGGTAAAGAAAGCGGAAACTACTTCATGTCAGGAAAGGACAGAAGATTTGACGAGGAAGGTATCAGATACGTAATCCATACCGTGATATCATTAACAAAAAGTTCGTGCAATCCCATTAATGCGAATTATGATGTAATTCTGATAAAACATCCGTTTTATTTCTTACAGTATTCGTGTATTAAAAGACAGTGGAATTCTGCAACGTTTAATGCAGACGCAATGGTCGAGCAGCCTAAACAAAATAAGGGCTATCACTCGATAGATAGATTGATACTCTTCTGGTTATAG
>SINVm1_gene_04197-mRNA-1-R1-1-A1
ATGGCTGAAAAACAGTGGGACGTATGGGACTTTTCTCAGGCGCCTCTTCGATTTGGAGAACGCACCCCTTACTATGGTAAAGAACATGAGGCACTCTTATACAATAACAGTGACATAGTTTGTAGTGTAGGAGGATACAATAATAGCAAACAAACAAACTATAAGGAAAATAATGACAATGCTCACGAAGATTATGAAAATAGATATAATGGCAAACATAAATTTGGAGGACGCAATAGACAACAGGATAGTGATGGGCCGCATCATGGAAACAATAGAGGAGGTGACAATGATCGTAAATGGCAAAGTAATTGGCGAAACCAGTATGATGGTGAAACTGAAGATGTCGGCTTTAATGGACACGACAGACCTAGGAGAGATATAGATGATAGAGATGGAAGAAGAGATAGGAAACCTAGAAAAGATAGAAGTGATAGAGATGATGGTTATGGCAGGAATAGAAAGAACAGTGAAAATAATAATTTTGAAAATAGTGGACATAAATGGAACGACGATGAATGGAAAGAACTAAAGAAGAACGAAATTTGTATCCCACCAGAACAACTAATTGATGAAAGTTTCTTATTTGAGAATGAAGTAACAATGGGAATGAACTTCAATGAATATAACGTTATCGAAGTAAAAGTGACTGGTGAAGGTGCACCGCATCCAATAAAATCTTTTGACCAATCCGGCCTCAGAACTGATCTGTTGCAGAATATTAAAAAGTCGGGTTACACAGAGCCTACTCCAGTTCAAAAATACGCCATTCCAATTATAATGAGCGGCCGCGACTTAATGGCTTGTGCACAAACAGACTCGGATAAAAGTGCGGCATTCGTACTTCCAATTCTACACTCGCTGTTGGAGAATCAAACAGATTTAGTTAAAACAGGTTCTTCCTGCGAACCACACGCGATTATTATATCGCCTACACGCAAACTTGCTTTGCAAATTTATTTACAATTTAAGAAATTTTCTTTGAACTCTATCATACATGTCGAGATGATTTATGAAGAAATGTATATTTTGTATCAAACAAATGAAGGATGCAACGGTTGCCACGTTTTAATCGCAACTCCAGCCATGCTGTGGTATTTTATTAGACAAGGCAAGGTTGTACTTTCTTCCCTGCGCTTTTTTGTACTAGATGAGCTTGACGAAATGCTTGATATGCGTTTTTTGCCATATATTGAAAAGATAATAGATGATGAAACAATGGTAGCTACGGAAGAAAGGCAGATGCTTATGTTTTCCGCTACTTTCTCGAACGAAATACAAAAACTTGCTGATAGATTTTTACAAAATTATTTATTCCTCGAGGTTAGGATTGTCGGAGATACTTGTGCTGATGTACAACAGAATTTTTACCAAATATCTGGGAAAGAAAATAAACTTGGTAGTATACAATATACTTTAGTATTTGTCTCAGAGAAAATCCAGCCGGACTTCATTGCCTCTTTCTTGTCGGAAAGAAATTATCGTAGCGCACATATCGATGAAGATAAATTTCAAAGAAAACGAGAAGAAGCGCTATTTGATTTCAAGCAAGGAAAAATGCCGATTTTGGTACTAACCACGCTTGCTGCGCGAAGCTTGGATATTAAAAATGTTTCGCATGTAATCAACTTCAATTTGCCACAAACGATCGACGAATATATTGATAGAATTAGACAAACTAGTAGAGTTGGAAATCGTGGAAAAGTAACTTCATTTTTCAATCCAGAATTTGATATACCTCTCGCGGGAGATTTGATAAAAATTTTAAAACAAGCTGGTCAGGCAGTACCTGATTTGTTGAAATTTAATGGTGGTGGAGAAAGCGAAAACTACTTCATGCCAGGAAAGGGCAGAAAATTTGGCGGAGAAGATATCAGAGCCGTAAGCAACATATCTAAATTTTTTAAATTGAATATATTAATATATAATTTGTTTTTATCATATTCATAG
>SINVm1_gene_11863-mRNA-1-R1-1-A1
ATGGTTGAAAAACAGCTGGAAGTTGATGATGCATCGGACTCGTCTCTTAAACTTCTCAAAGGTGCTTACGCTGATGTAGAACATAATTTTTATTGGACGTGTAGTCGGAGCGATAAGATAAAACTACTCAAAGAACTATTTAAACAAAATCAACTTACAAGTATGGAGGGTACTTTAATTTTCGTGGATATGAAATTAGTTGCGGGATTCGTTGCGTGTGTCTTGTCGGGAAACATATATTCCAGTGCATATTTAGTTGAAGACAACTTGGAAAAAGATAGAGAGAAAGTCCTAGCTAAGTTCGAGCAAGGAAAATTGGCTTTGGTTATAACGCCGGTTGTCGCGCGAGGCTTGGATATTAAAAATGTTTTGCACGTAATCAACTTCGATTTGCCACGAACGATCAAGGAATATGTTAATAGAATTGGTAGAGTTGGAAATCGTGGAAAACTGATCAACCAATACCTGTTTGGTTGGAATCTGGCGACGGTGGAGGAAGCGGAAACTAGTTCTTGCCAGGAAATGGCAGAAGATTTGGCGGGAAAGATATCAGAGGCGATGCATACGAAGGTGAATGCGATGATGTTGATTATGCATCTCTTACACGAGGAGGACTGGAAGAGCAATTGTAGATTAAATGCTATTATTTTTTGTTTACATTTAAAAAGTATGACTGATTCTATTGGTAGTGATGGCGCTACTTATGAGGACATGACAAGAGATATGACAAATTTATTAAATATTCTAAATACCGATTTCTTTATCCTTAAAAGTAACATAATAATTTGCACTATACCGCCATTAGTGCTCAATGACGATTCTAAAAAACGTGAAAGATTAAATCAGTTTAACGACTGGATTAGAACATTGAATTACAAAAAAATAGATTTGTACAATATACTGACCACAGATAATCAAGAACTACGTTTTGATTTGTTTCAAGAAACATTGACTGTAGTAAGCGGCGTTAATTATTGGTACATGATGCTCAATGCCAAAGAATCGTCATTGAGCACTAATGGCGGTATAGTGCAAATTATTATGTTACTTTTAAGGATAAAGAAATCGGTATTTAGAATATTTAATAAATTTGTCATATTTCTTGTCATGTCCTCATAA
>SINVm1_gene_14326-mRNA-1-R1-1-A1
ATGATACGAATGGTGTTTGACGTTAGAGCGGTCCCAAAATGGTGGTGGAGGACTCAATTGGATACTGAAGGTTGTGATGGGGGTTCAATGTCGCTTCTCTCTTTATATAGGACTCTAGTGTCGATGTTTCTTGTAGGAAAGCTTCTCACGTACACGCGAGCTGAAGAACAGTTGAGAGTTGATGACGCATCGGACTTTTCTCAAGCGGCAGTAAATATGGCGCATCAGACCTTTGAAGAATGCGCCATTGGCTATGATAAAGGACGTGGAGCACTTTTATTCAATAACAATGACACAGATTATACAAACGAACAAACTATAAGGAAAATAATGACAATGCTCATGAAGATTATGAAAATAGATATAATGGCAAACATAATAAATTTGGAGGACGCAACAGACAACAGGATAGTGATGGGCCGCGTCATGGAAACAATAGAGGAGGTGACAATGATCGTAAATGGCAAAGTAATCGGCGAAACCAGTATGATGACGGTGAAACTGAAGATATCGGCTTTAATGGACACGACAGATCTAGAAGAGATAGAGATGATAGAGATGGTGGTTATGGCAGAAATAGGGATAACGATGATAATGATTTTGAAGATAGGAAACCTAGAAGAGATAGGGGTGAAAGAGGTGGCAGAGGAGATGGAAGAGATGGTGATTATGGCAGAAATAAGAAATAGATATTATCATCATAATGATAATGATAATAACGATTTTGAAGATAGAGGACATGGACGAAATGACGATGAATCGAAAGAAAAACCAAAAAAGGAAAAGAGTTATATCCCATCAGAACAACCAAATGATGAAGGTTGCTTATTTGGGAATGAAGTTACAATGGGAATAAACTTCAATAAATATGATGATATCGAAGTAAAAGTTACTGGTGAAGGTGCACCGCATCCAATACAATCTTTTGACCAATCCGGCCTCAGAACTATTTTGTTGGAGAATATTAAAATGTCGGGTTACACAAAGCCTACTCCAGTTCAAAAGTACGCCATTCCGATTATAATGAGTGGCCGCGATGTAATGGTTTGTGCACAAACAGGCTCGGGCAAAACTGCGGCATTCGTACTTCCAATTCTACACTCGCTGTTGCAGAATCGAAGAAATTCAATTAAAACAAATTTTTCCTGCGAACCATACGCGATTATTGTATCGCCTACATGCGTTATGTCGCAAATTTATGACGAATTCAAGAAATTTTCTTTGAACTCTATCATTCGTATTGAGGTTATTTATAAAGGACCATCAATTTTACAGCAAACGAATAAAGCCAACGGTTGCCACGTTTTAATCGCAACTCCAGGCAAACTGTTGGATTTTATTGAACGAGGCAATGTTGTACTTTCTTCCTTGCGCTTTTTTGTACTAAATGAGGCTGACAAAATGCTTAAATTAGGTTTTTTGTCTTATATTGAAAGAATAATACAGCATAAAACAATGGTAGCTGCGAAAAAAAAGCAGATGCTTATGTTTTCCGCTACTTTCCCGAACAAAATACAAGAACTTGCTGGTAGATTTTTACAAAATTACCTATTCCTCGAGGTTGGTATTATCCGAGGTGCTTGCGCTAATGTAGAACAGATCTTTGAGCTAGTATGTGATCATCGCCATAAGCGAGAATTGCTCATAGAACTAATAGAGAAAAAAAAACAATTTGGTAATCTAAATGGTACTTTAATATTTGTTGAACAAAAAAAACATACGAACTCCATTGCCGCTTTCTTGACAAAATACAATTGTCCCGCTACAAGTATCCATGGATTTAGATTTTCTCAAAAAGAAAAAGCCCTATTTGATTTCAACGAAGGAAAAATTTTGATAGTATCGGCGGTTGCCGCGCGAGGCTTGGATATTAAAAATGTTTCGCACGTAATTAACTTCGATTTTCCACGAACGATCGACGAATATGTTCATAGAATTGGTAGAGTTGGAAATTGTGGAAAAGTAACTTCATTTATGGATGTAAATTCTGACATGTTTCTCACTCGAGATTTAATTAAAATTTTAAAACAAGCTGATCAACTAATCCCTGATTGGATGGAAGATTTCGGCGGTGAAGGAAGCGAAAACTACTTCGTGCCAGGAAATGACAGATTTGGCGGGGAAGATATCAGAGGCGTAAGTAACATGTCTTAA
>SINVm1_gene_04155-mRNA-1-R1-1-A1
ATGTTTTGCAAACTCGATCTCTCTCTGATTTTAAGTCCAATTGTCCTCACATGGGTATCAGTCGATTTCGTGTGCGGTCTACTGATAAGGCCGATTTCGGTGTACATGAGTTTGATCCAAGATACACATGATTACTTCAATAACACATGCATCCTACTCCTGCACAATTCTAATGAGACAGGAATTATGGAAAGTGAACACATGGTCTTTCTTCAGAAATATCTGAGCAAAAATTCTATACCCACCGCTGTCATGGATTTTCGTATGTTCAATGAACGAGAATTGGCATCGTGGATCGCGATGGATTATCCCGTCTGGCTGGCATTTTTCGGTAACGAGACCAGTATCACGGAATTTTTCTTTGAGATTTACGTGCCATTTGGCTGTAGATTTATAGTGGCTCAAAGTAGTACAAACGTAATTGGAAAAGAGATCATCACTGAAGTCTATCATGTTAACAGAGGAAAAGAATTGAGATTCCAACAGTTCGGTGTATGGGATGTAAAGGATGGTCTGAAAGGTCCAAGAAATGGTCAAGAAACATATATTAGAAGAAAAGATCTTTTCGGTCAGAATATACGTATTACGTCGGTTCACGTAAGGACGCTCATTTTATTTTTCGCAAGGAAGTTTTATGATAATAATTATATCAATTTTTTTAGACATGCAATTAGTATGAAACAATCGACTCTGGATCCTATAAGAATGATGCATTATCTTGCTGTTAAAACGTTCGTAATGCCTTTTACGACTATGGTCGGCCTACTGCAGGATAACACTTATCGTTTTGGCGTGATCAAAGACTCATCTGATTATAATTTGTTCCAGAACACATCGGATAGAACAATGAGAATGTTGTTTGATCAGTTACTAGTAAAAGAAACTGATTTGCCTAGTAATTGTTTGGATGGCCTAGAACGTATTTGTAGGGAGAAGAAATATGCCTTTATGGCGTTAGATAAAATGGCAATAGTGCTGCAGCCGAAAATCAACTGCAAGTTGGAGTCGTTGGATATTATCATGCAGGCCTCCATAGCGATGGCTGTGCAATCAAATAATCCGTACCTTGGTATCATTAACAGAAAGTTCGTGCAACTTCCATTAATGCGAATCGAGCTGACTTGTAAATCAGTCGAATTTCTACTATCGACGATCGCACGAAGAATGATGTTTTGCAAACTCGATCTCTGTTGGATTTTAAGTCCGACTGTCCTCACATGGGTATCAGTCGATTTCGTGTGCGGTCTACTGATTAGGCCGATTTCCGTGTATATGGGTTTGATCAAAGATACACATGATTACTTCAATAACACATGCATTCTACTTCTGCACAATTCTAATGAGACAGGAATTATGGAAAGTGAACACATGCTCTTTCTTCAGAAATATCTGAGCAAAAATTCTATACCCACCGCTGTTATGAATTTTCGTATGTTCAATGAACGAGAAGTGGCGTCGTGGATCGCGATGGATTATCCCACCTGGCTGGTATTTTTCGGTAACGAGACCAGTATTACGGAATTTTTCTTTGAAATTTACGTGCCATTTGACTGTAAGTTTATGGTGACTCAGAGTAGTCCGAACGTAATTGGAAGAGAGATCATCACTGAAGTCTATCGAGTTGACAGAGGAAAAGAATTGAGATCCAACCAGTTTGGTGTATGGGATGTTAAGCATGGTCTTAAGGGTCCTAAACATGGTTTATATTTTAGAAGAAACGATCTTTTTGGTCAGAATATACGTGTTACGTCGATTGACGACCCTCCTCTCAGTATGCTTCGTCGTAATGCACAGAATGAGATAATAGGAATAGATGGCTTTTTTGGGGAAGTAATACTCCTATTGCAGAAAGCAATAAATTGCACATTCACCTACAAGGAGACCAAAACGTGGGGTATGTGTTTACCAAACGGTTCGTGTTCAGGTGCAGTTGGGATGTTGAAGAACAACGATGTAGATTTTGCGGCGATGGAGTTCATGATGACCTCGGAAAGATTAAATATTATTGGTTTTACACAGCCTAACGCGTCAGATAGAATAATGAAAATGATGTTTCGTCAGTTAATATTAAAAGAAACTGATTTGCCGAGTAATTATTTGGATGGCCTAGAAAGCGTTTGTAAGGAGAAAAAATATGCTCTTATGGCGTTAGATAACATGGCAATTGTACTGCAACAGAAAATCAACTGCAAGTTGGAGTCGTTGGATGTTATAATGCAGTGCCCCATTTCGATGGCTTTACAATCAAACTACCCATACCTTGGACTTATGGAAAATGAACATATACTCTTTCTTCAAAAATATCTGAGCAATGATTTTATACCCACCGCCGTCATGGATTTTCGTATGTTTAATGAACAAGAATTAGCATCGTGGATCGCGATGGATTATCCCACCTGGCTAGTATTTTTTGGTAACGAGACTAGTATCATGGAATTTTTCTTTGAAATTTACGTGCCATTTGATTGTGAGTTTATGGTGGCTCAGAGCAGTCCAAACGTAATTGGAAGAGAGATCATCACTGAAGTCTATCGAGTTGACAGAGGAAAAGAATTGAGATCCGAACAATTTGGTGTATGGGATATAAAACACGGTCTAAAGGGTCCAAGAAATGGTAGAGAACCATATATTAGAAGAAAGGATCTATTTGGTCAGAATATACGTGTTACGTCGGTTCACGACCCTCCTCTCAGTCTGATTCGCCGTAATACACAAAATGAGATGATAGGAATAGATGGCTTTTTTGGAGAAGTACTGCTCGTTTTGCAGAAATCACTAAATTGCACATTTACTTACAAAGAGGCCCAAACATGGGGCACGTGTCTACCAAACGGTTCGTGTACAGGTGCGGTTGGAATGTTAAAGAATAACGATGTTGATTTTGCAGCGATGGAATTCATGATGACCTCGGATAGATTAGATGTTATCAGTCTTACACAGCCTCTCTTCACAACCAAAATAGTGCAGCTGGTAATTCATGTATTGGCAGTCGTCATAGTAGCAGCGTATTCTGCTGCCTTAGTTAGTCATCTTGCTGTTAAAACGTTCGTCATGCCTTTTACGACTATGGACGGCCTACTGCAGGATAAGACTTATCGTTTTGGCGTAATCAAAGACTCAGCTGATTATAATTTATTCCAGGAAGTGGCATCGTGGATCGAGATGGATTATCCCACCTGGCTGGTATTTTTTAGTAACGAGACCAGCATTACGGAATTTTTTTTTGAGATTTATGTGCCATTTGATTGTAAGTTTATGGTGGCTCAGAGTAGTCCGAACGTAATTGGAAGAGAGATCATCACTGAAGTCTATCAAGTTGACAGAGGAAAAGAATTGAGATCTAACCAGTTCGGTGTATGGGATATTAAGCACGGTTTGAAGGGTCCTAAACATGGTCTAGAAACATATATTAGAAGAAACAATCTTTTCGGTCAGAATATACGTGTTACATTCACTTACACGGAAGCCGAATCGTGGGGCATGTGTCTACCAAACGGTTCGTGTACAGGTGCGCTTGGGATGTTAAAGAATAACGATGCTGATTTAGCAGCGATGCAGTTCATGATGACCACGGAGAGATTAGATATTATTAGTCTTACACAGCCTCTCTTCGTAACCAATTATCTTGCTGTTAAAACGTTTGTCATGCCTTTTACGACTATGGACGGACTTCTGCAGGATAAGACTTATCGTTTTGGCGTGATCAAAGACTCAGCTGATTATGATATGTTACAGGACTCAACGGATAGAACATTGAGAATGCTGTTTGATCAATTGGTATTAAAAGAAACTGATTTGCCGAGTAATGATTTGGATAGCCTATCACGCGTTTGTAGGGAGAAGAAATATTCCGTTATGACCTTAGATAACATGGTAATATTGCTGCAGCCGCAAATCAACTGCAAGGTGGAGCCGTTGGATGTTATCATGTCGTGCTGCCTATCGATGGGTTTGCCATCAAATAACCCATATCTTCGTATCATTAACAGAAAGTTAGTGCAATCCCTATTAATGCGAATTGAAATGTCATTCTAA
>SINVm1_gene_04198-mRNA-2-R1-1-A1
ATTTCAGTCACGTCATCATGTGACAAGCAGGTTCCATACGCCACAGCCAAACAAAGAATGAAAAGCGGTAGCCTCATTTTGTTGATGTTTGAACTTTGTTCAAAAGTATCAAAATCTGTCAATTCCGACTCGCGCTTTTTCTTTCGGCTGTTGCCTGATCGAAAATTTCCGTGGACAGCCACTTTGCCGAGGTGTGTTGCGCTCCTTTTTATTGTAACTCTTTAA
>SINVm1_gene_04198-mRNA-1-R1-1-A1
ATGAATAGTATAATCGAGCTGGCGAAATGGATTCTCCTGTGTTTTTGTTTGTCTCGATGTGCTTACGCGCGTCGCATTCTCGACGAACCAAACTCCTATGTTTTGTACGATGGCAAAACACCTCAAGAAATTCTCCAAAAGTATGATGCGAATGAAAAATTGTGGAGTTACTTTGATACGGGAAAACATAGGCAATTTAAAATTAATCCCTTTGAAGATACATGTATAGGTGTTTACATAGGTTCTCCCAGTGAATCTGGCTATATAATGAGTCTGACAGAAACACTATTTGCTACATCGATGAGTCTTTATATTGCTAAATTATTATGGGATAATACACAAGTAATTGTAATGCAATATAGAGAATGGCTGATGTGGTACATTCTTGTTACGTCTTTGATTAGTTTCGTAATTTGCTACCGTTTCGGTCCAGTTACCAATACGAGAACGAAACAAATAATACAATGGTTTTTGCAGCTTGTAGGATTGGCATTGGTTTATCACAGCAGTCACTTCTACGAAGCATCCTTTTCATGTTGCATTGTACTTATACTTTTTTATAATTTTCCGAAAGCAGCTTTTGAGCGATCAAAGAGGCGAAACGTGTTTCCGGAAAAGCGAAAATTATTAAGTGAAGAGCAATATCATCAAGAAGGAATACGGCAAACTAGAAAAGCTTTAAAAGATTTACAGAATTATTGCTCCAGTCCGGAATGCAATCCTTGGAAGACAGTTTTAAGACTGAAAAATCCAATAAGATTTGCGAGATTTATGGAAGGAGATTCACATTTGCTGGAAGACGAAATCGAGGAACATGAAGAAGAAGTTTCGAAAATTCTAGATAAAGATGAATATACAGATGATGATGATTCTTTTTAA
>SINVm1_gene_04157-mRNA-1-R1-1-A1
CCTTTAGCCTTGCACGAATATGGCATCCAGACCACCACCGGTGGTGTAAATCTGCTGAAACAGGCTGTCTTAGTAGATATGGAAGACAGTGTTGTATCTAGGTTTAAGCAAGGCTCGTTGCGTCATTTATTTGACCAGACATGTATTGTAACAAATTACCCAGGATCTGGAAACAATTGGGCGATAGGATATCACGTTCATGGTAATGAATATCATGATCGTTTAGAAGAAAGTGTAAGACATGTAGTTGAAAAATGTGATCGACTTCATGGGTTTTTGTTGATGCATTCCTTGGGAGGTGCAACCTTAAAACTGTTAAAAGATAATTATCCTCAAGTAGAAAGAATTGTATCATGTGTGTATCCAGCAAATACACAAGATACCATAACTGCCCCTTATAACACTCTACTTGCAACTCAAGAACTTGTAGAGCATGCCACGTGTGTGCTTCCAGTAGAAAACAAAGCTCTTTTAGACATATGCAATGCTCAAATAAATAAACGAGATAATGTGGGACAAATAAATTACAATGCCTCGTGTAAACCGTTTCAAGATATGAATAGTATCGTTGTCAATATGTTGTTACACTTGACCAGATTGCAGGACGAAGTATTCACAAACGCATGGTCGCGAAATAATCAATTAATTAGATTAGATCCACTTCAATCTACCTCTGTTATTCTTGCTGCAGCACATATTGCAAGAGGAAATACTACCTTAACTGACATAAAGCGAAATATTGAAAGGTTTCAAAGTAAATCAAAGTTTACTTCGTGGAGTAGAGATTGTATGAAAATAGGATTATGTTCCGTTCCTCCAGCAGGACATTCATCATCATTACTGTGTCTTCTTAATTCATCTGCCATGTCTTCATTATTTAAAAATATAATCCAAGAGTTTTCTAAACTATATAAGAAAAAGGCACATGTTCATCACTATACACAGGTACATGGATTTGAAGAAACACATTTTATTGAGAGCAAAGAAAATATTCTCAATTTATGTGAATGTTATGCAGAAATACAAAATATGGAAGAGACAAGTATCTCTAGATTGCAGGTAATTTAA
>SINVm1_gene_04156-mRNA-1-R1-1-A1
ATGAACAGGCTCTTCGGACGCGCCAAGCCCAAGGAACCGCCACCAAGCATCACGGACTGCATCGCGGGGGTTGACAGTAGGGCAGACTCGGCAGAAAAGAAGATAGCTAGGCTGGATGCGGAGCTAAAAAAATATAAAGATCAAATGATCAAGATGAGAGACGGTCCAGCTAAGAACGCGGTGAAGGCCAAGGCTCTGCGTGTGTTGAAGCAGCGAAAGATGTATGAGACCCAAGTGGACAACCTGCGACAGCAAGCGTTTAACATGGAGCAAGCTAACTATGCTACTCAGACGTTAAAAGACACTCAGGCGACTGTAGTCGCTATGAAGGATGATGATTTGGCAGATATGTTAGAACAAGCTGATGAGGTACAAGAAGCAATGGGTCGTAGCTATGGAATGCCAGAAATTGATGACGATGAACTGGCAGATACCAGCTTCTTAGATGATGCTATTAAAGCACCTAGTGCTCCAGACAAGGAGCCAGGAGCAAGTTCTATCAAGAATAAGGATGGTGTACCAGTGGATGAGTTTGGCTTGCCACAAATACCTGCTAGTTAA
>SINVm1_gene_11864-mRNA-1-R1-1-A1
ATGGGGGATTACAGCGCGACGAGCCTCTTCTCCAGTACCCTGACCAGCCCGAAATCTTGCACGAGCACGAGCAGCAGCGGTAGCAGCAGCAACAACGCCATCATCACGACATCCACGATGCAGGACGATCTGCTGATCGAGAAACAATCTGCCGGAAAGCCCGCTCCGCTCTCGCCGAGCGGCGCCCTCGACACCGTGGCTGGACAGGACAAGTCCAAGGACGTGATCGAAGCGGAGAGCATCGCCATTACCCCGACGACACCCTCGTCGACGGACAAGGATATCACGTGCAGCACGACTTCGGCTTTGCAGGGTTTCGCCGATCCGGGCGGCCGCGTGCCCAGCCTCTGGTCCGCGCCGGACGACGGCGGTTTGCACTCCGCTCTACCGGTCAACGGCTCGATCGCCGCCTTTCAAAATTTTCCAACTGGTGGACCCGCGGGCCTGTTCGCCAGCACCGGTGCAGCCGCTGCCGCTGCCGCTGCCGCCGCCGCGGTTTCGACCGGCACGCGACGCGCTATCACGGCTAGCCACAACTTTCCGCAGCAGCCACAGCAACAGCACGTGGGTAACGCGGGTGCGCCCACCGGCACCAGGCACAGCGGTCTGCAGGTGTCGTCCCAGCAGCAGCAGCAACATCAGCAGCAGCAACAACCTCCGCCGACGTCGCATCCAAGCGTCTACCTACCCGGTAAAGGATACGCCGCGTGGTCGGGCGGAGCGCCGCAGGCTCCTCCCGGCCTGTCTCCTTGGAATCGCGGCAGATCCGTGCCTAATCTACCGCCGCTGCACTCGTCCTTGCACGCCGCCGCAGCAGTTGCGGCCGCGGCCGGTTTGCAAGGCCGCAAGCCAAGTCCGACGTTCCCGGCGGCGGCGCATCCCTCCTGCATCAGCCCGGTCAAGTTCCGTCGGAGCACCTCGTATCCCGGCAAGGGCAACATGTACCCGCCCCAACCAGCACCGACCTTCGAGGTGACCGCCGCCGAGGAGAGGGACCTGCTGCAGATGCCGCCGTTTCAGCAGGTGAGTCTCGCACAGTTTTGCTACAGCTCTCTGAATGAAGTTTAG
>SINVm1_gene_04199-mRNA-1-R1-1-A1
CCGAGTCTTGAAGAGCAAGGTGGTACTCTGCTGGAGGATCCGAATGCACCGAGTCTGGATGGCGTCGGCGTTGGCGTGGGCGGCGGCATAACAGCGTCCCAAGCGGCGCCGCTCTCGTCGCCGAGCCGGAGCAGTCCGCACAGCCAGGGCAGCGAAACCGGCGAGCGTTTCTCCAGGAAAGTCTTCGTCGGTGGACTACCGCCTGACATCGACGAAGACGAGATCACAGCCAGTTTTCGCCGCTTTGGTCCGCTCGTCGTGGACTGGCCCCACAAGGCAGAAAGTAAATCTTACTTCCCACCGAAAGGCTACGCATTTCTGCTATTCCAGGACGAAGGTTCGGTGCAGCAGCTGATAGACGCCTGCATCCAGGACGAGGACAAACTTTACCTTTGCGTAAGCTCGCCCACAATCAAGGATAAGCCTGTGCAAATCCGACCTTGGCGGCTCAGCGACGCCGATTTCGTGCTGGACGCGTCTATGCCGCTCGATCCGCGAAAGACGGTCTTCGTCGGCGGGGTGCCGCGACCGCTCAAAGCCGTCGAGCTCGCGATGATCATGGACCGGCTTTACGGCGGTGTCTGTTATGCCGGTATCGACACCGATCCTGAGCTCAAGTATCCCAAAGGTGCCGGCAGGGTCGCCTTCAGTAATCAGCAAAGCTACATAGCTGCCATCTCAGCCAGATTCGTACAGCTGCAGCACGGCGATATTGATAAGAGGGTCGAAGTTAAACCATACGTTCTGGACGATCAGATGTGTGATGAATGTCAAGGCCAGCGTTGTGGAGGCAAGTTTGCGCCGTTCTTCTGCGCCAACGTCACTTGCCTACAGTACTACTGCGAACATTGCTGGGCAACTATCCACTCCCGGCCAGGTCGGGAGTTCCACAAGCCGCTGGTGAAGGAGGGCGCGGATCGGCCTCGGGCCGTGCCTTTCCGCTGGTGTTAA
>SINVm1_gene_04158-mRNA-1-R1-1-A1
ATGGATCTTCCACTCATGAGTGATTATTTGGAAACGTATTCTGGCAGGGATAAGATGTTAAGAACCCTGTCTTATACAGCAAAATTACTTACTGTTACGGAAAAGAAACTCAAGACCTTTGGAAGCCAGATGAGCGAGTGCAGAGTGATGTTGCGCTTACTGGATGATCTTCCGATGCTTCACTGTGTGATAACATATGGATGGGGCAAGCAGGAACCTGACTGGTTGATTAGATGGAGTCAAGTGATCCAAAATGTAGTAGACATTGTTTATTCTCCCATAGAGACCATTGCTTGGGCTGGTCAGCATAATATAGTGTCGATTAATAATGACAAGTGGGATCTTGCTACAACTTGGTTTTGGATAGTTTCCTTACACCTGTCCTTATTAAAGACGTTGAGACTATTACAAAAGCTTCAGAAATACAAAATAGGATTAAAAGGGAATAATTCTAATATGCAAACCATGAAAGACCTTAATAAGCAGCAGCAAAGTGCACTATTGACGTGCACACGTACTGTGCTGGATATTTCTTATGCAATTAGCTATTTACCACCTGGAGTACTTTGGGGAGGCCGTTTAAAAACGTGGCACGTTGGAGCACTTGGTACAATATCGTCATTAATTGGACTTTGTCAAGCTCTCAGTCGTCAAATGAAAAATTGA
>SINVm1_gene_04159-mRNA-1-R1-1-A1
ATGTCACATCGTGATATCGATAATAACAGCATGAACAACTTGTTGGACGAGAAGATCATCGATCTGGAAAATTGTAGAAAATTAGTCAAATCGTATATCGATTTGCACCTGTATAGTGCAGCCTTGTTTTGGGCCGACAAAGTGGTGTCGTTGAGCAATGAGGACCCAAAAGATGTATGCACTCTGGCGCAGTGTATGTACCTCATGAAGCAGTATCATCGTGCTGCTCACCTTATAAAGAGATATGGATTAGAGAAGAGCGATGTGATGTGCCATTACTTAACTGTGAGGTGTCTGCTGGAAGCAAAAGAATATAATGATGCCCTTCAAGTTATTAATGAATCTGAAATATGTACAAACATAACGCAAGCAGGTATTACCTTTGCCGATCGTACGGACATTTTTCAGGATGCTCCTAAAAATGTCCAGAGTTCAATATTATATGTGAAAGGACGAGTATACGAAGCTATGGATAACAGAGCAGTGGCAACTGAATGCTATAAGCAAGCTTTACAGTGTGATGTTTATTCGTACGAAGCGTTTGAAGCTTTGGTGCAAAATCAAATGCTTTCAGCTTCTGAAGAACTGTTGGAATCCTTGCCATTCGCTGAACAGTGTACGAAAGGTGAAGCGGAACTCCTACGACTATTGTACGATAGCAAATTAAAGAAATATCAAGAACCAAACACGAAACAGTCATTAACTACATGTAGTGTAATGGGAATTTGTGTCACTGAAAGATTAGCAGACAATTTGGATATGGAAGTTGCGAAAGCTGAAAGATTATATTATAATTGTGATTATCATCAATGTTTCTCACTTACAGAAAAAATCTTGAAAAAAGATCCATATCACAATGCCTGTCTTCCAGTGCATATTGCCTGTTTAGTTGAGCTTAAAAAGACCAACGCTTTATTTTATCTGGCGCATAGATTAGTTGATTTATACCCGGAAATGGCGTTGGCATGGTTTGCTGTTGGATGCTATTATTACACTATAGGTAAAAGCGACCAAGCAAGAAGATACTTAGCGAAAGCTACTGCACTGGACAGACTATTTGGTCCTGCTTGGTTGGCATACGGACATTCCTTTGCGGTTGAAAATGAACACGATCAAGCTATGGCTGCTTATTTTAAAGCATCGCAGTTAATGAAAGGTTGCCATCTTCCGCTTTTATATATTGGATTAGAGTGCGGATTGACGAATAATCTAAAACTGGCCGACAAGTTTTTTCAACAAGCTCAAGGAATAGCGCCGAACGATCCTTTTGTAATACACGAAATGGGCGTTATATGCTTCTATAATTTAGATTACAAAAATGCAGAACGATTATTTAAGAAAGCTATGAAAAGCATTCAGGGTGACCTAAGGAATGTGATTCTTCCTAGTAAGTGGGAGGCGTTACTGAATAATCTAGGCCACACTTGTAGAAAAATGAAAAAATATGACGAGGCATTAGAATACCACCAGCAGGCGTTAGTCTTAGATCCCCTGAATCCATCGACCTATTCATCAATCGGATTTATTCACGCGCTAATGGGTAATATCCAGGAGGCGGTAGATGCTTTCCATAGGGCGCTCGGTCTCAGGAGAGACGATACATTTACTGCAACCATGTTGGGTTACGTCATGGAGCAGCTGATTGATGAGGCACCCCCATATCCTGATGCGCCTACAGAGGTACCAAAATATAAATCTGAGACAAATGAAAGGTTACCTGAAGATAATGAAGTTAGACTCAGCTCAAGCAATCAAAATATCGATAAATTGAGAGTAAATCTATTCTCTGGAAGCTGGGGGGAGAATTCCGGCAAAGGAGAAGCTAGCACGCCCAAGCTGGAGCAACAAACACGAGACGTACTGGTCGTTAATTACTCGAACGGTGATAGTTCCGAATCTGACATCACACTGGTGAGCGACGAGACCGACGAGACAGACGTCGGATTCGACTACGTTGCACCGATGCATCATCAAGATCCATTGCATCATCAGGATTTGCAATCCATCAACAATCTGTTGCTCGATTTACCATCGCCGCCGTCGCCATCGCACCTCCCGAATTTCTCGCAGGATGCTTCTACCTCTTCGCAATCGGACAAGAACATCAGTACTGATGGCGACAGTGCAATCTCGGATATGTTTGGGCTAGGCTTGCCCCGAGGATCTCTGATGGGAAATCAATCCACGATTGGCACCCCGAGTTATCGTAATTATCAATTATATGGCAATTACGACCAATCTCCTTCACAACAGCATGAGTGTCATCGGAATCATGGTTTCTGCTCGAGTACCTCAGGCCTGGACATTCCAAGCTCACCGAATTCGATGACCACTCCTGGCAGCCCGAGCACACCTGGCAGCTTCACCTCGGATCCATACAGTTATTCCCGGCTGTCCTTTCAATATCCGGGCTCTTCGTCATCGCCCTCCGATTCGTCATATTTTGGCCGTCCTATACGAGGCTGCTCTACACCATACAGTGATTGTGGTAGCCCAACATTGGAATTCTCTCATCTTTTGGGCTGTAATGGCTCGCGTTCCAACTCGCCGGCAGACTCGGAGACAAGCGGTATTGGTAGCGCGGATGGATCACTATCCGACATAATAATGAATTGTTTGTCGCTGAATTCCTCATCGAATTCTTGCTTTCCTCCGTCCCTGGACTCCATAATATCGAAGACGAATGCGTGCCCAAGCAACAGAACGGCGTTCGAGCGTATAGCTGTAAAAAAATATTTGTCATCGTTACAACAGAACTCAACGAGTTCGCATTATTATCAGCATCATCACGGACTTGGGCAAAATCGCAGCAATTTTCTTAATTCTCTATTGAGTCATGAGAAAAATTGCTGTACCGGTCTTGGAAACGCCGCACGCAGATTGGCCCAACCAGTGTCCCTCGATCGGGTAGCAAGATCCCACCGAAGTGCCGCTGCACATTGTTATCCAACATGCACATGGAGCGGTTATCTGCCTCAAAGTACTGAGGAACCAGTTGCTTACTCTACCAAAGTTTTTTTGGGAGGTGTACCGTGGGATGTAACAGAAGCTATCTTAATTTCAACGTTTAAACAATTCGGGCCGGTTCGCGTGGAGTGGCCTGCAAAAGCCCCATCCGCTCAGCCAAAAGGATATGCTTATATTATATTTGAATCAGAGAAACAGGTCAGGGCAATGTTATCTTGCTGCACCCACGATATTACTAATGGAAAGAGATGGTATTATAAAATTATATCCAAGCGTTCAAAGCCGAAAGATGTGAGTCATCAATTTATAATTTTAATTTTGCATACATCCGTTAAGATGTCATTAAGATTAAAATTTTGCAATTGTATTACATTATTTCAGGTGCAAGTGATTCCATGGATTCTCGAGAACAGTAACTATATCAAATCTTCATCGCAGAGACTCGATGCACACAAAACCGTGTTTGTTGGCGCACTACACGGAATGTTAACGGCCGCAGGATTGGCGAAAGTCATGGATGATCTTTTCCATGGAGTTATTTATGCAGGTATCGACACGGATAAGCATAAATATCCTATAGGTTCCGGTCGTGTTACATTCAGTACAAAACAATCGTACTTCAAAGCTATCACCGCTTCATTCATAGAAATTAAGACTGACAAATTTACAAAAAAGGTATGCATGCTTCCGATACTTCTGCCGCAACTGCTGGCAGTGGCAACACTCTGTGGACTCAATGTCACATCACACACCTCTGACGCGGAACTCGAAGACGAATCAAGTGATAGGCTTGAATCCAAATTTCGGAATGAACAACTGTTCCCGTATGTCAAATACGACGATGATCTAAAAGAGGCGGGTCCACTTGTACTTGCGCGAAAAGATCTTGTACACGCGCGGCTGGTAAAATTGTTTTTTATTCGCACATCCGTCGTCTTTCTCTCCTGTTTTTGTTCCTTTTTGACTCTACCGGTTAAACCGACGTTGCGCCACCTGATCTAG
>SINVm1_gene_04160-mRNA-1-R1-1-A1
ATGGAATCCTTGAAATTGATTCAATTATTCCTGGCGAGGAATCTAGACGGAATGACAATTAATGATCTGAATGATCTGTACCACACTCACGTCGGGGAATACATTCCTTACGATAGATCTGGATTTACAAGCCTACGTGAATTTTTGAAAACTATTGATGTTTTGGAGATAACTCGTAACGAACGTGGTTATGAAATAATTAAAATCAATAATCTAGTCTTGGAGGAGCAGTTAGCAGTTAGAAAGAGACGACCTCTATCCGAGAGACACAAGGACACTTTAATTTATAATAACGATCCATCGAATGTACGAAATCAAGGTTTTTTTTATCTTCATAATATGTTTTTGATAACATATACACACATTCGCAGAGGCGAATAA
>SINVm1_gene_14327-mRNA-1-R1-1-A1
ATGCTATCCCTTCCACCATGGTCCATTCTGTGGGTACGTTCGTTTATGCAGTCACTACCGCAGATGTTCGTTTACTTCATCTACGAAAGCAACTGCAGTGCAGTTTGTCGTTCGCTTACGCAGGAATGCATCCCATCTGCGCAGAATTTATATTTCTTATCTGTTTCTATATTCGGTAACATTAAGACTATTCTACAGAAGATGCAGTTTGAATTCAAAAACGTGTTTCTCATATCGAAAGATCAATCTGTCTTCGTCTTACGTATGGTGAAACGTATTGAAGAACAGTTGAGAGTTGATGACGCATCGGACTTTTCTCAAGCGGCAGTAAATATGGCGCATCAGACCTTTGAAGAATGCGCCATTGGCTATGGTAAAGGACGTGGAGCACTTTTATTCAATAACAATGACACAGATTATAGTGAAAATAATGACAATGCTCATGAAGATTATGAAAATAGATATAATGGCAAACATAATAAATTTGAAGGACGCAACAGACAACAGGATAGTGATGGGCCGCGTCATGGAAACAATAGAGGAGGTGACAATGATCGTAAATGGCAAAGTAATTGGAGAAACCAGTATGACGACGGTGAAACTGAAGATATCGGCTTTAATGGACACGTCAGATCTAGAAGAGATAGAGATGATAGAGGTGATAGAGGCGGCAGAAGAGGTGGAAGAAATGGTGGTTATGGCAGAAATAGGGATAACGATAATAATGATTTTGAAGATAGGAAATCTAGAAGAGATAGAGGTGAAAGAGGCGATGGTGATTATGGCAGAAATAAGGTAGAAATAGATATAAATATGAAAATAGATATTATTATCAGAAATAGATATTATCATCATAATGATAATGATAATAACGATTTTGAAGATAGAGGACATGGACGAAATGACGATGAATCGAAAGAAAAACCAAAAAAGAAAAAGAATTATATCCCATCAGAACAACCAAATGATGAAGGTTGCTTATTTGGGAATGAAGTTACAATGGGAATAAACTTCAATAAATATGACAGTAACATAGATTGTAGTGTAGGAGGCTACAATAATAACAAACAAACAAACTGTAAGGAAAATAATGACTATACTAACAAAGATTATGAAAATAGATATAAACATAGTAATAAATTTGAAGGACGCAATAGACAACAAGATAGTGATGGGCCGCGTTATGGAAGCAATAGAGGAGGTGACAATAATCGTAAATGGCAGAGTAATCGGCGAAACCAGGATGATGACGGTGAAACTGAAGATAACGGCTTTAATGGACACAACAGACCTAGGAAAGATAGCGATGATAGAGGCGGAAGAGGAGGTGGTTATGGCAGAAATAGGGATAACGATGATAATGATTTTGAAGCTAGGAAACCTAGAAGAGATAGAAGTGAAAATGATGGTTATGGCAGGAATAGAAAGAACAGTGAAAATAATAATTTCGAAAATAGTGGACATAAACAGAACGACGATGAATTGAAAGAACCAAAGAAGAAAGAGATTTGTATCCCACCAGAACAACCAAATGATGAAAGTTTCTTATTTGGGAATGAAGTAACAACGGGAATGAACTTCAATGAATATAACGTTATCGAAGTAAATGTGACTGGTGAAGGTGCACCGCATCCAATAAAATCTTTTGACCAATCCGGCCTTAGAACTGATCTGTTGCAGAATATTAAAGAGTCAGGTTACACAGAGCCTACTCCAGTTCAAAAGTATGCTATTCCGATTATAATGAGCGGCCGCGACTTAATGGCTTGTGCACAAACAGGCTCGGGCAAAACTGCGGCATTCGTACTTCCAATTCTACACTTGCTGTTGGAGAATCAAAGAGATTTAGTTAAAACGGGTTCTTTCTGCGAACCACACGCGATTATTATATCGTCTACATGCAAACTTGCTTTGCAAATTTATACACAATTCAAGAAATTTTCTTTGAACTCTGTCATACGTGTCGAGTCGATTTCTGAAAGAACGTCATCTATGTCGTCGTATCTAACAAATAAAGTATGCAACGGTTGCCACGTTTTAATCGCAACTCCAGGCAGACTGTTGGATTTTATTGAACGAGGCAAGGTTGTACTTTCTTCCTTGCGCTTTTTTGTACTAGATGAGCCTGATAGAATGCTTGATATGGGTTTTCTGCCTGATATTGAAAAGATAATGGATCATGAAACAATGGTAGCTACGGAAAAAAGGCACATGCTTATGTTTTCCGCTACTTTCTCGAAGAAAATACAAAAACTTGCTGATAGATTTTTACAAAATTATTTATTCCTCGAGGTTAGGATTGTCGGAGATATTTGCGCTGATGTACAACAGAATTTTTACCAAATATCTGGTCAATCCAATGAGCTAGAATTGCTCATAGAACTGTTAGGGAAACAAAATAAACTTGGTAGTATACAAGATACTTTAGTATTTGTCTCACAGAAAATTCAGACGGACATGATTGTCTCTTTCTTATCGGAAAGAAATTATCTCAGCGCACATATCGATGAAGATGGATTGCAAAGAGAACGAGAAGAAACACTATTTGATTTTAAGCAAGGAAAAATGCCGATTTTGGTACTAACAACGCTTGCTGCGCGAAGCTTGGATATTAAAGATGTTTCGCACGTAATCAACTTCAATTTGCCAGAAACGATCAACGAATATGTTGATAGAATTGGACGAATTAGTACAGTTGGAAATTGTGGAAAAGCAACTTCATTTTTCGTTCCAAAATTTGATATGCCTCTCGCAGGAGATTTGATAAAAATTTTAAAGCAAGCTGGTCAGGTGGTACCTGATTGGTTAGAATCTATTGGTGGTGGAGAAAGCGGAAACTACTTCATGTCAGGAAAGGGCAGAAGATTTGGCGGAGAAGATATCAAAGCCGTAAAAATGGCTGAACAACAGAGGGAAGTTCGTTTTCTTAAGATTGTTGGAGATGTTTGTGTTGATGTAGAACAGAATTTCTACGAAACTGATCATACCGAATTTAATCATACCGATAAGCTAGAATTGCTCCTAGAACTGTTAGAGAAACAAAATAAACTTGGTAGTATACAATATACTTTAGTATTTGTCTCAGAGCAAGTAAACCCGAAGTTGATTGCCTTTTTCTTGTCGTTAAGAAACTGTCCCAATAAATATATCGATGAAGATGAATTGCAAATAAAACAAGAAGAAATACTATCTGATTTCAAGCAAGGAAAAATACCGATTTTGGTATTAAAGACGTTTGCCGCGCGAGAATTTGAAATTAAAAATGTTTCGCACGTAATCAACTTCAATTTGCCACAGACGATTGACGAATATATTGATAGAATTAGTCGAACTAGTAGAGTTGGAAATCAACTAGGAAAAGCAACTTCATTTTTTGATCCAACATTTGATCGATCTTTGGTAGGAGATTTGATAAAAGTTTTAAAACAAGCTGGTCAGAAAATACCCAATTGGTTGGAATCTATTAGTAGTGGAGAAAGCGAAGACTACTTTATTCCAGGAAAGGGCAGAAGATTTGGTGGGGAAGATATCAAAGCCGGAAAAATGGCTGAACAACAGAGGGAAGTTCATTTTCTTAAGACTGTTGATATTTGTGCTGATGTAGAACATAACTTCTACGAAATATCTGGTCAGATTAAGCTAGAATTGCTCACGGAACTGTTAGAGAAACAAAATAAACTTGGTAGTATACAATATACTTTAGTATTCGTCTCAAAGAATAACCAGACGCGCCTCGTTGTCCCTTTCTTATCGGGAAGAAATTTTCCCAGCACATATATCGATGAAGATGGATTGCAAAGAGAACAAGAAGAAACACTATTTGATTTCAAGCAAGGAAAAATACCGATTTTGGTATTAACGACGTTTGCCGCGCGAAAATTGCATATTAAAAATGTTTCGCACGTAATCAACTTCAGTTTGCCACAATCGATCGACGAATATATTGATAGAGTTAGACGAACTAGTAGAGTTGGAAATCAACTTGGAAAAGCAACTTCATTTTTTGTTCCAGCATTTGATGTACCTCTCGCGGAAGATTTGATACAAATTTTAAAACAAGCTGGTCAGGTAGTGCCTGATTGGTGTATGCGTGTGAAGGACAATCCGTTTAAGCTAGTCAAATACAAAGGATGTGTGACCTAA
>SINVm1_gene_04204-mRNA-1-R1-1-A1
ATGTATGGTACTTTCTTTTCCCAGGCTACGAAGGAATTTATAGAAGCTGTGAATAGATGTAGAGCCGGTAGACGAGCTGGGCCAGTATCCTGGAGCACAGCGGTCAAGTTTCTAGCGGCACGGAAGTTTGAGGTTCAACGAGCGTTAGCTCTGTACGAGCAGCACGAGGCCACTAGGAAGAGAGAAGGATTAGCAGTCCTATATCCTACTCAGGAACCCCTGCTCAGTGAACTATACACGGGAAAATTTACTGTCCTGCCATCAAGGGACGCAACAGGTGCAGCGATAGCCATTTTCACAGCGCATTTGCATCTTCCACAGAATACCACGCATCAAACAACTCTGCAAGGTGTTGTATATCAATTAGACGCTGCCCTGGAAAGCGCAGAAACGCAGAAGCATGGACTAGTTTTTATTTATGACATGTCCGACAGCAAGTATCAGAATTTTGATTACGACCTATCGCAGAAAATTCTGACACTTCTAAAGGACAACGAGGACGAGGGCAACGACGACTTCACGAGGACGACGCTTCTCGAGCCCACCGCCGCTGTCCTCCCGCGTGCGGTCCTCCCGCGCGCCGGTGTTATACTAATCTCGCGCTATCGATTAACTCGACCGAGTGTACCGGCAGTGATTTCGACTCAAAGCGGAGGCCTCTCTGCCTGTCGCTCCCGCGTAAGGACCTCGACGCGCCGTCGATCACGCACACGTCTACGGCGTGATATGCCCGTGACTCCAACAGCCGCGTCGTCCGGTGGCGACGATTACCTTCGCCGCTGCTTAACGGCGCCGTTGTGGTTTAAAGCGCCCTTCAAGATCCTCCGATTATTTGTTCGTGAAAAATTGAGGGACCGAGTGTTCACAGTATCTATCCCTCAACTGACGTTGCATATCCCGCGAGAATCATTGCCACATCGTTTAGGCGGCACGTTGGAGGTACAGCATGAAGCTTGGCTACTACATTGTCTTAAATCCATGACGAACCGAAGTGGGGGTGAGCTGTGCGAGGTCACCCCAAGAGTAGGTACACCTGTATCGCCCACGGCGAACGATAATACGATTCATCAAAATCCGAATGGAACTACAACTCCTATAATCGATAAGAACAAACAGGTGAAAAATGGTGTGTCGAATATCGGCGACATTGAGATCACCACCGCGAATGCTGACGCTTGGATCGGAACCGATGAGGCTTCTGGTTTTAGCGACGACGATAGTCTTCACGGTGATCCTGGACTTCAGGCTGTGACCATGGAGCAGTTTATAGCCGATATACATTCGCGAGGACGCGATGGTCTCATAGCGGAATACGCGGAAATTAGACAAAGACCGCCAGATGGTTCATTTAATAATGCAAAGTTAAGGTCTAATCAATCAAAGAATCGCTACACCGATGTGCTTTGTTACGATCACAGCAGAGTCTGCCTTTCACAAATAGACGGAGATGCGACGTCTGATTACATAAATGCAAATTTCGTTGACGGTTACAAACAGAAGAATGCATTTATCAGTACTCAGGGTCCTCTTCCGAAAACCTGCGGTGATTTTTGGAGGATGGTTTGGGAACAGCAAACGCTAGTTGTCGTCATGACTACGAGAGTGGTGGAAAGAGGACGTACAAAATGTGCACAATATTGGGGCCCGGAACCAGGTGATGAAGTACAAGCGGGTGGCTTCACCGTAACCACCCTCGAAGTTGATACAAATCCAGATTATACAATATCCATGCTTCTTCTTACAAACAATAAGACTGATGAGACGAGAGAGGTTTGCCATATGCTGTACACGGTGTGGCCAGATTATGGTGTTCCTCAGTCGGCTAAGGCTTTATTGCAGTTCTTGGCCTTAGTCAGGCAACAGCAGAGCAAATTGCTCACTAGCAGAGGAGACACATGGGCTGGACATCCGCGAGGACCACCCATAGTTGTACATTGTAGCGCTGGCATCGGAAGAACAGGTACATTTTGCACTTTGGATATTTGCATATCGCGACTAGAGGACACCGGTACCGTAGACATACGAGGAACTGTCGAGAAGATTAGAGCACAGAGGGCCTACAGTATTCAAATGCCAGATCAGTACGTTTTTTGCCATCGTGCTTTGGCGGAATACGCGCTTTCCAAAGGGATGCTCAGTGCGCAGCATCTCTCCATGTTACCTCCACCGATCGAAGAGGATTCTGATTAA
>SINVm1_gene_04205-mRNA-2-R1-1-A1
ATGGAAGAAACTTTCTCATCGAGATATTCTTGTATGTATCTCGATGCATTGTGTTTTTATGGCGACGTATGTATCGGTTATGTGAGCGGCGGGGTGCTACAAGTTTTGTATGTCACTTCGAGTAAAAAAAAACAACTCTTGTCCGATATTAACTTTTCGAGATGTAACGGTGGGTGTGAAACGCCGTTGAATTGA
>SINVm1_gene_04205-mRNA-1-R1-1-A1
ATGCAGTCGGCCACGATGGGATGGAGCACATTCATGCAGGTACCGCCACCGAGGACTCACGGGTCATTGGCTCATCCCTCCGCTCACCATACTCTTCCCAGCGGTCCACCGGGCGGGTCCGCCGCCGCCCCTGCCATCACGCATCCCGTCGTCGCGCAGCAGCAACAGCGGGACCGCGAGGAGCGGGAACGGGAGCACCTGGTGGCGGCCGAGAGGCTACACCAACGGCAGGCCGAGGCCAGGGACGCGCAGCAGAGGGTACGCATGTCCGTGCAAAATGAGCAAGGGAAAATTCGACCTTTGAACGTGCCCGGGAAAGTCGAGTATCCGCCACCACCAGCGCACTCGCGGACGTCAAAGTCGTCGCTGCAGGTCGCCGCTCTGCACGAGAAATCGTCAGTGGTGGGACACAACCCGTCGCACAGCTCGTTACCGAAAGCCGAGCCGAACGTGAACTTGTTCAATTACTCGTCGACGTATCAGTCGCAGCCATCCTGCACGCCGTATTTGCACGACCTCAAGATAAAGAACGAGATGGGCAAAAGCGGGCTGGCCGGCGGCCTCGAGAGGGACCATCACGGCAGAGAGGTGCTGCAGAACCCGCCATCCCTGATGCCGGATCACAAGAGTTCGGTGATCGTGAAGAACGAGGGGAGGGAGCTGCCGAAAGCACCGACGCCGCAACAGCACTCGTCCAGCCCGAAGATAATGCCTTACATGAACGTCCAATCGGTGGCGCCGCAGCACAAGTCGTCGGCGTACGAGTACAGAAGCCCGACGCAGAGTCCGCATCATCTGCATCCCGCGCATCTGGACGGGCTGCAGTCGGCGAAGAGCATCGCTGGTGGTGGTGGTGGCGGTGGCGGCGGCGGCGTCGTCGGCGTCGGTGTCGGCGTCGGTGTCGGCGTTGGCGTTGTGCCGACGACGACTCAACTACCGAGTCCGCACGGTCATCCGCCACCGCCGCCGCCGTCGGCGCAGTCCGAGCCGCGGCTGCATTCGCACAATTCCCGCCAGTCCCCGCACCCGCCGCCACCGCCGCATCCGTCGCCGCCTGAATCGCGCTATCTCAGCAGGTCGGAATCCACGGGTCTGCCGTACGGCGCGGCCAAGTCCACGTATCCGTATCCGCATCCGCATCCGCCCACGGCCTCGCCGGTGTCGACGCATTACGCCACGCCACCGCCGGCCGGCGCCAAGCAGAAAGTCAGCAGCCCGGCGCCGCCGCACTTCTACGGCGAGCCTAACTCCGGCATCACGGCCGGTCTACCGGTCTGCCGTGCCTCGAAAACGCCTGTCGCCGCGCCGATGCCGCTGACCTCGAAGGCCGGCAGCTCGCCTTACCAGCAAGTGCCTCATCATCACGGGGCTCCGCCGCCGCCGTTGCCCCGGTCCGTCTACGACAGACACGGCTTCCCCGGCTCGTTGCCGGGCGCGAAACTGCCGCCGCCGACGTTGCACGGCTCGCCGCCCACGGCTGCCTCGACGCCGCTCTCCAGGCCGATCGCTCATCCCGCTCATCCCGCTCACCCCGTGCATCTCAATACCAGCCCGCACCAGCAAGTGCCCGGCCAAACGTTGCAGCACACGCAGCCGCTCGATCTCGGTGTCGAGAGGTCGGGCTCGCCCAAGAGGAAAGCACCGACGCCGTTGTTGTGCGACAATGCCAGTGGCCAGCCGGTGTCGTTGGAAGTCTGTAAAAAGCGAAGAACCGAAGAGCCGCAACCATTGTCTCTGCAATCGGTCGGCCCACCCGTTCTCTCCAGGGTAAGCGAGCCCAGTCCGCTCATCGCCTCGGCCGCCACGTCCATCACCACGGTAGTCAATACCGCGGCGTTGCTGGCGCAGCCCAATAGTCAGGCGACGACGCAGGAGCAGCCCGCCAGCGGAGACGCGACCTCCATGCGACCTTCTAGCACCGGTAGCAGCGTATGTTCGTTGAATCCGACTCCGGCGCCCAGTGCTCCCAGCACGCCCGCCAAGACCAATTCCAGCAACGCGGATAGCGAGAAGTGCAACAGTCCGGCACCGAGACCGCCCAGCAGCACTAGCTATCCCGTGCACAAACTGAAGAAGGCGTGGCTGCAGAGACACTCGAGGTGCGAGGATGGCACCGAGAACACCACCAGCATGGCCAGCAGCGTCACGTTACCTCTTACCATCACCCGCGAGACATCGTCCAACGCCTCGTCGAATACGAATAACAGCAACGTCTCGACCACCTGTTTGCCCAGCGCGGTCAATTCGATTCACAATATCGGTAGCATGGCTGTGAACAGTATCAACAAGAGCAAAGTTACCGGCAAGAGCGGCCGAAAACCGGCGAATAAAGAGTCGCTGAACGGTCACGCTACCGATACCAGCAAGACCCCGCAGGAGGACTCGTCTAGCAGCGACCCGGAGAGAAAGTCGCCGCCTAAACGGAAACCACCCAAGGTAAAACGAAAGAAGGGCGCCGCACGGAGGCAACAAACGGCCGCGGAAGATCAGCGGAGGCGGAAGGAGGACAAGCAGGGCGGCGGCGCTGGCTCTGCCAGCGACACCAGTGAACAGTTGAGCTCTATTCAGCCTGCGTCCAGGGTTCGGCACACCACGGCCAATTCCAACAATTCCTCGGGAAACGGAGGTAACAAGGAACCTAGGAAACGTGGTAGGAGACCAAAGACTACGAAGAACAACGAAGTGGGAGGCGAGGACCAGCAACCCCGTCAAAAAAAGGAACGTAGAGACGACAGCACAAGCGGCGGTAACAGCGGCCCGGGCGGAAGCGGCGGACGGGGTGATCCCTTTCGTAAGCCGCCGATATCGCAACTGAAGAAAACCGGCGAAAGCTGGCTGCAGGATGGCGCCTGTTTCGAGGTGGCTCCGAAATTGGCCAAGTGCCGCGAGTGCCGATGGACGCCGCACCAGCGCTCTAAGAACCTTCCTCAGAATATCTTCTGCAGATTCTACGCGTTCCGCAGACTGCGTTATACCAAAAACGGACAATTGGCCATAGCGGGATTCAGTGACCCACACAAGGACGCATCCGAGGATGATCTTCGATTATGGTTACCAGGAAAAGATAATCAAGAGACAACAGGAAAGGATGACAAGTCCGAGAAAAATGAGAAGGACAAAGGAGACCTAGACTTAGAAACGGCTCATCGGCTGCTTCGGCAGGTTGGCGATCAATTCTGTGATCTTTTACACCAAGAAAAGGACGCCCTCCAAGAACATATGGCTGAAGCGAGTTCGGGGGTTATAGACGGAACAGTAGCGTGGAAACGAGTGATCCAGGGTGTTCGAGAAATGTGCGACGTGTGCGAGACTACCTTGTTTAATTATCATTGGGCTTGTGGCAAATGCGGCTTCGTCGTATGCATCGATTGTTATAAGGGACGTAAAAATGGAACGGTCAAAATCTGGGGTGAAAGTGGAAAGGACAGAGACGACTTTTCGTGGCTTCTATGCACGAATAGGCAAGTACACGAACCAGAACGACTCATGCTCACGCAGATCATCGCCGGCGACAGTCTTTTGCGACTGGGCCAGCGTCTACACGAATGTCGTGCGGAATGGGCAATCCCGCAACATTGCGCTTGTTCTCTCGTAGCCACGTTACAACCGAATGAGATTCTTCGAAATCTGATCAAAGGCGATTCCGTACCCATTCTCAACGGAAACGTAAAACAGGAAATAAAAGAGGAGAAGAAGGTAAATGAATCTAACGGCTCATCGGAGAGCAAAGCCAACGGCGAGGACAAAAACTCGCCGCTGAACTGGCTAGCGGATGTGGCGCTGCAGAATCAGGACAAGAACGAGAGCGGTTCAAGCTCCGACTCGGACGACGATCGCGAGGGTAATTACTCGACGTTGCGGGAATTGCTGATAAGGCCGTCGCATAAATCAAACGGCGGTGGTGTGAACAACACTACACAGAACAACGTTGCTAAATCCGGTAAAAAATCGAAGATGGATACGCTCGACGAGGTCATATCCAGCGTGATTGAGCATAGTGTGAAAAAGGAAAAGGACAGCGGCCTGGATGACGAAAAGCCACGAGAATTGAAACATTTCGTGCGACGCTACAAGTGGACGCAGCGTGGTCGTGAGCCGTTACCTATCAGAATTATGACGGGAACAGAGAGTCAGAGTCTTTATCCGGACGTGCCGCACTCTTGGCTCTGTGACGGCAAGCTGTTGAGATTAAGCGATCCAAATAATCCAAACAATTACAGAATATTCCAAGATCAGTGGAAACGGGGACAGCCGGTGATCGTGTCGGACGTCTCCAAGGCGTTGGACATGAATCTCTGGCATCCCGACTCGTTCGCTCGCGATTTCGGCGACGAGAAGAACGATCTCGTTAACTGCATGACCGGTAATCTGGTACCGAATCAGCCGATGCGCAAGTTCTGGGAAGGATTTGAGTATTATTCTAAACGGCTCAAGGACGAGCGAGGAAATCCCATGTTGCTGAAACTGAAGGACTGGCCGCCCGGTGAAGACTTCGCCGAGCTGCTACCATCGAGATTTGCGGATCTGATGAAAGTTCTTCCATTGTCTGAATACACACACAGAAACGGCAGACTGAATCTGGCAAGTCGTCTGCCTAATTGCTTCGTGAGACCGGATTTGGGCCCGAAGATGTATAACGCTTACGGTTCCGCTCTTCATTCCAACAAAGGCACGACTAATCTTCATCTTGATATCTCTGACGCCGTGAACGTTATGGTATACGTAGGAATGCCAAAGGATGTTAATAACGAGGAAAGTCTCAAAGCTAAGACAGAGGCGCTGAGAGCGATTGACGAAGCAGGCTGTGATATTTTGACGCGTCGGCGCGCTCGTGACGAGAAGGAGAAACCTGGTGCCTTGTGGCACATTTATGCAGCACGTGACGCAGACAAAATTCGAGATCTTCTGAATGCCGTTGCCTTAGAACGCGGGGCTCGTTTGGAACCTCATCATGATCCCATACACGACCAGAGTTGTTACTTGGACGGACCATTGCGGGAACGATTGTATCGAGAATATGGTGTCGAAGGATACGCCATCGTCCAGTGTTTAGGCGATGCAGTATTTGTGCCAGCTGGCGCGCCGCATCAGGTCCGCAATCTCCAAAATTGTATAAAGGTGGCCGAGGACTTCGTGTCGCCAGAGAATGTTTCGCATTGCTTCCATTTGACCCAAGAATTCCGCGCACTATCCGACACCCATACCAATCATGAGGACAAACTCCAGATTAAGAACATTATTTACCACGCTGTAAAAGACTCTTTGACCGTTCTGGCCAACGTTAAGGAGGATACTCTCGCCAAGCTCGCCAAGTCTAACAATGATACAAAAGTGAAGGAGGAGACTTAG
>SINVm1_gene_04201-mRNA-1-R1-1-A1
ATGGTGCAGGCAGGACCCTCCACCTCTCTCGCTTCGCTATTCGTCGTTCTCGTCGTGCAGGGCGAGCGGCGTTCGCGGGGCCCCGTTTTCGCCGAATTGGCCGCGGCCCCGGCACCGGATTCGGTCCGGACCCTCAAGAATTTTTGTTTCTCCAACGACCGGATCTCGACCGCCCGCGATCCGATCGATCGTGAGGCCGCAGCGGCGGCGAACCCGCCTGATCTCTCTCGATTGGATGCGATTTGGGATACATTGTCGATCGATGATGAGAAGAGGGGAGGCGAGATTCGACCCTTAGGTGTCTCCGAGGAGCCGACCATTCCCCCTTTCAGTCCCGAATCGACCCGGTCGAGTGGTAATTCTAGACCTGGTCCCTGGTCAGCGAAGCTGGCATACCTCGTCAAGTCTTGTGTCCCTATGAGGAAGGACATTCGAGACCAGGATACGCTAAAGGCGATCATGTTTCCATGGCGCACGTGCACGCCAGACAACGAGGGCATGTTCTTCCATTACCCGCCCTCTGAACTGCCCCAAGAGACATACGTCAAAAATGGAAAGATGATAAGGACTTGA
>SINVm1_gene_04202-mRNA-1-R1-1-A1
ATGTTGAAACTAAAATTACAATATCAAACAACTATGAAAATTGATATTCCAAAAATCGCGCAAATTGATAGCGTCAGTCAATATAGTTTAGTTTTCTATAAAGAAAAAAAAGGTGCTCATCTAACAATAATTTATCGTCGATCTATAGTATTTATGGAATTCCTGCACGAGCGAAGAAGTAGGCCGTTTAAGCGCCCTCGACTACCGTCTCCAACATTGCGAGCTTTTCCCGCGGCGAAAGCACCGGTGCTGATGATGCACACACGCTTCGGAAGAACCGGCTCGGCCACAATGCAGGCGGAAACAGGTTTTGGAAACGAGTCCCTTGAAACGCCGCGTGGCAGTTTGCCAGGTCCGTAA
>SINVm1_gene_11866-mRNA-1-R1-1-A1
ATGATAGGCGAGATGGAAGAGACGGAGCGAGAAAAGGAACGACACGAGAAGACGGAACGGGTTACGGGAGAGGACGCGCGAGGGGAGAAGCGGAGCGAGAAGGAGCATATAGTCGGAAATAAATGGTTCGAGGAACCGGCAGAAACCGGTCCGCGGACAAAAGACACGTTGCCGGCACCGCCTGAACCGCCATCGAGCAATTCGAAGGGAGAAGAAAAAGGAGTCGTATGGGAGGAGCGCGAGACGCGAGAGGGTGAAAATGGAGGAAAGGCTGACTCAGGAGGAAGAAAAGAGACCTGGTGA
>SINVm1_gene_14328-mRNA-1-R1-1-A1
ATGGCTCTTATCCACGCCGTACGTACGAGATGTTCAGGTGTTATTTCTCTTGCGTTTCCACCGCATGGAACGCAGTACGACCCGAGCGCTCTTAATTCCTTACGTCCATATGTACTTTGGGTAAACGGATATTTGGCGCGAGCGTTTTCTGAAAGTATGCCACGACCTGGAAGAAGGCCTCGAAGACGACCGGGAAACGCGGCGCAGTTACAGACAACCCCGAGGGTGCAAAGCCCGATATCGCAGCAGCTGGAAAAAGTCAATTCCGAAAGCTCGAAACTTTTCCCTCACTCCACAACGACGACTGGAGACGATAATCGCGAGTGGCGTGCTATTTGA
>SINVm1_gene_11867-mRNA-1-R1-1-A1
GAAGATCACAACGAGGATCCCACATTAGTACAAATGCGGCTGATTGGCGACGGAGTCGTCGAGAGCATCATGAGGGGCGAGGTCGTCGGCATGACACCAAGGAGGTCGAGGTCATCGACTGCTCTGACGCACGCGCTCGTTGTGCGCATGCACTTTACGACGTCCGGTATTTATCGCGGCGCTGCTGAGTTGGCGCTAATCTAA
>SINVm1_gene_11865-mRNA-1-R1-1-A1
ATGTGCTTGCAGATCCTCGTAGAGTACGACGACGTCGAGTGGCAAAGGAGGGAGTGGCTGTCACCACACAGGGATGCCGTATTCTCCTTCTTTCTCATTGAACGAGGTCTCTACTGGGCCGAACGACCTGACCCCAGGCACGCCAGTCTCATCCCCATCGATCATCACAATCACCACCGCATTAACGGGAAACCGCTCAGGGGCGCCACGGCGGTCGCCGACACCGTTGCTTGGCCAGCTCTCACCTTCTATCCTCTCGTGGCACGCGCCGAGTTGCACGAGGACGCCATGCCGATCGAGTTTATGCAAGATCGCAAATTGGACTTCGTCGACTACTCGAAGCTGAAGTCATTCACTGTAAGTATTATATATACAAATTTTTGGCGATTTAAGACCAACCGCTTGATAAGTTGTAACGCCATGCATAATGATCGTTTACTTCATTAA
>SINVm1_gene_04203-mRNA-1-R1-1-A1
ATGGCGTACAAGTTTCGCGAGGAGATCGTGGGAAAGAGGTTTCTCTCGGTGAGTGGTTTCACCAAGCTGAAGGTGAATAAGATTAGTGAGTGGGGTTGGCGTGCGGGGGTGATACGTGCTGCCAGTCACAGGGATAACGGCTGTCATGACCTCCAGATATATCTCGGAATCGTCGCCGCCGCGGCTCTCAAGCAGCTCCGTTTTCCGGTTTTTCAGCTCTTGAAAAATATTCTTGCACTTCTCGATTTGCGCACGAACTTGCGAGATTTTTCGTATATAAATCCTTCCATTGTTTCAATGCCGTTTTCGCGGCGCACCTGCCGCGTCTCCGAAGCACCGTTATACTCAGTGCACGAAATATATGAAGCGCCTCGAGGAAGACGGCAAGAGGTAATGCGGTAA
>SINVm1_gene_04212-mRNA-1-R1-1-A1
ATGACGTGCTTCTTGCCGCCTAACCGAGCCACACCTGTGCTCGTTCCGACGATGGTGCATTATTCGCGCAATTTCCACGCGCCGATTTTCAAGCGAGTAACGGTCGTTAACACAGTATCCGTGGTTTTTCTACCCTCGCCTCTAAAAATTGCGTCCAAGCCTCGCATCATGAAATACCTACGTAGATTTTATGGCAACAGAAGTTCCAATCTCAGCGTTAATCATCTCCCGAGCACATCAAACAGCTTCAGCGTCGCGAAAAGTGTTTTGCGCTTTATTTTATGCACAATAGCTACAGATGCCGCCGCCTAA
>SINVm1_gene_04213-mRNA-1-R1-1-A1
ACACGCGAGAAGAGCGATTCGAATCGCGCGGCGCACTATAAGGTCTGGGAACTCGGTCTCACCGGCGAGAAAATAATCTGGGGTAACAACAACGAGACGAACGACGAACACTGTGACGAAGCAGGAAACGATTCGCCAGAATTCGTCACGACAAGAGGATTGACGAAGCGTCGTTGTCGTACACGCAACGAGCACGAACGGGCAGCGACAGGGGTTCGCAGAGACGAGACGCGAATGAATCTGACAGACGAACCAGTTGAATTCTCGACTCGTCGTGCCAGTCCGACGATCGTCGCAGGATCTCCGGAAGTGTTCAAGATTTCACGACTACAGAAAACTTGTCGTCACGCGACGCGAGAGAGAAAGAGAGGCAGAGAAAAATAA
>SINVm1_gene_04214-mRNA-1-R1-1-A1
ATGATGGATACGAAAAGAGACCGCCGATCGACGATTCATGTTTTCGAGAAGGACGTGCCGCGATCGGACGAATTGCCGATCGCGGTGATCGATAAGGCGGGAATCGGTGAACTTTTGGCGAGACAAGCGATGGCCTGGTGCCGTTACTGGCTACAATCGTTCCCCATAAAAATGACGCTGAACAACGTCGGATTGCTGACGGTGTTCTTGGCAATAGTGTCGCCGCGATCCCTCATTTACAGGCTCGTTTATCCAATTTTCAGATTAGTCTTCGGCACCTTGTATCCGGCGTACGCTTCCTATAAGGCGGTGCGCACGAAAAATGTCAAAGAATACGTCAAATGGATGATGTACTGGATTGTATTCGCGCTGTTCACATGCGCGGAAACATTCACCGACGTCTTCTTTAGTTTTTGGTTTCCGTTTTACTATGAGATTAAAATCATCCTGGTGCTGTGGCTGCTAAGCCCGGCCACCAAGGGCTCCAGTATCCTTTACCGGCGCTTCGTGCATCCCGCGCTAATCCGCCGTGAAGCTGAGATCGACGAAGCCCTAGCACGCGCGACCGAGCAGGGTTATACAGCGGTGCTGCATCTCGGCACCAAGGGTGTGAATTATGCCACCACAGTTCTCATGCAGACCGCCATCAAGAATCTCCCGATCGTACTCCCGTCGAGTGCACTCCCCGATCGTCAATCAGACCCGGCGATTTCTAGCTTAGCCAACCCCAGAACGACAAAGCGGTTAAACAACCACCAGGTGGACGGGCCGGATTATCCGGACGACAGCGCGGTCAGCAACCATCTGCATGCTAGATCCGATGACCTGGTAATAGGCGACACGGACGCGATCGTCGGCTGGCAGTACCGTGACTCGACAACGGACGACGACGAGATAATGCAGGAGCTGCCGACGACGGACACGGAATACGAGGAGCTGCTGGAGGAGCAGGAGCCGCTGGGCGGCGGCGGGCTGGTGCAACAATTGAGGAAAAGTTACAGCCTTAGTGATCTAACCGGCGAGAAGGAGGACGAAAATAGAAACACACCCGATGCGCGTGACGAGACGGACATGGAAGTGGAACCTCGTCGAAGAGAGCACGTTGGCAGAAGGGGCTATAGTCCTCGCAGGACCCAGTCCAGCAGCAATGCGTCTCGAGTAGAGATGTATTTTTCCGAAGTGGATGTCGATGTTCGACAACCAAGGCCTAGGGAGCCCATAACTAGTTTAACAAATATAAGGTCCTCGGACGACATATCTAGCGGTTACAGTAGCGGCGAGGCGTTGCAGACCCAGCGCACGACTTCTCAGGGTGATTCTTTAGTAAGAACATCGAGCGTCGGTGCGAGAACACGCATGAAGCCGCGTACCACTACGAAGAAGACGCCCGAAGACATGGGCGAGGATTTCGACTGCATATATCCCGAAAATGTCTCCCTACCGTCGTCCCTGAATGTCCTCACTCCCGAACAAGCCCTCGAGCTTTTACTATTGTTGTCCCAGAATAATAAATCGATAGACCAAACGACATCTATTATCGCTTGTATCGATCAATCCGCGAATGAAAGCCAGCCCGCAGCGAAAATAGAAGATAATGAATCGTCATCGACGGAATCGAGCGGCGAGTTCGTTGACACAGACTCGGCTCAAATAGACGTGCAAACTATAGAGATCACGAATATCTCGACGGAAAACGTGTCGATACCCATGGGGACAAAAAGCGTGGCAGACAAAACAAACATAATAGATTCGATAAAAGAATCTGATTTTCAGAAAGGCAATTCTAATGCGCAAATAGAATATATTGACGACGAGTCAACGAGTAACCAAGTAATTTCAGCTATTTCCCAAAAGCAGGGCAATTCTAGCACACAAATGGAATACATTGACGATGAATCAAAAAGTAACCAAATAGTCTCATCTGTTTCCCAAAATCCCATGGGAGCCAATCTCGAACGAATAACCGGCGAGATCTGTCAGGAAAAATTCAACGAGCTGAAGCAATTACTAGATGATGCGCACAAAGCTGTAACGGGCATCGTGTCTTCCCAAGAAAAATTGAATGCGATCGACGGAGGTAAGGGACATATGAGTCTACGGGAAACTAGGACTGACGATTCGCCGAGCACTTGTGCTCGCGATATCGCGGCCCATTCTCCCGTTACACCGAGTACGTCGAGCTGCGATCTTGACAGCGATAATCGCGCAGGGAAATATCATAAAAAGCCCGCTCCGAAAGCTCCAATGACTAACGAGGCAGTAACGAGTAACGAAGACAGTAACGAAAACGAATCACAAAACGCTTTGAAGGCCACTTTGGTCATTAAAACTGGAACGTTGAGAACTGTTTCGAACGCGGATGCCACGAAAGATATATTCCTGGCGCATAACGCGGATACGAAAAAAAGAAAGAAGAAATCTAGCAGAACACGCGCTAAGGAGAGCTTCTCCAAATTATTAACGATCCCAAAGAACATCTTTCACAGTGCTTTCCATAAGGACTCCACGTACTCCGAGACCAGTGGACCCACGTCAAGATCGGGTAGTATTGGGTCCCAGGTGTTCGTGGACACAACCGCGAAATTATCCGCTTCAAAACAAGAAAACAGGGAAGTGGACGTGGAAGAGATTCCACTGAGACCGGAGCATATAAACTCTTTCAAAAAATTAGATACTGAAATTGTACCGTTGAACAAAGTTGAAGTAGATCTGAAAATTGAGAATAATAAGAAAGAAGAAGATACACTGAACTTAAAAAAATTCGAAAATCCTAAAAGTTTTGGAAATGAATCGAACTTGCAGATTCGTGAAGCGTCACAGTCTTTGCCTTATAGCGACAAAAAAGAGATTATCACTGACATTAATTAA
>SINVm1_gene_14329-mRNA-1-R1-1-A1
ATGAAGCTGCAGTTATATGTACAACAAGTTAATGGTGCCTTAGAGGAGACCAGTCAATCGGTTCTCTCTAGCCTACCAAGAATTTTAAGAGACACTCAGCTCCTGCAGCAAGAAACGTTAGCGCTGAGAGAAAAAATGGTTGCTGTCAAGCAAGAGATTGCGAAGATCGAGAAGGATACAGCCTCTTCCATGGCAACGCTGGAGAGAATAGATAGGATAAAGACGGAATTGCAAACTGCTAAGCAGGGATTACACGAGGCCGACAATTGGACGGTACTGGCGAACGACGTGGAAGAGGTATTTGAGTCTGGCGATATTGAGGCTATATCCAATAAATTGTTCAGCATGCAGAAATCTTTAGCTATGCTCGCGAACGTTGTCGATTACGAGGATAAGAAGCTGCAATTGGAAGGCCTGAAAAATCGCCTCGAGGCGATAGCCAGTCCGCGACTGGTTCAAGCTTTTACCGCTGCCAACTTAGGTAAGCCTCGCGGAGTCGAGATAAATTCATTCGCCTTGCGAGACATGATATCAGCATCGTATTTGTGTTTAGAGCAATCCAAAACTTACGTGGATATCTTTAGTAAGATGGAACGTCTGCCGCAGCTACTCAAATACTATCACAATTGCTTGAAAGTCTCGTTGGGCCAGGAATGGAGACGCACTATTGAGCTAGCGCAAGATGAGAATGTTACCTACTGGCTACGTACATATTATGACAAACTGTTATCCTCTTGGCACGAACAGGTGAAATGGTGCCATCAAGTCTTTCCCAACACTTCGGTAGATATTCATATCGAGGTTTATGCTGACCTTTTGAGAAGCCTCGATCCTGGTATTCCAGAATGCATAGAAGCGGTTCTAAAACAACATTCCAACGCGGTGCAATTGTCCATCCTACTCGAATTAAAACAGATGACGCGGCATTTCGCCGTTAATCTCAATGGCGCTATCGAAACGTCGTTTCGCGGAAAATTGCATAATGAAAAGTTGCTGTCGCTAGCGCAGGCTGTATACGCGCCGTACGTTCCTTACGTCGCGAAATATAGCACGTTTGAAACTGCGCAATTGGGGCAACACTTACAGTTTTTGGATCGCACGCATGACGATTTGAGCGACACTATTAATTCCCTTTCTCTTAGCATTTCGCGGATTATAGGCTATGCCAACGAAGCCAATAAGCGATGTAAACTTTTTACGGAGGGTTGTGGATATCCCGGTTTACTACAATCGTTAAACATTTATTTCAATAAATATCTCGAGAAATATCAGCAAGGTTTGAGACAACTTGAGAGAAAGAAGGTGAAGCACGAAGATTGGAATTTATTCCAAATGTGTCTTACGTTGATGCAAAATATAGGTGATCTCTTGCATCAAGTGCAACAATTCGAAAAGTCGCTCGTGATTGACATAATAGAAGCTAATAACAAATTGCAAAACACAAACGGTAGCGTTTTTTGTCAATATAAAACGTTACTGTTAACTCCGACAGGATGCACTGATTTGGAAAATCTCGTTGCATCATTCCAAAGAGAGGATAAGACGATTCTTGATTCGATTATAAAATCTATTCAAAAACTCTGCACTGACTTACATCACACCACGTATGAAGTTATCTTCGCGCCAATATTCACCCAGCTATTACTGGTGCAAAAGGCACCGGCTTGGTCAGTGGAGACCAACAAAATGTCCAATTTAAGTTCAGAATTACCTGATTATAGTTTCGCTCCTCAAGAATACATTACGCAGGTCGGACAGTATTTAATGACGTTGCCGCAACACTTGGAGCCATTTCTGTTGAGGGACAATCCGAGTCTAACGCAAGCGTTGAAGGCAGCTGATCCGCAATATGCTCAAGGCTCAACTGAATCTGGATTTACTAGTATACTCTTGGACATTGTTGCCCGGGGAACGTGTCAAATGTTCCAGGATCAAACCTTGGGAATCTGTCAATTGAATTCCGTTGCTTGCAAACAGCTCGCAACTGATATCGATTATCTGGGTAATGTATTGGAGGAACTTGGTCTGTGTTTATCAGAGAATCTCCAGCATATGTCCTTACTGTTGAGATTACCGTCAGAGGATTATCAGAGCGGTAGCTCCGGATGCAATGCTCGTGTTGTAGCTGCAGTCAGGCAAATGCGCAATATTACGTCTTCCGGCTGA
>SINVm1_gene_04215-mRNA-1-R1-1-A1
ATGGAAAACGGCGCGTTATCGGCCGTTTCCGGGCCCTTTGTCGATCGCCACGCCTTCGAGGCTGCGTTTGCGCCACCTGGAATTTCGTCTCCCCGAAAATCACCCCCGCAGCCCACGGCCCAAGTAAGGAAGGGAGAGAAGGACGCGACGCGCCGCGCCGCTACCTTCCCGTTTCCCGTCCGTCGTCGTGGACGACGAGCGACCCAGGAGCGGCTCGCTGGCTGGCTGGCACCAGTGGCACCACCACCACCACCACCACCACCACCGTCGCCGTCGCCAGGGCCGACCGTTGTCGACAGTCCGTGA
>SINVm1_gene_04206-mRNA-1-R1-1-A1
ATGGCGTTTGTCGGACCGCCCGCGCGCGCGATCAGGTCCGCGGCCCTAAGTGGTTTGACGTTAAGAACGAGCGGAGCGGGCTACGCGGGTGCGAGTGAGACGGACGCAAGACGGCGGGAGAGGGATCGAGCGAGACGGAGAAGGAAGACGCCGCGGGACCGGCCCGTCATCGCGCATTTGGCACCTACTTGCAATTCTCAGATGCTGCTTGCTGCTGCTCGAACAGAGTGCTGGGAGGACAGTGCTTGCGAGAGAGAAAAAGAAGAAGAAATAGAGAAGAATCGGCGTTACCTGGAATCGGCCTGTGGTCCCGGCCGGAAGCGCCCGGAAGTCGCGGTTGGTACCGTGGAGAACACGAGTGGGGGCTTGGGATTGGCTGCTACTCAGCCTCAAGGCCGCTGCTGA
>SINVm1_gene_11871-mRNA-1-R1-1-A1
CGGGGCGCAGGGGGAAGAGAGGGTGGGCGACGAGAGTACGGTGAACCGGAAGCGAACGCGACGGTGGCCGGCTCGGTCGAGGAGGACGAGGAGGAGTTCGCGGCGGCGCCAGGGCCGCGCATGCTTCAACAACGAGGCTTTATAGAAACAGCAACGACACTCGCACCCGCTACGACGACCGGCCCATCATCATCCTCATCTTCATCATCCAACATGTTCCCACAACAGTACTGCCTGAGATGGAAGTACCATCACAGCAACCTGCAGACCATGTTCTCGCAGTTGCTCGAGCGGCAGGCCTACTGCGATGTCACGCTCGCTTGCGAAGGCAAAACGTTGCGAGCGCACAAGGTAAACAGAGCAGAGATCATCGCGATAATAACGTGA
>SINVm1_gene_04207-mRNA-1-R1-1-A1
ATGCGTGACGTTAAATTCTCGGACATCAAAGTGCTGGTTGAGTTCATGTACAAGGGAGAGATCAACATTGACCACACGAGGTTATCGTCGTTGCTGAAAACCGCCGAGGATTTACACATCAAGGGGCTCGCCGAGGTGAGCTGGCGCAGCGATCCCACGCAAAACGACCTGAACAACACCGGCCACAGTCCCGGCACCGGAACCCCCGGCGTCGAAACGGTCCTGCGGGAAGGCGAAACAGAAGAGCCAACACCCCCAAAACAGAGACGTAGAGGTCGTCCGCCTCTGGACGACCCACCATCGGCACACGACGTCTTCACGCCCAAAATCACCTGTATTACCGGGAACGAGGAAATGATGAGCGAGGGCGGCGACCATGAGATCGTAAATATTGACTTAATATCAATTGCAGCGGCTACGACTCCGTCAAATTCTAACGCCACAAATCTATCGATTCCCGAACAATTCCGAGACGTAATAAAGATGAACGATTATCTGACGACGGGACGCCGACAGGAGTTCTGGGAGGAACCCTTCACGCGCCGCGTTATGGACGCCATCAAGAGCAAAGAACTAGAGATGAAGACTGCCGCCGAAATTCTCGGCGTCTCTTACGGCACTCTCTACGGCAGATATCGCGACAGTTATGGCTGCCTTAAACATCCGTACAGAGTAAGGGACTTTTGGTCTGAACCGGGGCCCGCTGAAGTGTTGGCGAAATTGCGGCGGAAGGAGATAACATTGTTCCGGGCTGCCGAGTTCCTCAACGTCACCGTCCACACACTCGCAACTTATCTGTCAACGTTGCAAGGTCCAGACAGAATCTCGTTGGCGGGCGACCTCAACGTGGCGTCCAGCGGCAGCATCGACAGCGGTAGCAACAACAACTCCGTGAACGACATCCTTCAAAAGATCAACGCGAACGTGCCGACCACGACGTCGATCAAGCGCGAGGGTGGCGGCTACATCGAAGTGCCGACGGCAGTGTCAAAGTGTTCCACTACGTCGGTGTTGGAGAACAATCCGGACATCACGATCGTCAAGACGGAGAACATGCTGCGTAAACGCGAATATACGAAAATGCCCAGCACGGAGAACAACAATGCGAAGCTGATGAGCGGCGGCGCCGTCAGCGAGCAACAGCAGCAGCAACAACAACAACAGAAGCTCGCCGACCCGTTGTCATTAAATAATGACAACAGTAAACCCTAA
>SINVm1_gene_11870-mRNA-1-R1-1-A1
TCCGACATGCAGAAAGAAAAATCAGTTTTGGATAACGATCCCTCTAACGGACAAAATCAAGATTTCTCTTCTCCTCGTGATCCAAATTCATATCTAACCAAACCTTTGCCGACGGAATGCGTGTTCTGCAGGAATAATGGGGAAGAGGAATCGTTCTATCGGGAACACTTGTTAAAAGACGTCGACGGACTTATTCTGTGCCCTGTCCTCAGAGCTTATACGTGTCCGTACTGTGGCGCATCCGGCGACTTGGCACACACTGATAAGGATTGTCCAAAGGGCCCGTACAATCCTAATACCATAAGTATAACAAACGTCCTTTTTAATCCACAAAAAACTTTGTGGTTAAACGTCGTAGCAAGTAAGAATTTTTTGACGTTTTCGACGTAG
>SINVm1_gene_04208-mRNA-1-R1-1-A1
ATGGAATCCGTAGTGAAATTGATTCAATTATTCCTGATGAGGAATCTAGACGGAATGACAATTAATGATCTGAATGATCTGTATCACACTCACGTCGGAGAATACATTCCTTACGATAGACCTGGATTTACAAGCCTACGTGAATTTTTGAAAACTATTGATGTTTTGGAGATAACTCACAACGAACGTGGTTATGAAATAATTAAAATCAATATGGATCTAGTCTTGGAGGAACTGAACAAATCAAGTAACAATAACTTTATTTCAGGACCTCTATCCGAGAGACACAAGGACACTTTAGTTTGTAATAACAATCCATCTAATATGGTGTTTATAAAAAAAGGCATTTGGAATAGAAAAGAAAATCACCATACGGTAGTAATAGAAACAAATGAAGTGGAAAAGATTGTTAACACGGACGCACCAAAGAAAATTGTGCCATGGCGAAAAAAAAACAAAAAACCTTTGCCGACGGAATGCGTGTTCTGCAAGAATAATGGGGAAAAGGAATCGTACTACAAGAAACACTTGTTAAAAGATGTCGACGGACGTATTCTGTGCCCTGTCCTCAGAGCTTATACGTGTCCGAACTGTGGCGCATCCGGCGACTTGGCACACACTGATAAGTATTGTCCAAAGGGCCTGTACAATCCTAATAGCAAAAGCATAACAAACGCCTTTAAATCCACGAAAAACTTTGCGGACAAAGATCGGTCGTAG
>SINVm1_gene_00808-mRNA-1-R3-3-A1
ATGGTCGCGATTTCGAATATTGCCCAGACGTGGACACGGACACATCAAAGCAAACTGCGTCACGGCGAAAGAAAAACAAGAAACCTTTGCCGACGGAATGCGTGTTCTGCAGGAATAATGGGGAAGAGGAATCGTTCTATCGGGAACACTTGTTAA
>SINVm1_gene_04210-mRNA-1-R1-1-A1
ATGTCACGGTTCCATATATTTCTGGTGAATGTACTTGTCATTGCAATGACGATAAGCGTCGCGATCACTTCGGAAAGGGTGAATCGCGGATTTAATCAGATTGAAAGACCGATTATAATTCGAGTGAGTGACCTGGTTTCCACTCGAAATCGGAAGGTGGTACCGCTTACCGATTTGTCGTCTATATTCTGTTTGAAATTAAACAAGTACAAAGTGCAGTATCAGAAGCTAGACAGGATCGTTCCTACTACCGCTGCTCCAACCACAGCTCCAGCTTGCATCTGTGTACCTTTCTATCTATGCGACAGTAATCAGACTATCATCACTGATGGGTCCGGTGTAATCGACGTACGTATAGCACGCAATACTACACGAACATGTCCTGGGCTCTTCGATGTCTGCTCACCTCCAACTACAGCACCTCCAACTACAGCACCACTTCCGAACTGCATTTGCGTGGAGATATCGCAATGCGATCCTAACGGAATAGTCACCATCTCCGGCGAGGGTGTAATAAATCCACGGTACGGACTGTGTCCTGGCACTCTGGTCTGTTGTCGAATATTGGCGACCCCTCCGACCACGGCACCAACCACCACGGCATCACCCACCACGGTCACCACCGCATTACCTGGACAGGTGCAACTATGCTTCGTATGCGGCATTATCACTCTGTGTTTAAGTTGCACGCTAATTAGCATTCCTGGCGGTGGTAGCGTGATAGATCCCAGATTCTCTGATATCTTATCAGAGGGAGATGTCTGCACGGCGAGGAACATACCGTCCTGTCAAAGCATGTCATCAAGAGGCACGACTACGGACCTCGACCCGCCGAAGAACCCGGGTACATCGCAGGAATGTTACTGCGTGAAGACCTGGCTGTGCTCTGAGGGAAACGTGATCTATCCAGATGGTCTCGGTATAATTGATTCGAGATTCACGTTGTGCTCGTCGGCGGACCAAGTCTGTTGTCGGCTCGAAGGGATCAATGTCGACATCTCAGTGTCCTCCAGAGATCTCGTTCCAAACGAACCAAACAAATACTTGTCTCAGGACACCACTTGTGGCATACAGAACAATAATTACGCACCGCCGCAACCTTTTCCCCCCGGCTCTGAGAAAACTTATTTCGCTGAATTCCCTTGGATGGTCGCACTTCTAAAATCCACAACTGCTGGTTATGTTTTTCAGTGCGGTGCTTCATTAATTAGTAACGAAGCCATTCTCACTGCTGCCCATTGCGTTGTGAACCAAAAGCCCGAAAATTTAATTGCACGCTTTGGACTGTGGAAGCTAGGAAATACTACTCAACCGTTACCTATTCAAGAAGCGAAAATCTTGGCAATAGTTGTGCATCCGTCGTACTATAGCAGTGGGCTTTTTCACGATGTGGCTTTCCTCGTTTTAGCAAAACCGGTCACTTACAGTGCGAACGTTTTACCGATTTGCCTTCCTGAACAAGGGGCAGTCTTCTCAGCTGGGACCAGATGTTACGGAATAGGATGGGGCAGCGATGCTTTTGTATCATGGGGTATTGGTTGCAAAACTTCTAATGTGCCTGCAGTGTACGCTAGCGTATCGCAACATCGCCAATGGATAAATCAACAGTTTGCGACGCAGACTAGCCAAGAGTCCTTGACGCAAACCATGTGGCGACTGGTTTTCGCACTGACCTTGGTCAGCGTGATTTTGGTGACGGCATTGCCGCAACTCGATCAGAAAGACGCACCTGGCAGCCTTGGCGATCTTATCGATCAAACGTTCAATACCCCTAAGGGCACGACTCCTCAGTCGGTGCCCCAGGTAGACGGTGACATCGATAGCCTCATCAATCAAGTCTTCAACACCAGTACCTCCGGACCCATCCTCGGCACCCAGAATCAAACACCCTCGAAACCCGACGACTGCGAATGCGTGCCTTATTATCAGTGCAAGGAGGGCAAGATCTTAGAGAACGGAGTCGGCATCATCGATATCAGGTCCGATTTTGGTGATTCGGATGCGAACACCTCGAAAGCTTCTTCTGGGACTTGCGACAACTACTTGGATGTTTGCTGTAAACCGCCAGATCTACAACCACCATCCACGCCTCCACCGATCGGTAGGACTGGATGTGGACAGCGACATCCCGATGGAGTCGGCTTCAGAATCACCGGCGATTCTGATAATGAGGCTCAGTTTGGCGAGTTTCCGTGGATGGTGGCTATCTTGAAGGAACAGGCCATCGGCGAGAATGGTCAGAAATTGAATGTTTATCAATGTGGTGGAGCTCTTATCCACAGACAAGCCGTTCTTACTGCAGCTCACTGCGTCAATGGGTCACAGCCACATGAATTGAAAGTTCGCGCGGGAGAATGGGATACGCAGACGAAGAACGAGATCTATCCGCATCAGGACCGCGACGTCTCGAAAGTTGTGATTCACGAGAACTTCCATTCGGGTGCGCTCTACAATGATTACGCTATCCTGATCCTAAAGACCCCGGTCGAGTACGCGGAGAACGTTGACATTGGTGACGGTGGAAGTCCCCTGGTATGCCCGCTAAGGAATGACCCGACCAGATTTGTTCAAGCTGGCATAGTAGCTTGGGGACTTGGCTGCGGCGAGGGCGGTACTCCCGGCGTTTATGCCAGTATAGCCCATGGCCGTAGGTGGATCGACGAACAAATGGCCTACTACAATCTAGACAACACCGTCTATCAATATCCCAACTGA
>SINVm1_gene_04211-mRNA-1-R1-1-A1
ATGGCTCGACTAAGTAACATTGTGTTGATTATTGCTCTCTATTCGGAACAATATGACCATCTAGATGTTCGAGGAGTTCTTGCAAACAACATTCAACGAAAAAGCTATTACAACTGCTTCATGGGAATAACACCGTGCACGTCAGAACAGAAGAATCTTATAAATTTATTCAGCGAAGCTTATCAAACCAAATGCAGGAAATGTACTAAAAAGCAAATAGAACATCTGAATGTGATAAGTGATTGGTATACAACACATCAACCCCTGAAATGGCTACAATTGATTCAGAAGATGATAAACGATTTAAGAAAAAAATATGCTAATGATCACTAA
>SINVm1_gene_04161-mRNA-1-R1-1-A1
ATGATACTTATAAAATGTGCCATGACGGAACAACTAATCCGAAGAGGCGCCTTATCGGCAGTGGCATTCACCCGCAGGTCGAGATCATTGCCAACTCTTGGCACGAGTTACATTCAGCAATGTAGAGGCAAGAAAAGTGATAGCAATACAAACTTGCCAGAGTCTCTGTTCCATCCTGTGCCTATTAAACCGAATCCAGATGATATAAACGTCGGCGCCGAATTGACTGGTTCTTCTTTGAAGAACACAGATCTGTTAAAAATATTAAATGCCTTCTCGCAGAAAACAGAGATCAAGGAGCTAGCTCAACAATATGGATTGGATAGTATGTATCCTCTTGCAAGAGCAAAAAATAGAAAAATAATTTTTCATGCTGGACCAACGAACAGTGGGAAGACTTATCATGCTCTAGAAAGGTTTATTACTGCAAAAAGTGGAGTGTACTGTGCACCACTAAAATTACTAGTTGCAGAAGTATTTCATAAATGCAATGAAAGAGGAACACCATGTGATTTATTAACTGGAGAAGAACGAAAATATGTTAAGGGTCATGATAACGCAGCCAATCATTTATCTTGTTCTGTAGAAATGGTCAATCTACAAAACAATTATGAAGTAGCTGTAATTGACGAAATTCAATTAATGCGTGATCTCAATAGAGGCTGGGCATGGACAAGAGCTCTTCTGGGAATTCCTGCGGATGAGATACATTTATGCGGTGAAGCTGGTGCAATAGAATTAGTAAAGTCTATATGCGTTTCAACGGGTGAAGATGTAGAAGTACGCAGATATAAACGATTAACGGAATTGGAAATAGAGAACCAAGCTGTCGAAACTTTGAATAATGTTATGCCGGGAGATTGCATAGTCTGCTTTAACAAAAATGATATCTATACTGTGTCGCGTTCCCTCGAAAGCAGGGGAAAGGAAGTGGCTGTAATATATGGCAGCTTACCACCGGGCACCAAATTGGCGCAAGCTGCGAAATTTAACGATCCTAATAATTCTTGTAAAATCTTGGTAGCAACAAATGCCATTGGAATGGGTTTGAATTTACACATCCGAAGAATTATATTTTATTCATTGATTCAACCAACGTTCAATGAAAAAGGTGAAAAGGAAATGGACGTTATGTCTGTGTCAGCGGCTCTGCAAATAGCAGGTCGCGCTGGACGTTATGGCACAGTTTGGGATACAGGCTACGTAACGACATTTAAACGGGAGGATCTGCCGACTTTGAAAAACTTGTTGAGTCAAACACCGGAACCAATAACGCAAGCTGGTCTCCACCCAACAGCGGATCAAATTGAACTGTACGCTTATCATTTACCAAACTCGACGTTATCAAATCTTATGGATATTTTTGTATCTTTATGCACAGTCGACGATTCTCTTTATTTTATGTGCAACATAGACGACTTCAAGTTTCTGGCCGATATGATACAACATGTTTCACTGCCGCTTCGTGCGAGATACGTATTCTGTTGCGCACCGATTAATCGGAAATCGCCATATGTATGCACTATGTTCTTGAAGGCAAGCACACATAAATGTGCGTTTTTTTTTTTACAGTTTGCACGTCAATATAGTAAAAACGATGCAATAACATTTAACTGGTTGTGCCAACACATTGGGTGGCCCTTTCAAATGCCAAGAACCATCATCGATTTGGTCGACCTGGAAGGTGTCTTTGATGTGTTGGATCTTTATCTATGGTTAAGTTACCGCTTCATGGACTTATTCCCGGATGCTGAGACGGTTCGTGACATACAGAAAGAACTTGATGCACTTATTGAGGCAGGAATAGTTAGATTAACGACTTTGTTGTTAAATTCGGATGCAAGTGAAGAGGCCGATAGTTTCGAGTCGCAAACGCAAAAGCGAAACTTTTACAGAGATTTTAAAGAAAGTGGCAAACGTGTGGGTAGAGGTAAATTGACCGAAAGATTAATAGCGGAAGGACTGTTAACACCACAGATGTTACGTGAATTGCAATCTGAATGGATTAGATCGACAAAGAAGAAAAAGTAA
>SINVm1_gene_06964-mRNA-1-R2-2-A1
ATGGCTCGATTAAATCGTATCGCGTTGCTCGTTGTTGCAACAAGCGTACTGATGTGCATTCTTGCAGAAGAGTTAGAGCTTTACCCTAGTGAACTTGATGACATCGATGTTCGAAAAGGAGAACTCAATTGCTATTTGAAAAGAGAACCGTGCGCAGAAGAATTTAATAAATACACAGAAATATTCAGAGAAGCTGTAAGAACTAATTGCAAAAGATGTACTGAAAAACAAAAAGAACATTTGGAGACAATTACTAATTGGTACAAAAAGAATCAACCCGATAATTGGGAATTAATACTTGAAAATGTCAACTTATGA
>SINVm1_gene_04163-mRNA-1-R1-1-A1
ATGAATAAGGACGACTACGAGAGCCTGCCGACCAACTCCGTGGCCGTGCACATGACGGCCGGTGCTGTCGCCGGGATCATGGAGCATTGCGTCATGTATCCGTTTGACAGTGTCAAGACAAGAATGCAAGCATTAACTCCTGGAGGAGTAGGAGAGGTATTGTACAGAATGATACGACAAGAAGGTGTATTAAGGCCAATTAGAGTGGCTGGTGCCGGTCCCGCGCACGCTCTATATTTTTCCTGCTACGAGTGTCTTAAAGAAAAGTTCAAGAGCACAAGATCTCAATTCAATCATCTTGTCTACGGGGCGGCTGGTTGTGTAGCAACAGTTCTACATGATGGTGTCATGAACCCAGCGGAAGTGGTTAAACAGCGATTGCAGATGTACAATTCTCCATATAGGAATGTATTGAACTGTATACAACATGTGTACCAGAAAGAAGGGATATTTGCATTCTATAGGAGTTACACAACTCAATTGGCTATGAATGTGCCTTTTCAGAGTATTCATTTTATCTCTTATGAATTCGTACAATCCATTACGAATCCAGAGCACGTTTACAATCCAGTAGCACATATCGGATCAGGTGCAGCAGCAGGTGCAATTGCGGCTGCGGTGACAACTCCTCTGGACGTTTGTAAGACAGTGCTGAATACACAGCAGGACGGTGTGCGCGCTCAAGGCATGATAGACGCGTTTAAGCAAGTCTATAGGTTCGGCGGTGTACAGGGATACTTCCGCGGATTACGCGCACGCGTCTTATTCCAAGCACCGGCCACTGCTATCTGCTGGGTGATGTATGCGCCTATTACGCACGTGTGCATGTATTTCGCATACCAATTCGAGCATGTCAGATTGCAGTATCGAAATATGGCAAAAATTACTAGAGACGTATGCGACGCACGTTGTCATTTATTTCATAATGAGATAATAAGAAAGGAAAACGCGATACGAAGAACATGGTTTTTAAAGAATCAAGAACGATTGATAGATCAGTTGAAAGAGCCGAAATTCACAAAACGCGCCAGAGAAATAATTGCGGAGTCTAAAAAACGGGAGGCAGTTCGCGTTGATAGACCCATCGTGCAACTGAAGCCCTTACCTCTTTGGAGGCCACCTAGGTCCGACGGTTCTATCGATATAAATACCATGAAGCCGATTGATCCCGACGTAAGAGCTATACTTTACGAGAAAGGAGTCCCAACTTTTATTACTACTTATAATTATTTGACGGAAAGATATAAGAAACCCCCGGAGAAGCGTTTCTATTTTTCTGATTGTATGAATTGGATATACGGTTGGTGTCTTGATGATTATCCTCCCATTCCACTTAGCAAAGTAGGTTTGAAATCCGTTATGTTAGCACAATTTTATCAACGTAAAGCGTTCAATCTGGAACGAGATCCAGAATGGTTCCGTGGCTGTCAAATGAAGAATGCGAGGAATTTCAATGAATCTTGA
>SINVm1_gene_11872-mRNA-1-R1-1-A1
ATGGAGTTGGGCCTGTCCAACACTCTGCTGGCTGGTGATCAACGATTGATCGATCACATAGTGGGCGAAGTTAAGTCCCAGGGTATCTTCGATCAGTTCCGGAAGGAATGCATCGCCGACGTCGATACCAAGCCTGCGTATCAAAATCTGAGGACAAGAGTTGAAGGCTCTGTAAACTCTTTCCTTAGTAAGCAAGTATGGAAACCAGACCTGAACAAGAATCAGCTCAGGGAAACCTTGCGCAAGCATATACATGATGCACCATATCTGGATGCTGGCGTGGAACGAATAGTAGATCAAGTGGTGAATCCTAAGGTCTATTCAGTTTTTATGCCTCAGATAGAGGATGTGGTGTATAAGTTCCTAGGTATAGAGAGGCCAAAGACGAAAGAAAAGAACGGTGCTTGCGATTTGGACCCGGTCTCGCCAGAGTCCGACAAGAACAGCTTGAAGGATGAATCTCTTGAATCCCTAGATATAAATGATGTAAACGATTTGAATGGAAAACAAGATGAAAAAGTCGATGAACAGAGGCCGCAGAATGAGGAGACATATAAGGATAAAACTAAAGCAGGGTCGGAAAATGGACATATTTCCGTGGAGGAAAAATCGTCTGATGAAGTCTATAAACTAACTAAGAATGAAAGTAATTCGAACTTGAACACGTCCGCGAAGTCAGATGACAAAATGGAAGAAGAGGAGGAAGAGGTCAGTCCAACGTTTGAGCCTATCGACATTATGAATCTAAATGAATCCAACATTTCCAACGATTCGCATTTATCGGGCATATCGGAATTAACGAGTCACAGATCCAGAAGCCCGGATTTCTCGAACGAATTGTCGCGGGATAACTTCGAGTATAGCAATCAAGATTCTCAGCTTAGTAAAGTCTCCTCGGATTCCCGATTGTCAATAGTGACGGACTTCGGTTCCTCTAATCATGCTTTAACACCGGTACACGATTCATCAAGAGACGAAACGACGAAGGACAAGTACGAGGCTAAAAGCGGTAAAGATAATTTCAAAGCATTCAGAGAGTTGGATTCATCTAAAAACAAGTCGACTAAAAGCAGTTTTGACTTTGCTAAAGGTAAAGATGTGCAAGATTATAAAGACACTAAGGATTTCAAGGGTGCTAAAAGTGTATCTTCTAAAGAAAATTCTCGTGAAGCCACAGATAATAGTGTTAAGGATAAGTATGAGCATAAGAATAAAGCCGCAAGTAAGGATGCAAAATATTACAAGGATAAAAATAACGAGAGAAAGAGATCAAGCGAAAAGTATGACAAACACAGTAGTGAGAATAAATCTAAAGATAAAATTGAGCAAGCGAGGGAAAGTTCTGACAAAATCAAAGATGTTTCAGGAAATTTAAAGGACAACAAGCTCAAGGACGAGAAGCCTAAAGAGACGGATAAGAAAGATAATGTTAATAAAGAAGTGAAAGATTTGAAAGATATTTATAAAGAGAAGATTAGAGAGCTTCGAGAAAAGAAGGAATTGACAGAGAAAGAAAAATTGAATAAGGATAAGGATATTAAACTCATGAAAGATAATAAAGAGAATAAAGACAAAAAGGATCCTCTTAAGGATAAAAAATCGAGCAAGAAAGATCATAAAAGTTCGTCGTCGTCATCGTCGTCGTCATCGAAAAATCTCTCTGTAAATTATCACGAAAATAAAAGCAGCAAGATGTCGGAAAAGATTTCCGATGGAAAAGATAAACGATCAGATTCGAGGGATAAAACAAAACGGGATGAGAGACGATTGTCAAAAGAAAGTAAAAGCCATTACAGTAGCAAGTCAGATTTGTCGGACAAATCTGACAAGTCGGATTCGAAGAAGGCTTCCAGAAGCGAGAAGGAAGATAAGGGCGGAAAAGTAGATGCGAAAAAGGATATAAAGGTGAGTGAGAAAACGACAAATGGTAAAAAAGACGCACAAAAGAATCACTTACAGCAGAGCAAGAGTTCCGATCGCGCCGAGAAATCAGATAGTAGAAAGGAGTCAAAAACCGATAGTCCATCCAAGGATAAGAAGCGTAGAGAAGATAAAAAATCCAAGATGAAGGATGATCACTCGAGTTTACGGAAGAACTCAAACGATCGGCGTTCCACTGACCGGGACGGCTCGAACGGCTCGAGTAATAAAACCTCACCGCCCAGCAGCTCGAATTCTAACGTAACTAGCAACAAATCGAGCACGTCGAATTTGACGAAGGATAATCATGTTAGTAATTCTGGCAGCGAAACGTCAGACAGCATCGAGGAAACGCAAGTGAGCGATTCGAAGTTGTCGCATCAGACAGATTGTAAATTGAGTAAAAAAATCAGTTCGCAACTATCGACAAATGAAAAGAGTCATTCGAAGATTGAGACTGATAATAGCAATGAGGCTCACGATAGGCAGGAAGAGACAGAAGGAAACATAGATACACGTGATACAAGTCTGCTGTTGCCAGATAAAGATGTTGAATCGAATTCCGATGTAAAGCTCAAAAAACCGAAATTTGCAAAAAACATACATGAAGCTAAGAAACTGATGAAAATCAGGAAACAAATGGAAAAGCAGAAACTTAAAGAGGATAAGAAGGAAGTTGATCAAACGAATCAATCGAATACAAAGAATACCGATAATTTCGAGATTGTACCGGACGACGAACGGGTTCAAATTATAGAGATTCCCGACGAGGAGTATGAAGAACCTTACCCTGAGAAACACGAACCTTGTTTAATGCTGGACGAGAGATCAATAATAATGCCAGGAGCCGAGTCTTGTGCGAATGACCTCTTAAAGTTGAGTATAGAGCAATCTTCAAGCGAAGTGATATCAAATTTACCATCAGACGAAACACAAGTCACACAGGATTCCAAAACTGAAAACGAGAAAAAAGACGCTCAGTCTAACGAGTTGCTCGCTGAAGGTACAGAAGTTTCGCAAGTCTCTAAAGAGACTTGTAAGGACGACTCTGAGAAAAGTTCAAAGAACGAAATACCAAAACATACAATTGTCGAGGAAGAAAAATATCAAACAGAGGAAACGCATGTTTCGCAAAAACTGGAAGAAACCGCGGCTTCAGAAAAATCAGAATCTCTGGATCACAATGAAAACGGAAGCGTAAAACAATCGATGGAAGAAAACACGATGGAGGAAAACACGATAGAGGAAAAGGCATTGGAAGAACAGTATTATAATGAAGCAGAAACACAAGATGATAACAAAGAAACGAAGAATGACACACTCGAGATACAGGATGATAATAAAGAATCACCGGATGAAAAACAAATAGAGGCGTCACCTACAGTTGACACAATAGACTCACATATCATAGATTGTATGGAAATTAAATCTTCGTCCTCCGTGATTAACGAGGACAATGAGGATTGCCATTACTTCAAGACTGATAACGAGAAATCGGAAAGATTCTCCAATTTTTTGGAATCTCTAGAGCTTGTGGAGAATTCGTCTTTGGAAGATATAATAGAGAGTCTAGGCGGCAAAGTAGTTTCCTCAATACCGAAGTCCATGGCGGCACCCCCCTTATCGGACATACTAGTGAATAATTCGGACAACAATAATGACGGCCATAAAGAGAAATTGTCCTCTCCTAGCGAAGACGCGGTGCACATCGTCAAGAAGAGGAAATTCACTAAGAAACCAAGATTCTCGAATTTATGCAATGCCCAGGGGATCTCGAATGGCGAGAACTTCGTTATGCCTCTGAGCCCTGACAGCGACGTGTCTGCAACGAGCGACAAGACGGCATCGTCCAATGTAATCAAAGAAGAAAAGAGGTACGTTACATGTTTCCGAGATTTTTACGTAGCTCAGGATTATACATGTAACTTATTATATTTGTTTGATCGTTGTTGTTACACTCACTTTGTACCTCTTCTATAA
>SINVm1_gene_04182-mRNA-1-R1-1-A1
ATGCAGTCGTGGTTGATCCGTTCCAGCACTCGCGTCGAGATGAACGTGGATCACTGCGTCGTCGAACGACGCACACTCTTAAACACTATTAAACGTGGCGTGCGTTAA
>SINVm1_gene_04216-mRNA-1-R1-1-A1
ATGGACGGCCTCATTGAGATTTTTCTCTTTTGCGGAGTACTCTGCTACTTCTTTAATCTCAGACCCAATAAAATGGTGGACGTATTGTCAACGCGTCTGCAGGAAGTGTACGCCAAGTGGGAAACCAGGACGGAAGTGACACGAAATGCAGAGCCGACCACTCGATTTTCACTAGATGGTCTTCGGCGAGCCGGGTTGCAGACCCATCGAAGGAAGTTCCAGGAGCGGGAGACATCGCGCAAGGTACGCGACAACTCGTTGTACAGCATCAAGGAGACCGAGCCGCTGACGCCCTCGATCAGACACAAGCCCTCGTTCATGAATTACTGCTGCAGCACCTGTACACCCGCTTCCAGGGATACCTTGGTAAAATCCGTGCTTAAGCAGCAGCAACCGTATGGTGTAAACTTACTGCTAGTAAAGCCAGGCTCAACGCTTTTTTCAAAAGTATTCGACCGTTTGTCTTATGTTTGGAACTTGAAGAGATTTGACTATCCGATGGTCACGAAAACAGTCCTGAACGATGAGAAATTAAAAGACGCTATCAAGTTAACTGCGTGGGACATGGTCAATAATGAGGGTTCCAGCGAGGAGAACGCACTCGCAAAGAACATACTGCTACAAATGGAAAGTCGATGCAGCGATACCCTCCTCAAGATAGTCGCCTGGCTAGTACTCACTCTGTTGCCTTGTTTCACACAATCCGTTGTCGTGTTACCCTCTCAAGTGGAGCTGCTGAAACAAGCAGATAATACAGGTTTGCCGCTTGTGCTGGTGCCTCTACATCGCAGTCACTTGGACTACATAATACTTAGCTTTCTCATGGTCGCGAATAGTATAAGGAATCCGTTGATCGCAGCGGGAGACAATTTAAAAATTCCATTTTTTGGATGGCTTTTAAGAGGTTTGGGTGCTTTCTTCATTAAACGTCGTATCGACCCAGTGGCAGGACGCAAAGATCTTCTTTACCGTGCGACTCTTCAAACTTACATCATGGAAAATCTTCGGGCCGGACATTACATGGAATTCTTTGTGGAAGGTGGTCGCACAAGAACCGGCAAACCTTGCTTGCCGAAGAGCGGTATCTTGAGCGTCATTATCGACGCGTATATAGATGGCACTATCGAAGACGCGTACGTAATGCCTATAGCGATCAACTATGAACGACTAGTGGACGGAAATTTCATTCGAGAACAGTTGGGACAGCCAAAGCAGATGGAGACCTTCACGTCAACGATCAAAGCCATGTGGTCAACATTGATGGGCCATTACGGTATCGTCAAAGTCGATTTATGTCAACCATTTTCCCTCAGGGAAATGATAAAGGCTTTCCAAACTCAGCAGAATAAATTGGCTATAAAATCTCCACCGGAACGACCTTTAAAATACACTTCATCGAATACGTCTCTTTACGGTACAGACGTAGTTGTGGAGGAACAACGTCAATTGGTGGACAGCATTGCTCGACATATTGTGTATGACTCATCCCAATCTATGCCGATTATGTCAACCAATATTGTTGCGTTTCTATTATTAAACAAGTTCAGAGATGGTTGTACATTGGACAAACTAGTCGAAGCGTTTGATGCGATGAGGCAGGAATTGGAGTTTGGTGACAAAAATACAGCATTCTGCGGAGAGACTGTTGATATCATTAAACATGCGCTGGATATCTTGGGACCAGGCTTGGTGACGCAACAACGGCAGGAAATCACCGAAGCTGTTGACGGTGATCAGTCCTATAAATCGAACGTCGTCATAGCAATCCGTCCTGTGTCGATTTTACCAAATGTGATCGAGCTGTCATATTACAGCAACACTATGCTGCTGTACTATGTTATGGACAGTATAGTAGTAACTGCTTTGTACGCTGAATTGCAGTCCCAACTTAACGATCCGATCGCGATCGCCAATAACAATATTACAGTGTTCCAAAATTATTGGCTCGAACGAGCGCTGAAGTTGTGCGACATTCTTAGGTACGAATTCATTCTCTGTAGGCCTTGTCAGGAACTGAAAGACGTAGTTATCGAAACGATACAGAATCTCTCGCACAAGGGCATTATCACTCAGAAACAGGAGGTTTACCTAGAGGACGAACTCTGGAGCAAAAGGTACGCGAGAAATTTTGATGATAGTTCGGACGAAGAATACACAAGAGAGCGGGAAATTCAGAAGATTGAATATAAATTGAGCCTATTGCCTGAGCATTCTAATCATATGGAATTTCTACATACAATATTACGCCCATTAATTGATACATACACATGTAGTGCTTTCAATTTGAGGAAATTGGTTGACCGATCAATCAACGAACGAGAATTAGTTCAAGAAGTATTGTGTGAAATCAAAACTAAAGTGGATGGAGGCGAAATTAGTTATGGAGAGAGCTTATGCGTCGATCCGATAAAGAATTCCTTTAGGCTTTTCGAAAAATGGGGTGTTTTGGAGAGCCACATGCAAGAGAAAGTTAAAATTTTTTATTTGAAAGATAATTTCAACATGGAAGCAGCAACAAAAAATGTATACGATACCATAGCAGTTTTCAAGTGGATTAGAAACATGGACTAA
>SINVm1_gene_02120-mRNA-1-R1-1-A1
ATGACGGAGACAAATGGGTCCGCGAATCTCAACACGAAGAACGGCAACTTCATCTGCGGCGTGGTGGAAGGTTTTTATGGACGCCCATGGACCACTGAGCAACGAAAGGATCTCTTCCAAAAATTGAAGAAATGGGGAATGGACTCTTACTTGTATGCGCCAAAAGACGATTACAAACATCGTGCTTATTGGAGGGATTTGTATACAGTAGAAGAAGCCGAACATCTGACTGGTCTAATCACAGCTGCTAGGGAATATGGAATAACCTTTTACTATGCATTATCTCCAGGATTAGATATCACATATTCTAGTTCAAAGGAAGTCACTGCTTTGAAGAGAAAATTGGAACAAGTTAGCCAATTTGGCTGTACAGCATTTGCATTGTTATTTGATGACATAGAGCCAGAGATGAGTGAAGCTGATAAAGAAGTGTTCCAGTCGTTTGCACAAGCTCAAGTTTCTGTCACAAATGATATTTTTCAACACCTTAGCCAACCTCGTTTTCTTCTGTGTCCCACGCAATATTGTGCGACGCGCGCGATGCCGAATGTCGCATCTTCGGAATATCTCAACACTCTTGGAAGTAAACTAGCTCAGGAAATTGATATAATGTGGACTGGACCTAAAGTAATATCGAGACTTTTAACTGTGGAATCAATTGAAGAAATTACAGAAGTGCTTAGGAGGCCACCTGTCATCTGGGATAATTTACATGCTAACGATTATGATCAGAAAAGGGTGTTTCTTGGACCATATTCTGGTCGTTCTCCCGATCTTATACCTAAGCTTAGAGGAGTTTTAACAAATCCAAATTGCGAATATGGAGCAAATTTTGTAGCAATTCATACATTAGCTCAGTGGAGCAGATGCAATGTGGATGGAAAAAGAGATCCAAGTTTAAATGATACTGTATCAGCTGATATTAAATTAGAAACTGAGACAGAGGATGGCGTTCTTGGTGAAGATGTACCGTCTACGTTATCACCGAATATGTATCATCCTCGACAAGCTCTGAAAAATGCAATAAGCGAATGGTTATTAGAGTTCAATAAGAAAAAAGCAGCTTGGGGAGTAATAGTCAAACCACAGCCATGTGTTGCACCTACGATACCTATTCCAATAATTCCTTCCGTGAACACATGTATGAGTCTTACGTCGACGACAACGACCACAGTTGCTGCCACGTCCACGCCTGGGGTGAATTCTAATCATCTTCAAGCATTGGCCGAAGTTTGTTCAAGTGTAACGAGTAGCGATAGCTTCGTGCAGCCTTCATCCGGACCTGTGATGAATTCTCTAGTGTCGGATATAAAAGTGATCAGTGAACCTGTTTTAACTACTGCGTTACCCACCAATATGAGCGGTGAACCACCTTCAACAGGATTGTCTTCTATAGAACCTATGGACTGTAATACGACGCCAAATAATTCACCGGCTCACATAGCAAAAATTTCAGCAGAGGATGACGCTATGGTAGATAACTCTTCTACGTGCAGCGAGGCTTCCGGAAGTATGCAGGTAGAAGTGGACGGCACTTCTCCTACGGTCAATGGTACACAAATGATTATAGAGAACGATAGCGAAAATCATGATGGTTCCGACAATGCAGATGCAGTACCACAGGAACTTGTGGACATCGATAAACAACTCACTCATGAGGATCTGTCGCTATTATGTGATCTATTTTATTTGCCGTTTGAACATGGGGGTCAAGGAATTCAATTGTTGCAAGAATTTAATTGGCTGAAAAGCAATGCTTATGTTGTTATGAAGAAATCCAACGAAGAAGAATCAGCGTCTATTGAAGAATGGCATCTTCGTGCAGCTAAATTAAACGATATGTGCAATGCAGTAAATAGGTTATTTCAAAGACTCACATACTGTAATAATCGTGAATTACTATACGACCTGTACGCGTACGTATGGGATATGAGGGGAGTTGTGTCTCTTCTAAATAGTTACGTGAAGTGGCTGGGGTTTTCAAATGGTTGGAAAGAAACATTTATGAGTGGAGAACAGGAACCCTGGGTTTTCCGTGGTGGACTTACGGCTGATTTACAGAGATTAATCCCAGTTGACAGTGGCAACGACTTATTCGTCTATAAAGCACCGGAAGTGCCCAGTAGTAAAATATATACAATTCGACCGTATGTACCGAGTGATGAAGAAGCGGTTTATGCGGTATGCAATCAAGTTAATAACTGTACAACTTCGTCAGCTGTAGCAGACAAACTTATCGGAGGATTTCTAACATTGAGTCCAGAGTTATGTATGGTTGTTGAGGATGAAAATGGTATAGCAGGTTACGCATTGGCTACACTGAATATAAAATCTCACAATCAGAAAATGGCTGTTTCCTGGATTCCTGAATTACGAATGAAATATCCCTTAGATAATAGTATTAGCGAGTTGCCACAAAATGTTCAAGATGCCATACAATATTTCCATTCATTTATTCCGGACGTGTCGGAACAATTGTGCAGACAGCATCCGTCGAAACTTGTATGCACTGTACTATCAAGTGTGACAGATCAGTCTATTTGTAAACGTTTAATAACCTGCGTTCTTGCAGCTTTAAGAGCAAATGGTTCTTTCGGAGTGCACACGACGATGTTATCAACGGATAAGGAATCTCACGAATTTTATGGCAAACTAGGTTTCGTTGATTTAAATCCGGCACACGAGGAATATCCTGAAATTAAAACTATGTGTAGAAGTTTCTAA
>SINVm1_gene_02121-mRNA-1-R1-1-A1
ATGCGGGAAGCGTCGGAGGAAGATCTCGAAGCGTCTCTCGCAGTAGAAGTCCCTCGCAAAGCTCTGGTTCCAGAAGTCCATCCAGGTCTCGATCGCGTTCCCGATCACCATCTGGGTGAGTCCAAAGCATTCAGAGAAGATTTGGACAATAGTAGTGAATATGATGAGGAAGAAGAGGAAGAGGATGACGATAGGTTTGGTGGCTTTATCATAGATGAAGCTGAAGTAGATGATGAATGGGAAGAAGGTGCTCAGGAAATTGGTATTGTGGGGAACGAGGTTGACGAGTTGGGACCAACTGCTCGTGAGATTGAGGGACGTCGTAGAGGCACAAATCTTTGGGATTCACAGAAAGAAGATGAAATTGAGGAGTACCTTCGGAAAAAATATGCCGATGAATCGATTGCCGCTCGTCGTTTTGGCGATGGCGGTGAAGAAATGAGTGATGAAATCACCCAACAAACCTTGTTGCCCGGTGTGAAAGATCCCAATTTATGGATGGTGAAATGCCGTATAGGAGAGGAAAAAGCTACTGTGCTCTTATTGATGCGAAAATTTATCACGTATCAATTTTCCAACGAACCTCTTCAGATAAAATCTGTTGTGGCACCAGAAGGTGTTAAGGGTTACATTTACATAGAGGCTTACAAGCAGCCACATGTAAAAGCTGCTATTGAAAATGTTGGGAACCTCAGAATGGGTATATGGAAACAACAAATGGTACCGATTAAAGAGATGACGGATGTGCTGCGAGTAGTTAAAGAGCAGACCGGCTTAAAAGCTAAGCAATGGGTTCGTTTGAAGCGAGGCATTTACAAAGATGACATAGCTCAAGTTGATTATGTCGACTTAGCGCAAAATCAAGTTCACTTGAAGTTGCTTCCAAGAATTGATTACACTAGACCACGCGGGGCGTTAAGAACAGCACAGAGCGAATCCGAAGCACTGAAACCAAAACCATTTGATCCTGAAGCAATTCGTGCTATTGGCGGAGAGGTTACTAGTGACGGAGATTTTCTTATTTTTGAAGGAAATAGATATAGTCGTAAAGGTTTTCTTTATAAAAATTTTACCACAAGTGCTATTATCGCGGAGGGTGTAAAACCTACACTTTCTGAATTAGAAAGATTTGAAGAAGCGCCGGAAGGTGTTGAAATTGATTTAAGTGGCACACCAGGAACTGGAACTTCTGGAAAAGAAGATCAAAATGTGACTCATTCCTTTAGTAATGGAGATAACGTGGAAGTTTGTGAGGGGGAATTGATAAACTTACAGGGAAAGATTGTTTCTATAGATGGAAACATGATCATGGTTATGCCGAAGCATGAAGAACTCAAAGAAGCTTTGGAATTCCAAGCTTCAGAGTTGCGAAAATATTTCACGCAAGGCGATCACGTCAAGGTTGTAGCAGGAAGATATGAAGGCGATACAGGCTTAATTGTTAGAGTGGAACAAAATCGAGTAGTTTTATTCTCGGATTTATCAATGCACGAACTCGAGGTTCTTCCAAGAGATTTACAATTATGCTCCGACATGGCTACCGGCGTTGATAGCTTAGGACAATTTCAATGGGGTGATTTGGTACAACTTGATGCGCAAACAGTTGGTGTTATCGTCCGATTAGAACGTGAGAATTTTCACGTACTCTCTATGCATGGGAAAGTCGTGGAAGCAAGACCGCAGGGTCTTACGAAGCGGCGAGAAAATAGAAACGCGGTTGCATTGGACTCGCAACAGAACACCATACAAAAGAAGGACATCGTTAAAGTGGTCGATGGACCACATGCGGGTCGAGGTGGTGAAATTAAACACCTGTATAGAAGTTTTGCCTTTTTGCATTCGAGAATGTTTGTTGACAATGGTGGAATATTCGTATGCAAAACCAGACATTTACAACTGTCCGGTGGAAATAAGACAACTTCTATCAATTCCATGTCACCTGTGACAGGATTCATGTCACCTAGAATTGCTTCGCCGATGCATCCCAGCGGTGGTGGTTTTGGACGAGGTGGTGGCGGAGGCGGAAGAGGCAGAGGTCGTGGCGGCGGTGGTGGTGCGAGACGCGATAGGGAATTAATTGGAACCACCATTAAAATAACAGGTGGACCATACAAGGGAAACGTGGGTATTGTAAAAGACGCGACAGAAACAACAGCGCGCGTGGAACTACACTCTACGTGTCAGACAATCTCCGTCGATCGATCTCATATAGCAAACGTCGGTGTCCCGACAAAGGACGGTGGCTTCAGCAGTTACAACAGAACTCCGGCTTACGGAGCCGGTGGACAGACGCCTATGTACGCGAGGGACGGATCGAAAACACCTATGCATGGTTCTCAGACGCCTATGTACGAAAATGGCTCTCGCACCCCTCATTACGGTTCAATGACGCCGTCTCACGATGGATCGCGAACACCAGGACAATCTGGAGCCTGGGATCCGTCCGTTACTAATACACCCGCTAGGACGAATGATTTCGACACTTACAGTATGGAAGAGGGTGGTTCGCCTGGCTACGGACCTGGATATCCTCCTACTGGAGGACCTGGTACTGGATACACTACTAGCCCACATGGAGCATTCGCAACTCCTTCTCCAATGGGTTACAGTCCTATGACACCTGGAGTAGCAAATAGTCCATACAATCCGCATACACCTTCAGGAATGGATGTTGGTTCTGGTATCATAGGTAGCTCAGAATGGCATACGACAGACATTGAAGTACGCATTCGTGACTCTCATGACGATCCTGCACTTGCTGGACAGCAAGCAATCATCCGAGGCATTTCAGGCGGTATGTGCACCGTTTATCTACCTACCGAAGACCGGGTAGTGAATCTAATATGTGAACAATTAGAACCTGTAGTACCGTCACGCGGCGATCGAGTTAAAGTGATTTTAGGTGAAGATCGCGAAGCTGTCGGTACTTTACTTTCGATCGACAATCAAGAGGGAGTTGTAAAACTCAACACGGACGAGATAAAATTCTTGCAATTGCGATTTTTAGCAATCGAGGCTAAGTATTTTAAACATGGTCAAAAAATCGGTACCGTTTTATTTGAAAAAAACGATTATGGAAAGCAGTGCTGGACAAGCGACGAATTTACTATTCTCAACAGTCGGAGATTATTCCAAGATATTCTGCCCCATGTGAATGTTATCGATCCCCGGAATGATCAGTACATAGCACATCTCATGGACTATTTTCACATATGCCTCGAGAGCGTGCGAAGGCTGTCCGTTGGCAAAACGAAGCATTTGATGCTGAAAGCTTTGGCGGACACTCTGGGCGGTTACTTGCGGGTCTACATCCTTCCCATCACAAGGCACTCGTTTTATGCTGGTAACATCAAGTATCGTAACGCGAAGATGCTGTTCGAGCTCTTCGACGAGCTGAAGATTTTCCTTCGAACCAACGGCGCCGGCTGGTCAAAGCCCAGCCAAGACTTTGCAAATATCAGGATCTCTCCCATCGTAATTACACCGCCAAAAACATCGGTTGCCTGTAATGGGCTTATCACGTATTCGGCGTGCTACAGTAACGAAGCTACAACGGGCGGAGTCATAATACCCCTTCCGTTCCTCGATAATGAAGCAGAGCCTAACAGCATCGCGCTGCCCTTCAAAACTGACAGCCTGCAATCACTATATTCGGAAAAATCGGCTTTTGCCCTGGTGAAGTATTACATCGCCAGCGTGAAGTGCATCACCTCGCGATCGAGCACGAAAACACAACTGCGAACGTTCAACAAGGATTTCTACGCCTGGTTGCAACAATCTGTGCGTCGACATCTGGACGACGAAAAGTGGTATCCAGCATTCGGTGGTGTCCTCCGAGTACTGGCTACCTTGCGAGAATCGGACATTGGCGGTGATATTATGAAGAGCAGAATAAGTGGTACTTATCAAGTTATACCCAAAGTAGGTACGGAACGTGCGAGTCAGACGGACGAGAGTGCATCATCGCTTTACAAAGGAAAGGGAGAAAACGACAAGTCAATGACGCTTGGACCTACGGAGCTTGTGATTATAGCAATAGTATCCGTGCTGGTGATATGGTTACTGATGGGTTTGAGCTTAGTATGCTATAGATTTCTCACCAAGTCCTCCGAGGGTTGCACACCCTGCGAATCAAAGACTACACCATTCGCGGTTCTCTATGAGAACGCAGACTACTGCCAGCCGGATACGTGCTCCTCGAAGCCAATGCGTAAGGGTGTGGTTGAAAAATTGAAGGAATGGTGGAGAGATAGGTTTGGACGATGCCCAGGGGGATGCCAGGAGCACGCGGACGAAGAACGTTGCTTGGCCGCAATCAGTTACAACAGCAAAGATATCGTCAGTGATAGCAGCAGAATTCATCCGAAAAAAAAATATACTAAATCCACCTCTGCTCCGCAATTAGGTATACCCAGAGGTCGTATGCATAGCGTTTGCTACAGTTCCGAAGGATCGACCACTTACTCCGACAGTCCGGCCAAATTAAGATAA
>SINVm1_gene_02139-mRNA-1-R1-1-A1
ATGATCGATCGTTCCGATAGGTGCAACGCTATTGTGTGCAGCCGTATGTTGCTCGGTCCCCGCACCGAATTAAGCCAGAACGATATTAAGAAATTGCGCAGGGAGAACGAACAGCTACGTAGAGAAATTTGGAGTCTCAGGGATGAGTACGACAAACTTGAGGATATTTTGAAGAAACAGAAGAGCCGCAGCGAAAGCGAAGAGGATCGCTCCGAGGAGGATGACGGCTTGCAGTCGGACTTTTCCTGCGAGGAGGAAGACGAGGAGGAGTACGAAGATAACGAGAAGACGGTCAAGGACTTCAACCAAGAAGAACAGCTAGAAAACGCGGAGAATCAGAAGATCTCTTCCGAAAAGATGAGTAGCAATGTGCATCGACTTCACGTGGAGTTCGACGATCTGTCGAAGGAGGCGACATCGGAGAAGAGCCAGGAAAACGAGGCCGTCGGGCATCCACCCCCGCCAATTCTCGGTCCCCGGCAACTTCACGATAACATCCCGTTTTATCCGGCCACGTACGAGCCGACGAGTGGTTTCAGCGGAACCAGTTATTACACCGAATGCCCGTTCCCGAGTGCGGTGGATTTAATGCTATCCACGGATACGTCCGCATTATTGGCTTCACCATACTCCGGATTACAGTCTGATCCATTGATCCCGCTGGCCAACCTAGACGCCGAGGGTCTGGAAGTGGCCGATTCGATGCTACCTCAAATTCACCTCCCGCCGGTCGGTTGGCAGAACGACATCTCTCAAAAACATGTCCCTACTTATATGAGTAGCGTCGCTACTGCACAATCAACAACAGGAACAGAAAAGCAAGATTCGCACCCAATAATAGTTTCCTCGTTGGGAAGCTCGGTGCCACTGTCAAATACTTTCAGCTTCTTGAGGAGGAGGAACGCAACGAGGCGCCCCACGAAACCTAATGAAGCATCAGCTTTTCAAGATTCGCGAGCACAGTTTTCGTGTTTCGAAGAAGCAATCGGTAGAAATGTCTGGAATGTGGATTCACCTGGATCTACCATGATAAATGGAGAAAAGGATATTCAACAAATTGAGATGGTCGAGACCACCACAATGCCTAAACACTTCTTCTCGCCACAGCCTTTTACATTAAAAAAACAAGAGGAAGAATCACCTACTGCCAGTATAAGTCATTTTGGAACCGGAACCATCATTTCTAGGACTAATCCTTTCGTAGGATTAAAAGGTTCGGCGGACATTTATGTAAACGGTGCAATACCTTGCGAAGACGGTTCGAGAGATAAAAATGATCCAAAGACATTTTTGAGTATAGATAATCTACTAATTAAAGATGGCAGAAGTATTTTGGGTAATCAGTTGACGAAATCGGTGTCTTGCCAAGATCTTTCAAGTGATTCTCAAAGTATTGCGCAAAAACTGAATCATGTTGAGTCTCAGACGCTCACAAAAAGCGAGAATACTCTGGACAATATAAGTGGTTCCTCCAGTAAACCATATAAGAGTCATCTAAACGTGACATTAAAGATACCACGAGCCGAGCAAGCACCGAGTCCAGAGACACCAGAAGTACCCAACTTACCCTCAATAGATTACCGTCTCCTTAGAAATCCTTTTCTAAGAAACTTTGACAAGATCTGTCCCAACTATCAGGTAAAACCAAACCCTCCTCTCGCCAAGACGCCGCTCTCTATTCAAGTAAACAATGATGGCCTCACTTATCCTATGTCAGGTTACAATCGAGGAGTTCACCTTAACGAGAGATTTCGAGCTGCACACTTGCCGGATCAGAGTCGACTGCTGATACCTAGCGACCAATTGATGAACGGCAAGCAGGATATTCAAGTGACTTCCTTCGAGAGACCGAGTCCTTGTACCTTGATACCTTCCACGCCTTACGATCTTACGAGCTTGAGGAGGTTAAACAACGTTCCCTTCGCATCGCGAGGACCTAGTCAATTTTATTCTCAGAGATATGGAATGATGTACTGCGATAACGTTACGAAGGTACCAGCGCAAACGCAGACGTCGATTGACGGCGACTCGCATCATGAGGACGAGGAAACAATTAGCGCGCCGAATTCGCCAAATGGACAGAGACGAAAAAGGATCATGAAGAAAGACAAATCTTTAATTAAGGAACAAAAACCGTTATCACCGATAACACAAAGAAAATTGAAGAAACAGATCAGCGCCACGTCGACAGATACGCTCGATTCGCCCGCAAAAGTGACGCGAAAGAAACCGAGGAGATTGAGCACGATGCCACTTGACGCGCAAGAGAACAAGAACGAAAGTAGATCGTCGTCTTCGGGACAGGACTCGCCACGTAAAGATCAAAATCGAAGAATGTCTGTCATCAATGCTAAAAGACGATCGTCTCAAGTATCATTGAAAACCTTGAGGGGTGGCAGTGTCGCGGATGATACCGCGTTGAATTCGGAACGGGAAAGAACAAACTCGATCAGTAGTCGGGAAATTACTAACGTGAAAACTCGCAAGACTAGTACTAGTAGTGGTAATATTAATCGCGAGACAGCGGCAATATCGCTGTCATCTGTCTGCAAAATAACTGAGGAATGCGGACAGGCCGGAAGTAACATCGCATTGTCTTCGTGGAAATAG
>SINVm1_gene_11239-mRNA-1-R1-1-A1
ATGAATCATGTTTCACCTGTTACTTGGAATGCGTTCAAATTGAATATCTGCTCTAAGTACATCACCAACGACAGAAACGGCAAGAGGAATCATTGGGGCTTCATTCAACAACTAGGGCCAGCAAATCTTCGAGCGACAAAGACATCACGCATCATCGTGGATAATCGCCCCGTAACAACTGCGAGACATATCACAACCACTCGTCGTCCTCGCGAGGGCAATTTTTGCGCGAGTGCACTGACGCGTCCCGTCGGATAG
>SINVm1_gene_13983-mRNA-1-R1-1-A1
ATGCATGAAGTCATATCCCCTGAGGATACACGACAGGATTTGACCGACGTGGACGCTGCATCCGGCACGAAAAGTGGTACTTTAAAATTCGTAAGGACTTTGACAAACATTTCGAAGGATGCCGGCGGCATAGCTCATATGCGATGCGAAGTCGTGGGCGATCCTCCTCCAACAAAGATACGATGGTACAAGAATGAAGCGCCATTAGAAGAGAACCGACCAAAAATCACCATTAGAAAAATACACGCGCAAATGCACGAACATGCGGCGAAGAACTTGGCAGGAAGTCGATTAAAAATCACAAATTTGGACGTTTCTGACATTGGTTTTTATATTTGTCGCGTCAGTAATGGTAAGGACCAAATTCAGAGCGAAGGAACCCTGCGAGTCGATTCTTCAAAAAAATGGCCAGGTAATGTAAAATTACGCCCGGGCGAGCATTACGCAGTTACGCTAACGAACCTCGGTGTAACCATTAGGAAGGATAATCGTATCTCCTTCGTAGTTTTAAAGCCACGCGAAGCAGTTCGCTCATAA
>SINVm1_gene_13984-mRNA-1-R1-1-A1
ATGGGACATGGAGACATGTTGGACATCTCAGGAAGTGGAATGTCTACGCCTCACATCTCCCACTTGGCATCTGTGAATCCCTTCAACGCACATTCTTCACAATCCAGCACCATGGATTTCAATACACTCAGCGGCCTTACTAATGGCAATATACAATTCCCTCCTAATGTGAATTTCGATGAAATATCAAGCATAAGTTCAGTTCCAGGCAGAAAAGACAATCATAGAGGAACTTGCGAGGTGTATATAGGAAAAACCTGCGCACAATTTGTAGGAAACCAATCGGTTTATATTATATATCCCATGACACAGAAAATGCTTGAGGAGAAGTTAATGAAAGCCTTTCAAGTTATCAATTTCTCAAACGAACTCTCGTCGAATTGCGAAGGGTATGCAAAGCCGTCCCTTTGTTATTCCGCCTTCCCGATATGCCGCGATCCAGCTAACGCTCAGAAACCGAAGAACGCGGAAGCGAGCACGCAGCTCTTCAATCTCCTGAATTCCAAACAAGACGACTTCTTAGACGACGGAGACCGCGACGACACGGATGATTTTTCGAAACTGCACAGCGTTCCTAAACGTAGTCCTACCTTGGGTCCAGGTTTCGACTTTATACACAACGAAGATGGGAAATCAACTAACAAGAAAATAATTAATCAGAGTTACGGCGACATGCGAGCGTCCAGCAGAAACGAGATTAATCGCAAATTACGAAAGATATGCCGGGAGGAGTGTGAAATGCTAGAGAATGAGTTGTGTAGGAAGGAATACGCGATAGCGAAGAGGCATCCGTTGATTGGGCATCAAGTGCCTTTGGTCGAATGTTCCGATTTACCACTGGAAGGGACAACTGAGGCTCGTGATTGCTTAACGCTTGGATTGTCTGTGGCAAATAATGTGCAAGAAAATGATTATTGCTATTGGGGTAGTGGAAAATCCTATAGAGGAACTGTAAAAACAAGCATTAATGGAAAACCATGTTTACGGTGGTCCCATCATTTCAATCTTGCGATTTCCGATTATCCGGAATTAGCTGGACGTCATTCTTATTGCCGAAATCCTGGCGGCAAAGAACCTCAACCATGGTGTTTCGTCGATGTGAATAACAGAATGCAAAAAGAGTTTTGCAATATACCTAAATGCGTTGAGAATTTATGGATTTACGCGGTCGTTGGTTTTGTACTAACGGGAGGATTTGTTATTATATTAATTTGTTATTGCTGCTGCTACAGAAGTAGAAAATCCAGAAGGCAAATGAATCATTTACCATCCAATAAAATGTTAACTAGTATTCAGTGCGATAAAAATATATACGACGGAAGAAGGAGCACGACACAACCCATGGAAATGAGTTCTCTCTTGGCAGGCAGTGGCAGTAGTAGAACTTCTAATAATAGGATACCGCAATTTACTACAAATAATATCGTGCTCTTGCAAGAACTTGGTGAAGGCGCTTTCGGAAAAGTTTATAAAGGCGAATTGCAAACTGGAAATAAATGTGAACCACCAATTTATGTAGCGGTAAAAACGTTGAAGGAAAATGCAACTCCCAAGACTCAGAGCGATTTTAAAAGAGAAGTTGAATTGATGACGGATCTACGACATCCGAATATCATTTGTTTGCTCGGCGTGATACTGAAAGGAGAACCAATGTGTATGCTTTTTGAATACATGACTCAGGGGGATCTGCATGAGTTTTTAATCTGTCATTCCCCGAGATCGGATGTCCCGTTAAATAACAGTGGCGGAAAAATTCTAGAACAACCGGAGTTTTTGCATATTGCTTTACAAATTGCTTCCGGTATGGAATACTTGGCAAGTCATCATTACGTCCATCGCGATTTGGCAGCGAGAAATTGTCTAGTAGGCGATAATCTAACAGTCAAAATCTCAGACTTTGGTCTGTCGCGAGATATATACAGCAGTGACTACTATAGAGTACAATCCAAGAGTCTACTCCCTGTTCGATGGATGCCACCCGAATCGATTCTTTATGGTAAATTTACTACCGAATCGGATGTATGGAGTTTCGGAGTTGTACTTTGGGAAATCTACAGTTACGGTTTGCAGCCGTATTACGGATACAACAATCAGGAAGTTATAGACATGATTCGCTCACGACAACTATTACCATGTCCTGAAGACTGCCCGACAATGATTTACAGTCTGATGATCGAGTGTTGGCACGAGGTAGCGAATCGTAGGCCACAGTTTCCGGAAATCCATCACCGACTGCATAATTGGTACATCAATCAAACCTACTTGAGTGACTTCTGCAACGAGTCCATCACCAGTTACTCTGGCAGTAGTCACAAGAGCACAAACAAGACTAATTCGACGCAACTATCAGCGCCGATATATAAAAGCGATCAGAAAACAGGTACAGAATCAGTGAACATGTGTAATCTTAACGATCATAATAACGCGATAAAAATACCGCCACCGACAAATACTTTCCTGAATTCTAATTGCGTTGAGCAGAGACTAAATTGCGGTTTCAGCACAGAACATGGAACGCCAATAAAAACGTCTAATTACCAAAATCCTGCTACAAACGTCAATCTGAACGATATTTATGACGACAAACAGTGTTGCTCACCCAAATTGAGTGGCGCGAAAAAAGTTTTACCCGCGGTAATACCTCAGGCGGGTATTCCCAAACCGAACGTGCCCAACAATGGCCCGAGACCGATGCAAAACGGTGCACAATTGGTCGTCAGGTTACCGGATCCCAGTAAAGTCACGACTGAAACGAGGGTATCAAAGTGA
>SINVm1_gene_02181-mRNA-1-R1-1-A1
ATGGCTGTGCGATTTGTTGTAACGGTCGCGATTTTTCAGCTCGCAATCTCGAGTTGCTATGCCGTGACCGGTGTAATCTGGCACAAACAACAGCAGAAATTCGTGCAGTTGTTTAGCATTCCGCAATTCGCCGCTTTTCGAAAGGAAAATCTGGCCACAAAGTACTCGTTAGAGAAGCGGAATTTAACAGGAGAAGTGGTGAAAGTTGTATATTATGAGGAAGCAAATATGGTAATGTATACCGACAATGATACGAAAATCAATGGATTTTACGGCGAACTGTGGAGTCTTCTCGCGGATTATCTTAATTTTACTCAAAGTATTACGCTCCTCAGACTTGTACCGATCAAAAAAAATTTTCGAATTTTTGGTCAGAGACTAGAAAACGGTACTCAGACCGGTTTACTTGGCGTTCTCGGGCGAAATGAAGCTCATGTATTATTGAGAAGTGGATACACTGTAAGTCTCATGGACATTTTACAGTATACTACACCTCTTTGGAAAATCAGCTTTCATATTTATGTTGTACCGGAATGGCAATTCGATAATACATGGATGCTAAAGTTATTTTCATGGCAATCATGGTTTTATACAATGTTCTTGTTCATCATCCTAAGTTGCGTCGGCTATTTTCTGCAAAAAGTTCCCACGGACAAACCCAAACGCAAAAGAAAAGGCTCTATAGATTACACTATAAGCGATCATGTTTTTTATACATTCGCTATAATGACCGCACGAGGCGATCCACCTGAAGCTTTTTACAACAAGTTTAGAATCTTGTCGCTGTCAAAGAGTATATTTGCATGGCTAATACTGTTGGCCTTTAGTTCTCATCTTATATATCGCATGACAAATAGACAACTGATGCTGCCGTTTAATGATGTAGAATCTCTTATTAAAAATACACATTACACCTTACTGGCGTTTCGTGGCAGCTTTCTCTACAATTATTTTAGGGAAAAATATCAAACATTGATCAAGAAAGATTCGTCGCGTATACGTTTTATAGACGTTTCGGAAAACATGCACGATACAGCTTGCAGCGATATGAAAAAATACGCAATGTTTCAGTCCGAAGACCGATTTATGGCAATGAACAGAGCTGGTTGCCCTCTTCAGCCTGTGGGTAGTTTTAACGAAAGCTGGATGACGTTCGCACTTCAAAAGAACTTTCGTTATAAGAAGGCCATCAATACTGCACTCGTCAAATTTAGAGAAGTCGGACTGTTGCATGGCCTTAAAGAATATTGGCTTCATCCTAGAGTTATAAATGCAGATCAGGCGGCGTTTAAAAGGATCGATTTGGGCCAACTCGCGATCTCGTGTTGCTATGCCGTGACCGGTGTAATCTGGCACAAACAACAGCAGAAATTCGTGCAATTGTTCAGCATTCCGCAATTCGCCGCTTTACATGAGAAAAATCTGGCCAAACAACACTCATTAGAGACGCAGAATTTAAGGGGAAAAGTGGTGAAAGTTGTATATTATCAGGAAAAGAATATGGTAATGTTTTACGACAATGATACGAAAATCGACGGTTTTTATGGCGAAATGTGGAGTCTTCTTGCGGATTATCTCAATTTTACACTTGTCCCGATCAAAAAAAATTTTCGAAATTTTGGTGAGAGGCTAGAAAATGGTACTCAGACCGGTTTACTTGGCGTTCTCGGGCGAGATGAAGCTCATGTAATAATAAGAAGTGGATACACTGTAAATCTCATGGATCTTCTACAGTATACTGTACCTCTTTGGAAATTCAGCTATCATATTTATGTTGTACCGGAATGGCAATTTGATAACACATGGGTGTTAAAGTTATGTTCATGGCAATCGTGGTATTTTACAATGTTCTTGTTCATCATTCTAAGTTGCTTCGGCTATTTTCTGCAAAAAGTACCCACGGACAAGCCCAAACGCAAAAGAAAAAGCTCTATAGATTACACTATAAGCGATCATGTTTTTTACACGTTCACTATAATGACCGCACGAGGCGATCCACCTGAAACTTTTTACAACAAGTTTAGAATATTATCACTGTCAAAGAGTATATTCGCATGGCTAATACTGTTGGTTTTTAGTTCTCATCTTATATATCACGTGACAAATAAACACATGATCCTATCGTTTAATAATGTAGAATCTCTTATTAGAAATACACAGTACACCTTATTGGTATTTCATGGCAGCCTTCTCTACAATTATTTTAGGGAAAAATATGAAACATTGATCGACAAAGATTTGTCGGGGCGTATACGTTTTATAGAAGTTTCGGAAAACATGCACAACATAGTTTGCAGCAATATAAAAAAATACGCGATGTTTATGTCCGAAGAGCGATTTATGGCAATGGACAGACACAGTTGCCCTCTCCAGCCTATAGGTAGTTTTAACGAGACCTGGACAACGTTCGCACTTCAAAAGAACTTTCGTTATAAGAAGGCCATCAATACTGCACTCATCAAATTTAGAGAAGTCGGACTGATAGAAGGCCTTAAAGAATATTGGTTTAATCCTAAAACGAATATAGATCAGGCGACGTTTAAAAAGATAGATTTGGGTCGAGTTTATCTAATTTTTCTATTACTGTGTTTCGGGATATTGATATCGCTTGTGATACTCGTTTTGGAAAAGATAACGTACTATTACGAAACAAAAAATATCCGACAACGTAGACGCAGATAA
>SINVm1_gene_02185-mRNA-1-R1-1-A1
ATGCTGTTAAGATACATAAACCCCGTGTTTACTTGTGGAAAACTTTTACAGAAACGTGGAAATCTGTTTCAAAGCAATCTTCCGATACTAGTTGCTGCTATTAATCCAAATAATGCTACACAAGTAGCATACATAAATAAACATTGGAATCCAAAATGGAAGAAGGAAAGACAAAGGAAAGTTATTAAAGTAAAACTTCCCTCATGGGACGACGACGACGATCCTACTAAATTGGACAATGAAAAAATACGATCACGTATGAAAGAGCATGGTTTCCTTCCTCAAAAACCTTGGCAGGAAAGACCGGCATATATCAGTTGTACTTCGGGAATTTTTGAGTCCTATGTTGCTCCAGAAGGTGATGGAAAATATTCTGCCATTACTAAAGAGGGAGCAAAGCAAAAGTTTACATTCTTGGAAAAAAAGAGCAAGTCTTTAATGGCTATCAGAAAAATTAAACAATTTGATGACGCTTTCAAGACATCATATTTTCTAGAAGAGGCCTTAGATATCTATCAAAAGGCACATGAAGCTATAACCACAAAAAAAGAAGATGAGATAATAAAATATGTTACAGAATCTGCATATCCTAAAATAACACATAACATGATGAACAAAACTATACACTGGAAGTTCTTAGAGTCTTTGGAACCAGCCCGCATCGTACATGCAAGAACTACAAATATATTAACAAAAGAAAACGTTTTTGCACAACTTACTGTCCGATTCCATACACAACAGGTTTTAGCAATTTATGATAGATTTGGGCGTCTTATGCAAGGAAGTGAAATTCTAAGGAAAGACGTATTAGAATACATAGTATTTGAAAAGCATTTAGCTAATGAGTACGGCGTGTGGCGAATTCACGATAAAATTATACCATCTTGGATGGCTCCCACAGACGTAGCGGAAGGCACGTATATTTTGCCGAAAGAGGATCATGATCCCGTACCAACCGAGCCGCAGCCTGTAGAAGCTACATTAACAGAAGATACGCCAAAGGATGCAACAAGCACGCAACCTTCATGA
>SINVm1_gene_02104-mRNA-1-R1-1-A1
ATGCATCCGACGGCTGACACTGAAGTAGATGCCAATGTAAATACTACTATGCATGGAACTAAAAGACTCATGGACGATAGCAATGAGAATGAAGCAAAGGTACAGAAGACAGAAGAAATAGTACAGAAGCAGACAGAAGCGACAAAGGCAGAGGTGGTACAAAGAATTAAGAGAAAAAATCATGCCATGTTACTGGGCTACATTGGCAAAGACTATTATGGCATGCAAAGAAATCCTAATATGAAAACTATTGAGGAAGATTTGATTACCGCCTTACTAAAGGCAGATTTGATAAATACAGAACAATTTGAGAATATACGTTCAATAAATTTTCAAAGAGCTGCACGTACGGATAAAGGAGTGTCGGCGATTAGACAGATTGTCTCAATGAAACTACCGGAGAATATTGACAAAGCAGTAATAAATCAGTTTTTACCTGATGCAATCAGAGTATTTGGAATAAAACGAGTAACAAAAGGTTTTAATAGTAAAAACCAATGTGATGCACGTACCTACAGATACATCATTCCTTCCTTTGCATTTGCATTAGAAGATCAGAGTTTGTTAAAACTTGGAGAGGAAGTTAACGAAGACGAGAGAATCAAACAGTTATCAATTATTGATGAAAAGCCGTACACTGACTACAGATTATCTCCAGAATCTTTAGATAGATTAAATTCAATTTTAAAGCTTCTGGAAGGTACTAACAACTTTCATAACTTTACATCGAAAGTAAAACCGTTAGATCCACGTGCGAAACGTTATATAATCAGTTTCTGCTGCGTAGAGACGTTTGTTTCAAACGGAATAGAATTTGCGGTCTTAGAAGTTAAAGGACAAAGTTTCATGCTGCATCAAATTCGAAAAATGGTAGCGCTTGTAGTCGCGATTGCGAGGAATATGGTACCCGAAGAGACAATCAACGAAGCGTTAAAAACTATGGACAAAATGGATATACCACTTGCACCTAGTTTAGGATTGTGTCTGTGTCATGTGCATTACGATCATTATGGTAAAAGATATGGCACGGATGGCCTCCATGAAGCATTAGATTGGAAGGAATGTGAAGAAGAAGTAGAAATGTTTCAGAAGGCATATATTTTGCAACATATGGTGAACACCGAAATTTCAGAACAAACATCGGATGAAGATTCGAAATTATACAGCAGAATTGGATGGCCATTATCTCTACAAACGGTACGACCACCAACGGAAACGATACGACCGTCACCAGTACAGACTCCTAGACGAATACGATCTCCTGTGACGCCTGCACCCAACACTTGCAAAGTACCTTCGCAACCACAAAATGGTCAATGGAAGTTACATCCAGACCAATGCTCAAGTGAACAGGAATGTAACGTCGCACAAAAAACGGAATTGGGATTAGGATCTCTTCTCGTCTACTCTTGTTTTTCAGGATTTAAAATAAGAGGTTTGCCCTACGTGAGCTGCATTATTGGGGGAAAATGGATTAATATACCAGATTGCGTACCAGCATCTGTTGACGCTACATGTACGTATGATGGTGAATGGGTTTCATGTGAATCTCCTGTACAACCGAGAACAACAGCGGTATTGCAATGCCGAAATAGTTATCGGCCAGAAACAAATCCACTTTCCGAACAAAGAAATAACGTGAGATGTAATGAAAATGGTCAATGGGAACCGGAACCTATGCGATGCATCCCAGTCTGCGGCACTATTCCTCCTGATATTGTACCACTCATTATGGGTGGTAATCGACCAAATATCACGGAATTTCCATGGCATGCCTCACTATACCGCAATGTAAACGAGCAAAAGCAATTTTTTTGTGGAGCGACTATTATTCAAGAAAATCTCTTGATAACGGCAGCACATTGTGTATATGATGAGAGCACTAGGAAACTAATTCAAGCCAAGTCAATTTATGTATTAACGGGGAATATCTTTCGTGATTACGATCATCCCGCACACGATCAAAGAATTGTTAAAAAGAATCAGGTGAAACGTATTTACATCATACGCAATTATTTAGGACTTATAGGAAATTATATTTGGGATATTGCGATATTAGAACTCACCAGGCCGTTCGTATTGTCAACTTGGTTGGTTCCTGTATGCATAGATACTTTAAACAGTAACAACAGGAATGTATTGGAAGTCGATTCTTATGGAAAGGTAGCAGGATTTGGTAGAACCACGCACGGTGGGTCTAGCGCGGTCTTACAGGCTCTGACAGTGCCCATGATTCCACTTAGCCAATGCAGGTTCACGAGTCAACAATTTGAAACGGAACAACTTATCACCGTTGACAAATTTTGTGCAGGCTACACGAATGGTTCTAGTGTTTGTGATGGTGATAGTGGCGGTGGATTAGTTTTTAAAACCAATAGTTTGTGGTACCTCGGTGGTATTGTTAGCGTTTCTCTCGGCACATTTCGAGAGAGTGACGGAAGTATTCGTTGTGGGAATTCATATTCCTTATTTACAAAAGTGTCCAGCCATATTTCATGGATAGAAGATGTTGTTTCAAAAATAGAACGAAATCAAATCCAAATGTTATGCTCATCTGAGTCTCAAACTAAATGCTCGTATTTTGATAATAACAGAATTGGATGGCCATCATTTCTAAAGTTGATTCGACCACCAATGGAAACGATACGACCGCCACCAGTACAGATTTCTAGACGAATACGATCTCCTGTGACGTCTGCATCTAATACTTGTAAAGTACCTCCGCAACCGCAAAATGGTCAATGGAAGTTACATCCAGACCAATGCTCAGGTGAACAGGAATGTAACGTCGCACAAAAAACGGAATTGGGATTAGGATCTCTTCTCGTCTACTCTTGTTATTCGGGATTTAAAATAAGAGGTTCAGTCCATGTGACTTGCATTATTGGAGGAAAATGGATTAATATACCAGATTGCGAACCAGATGTACGCTGTAAACCTTTAAGTACAGAATCTGTTGACGCTACATGTACGTATGATGATGAATGGGTTTCATGCGGATCTTCTGTACGACCGGAAACAAAAGCGACATTAAAATGTCGAAATGGTTATCGGCCTGAAACTAATTCACTTTCCAGACAAAGAAACAATGTGAGATGTAATGTAAACGGTCAATGGGAACCGGAACCTATGCGATGCATTTCAGTATGTGGCACTATTCCTCCTGATATTGTACCGCTCATTGTGGGTGGTAATCGACCAAATATCACGGAATTTCCGTGGCATGCCTCACTATACCGCAATGTAGACGAGCAAAAGCAATATTTTTGTGGGGCGACTATTATTCAAGAGAATCTCTTGATAACGGCGGCTACTTGTGTATATAATGAGGAAACTAGGAAACCAGTTCAAGCCAAGTCAATTTATGTATTAACGGGAAACATCTTTCGCGATTACGATAGTCCCTTGCACGATCCAAGACTCGTTCACAAGAATCAGGTGAAACGTATTTACATCAGACGCAGTTATCTAGGACTTGTAGGAAATTATCTTTGGGATATTGCGATATTAGAACTTGTCAGGCCGTTCGTATTGTCAACTTGGTTGGTTCCTATATGCATAGATATTTTAAACGATAGGGATAATGTATTGGAGGTCGGTTCTCTGGGAAAATTAGCGGGATTTGGTAGAACCGCACACGGTGAATCTAGCGCGCTCCTACAGGCTCTGACAGTGCCCGTGATTTCACTTAGCCAATGCAGGTCCGCAAGCCAAAATGCTAATACGGAACAATTTATCACCATTGATAAGTTTTGCGCAGGCTACACAAATGGTTCTGGTGTTTGTGATGGTGATAGTGGTGGTGGATTAGTTTTTAAAACCAATAGTTTGTGGTACCTCCGTGGTATTGTTAGTGTTTCGCTCGGCACGATACAAGAGGGTGGAAATGCTTATTGCGACTATAACTTGTATTCTTTATACACAAAAGTATCCAGCCATATTTCGTGGATACAAGATGTCATTACAAAAATAGAAGAAAATCAAATCCAAATCTTATGCTCATCTGAGTCTGAAACTAAATGCTCGTATTTTGATAATAACAGAATTGGATGGCCATCATTTCTAAAGTTGGTTCGACCACCAATGGAAACGATACGACCACCACCAGTACAGATTTCTAGACGAATACGATCTCCTGTGACGTCTTCATCTAATACTTGTAAAGTACCTCCGCAACCGCAAAATGGTCAATGGAAGTTACATCCAGACCAATGCCCAGGTGAACAGGAATGTAACGTTGCACAGAGAACGGAATTGGGATTAGGATCTCTTCTCGTCTACTCTTGTTATACGGGATTTAAAATAAGAGGTTCGCCCTACGTGAGCTGCATTATTGGAGGAAAATGGATTAATATACCAGATTGCGTACCAGAATGTGGCATTATTCCTCGTGATTTTGTACCACTCATTGTGAGCGGTAATCAACCAAATATCACGGAAATTCCGTGGCATGCCTCACTATACCGCAATGTAGACAAGCAAAAGCAATTTTTTTGTGGGGCGACTGTTATTAAAGAGAATCTCTTGATAACGGCGGCTAATTGTGTATATAATGAGAAAACTAGAAAACTAGTTCAAGCCAAATCAATTTATGTATTAACGGGAAACATCTATCGCGATTACGATTATCCCTCTCACGATCAAAGACACGTTAACAAGAATCAGGTGAAACGTATTTACATCAGACGCAGTTATCTAGGACTTGTAAGAAATTATCTTTGGGATATTGCGATATTAGAACTCGTCACGCCATTCGTATTGTCAACTTGGTTGGTTCCAGTATGTATAGATATTATAAGCGATAGCAGTGTATTAAAGGTCGCCAGATTTGGTAGAACACATGGTGAATCTAGCATGGTCCTGCAGGCTTTGACAGTGCCCGTGATTTCATTTAGCCAATGCAGTCAACAATTTGAAACGGAACAGTTTATCACCGTTGACAAATTTTGTACAGGCTACACGAATGTGTGCATTGGTTCTGGTTACGCACAAATTAATAATGATTGCGGGCTGGATAAATTTCAATGTCGTGATGGACAATGTATAGCGAGTGCATTGTTATGCGATGGCAAAAGAGACTGCAGAGATTCGTCCGACGAGACGGAGGCAGAGTGTAAAAAGCCAGAGGTTCTATGTCATCCCTATGCCTTTCGTTGTAATTACGGTGCCTGCGTAGATGGAGACTCCGTGTGTAATGGTATTCAGGATTGCGCTGACAACAGCGACGAAACGCAGCCCCGGTGCTCCGGAAGTAACGTATCAAATGGTCAAACGGAAAGACCTAGACGCGATTGTAAATCGCATCAGTTTGCATGCAGCAATGATCAGTGCATTCAGAACACTGACGTGTGTGACGGGCGACGAAATTGTGCGGATGGCTCCGATGAGACATCTGAATTATGTAGATCATTACGTTGTCCCCCGACAGCTTTCCGTTGTTCGTATGGAGCATGTATCGATGGTGATTTACGATGTAACGGAGAAGTCGATTGCGCCGATAGATCCGATGAAGATTCGCGATTATGTAGCGGAAATGCATGGCCGTCACCTCTACCGACGATATTACCACCAGTAACAGAACGACCGCCAATACCTACTGGTGCGAACACTTGCAGAGCACCTCCGCAACCGCAAAATGGTCAATGGAAGTTACGATCGCAATGTTCAAGTGGACAGGAATGTCACGTTGCAGAAGGAACGCAACTGGAATTAGGATCTCATCTCGTCTACTTCTGTAATTCGGGATATGAAATAACAGGTCCACCCGACGTATTCTGCAGTAGAGGACAATGGATTAATATACCAAGTTGCAGAGAGATACGCTGCACACCTTTAACTACAGCATCTGTCCAAGCTACATGTACGTACGACTATAGATGGGTATCGTGTGAATCTCCAGTACGACCGAACACAAGAGCGGAATTGAAATGTCAAAATAGTTATCGGCCGGAAAATATTGATCAACTTTCCGGACAAAGGAGGAACGTAAGATGTAATGCAAACGGTCAATGGGAACCGGCTCCTATGCGATGCATTCCAGGTCCGCTCACGATAAACATTTACGTTAACGATAACAAACTTACGTTTCATACCACTTTGGACAGAAACAACGCTACGCTTATTGAAATTTTGGATGATAAAATCATTATACATACGGATTTCAACAATCCAAATTATCGGCCAAACATTGATGTTAGAATATCAAAGTCGAATATGTGCGGCATTTTACCTCCCAATATTATACCGACAGCTGTAGGCGCTATTCGACCAAATATCACGGAATTTCCGTGGCATGCCACGTTATACCGCGATGAACCTGGCGAACCCAAAAAATTTTTCTGTGGAGCATCTATTGTTCAAGAGAATCTTTTGATAACAGCAGCTCATTGTGTTTATGATGAGAACACTAGGCAATTAATTAAAGCTAATTCTATTTACATATTAACGGGAAACATCTATCGCGATTACAATTATAGACATAATGAAAATCTCGTTAAAAGAAATCAGGTGAAACGTATTTACATCGTACGCAATTATCTAGGACTTGTAGGAAATTATCTTTGGGATATTGCGATATTAGAACTCGTCACGCCATTCGTATTTTCAACTTGGTTGGTTCCTGTATGCATAGATACTTTAAACGATAGGAATGTATTGGAGGTCGGTTCTCTGGGAAAAGTAGCGGGATTTGGTAGAACCGCATACGGTGAATCTAGCGCGCTCCTACAGGCTCTGACAGTGCCCGTGATTTCACTTAGCCAATGCAAGTCTGTAAGCCAAAATGCTAATACGGAACAATTTATCACCAACGATAAATTTTGCGCAGGCTACACGAATGTGTGTATTGGTTCTGGGTACGCACAAATGAATAATGATTGCGGGCTGGATAAATTTCAATGTCGTGATGGACAATGTATAGCAAGTACATTGTTATGCGATGGCAGAAGAAACTGCAGAGATTCGTCCGACGAGACAGAGGCAGAGTGTAATAAGCCAGAAGTTCTGTGTCATCCCTATGCCTTTCGTTGTAATTACGGTGCCTGCGTAAATGGAAACTCAGTGTGTAATGGTATTCAGGATTGCGATGACAACAGCGATGAAACGCAACCCCATTGTCCCTCGACAGCTTTCCGTTGTTCGTATGGAGCATGTATCGATGGTGATTTACGATGTAACGGAGAGGTCGATTGCGCCGATGGATCCGATGAAGATTCGAAATTATGTAGAGGATATGCATGGCCGACACCTCTACCGACGATATTACCACCTACTCCTAGGCCAATACCTACTGGTGCGAACACTTGCAGAGCACCTCCGCAACTGCAAAATGGTCAATGGAAGTTACGATCGCAATGTTCAAGTGGACAGGAATGTTACGTTGTAGAAGGAACGCAATTGGGATTAGGATCTCATCTCGTCTACTCCTGTAATTCGGGATATGAAATAATAGGTCCGCCCGACGTGTTCTGCAGTGGAGGACAATGGATTAATATACCAGGTTGCAGAGAGATACGCTGCACACCTTTAACTACAGCGTCTGTCCAAGCTACATGTACGTACGACGATAGATGGGTATCGTGTGAATCTCCAGTACGACCGAGAACAAGAGCGGTATTGCAATGTCGAAATAGTTATCGGCCGGAAAATATTGATCAACTTTCCGGACAAAGGAGGAACGTAAGATGTAATGCAAACGGTCAATGGGAACCGGCTCCTATGCGATGCATTCCAGGTCCGCTCACGATAAACATTTACGTTAACGATAACAAACTTACGTTTCATACCACTTTGGACAGAAGCAACGCTACGTTTATTGAAATTTTGGATGATAAAATCATTATACATACGGATGTCAACAATCCAAATTATCGGCCGAACATTGATGTTAGAATACCAAAGTCGAATAAGTGCGGCATTATACCTCCCAATGTTAAACCGACAGTTGTAGGCGGTATTCGACCAAATATCACGGAATTTCCGTGGCATGCCACGTTATACCGCGATGAACCTAGCGAACCCAAAAAATTTTTCTGTGGAGCATCTATTGTTCAAGAGAATGTCTTAATAACAGCAGCTCATTGTGTATATGATGAGGACACTAGGCAATTAATTAAAGCTAATTCCATTTACATATTAACGGGAAACATCTATCGCGATTACAATTATAGACATAATGAAAATCTCGTTAAAAGAAATCAGGTGAAACGTATTTACATCGTGCGCAGTTATCTAGGACTTGTAGGAAATTATCTTTGGGATATTGCGATATTAGAACTCGTCACGCCATTCGTGTTGTCAACTTGGTTGGTTCCTGTATGCATAGATACTTTAAACGATAGGAATGTATTGGAGGTCGGTTCTCTGGGAAAATTAGCGGGATTTGGTAGAACCGCACACGGTGAATCTAGCGCGCTCCTACAGGCTCTGACAGTGCCCGTAATTTCACTTAGCCAATGCAGGTCCGTAAGCCAAAATGCTAATACGGAACAATTTATCACCAATGATAAGTTTTGCGCAGGCTACACGAATGCTCTGCATTTGCATCGCAAGATGGCGCAAGTGGAGGCTTTTCGTTACGAGAAAGCGTATGGTAGGAGGAGGGCCAGGAGGGATTCAATTCGAAATAAGTACGTGTACGAGATGGGCGTCAAGGATCTGTGGAACATTTTGTCGCCCTTGTGCGAGAAGAAACCGCTGTACGAGCTGCAGGGAAAGACCATTGCGATCGATTTGAGCGGGTGGATCGTGGACAGTCAGACAGCCGTCGACAATGCGACGCAACCGAAGATGCATCTCAGGAACTTGTACTTCCGTACGTCGTACCTTCTTATGCATGGGATATATCCGGTATTTGTACTGGAGGGAAAGGCACCCACCCTAAAACACCAAACTATTGCACGAAGGAACAATGTTCGTAGTGGACTTCAGGAGAGAAAGACTGCTAAGAAAGTAGGGAGAGCACAGTTTAATCGAGTTCTAAACGAGTGTAAAGAATTATTAAGATGCATGGGGATTGCTTGTGTACAGAGCCATGGTGAAGCAGAAGCTATGTGTGCTTACCTGAATGAAGATGGAATTGTAGATGGATGTATAAGTCAAGACAGCGACTGTTTCTTATATGGTGCAAAAATAGTGTACAGAAACTTTTCTATGGGAGGACATTGTGCAGCTACAGGTGGATCTATGGACATCTACAATATGGAAAAAATAGAGAAGATATTAAATATAGGACGAAATAAAATGATAGCGCTAGCTTTGCTATGCGGTTGTGATTACAGTGAGGGTGTGAGTGGTGTTGGAAAGGAGGCTGCTCTAAAATTTTTCAAGACTGTTGAAGAAGCAGATGTCTTACAAAGGATTCAAGGTTGGAGAACTGACACTGGTTTGGATGTGATTGAGTCAGATATGTTAAATTCTAAGTTATGTATAGCATGTGGTCATCCAGGAAAACTACAAAAACATACGAAATCAGGTTGTCCTGATTGTGGAACCATTAGAAAGTGTAATGATGATTTCAGAGAAAAAAGGGCGTTGATATTAAACGAAATATCATTAAGAAAGAAGGCACTTCATAATGAAAATTTCCCAAATCAGGAGTTGATAGATGAATTTCTTATCAGGAAGGACTCTCTTCCAACTAAATTGGATATAAAATGGAAGCAACCTCAACTCAATCAACTTATTGACTTCATGTCTAAACATGTATGTTGGGAACCACAATATGCGTTTGAAAAAATTTTTCCATTTGTTACTAGATGGCAGTTGTTACATTTATCAGATTTTACATTCGATGAACGTTTATGCATGGTAGATTTATTTATTCCCGAAGGCATAACAAAGATACGTAATATTAGATCTGTAGCCAGTTATGAAATTATATGGAAAAAAGAGCATGCTGTGATAAAAATGTTAAAAGAATATAAAGAGCAAACAAGTGAGAATGATGATGACGATATAGCTAACAATTTGCTAACAAGTATTGAGCCGCAAGACTTGGTTTTAAAATGTTATCCAGAATTAGTTGAAGTATTTGAAAATGCTAGGAATGAAAAAAGAAAACCAAAAAAAAGAATTACTACATCAGAAAAAAATAATAAGAAAATCGATGAATTTATATCTAGAAATGATCCAATATCTCTAGAGGATTCCTTTGAGAAAATGGCAGTTACACCAAAAAGATTAAAACAGAAAAATGTTTCAAGTAGATTGAATAATAAATTAAAAATAAAGAGCGTGTCTGAAGATGTTGCGAGCGTGAACGTAAAACAAATGAAAAGTGGTCCACAATTTAAAAGAGTTTTAGAAACAGAGAAGGTAAATCCAAAATTGAATAACACAATTGGTAGAATGTTTAATGAACTTTCGCCTAATGATTTTATGAGCGAAGATGAAGATGATTTAGAGATAACAAATGTAATTGAGAATATATGTAGTAAACAGATGTTCCAATTAAGTAATTGTCAGCCTACAGAAGCTATTGGCCAGCCAGCAAAAAATACAGAAGAATGTGCAATAATTGATGAATTTGAGCCCGTAACGTACACTAACAAAAATCAAGTTTATGCAGAAAATAAAAAACAAAAATCAGATGACTCAAATGATGAATTTGATATTAATGAATCATATATTCCTATTAATCAAAGAATACAGATGGAACAAAATCGAAGGTCTTTATCGGCGTGCAATCAAATAAAGAAATATAGCTTTGATTTTGAAAATATTATGGACGAAACCGATAATGAAATTATATGTTTAGATACGTAA
>SINVm1_gene_02109-mRNA-1-R1-1-A1
ATGGAGAATCAAACGGCTGATGATTATGAGGACATTTACCAATGGAACCACACGGTCTCGGCGGACGAAGGAGATACGGAGACAGGATATTACTTACCCAATTGGACCGATCTTATTCTAGCAGGATTATTTACAATGCTAATTATTGTTACCATAGTAAGCAAACATACTACTCAAGTTTACTTCGTGTATACATTATCTGAGAATAATTCTAATGTATCCATGTTCTCATGTATTTTCAATAATCGTGACCTTTTCGTCGTAATATTACAGGTCGGCAATACTTTAGTGATCGCGGCTGTAATTACCACGAGGAGATTACGGTCTGTGACTAATTGTTTCGTGTCTACGGTGATGCCACCGGCTGTACTGTTACAGGTACGCATGTGCTCTCAACCTTATCTCTCTCATTATGCAGAAAGAAATGCTCTTTCTTTCCTCAAACTGCAAATCGCATTTTCATGCGTCTTATCACATGGGATATTCATTGAAGCTTACAGGAGGAACTTGGGAGTTGGGCGAAATACTGTGCGATTTCTGGGTCTCCCTCGACATTCTGCTTTGCACGGCCAGCATTCTCTCGTTATGCGCCATATCTATAGACAGGTAAATCCGATCATGAGCATTTCTAAATCACGTCACATAGATAACGGAATTACCGGAAAGCTATCTTCCTTCCATTTTCAAGACATTGCGCAAAACATACGATATCCTGCACTTCACGGCGATTCTGTACGTGCTAAGGTAAAATCGTGCGGAATTTATCGTGCCATCGTCGTTATTCCTCGTTCAAGGTATCTGGCCGTAACTCAGCCGCTGATCTACAGCCGTAGACGCAGAAGCAAACGACTGGCTGGGTTGATGATCGTCGCGGTATGGGTGATGGCCGGCGCAATAACGAGCCCGCCTCTACTGGGCTGTTTCCCACGTGCGACAAATCGAGACATCAAAAAATGCTCCTACAATATGGATTCCTCCTATGTGATATTCTCGGCGATGGGCAGCTTCTTCCTGCCGATGCTGGTAATGCTGTACGTGTACGGCAGAATTTCGTGCGTCATAGCGAGCAGGCACAGAAATCTGGAGAAGACCAATGAGGGGGAAAACGTCCGATCACGTCGTAAAATCACGATTGATCGTGGTAGAAGTATCAAGGCGCAACGTTCGAATTATGCTGAGAGCGGAATAACGTGCGACAAGCCATCCGAGGATACCGAGCTAACAAATATGTGCAAAAAGTTGGGCACAATTCGGGGTAATCAGCAAAGCTGCATCAACAGGGTCGCCAGGGAGACGAAAACTGCAGGCACCCTCGCGGTGGTTGTAGGTGGTTTCATCGCATGCTGGTTGCCGTTTTTCATTCTGTATCTGGTAACACCCTTCGTGCCCGTGCAGCCGCCCGATGTTCTCATGCCAGCCTTGACATGGCTAGGATGGATTAATTCGGCCATCAACCCATTCATTTACGCTTTCTATTCAGCAGACTTCAGACTCGCTTTCTGGCGACTAACATGTAGGAAATGTTCAAAGAGTAGACTGAACTTAGATGGCACAAATCGGAAATTACCAGCCTCGGTTAACTGGAAGAAAGATACATCGAGGACGTGA
>SINVm1_gene_02110-mRNA-1-R2-2-A1
TCTGCATCTCGTGATAGCGCGAGGAAGATAGGATCCCAATATGACAATTACGCGACTTGCTTAGCCGAACATAGTCTAACAGAGGATGACATCTTCTCGATTGGTGAAGTATCAAGTGGCCAGCACAAAACCAATCATGAAGATACCGAACTACACAAAAATGGTTGCGTCATGCAATGTTTGTTAGAAAAAGATGGACTGATGTCTGGAGCTGATTATGATGAAGAGAAAATGCGTGAGGACTATATCAAGGAAACAGGTGCTCAACCAGGAGATCAAAGGATAGAAGCTCTGAATGCCTGCATGCAAGAAACAAAAGACATGGAGGATAAATGTGACAAAAGCTTGCTCCTTGTAGCATGTGTCTTAGCAGCTGAAGCTGTGCTCGCCGATTCTAACGAAGGAGCATAA
>SINVm1_gene_02110-mRNA-1-R1-1-A1
TCTGCATCTTGTAATAGCGCAAAGAAGATAGGATCCCACTATGACCATTACCAAACTTGCTTAACCGAACTTGGTGTAACAGAGGATGAGCTCTTCTCGGTTGGTGAAGTAACAAATGGCCAGCACAAAACCAAGCATGAAGATACCAAACAACACAAGAATGGTTGCATCATGCAATGTGTGTTTGAAAAATTGGGACTAATGATTGGAGCGGATTTTGATGAAGAGAAAATGCGTGAGTATTATATTAAGGAAAAAGGTCTTCAACCAGGAGATCAAAGAATAGATTTTCTGAGTAGCTGCATGGAACAAACAAAAAACATGGAAGATAAATGTGACAAAAGCTTGGGCTTTATAGGATGTGTCTTAATGAACGAAGTTAGTCTCCCCGCTTCTAACGAAGAAGCATGA
>SINVm1_gene_02188-mRNA-1-R1-1-A1
ATGAAACATCTAGTGCTGTGCGCATGTGTTTTGATATTTGCTTTGTCTAACGCAACAGAAATACAACAAGAGATCCAAAATGAGATCAAACTACGGCTTGATTTAGAAGCTTGCTTGATTGAAAATGGTTTAAATAACAGTGGCTTGTACAGTATGAACGAAGTATCCATTAACGTACATACCAAACCAGGAAATGAAGAAAGAACGAGAAAGAATGGCTGCTTTATGGCGTGTGTTTTGAAAAAACAAAATTTAATGGAAGGAACAAACATTAAAGAAGACGAAGTTATTGCACGATTATATGAATTAACTAGGCAAGATTTAAAAGTGATATTGGGCAAAATTGTGCGAAAATGCCTAGAAGAAAAGAGGGATATTACGCAAGAATGTGCTAAATGTTTCTCTATATTCGAATGCATAATACAAACTATGGATAAATTCCCAAGAGAACATGAACATGAAGAAATCGTAACAACTGAATGA
>SINVm1_gene_02111-mRNA-1-R1-1-A1
ATGTTTTCAAATAAGTATATATATACGATATGTGATCGTGGTAATTTCACAGATTCCACTTTCTGCAATAAAGATATAAATTGCACAAACATCATGAAACATCTAGTGCTGTGCGCATGTGTTTTGTTATTCACTTTGTCTAACTCATCAGAACTAAAACAAAAGATTCAAGAAGAAGTAAAGATCAAGCAACGGATTGATTTTGAAGCTTGCTTGAGTGAAAATGGTATAAATGAAAGTGACTTGTACGGTCCGACAGAAATAGTGTCTAATGTACATACCGAAACAGCAAATGAAGAAAAAACGAGAAAGAATGGCTGCTTTATGGCGTGTTTTTTAAAAAAACAAAATTTAATGGAAGGAACCAACATTAAAGAAGATGAAGTTATTGCACGATTAAATGAAGTAGTAGTTACTGATGATGTTGAAAAAAAATTGCGCACAATTGTGCGTAAATGCATAAAAGAAAAGAAGGACATTACGCAAGAATGTGATAAATGTTTCTCTATATACGTATGTATTATAAAAGCTGTAAGTGAAGAAAGAAAATGTATGCAGGAAGAAAACGTAAGAACTGAAGAAGAAGAAACAGGAGAACCAAATAAAAAGAAGTAG
>SINVm1_gene_02112-mRNA-1-R1-1-A1
ATGTGGATGTTTGGCAATCCTGGTATAGTCGTGTATAAACCAGAATATTTAGAGGTAAATACTATTTCTCTTTTTAGTCTTTTCACATTTGTGATATTTTACAACATTAATATATCATACTTTAACGCTGTTTTAGGTAAACAATGGTTCCATGATAGAAGACTCATTGGACCAACATTTCATTTTAGTATATTAGATGAATTTGCTGTGCTTCTATCTGAGAAAGCAGAAATCTTAATAAAGTGTCTCGAAAGAAAAATAGAAACAGATCCCGGAAAGGCCATTGATATTTTTCCTTTTATTCTCAATGCTACTCTTGATATTATCTGCGAAACGGCAATGGGTGTGGACATTCGTTGTCAAGAAATCGTATCCAAATATTCATCAACAATACATGAAATAGCCGAATTATTGGCAAAACGACTCTATCGTCCGTGGTTTTGGATTAACTGGTTATACTATTTAACGTCCACAGGAAAGCAATATAAATTAGCGCTTGATACATTGCATGGATTTACGAAAGAGGTGATAAGAAAGAAAATGGTTGAACGGCAATTACAAAATGGCAATAAAACGAAACCTGAAGATGAGGACAATGAATCTGACATAGGTAAATGGAAGAGAAAAGCGTTTCTAGATTTATTATTAGATCAGAATGAGAAAGACGATGCTCCTCTGACCGATGATGAGCTGAAAGCGCAAGTGGACACGTTTATGTTTGAGGGACACGACACAACTACGTCTGCAATAAGCTGGACACTCTTTCTTTTGGGCAATAATTTCGAGCATCAAGAAAAAGTTCACGAAGAACTCGAAAAGGTTTTTGGAAATTCAGAGATACCAGCCAGTGTAAAGGAACTGTCGCAATTAAAGTATCTCGATAGAGTTATAAAAGAGACGCTCCGAATATTTCCGAGTGTACCTACAATCACGAGGGTTCTAACAGAAGACGTGAAATTGGATAATAATATCCTTTCGAAAGATGAGAACGTTTTAATACCAATAATATTTGTACATCGAAATCCGGAGGTTTGGCCGGATCCATTAAAATTCGATCCGGATCGCTTCCTTCCAGAGAACTCGAAACATAGAAATCCATATGCTTACGTTCCGTTCAGCGCTGGACCGCGGAATTGTATAGGTCAGAAATTTGCTCTACTCGAAGAGAAAATTGTATTGACTGCTATTCTCAGAAAGTGGAGAATAAAAAGTGTGAAAACAATAGACACGATCGAGTATGGTGGCGCTCTCACTTTGCGACCCATGGAAGAAATGCTCATACATTTCACCCCCAAGAAATAA
>SINVm1_gene_11263-mRNA-1-R1-1-A1
ATGAATGGCGCGGAATTGACCTACAGAGGCTGTCTTCCTATGAAACTTCCATTTCCATATATCCAGCATATTCTATACAACGGTGCTACTTGCATTGACGGCATAAACAATTATGAATGTAAGTGCGCGGCGGAATATACAGGGAGATACTGCGAGGCTGCACCCTCGACAGCCATGCTGTATCCACAGACAAGTCCGTGTGCCCACCACGACTGTCAGTACGGTGCCTGCTTCCAACCCGCTCCCTCCGCCGCGGACTATCTTTGCCAGTGCCATCCCGGCTATACCGGAAAAAGATGCGAGTACCTGACGAGTCTGAGCTTCGTGGACAATAGCTCGCTGGTCGAGCTGGAATCGCTACGCACGAGGCCCGAGGCGAACGTGACCATCATATTCACGACCACGCAGGAAAACGGGGTTCTCTTTTATAACGGGCAACACGACGGGCACATCGCCGTCGAGCTCTTTAATGGGCGGGTCAGGGTTTCGTATGACGTGGGTAATTATCCTACCTCGACGATGTACAGCTACGAGATGGTGACCGACGGGAAGCCTCACATGGCGGAGCTTCTGGCGATCAAGAAAAATTTTACAATGAGGGTCGACCGGGGCCCCGCCAGGAGCATCATCAACGAGGGTCCGAAGGAGTATCTCAAGCTTGTCACGCCGATGTTTGTCGGTGGCGTAGCGCCGGAAGTTGCTAAAGTCGCATTTACCGAGTTTCACCTTAGAAACATTACGAGCTTCCAAGGCTGCATCTCCGAGATGTGGATCAATCATAAGTTGGTAGACTTCAGCAACGCCGCAAAGATGCATCGCGTTACTCCCGGATGTGCTACTAGCGACGAGGAGGCCGACGAAGGAATTAACAATAGTGGCAGTAACGAGGAGTCCATGCCACAAGAGCATATGCCTCGCGAACATTCAGACATCATTATGTCGGTATCCGGATTGGTGCCTTCGCACGCATGTATTGGACATGAATGCAAAAAGGGATCCCAATGCATACCGTCGCCGTACGGCAACGGCTATTCTTGTCGCTGTCAAACCGGCTGGCAAGGACGATACTGCGAGAAAGCACCGACATGTCGCAAGGAGCATACCAGGGAGTACTACAGCGAGAATGGATGTCGAAGTCGACGACCCGTGAAGCTTGCTAAATGTTGGGGAAGTTGCGGCAATTCCTGCTGTTTACCGCGGAAGACTAAGCGGCGCAAGGTCCGACTAATTTGCACGGACGGCATGCGGTACACCAAGGACGTTGACCTGGTGCGTAAGTGCACGTGTACCCGCAAATGTTACTAG
>SINVm1_gene_11262-mRNA-1-R1-1-A1
ATGTCTCGATTGACGTTCAGTCGGTGTGTGACAGTTGCGACTGCGCCCCCGGGTACAAGGGACTTCGATGTGAGAGCAACGTCGACGACTGTGCCAACAACAGGTGCGCTAACAACGCAACCTGCGTCGACCTCGTACAGGCCTATCGATGCGACTGCGCCCCAGGATTCATGGGAGAATACTGCGAGGAGAAGATACCCTTTTGCACAAAAGGTCACGACCCCTGCGAGAATGGAGGCCGATGCGTCGACCACAAGACCCACTACAGCTGCGAATGCCCAGTCGGCTTCACCGGCCTCAATTGTTCCACAAACTTGGATGACTGTGTCGATCATATGTGCCAGAAGTCGCGTGCACGGGTGCACCTATCTACACGAGGTCGATGATATCTGTTTCATTTACATCATATCATAG
>SINVm1_gene_11260-mRNA-1-R1-1-A1
ATGCCGACATCGTTCGAAGGAATGCCGCACATACGTTCCATCAACATGCAAGGCAACCCGTTATCGTGCAACTGCTATCTCGCGTGGTTCGCCGGGTGGCTGAGGAAGCGAGATATAGCCGGAATCACTGGCCGTTGTCACGATCCACCGCGATTAAAGGATGCCATCATCAAGGACATTCCGCACCACGAGTTCAAATGCAACAGTGCGTTTAATGTCACCTGTAGCACATCTGTAGATGTATCTTACTCTCGCAATTTGTATCATTGCGTTTTGCCGTCGATCGCTATAAATTCAAAATAG
>SINVm1_gene_11264-mRNA-1-R1-1-A1
ATGGCATCACGCTTACGGGTGGTTTCGTTTAACGGCGCCATTAATTACACTGTTCATTATCAAAATTTATCGTTAATGAATCGACATCATCATCATCATTACGTTTACTATATAATTACGTTCGACCAACGTAATTTTCACGAAGGAACGCAGCATTCATTTGTGGCCGGGATATCACACGACTGCTCTGCGGACGACGTGTATACATTATATGCCCGTCGTGTGTCGGAGCAGAGTCGTGATCGAGTGCGGAAGTGTTGCTCAGGCGCGATTGTTAGAAATCGACTCTACCCAGAAACTTTGTCCGCAGGTGACGAGGAGCTATTAACAAAAAGGGCCGGCGAGTGCATTCTGCCTGGCGCCTGCCCCGCTCCGTGCACATGCAACGGCGCGACGGTTGATTGCTCCAACAAGAGATTAACTGCGATACCGAAAGACTTGCCGCTTTACACGTCGACTTTTGTTCAAATTGTCGAGTATTGGGACAAGCCGATCGATCGGGACGGTCGGGACCGTCCAGACGAGTAG
>SINVm1_gene_11261-mRNA-1-R1-1-A1
ATGGGCTCTAATAGTTTTCGAATACACTCCTGCAACAATCACACGTATGGAAAACTGGGACAAGACACTTCTGATTTCGAAGATCTTAGCCACAATCAGATCGCCACCATAGGACCGAAGACTCTCAGAGGAGTGTCCGCTCTCAGACATTTGTTACTTGACAACAATGTGTTGACCTGCGTGGACGAGGCTTCGATACGAGAACTGAAAGACTTGGAAATATTAATGTTGAACAACAACAAACTTGTAACGCTCGGCAAGGAGATGCTCAACGGCTTGTCGCATTTGCGAACTTTGAAACTTGCGGATAACGCATTCGCTTGCGATTGCCATTTAGCATGGTTATCGCGTCATTTGAGGGCTCATTCACGCCTAGGGCAACATACACGTTGCGCATCTCCGGCTCATCTCAAGGATCGCAATCTTGCCGATGTGCAGGAGCACGAGTTCAAGTGTTCAGGCCTGGTCGAGCGAACGGGATCGGAATGCAGCGCTGAGCCCCAATGCCCGCATCCTTGTAAATGCGCTGATGGGATCGTCGATTGCAGAGAAAACTCCTTGACGAAAGTGCCAACCCACCTACCCGAGGACACCACTGAGTTGCGGCTGGAACAAAATGGCATCACGGAAATTCCACCCAAGGCTTTTTCGCCATATAGAAAATTGCGAAGAATCGAAACTTATTGTTTCAGGTTACTGAATGCCAATGAGATATCATGCATACGAACAGACCTGTTCAAAGACTTAACCGGTCTCACCTTACTATCTTTGTACGACAACAATATACGCTCGTTAGCTAATGGGACTTTTGCCAACCTGCGAAGCATTAAAACATTACACTTGGCGAGGAATCCGTTCATCTGCGATTGCAATCTACGCTGGCTGAGCGCGTATCTTCACGCGCATCCTATAGAGACATCCGGTGCGAAATGCGACACGCCAAAAAGAGCGCAGAAACGGAAGATCGATTCGATGCGGGACGACAAGTTCAAATGTAAGGGTAAGCACAATTCGATTTTTCCGGTATATCTCTTCGTAACACTTCGGCAGGATAATATGCAGGTCGGTAGTCTATGTGGAGGAAGATATATTGCACGATGA
>SINVm1_gene_02190-mRNA-1-R1-1-A1
ATGGTGATATGTTGCGTCGGGTTACTCGGGAAATTCAGAAGCTACTCGACTTTTATTAGACGCAGTACGCCACTACCCCATGAATTGTCGTCCGTGCAAGTGCATCGTATGTTCTACATAGCTTGGTATTACTCGGGAATATATCGCTCGCACCAACCGCGAGAACGAATCAAGGAGAGAGCCAGCGCGGACAGGGGTGTTCGAGAAGTTTTTCGCCGCACCAGCGTTGTTGTTCGGAAATGCGAGAGGGAACTTAATTGCATTAATTATCGCGGCGGGTGCATATTTACTCCGCCGCCTCGTTACGCGAACATCGTCAGCCCTTGTCCGCCTGTTTGCGCTCTCGGGGACCTCTTTTACGGCCCACTAAATCTCAAATCAGCCACTTTGTTTTCGCACCACTCGTGCTAA
>SINVm1_gene_02191-mRNA-1-R1-1-A1
ATGGTAAAGAAACACTCTAACAGAAATACAGGACAAAGTTACGGGTCATTAGCGACCACGTTTCTCATTCGCGAAGCTACCGTAAAAGAAGTTACCGCCGGGGTACGCTTCCGTATTACTTGCGCGAGTCAATCGATCGCCCACGGTAAAAGAGAGGAGGGATGCTTAAAGAAGAGGGGATTAAAGAAGAAGTCCACCGTGGAGATGGCGCGTATAAAATACCTTGGAAATAATTTTGACATGTTTACTTTGAACATGTATTTGACAAACATATTTTACGACAAAGTGGCGACAATATCGTTTTGTTCACGCGTTTTTATTCAATGCCGCACGGTTGCAAAACCGGTTCGCTCAGGTGCACTATCGATAAGACTGCACGAGAGTCGATTGTTTAACAATCGGTTGAATATAAGCAACTTGAGGAATACTCGATTTAAGGAGAAACTCGTGACGGCGCACCACGTCGAGGAGCCTCTTCGGTTCCAGACTCCTCGTACCTCATCGCGATCTTGCGATCGTGAGGTTGCATTAACAGTACCCCACGTTCACAGTAACCGAACGCTGTTTCTCGCGAAGAAACCCCAAGTGTCTTGA
>SINVm1_gene_02193-mRNA-1-R1-1-A1
GAATGGATACGAAAGAGGAGGGAAAGGGATGCGCTTTCAGCCCGCTTGCTCGTGAAGCGTAGCGTTCGCCGCATCGCAATTCAAACCTTTTCGGCCCATTTTTTCGTGCCACCTGCCGGTGAACTTTCTGGCCTTTTTTTGGACGGGGGATGGACGTTGGGGGATTGGACTACGGTTCGCGCGCTACCGCGGACAAAAGCGCAAACCCACAAACTTGGCTGCTCGGTCGAAAAATGCTTCGCGCCGGGAACTGGCCGCGATAAAAAAAAAATATATGTACATACACGTTCGATTTCGGCGCGAGCGTGTTCGTGA
>SINVm1_gene_02194-mRNA-1-R1-1-A1
ATGGACACATCAACCATAACGCGAGTATCATATGGTAACTTTATCCGCGCCGTCGAGATCTACGGATCCCTTTTGACAAATTCGGTGAATCCTCCTACGGTCTCCTTCATCCATAATCTGGCGCGACCACTTGTCTCAATTTCTGAAAATGAATTAAACCGTCATTTACGACACCTGCAGCTTCGGAATTATACGACTTCCTTATTTCTCGCGCTTCGTCAACTTTCACGTCGACGTTTAACACGTACACGCGCGTCACCGATATCGTGCATCGGTGTGCGTGCGCGCGGCAAATGA
>SINVm1_gene_02196-mRNA-1-R1-1-A1
GATGCGGGAGCCCACGGGGGTGGAAGGGAAGGATCGGAGGAGTCTCTCGTCGTGACCGGGAGACTTCCTCGATACACAACCCATCTCGATACGGCTCTCTGCGCTGCCCGTAAAACCGGCTTCACGCTGCGAGGTATTGGTCGTTATCGACTCCCGGAGTTACACGATTGTCAACCTGACGAAATTCGCACGACGATCCCCCCAGGTGTGCTCGTCGTGACTCTCGGCACGATCCACGAGAATAATAAAAGGTTCTCAGGACCGTGGAGCGTGGAATGGAGCTCCGAGCTCCCGGCGGGCGGTCGGTATTGTCCGAAAAATGTGGATCGGGATCAGAGAAAGCGGGAAGCGGGCGCAATATAA
>SINVm1_gene_02198-mRNA-1-R1-1-A1
ATGCTTGGCGCACGCGGCCCGCCGGGAATTCTTTTTCTGCAGGACGGCCACGCAAGTGCGGCGAAAACGTTGTTGCGACTGCCTCGGTCGCCGAAATTTATTACAGCGTCACGTTACAAGCCCACTCAAAGGAGAGAGAGAAAGAGAAGCGTAGCTTACACGGAGATACTCTTGCTTTGCTTTTTGCGGGCGCATTCCACTATGCGTGACAGCGTATTTCAAACATTTCCATGTACTTACCTCGCGGTTTTCCCGATGGGCGGATACCAGCGTGCCAGCATCCGAGCGCGAGTTGTAACGTCTTCGTTTCTTTCCGACGTGCCTTTTTAA
>SINVm1_gene_02199-mRNA-1-R1-1-A1
[truncated: 424,506 more chars]
