# Supplementary material for: Evolution of Olfactory Functions on the Fire Ant Social Chromosome
Source: Genome Biol Evol. 2018 Sep 18;10(11):2947–60. doi: 10.1093/gbe/evy204 (PMC6279166; doi:10.1093/gbe/evy204)
Supplement: Supplementary Data [file evy204_supp.zip › FileS3.SocialChr-genes-gnH.gff]

##gff-version 3
SCAFFOLD00008	genBlast	mRNA	16465	24264	186.575	+	.	ID=SINVm1_gene_02120-mRNA-1-R1-1-A1;Name=SINVm1_gene_02120-mRNA-1
SCAFFOLD00008	genBlast	CDS	16465	16534	.	+	0	ID=SINVm1_gene_02120-mRNA-1-R1-1-A1-E1;Parent=SINVm1_gene_02120-mRNA-1-R1-1-A1
SCAFFOLD00008	genBlast	CDS	16687	16738	.	+	2	ID=SINVm1_gene_02120-mRNA-1-R1-1-A1-E2;Parent=SINVm1_gene_02120-mRNA-1-R1-1-A1
SCAFFOLD00008	genBlast	CDS	16975	17308	.	+	2	ID=SINVm1_gene_02120-mRNA-1-R1-1-A1-E3;Parent=SINVm1_gene_02120-mRNA-1-R1-1-A1
SCAFFOLD00008	genBlast	CDS	17564	18008	.	+	2	ID=SINVm1_gene_02120-mRNA-1-R1-1-A1-E4;Parent=SINVm1_gene_02120-mRNA-1-R1-1-A1
SCAFFOLD00008	genBlast	CDS	18146	18732	.	+	2	ID=SINVm1_gene_02120-mRNA-1-R1-1-A1-E5;Parent=SINVm1_gene_02120-mRNA-1-R1-1-A1
SCAFFOLD00008	genBlast	CDS	18799	19110	.	+	1	ID=SINVm1_gene_02120-mRNA-1-R1-1-A1-E6;Parent=SINVm1_gene_02120-mRNA-1-R1-1-A1
SCAFFOLD00008	genBlast	CDS	19192	19366	.	+	0	ID=SINVm1_gene_02120-mRNA-1-R1-1-A1-E7;Parent=SINVm1_gene_02120-mRNA-1-R1-1-A1
SCAFFOLD00008	genBlast	CDS	22990	23075	.	+	2	ID=SINVm1_gene_02120-mRNA-1-R1-1-A1-E8;Parent=SINVm1_gene_02120-mRNA-1-R1-1-A1
SCAFFOLD00008	genBlast	CDS	23160	23329	.	+	1	ID=SINVm1_gene_02120-mRNA-1-R1-1-A1-E9;Parent=SINVm1_gene_02120-mRNA-1-R1-1-A1
SCAFFOLD00008	genBlast	CDS	23416	23611	.	+	1	ID=SINVm1_gene_02120-mRNA-1-R1-1-A1-E10;Parent=SINVm1_gene_02120-mRNA-1-R1-1-A1
SCAFFOLD00008	genBlast	CDS	23695	23854	.	+	2	ID=SINVm1_gene_02120-mRNA-1-R1-1-A1-E11;Parent=SINVm1_gene_02120-mRNA-1-R1-1-A1
SCAFFOLD00008	genBlast	CDS	24128	24264	.	+	2	ID=SINVm1_gene_02120-mRNA-1-R1-1-A1-E12;Parent=SINVm1_gene_02120-mRNA-1-R1-1-A1
SCAFFOLD00008	genBlast	mRNA	31105	42031	286.688	+	.	ID=SINVm1_gene_02121-mRNA-1-R1-1-A1;Name=SINVm1_gene_02121-mRNA-1
SCAFFOLD00008	genBlast	CDS	31105	31237	.	+	0	ID=SINVm1_gene_02121-mRNA-1-R1-1-A1-E1;Parent=SINVm1_gene_02121-mRNA-1-R1-1-A1
SCAFFOLD00008	genBlast	CDS	32101	32161	.	+	2	ID=SINVm1_gene_02121-mRNA-1-R1-1-A1-E2;Parent=SINVm1_gene_02121-mRNA-1-R1-1-A1
SCAFFOLD00008	genBlast	CDS	32189	32231	.	+	2	ID=SINVm1_gene_02121-mRNA-1-R1-1-A1-E3;Parent=SINVm1_gene_02121-mRNA-1-R1-1-A1
SCAFFOLD00008	genBlast	CDS	32250	32356	.	+	2	ID=SINVm1_gene_02121-mRNA-1-R1-1-A1-E4;Parent=SINVm1_gene_02121-mRNA-1-R1-1-A1
SCAFFOLD00008	genBlast	CDS	32447	32679	.	+	1	ID=SINVm1_gene_02121-mRNA-1-R1-1-A1-E5;Parent=SINVm1_gene_02121-mRNA-1-R1-1-A1
SCAFFOLD00008	genBlast	CDS	32760	33134	.	+	1	ID=SINVm1_gene_02121-mRNA-1-R1-1-A1-E6;Parent=SINVm1_gene_02121-mRNA-1-R1-1-A1
SCAFFOLD00008	genBlast	CDS	33159	33258	.	+	0	ID=SINVm1_gene_02121-mRNA-1-R1-1-A1-E7;Parent=SINVm1_gene_02121-mRNA-1-R1-1-A1
SCAFFOLD00008	genBlast	CDS	33340	33688	.	+	2	ID=SINVm1_gene_02121-mRNA-1-R1-1-A1-E8;Parent=SINVm1_gene_02121-mRNA-1-R1-1-A1
SCAFFOLD00008	genBlast	CDS	33761	34350	.	+	2	ID=SINVm1_gene_02121-mRNA-1-R1-1-A1-E9;Parent=SINVm1_gene_02121-mRNA-1-R1-1-A1
SCAFFOLD00008	genBlast	CDS	34435	34799	.	+	1	ID=SINVm1_gene_02121-mRNA-1-R1-1-A1-E10;Parent=SINVm1_gene_02121-mRNA-1-R1-1-A1
SCAFFOLD00008	genBlast	CDS	34872	35061	.	+	1	ID=SINVm1_gene_02121-mRNA-1-R1-1-A1-E11;Parent=SINVm1_gene_02121-mRNA-1-R1-1-A1
SCAFFOLD00008	genBlast	CDS	35197	35273	.	+	2	ID=SINVm1_gene_02121-mRNA-1-R1-1-A1-E12;Parent=SINVm1_gene_02121-mRNA-1-R1-1-A1
SCAFFOLD00008	genBlast	CDS	35590	35756	.	+	1	ID=SINVm1_gene_02121-mRNA-1-R1-1-A1-E13;Parent=SINVm1_gene_02121-mRNA-1-R1-1-A1
SCAFFOLD00008	genBlast	CDS	35879	36093	.	+	1	ID=SINVm1_gene_02121-mRNA-1-R1-1-A1-E14;Parent=SINVm1_gene_02121-mRNA-1-R1-1-A1
SCAFFOLD00008	genBlast	CDS	37072	37216	.	+	1	ID=SINVm1_gene_02121-mRNA-1-R1-1-A1-E15;Parent=SINVm1_gene_02121-mRNA-1-R1-1-A1
SCAFFOLD00008	genBlast	CDS	37512	37893	.	+	2	ID=SINVm1_gene_02121-mRNA-1-R1-1-A1-E16;Parent=SINVm1_gene_02121-mRNA-1-R1-1-A1
SCAFFOLD00008	genBlast	CDS	38694	38769	.	+	2	ID=SINVm1_gene_02121-mRNA-1-R1-1-A1-E17;Parent=SINVm1_gene_02121-mRNA-1-R1-1-A1
SCAFFOLD00008	genBlast	CDS	38845	39016	.	+	2	ID=SINVm1_gene_02121-mRNA-1-R1-1-A1-E18;Parent=SINVm1_gene_02121-mRNA-1-R1-1-A1
SCAFFOLD00008	genBlast	CDS	39225	39306	.	+	2	ID=SINVm1_gene_02121-mRNA-1-R1-1-A1-E19;Parent=SINVm1_gene_02121-mRNA-1-R1-1-A1
SCAFFOLD00008	genBlast	CDS	39876	40001	.	+	2	ID=SINVm1_gene_02121-mRNA-1-R1-1-A1-E20;Parent=SINVm1_gene_02121-mRNA-1-R1-1-A1
SCAFFOLD00008	genBlast	CDS	40156	40312	.	+	0	ID=SINVm1_gene_02121-mRNA-1-R1-1-A1-E21;Parent=SINVm1_gene_02121-mRNA-1-R1-1-A1
SCAFFOLD00008	genBlast	CDS	40559	40777	.	+	2	ID=SINVm1_gene_02121-mRNA-1-R1-1-A1-E22;Parent=SINVm1_gene_02121-mRNA-1-R1-1-A1
SCAFFOLD00008	genBlast	CDS	41145	41205	.	+	0	ID=SINVm1_gene_02121-mRNA-1-R1-1-A1-E23;Parent=SINVm1_gene_02121-mRNA-1-R1-1-A1
SCAFFOLD00008	genBlast	CDS	41966	42031	.	+	2	ID=SINVm1_gene_02121-mRNA-1-R1-1-A1-E24;Parent=SINVm1_gene_02121-mRNA-1-R1-1-A1
SCAFFOLD00008	genBlast	mRNA	87532	94219	187.252	-	.	ID=SINVm1_gene_02139-mRNA-1-R1-1-A1;Name=SINVm1_gene_02139-mRNA-1
SCAFFOLD00008	genBlast	CDS	94147	94219	.	-	0	ID=SINVm1_gene_02139-mRNA-1-R1-1-A1-E1;Parent=SINVm1_gene_02139-mRNA-1-R1-1-A1
SCAFFOLD00008	genBlast	CDS	93899	94029	.	-	2	ID=SINVm1_gene_02139-mRNA-1-R1-1-A1-E2;Parent=SINVm1_gene_02139-mRNA-1-R1-1-A1
SCAFFOLD00008	genBlast	CDS	93482	93682	.	-	1	ID=SINVm1_gene_02139-mRNA-1-R1-1-A1-E3;Parent=SINVm1_gene_02139-mRNA-1-R1-1-A1
SCAFFOLD00008	genBlast	CDS	92671	93442	.	-	0	ID=SINVm1_gene_02139-mRNA-1-R1-1-A1-E4;Parent=SINVm1_gene_02139-mRNA-1-R1-1-A1
SCAFFOLD00008	genBlast	CDS	91907	92640	.	-	2	ID=SINVm1_gene_02139-mRNA-1-R1-1-A1-E5;Parent=SINVm1_gene_02139-mRNA-1-R1-1-A1
SCAFFOLD00008	genBlast	CDS	91382	91870	.	-	1	ID=SINVm1_gene_02139-mRNA-1-R1-1-A1-E6;Parent=SINVm1_gene_02139-mRNA-1-R1-1-A1
SCAFFOLD00008	genBlast	CDS	91256	91363	.	-	0	ID=SINVm1_gene_02139-mRNA-1-R1-1-A1-E7;Parent=SINVm1_gene_02139-mRNA-1-R1-1-A1
SCAFFOLD00008	genBlast	CDS	87532	87633	.	-	0	ID=SINVm1_gene_02139-mRNA-1-R1-1-A1-E8;Parent=SINVm1_gene_02139-mRNA-1-R1-1-A1
SCAFFOLD00008	genBlast	mRNA	113311	115619	15.233	-	.	ID=SINVm1_gene_11239-mRNA-1-R1-1-A1;Name=SINVm1_gene_11239-mRNA-1
SCAFFOLD00008	genBlast	CDS	115560	115619	.	-	0	ID=SINVm1_gene_11239-mRNA-1-R1-1-A1-E1;Parent=SINVm1_gene_11239-mRNA-1-R1-1-A1
SCAFFOLD00008	genBlast	CDS	113597	113651	.	-	0	ID=SINVm1_gene_11239-mRNA-1-R1-1-A1-E2;Parent=SINVm1_gene_11239-mRNA-1-R1-1-A1
SCAFFOLD00008	genBlast	CDS	113311	113453	.	-	2	ID=SINVm1_gene_11239-mRNA-1-R1-1-A1-E3;Parent=SINVm1_gene_11239-mRNA-1-R1-1-A1
SCAFFOLD00008	genBlast	mRNA	255307	256876	36.7325	+	.	ID=SINVm1_gene_13983-mRNA-1-R1-1-A1;Name=SINVm1_gene_13983-mRNA-1
SCAFFOLD00008	genBlast	CDS	255307	255347	.	+	0	ID=SINVm1_gene_13983-mRNA-1-R1-1-A1-E1;Parent=SINVm1_gene_13983-mRNA-1-R1-1-A1
SCAFFOLD00008	genBlast	CDS	255868	256078	.	+	1	ID=SINVm1_gene_13983-mRNA-1-R1-1-A1-E2;Parent=SINVm1_gene_13983-mRNA-1-R1-1-A1
SCAFFOLD00008	genBlast	CDS	256330	256493	.	+	2	ID=SINVm1_gene_13983-mRNA-1-R1-1-A1-E3;Parent=SINVm1_gene_13983-mRNA-1-R1-1-A1
SCAFFOLD00008	genBlast	CDS	256756	256876	.	+	1	ID=SINVm1_gene_13983-mRNA-1-R1-1-A1-E4;Parent=SINVm1_gene_13983-mRNA-1-R1-1-A1
SCAFFOLD00008	genBlast	mRNA	292329	296044	176.269	+	.	ID=SINVm1_gene_13984-mRNA-1-R1-1-A1;Name=SINVm1_gene_13984-mRNA-1
SCAFFOLD00008	genBlast	CDS	292329	292423	.	+	0	ID=SINVm1_gene_13984-mRNA-1-R1-1-A1-E1;Parent=SINVm1_gene_13984-mRNA-1-R1-1-A1
SCAFFOLD00008	genBlast	CDS	292445	292589	.	+	1	ID=SINVm1_gene_13984-mRNA-1-R1-1-A1-E2;Parent=SINVm1_gene_13984-mRNA-1-R1-1-A1
SCAFFOLD00008	genBlast	CDS	292669	292793	.	+	2	ID=SINVm1_gene_13984-mRNA-1-R1-1-A1-E3;Parent=SINVm1_gene_13984-mRNA-1-R1-1-A1
SCAFFOLD00008	genBlast	CDS	292897	293438	.	+	1	ID=SINVm1_gene_13984-mRNA-1-R1-1-A1-E4;Parent=SINVm1_gene_13984-mRNA-1-R1-1-A1
SCAFFOLD00008	genBlast	CDS	293751	293987	.	+	1	ID=SINVm1_gene_13984-mRNA-1-R1-1-A1-E5;Parent=SINVm1_gene_13984-mRNA-1-R1-1-A1
SCAFFOLD00008	genBlast	CDS	294066	294199	.	+	0	ID=SINVm1_gene_13984-mRNA-1-R1-1-A1-E6;Parent=SINVm1_gene_13984-mRNA-1-R1-1-A1
SCAFFOLD00008	genBlast	CDS	294285	294373	.	+	1	ID=SINVm1_gene_13984-mRNA-1-R1-1-A1-E7;Parent=SINVm1_gene_13984-mRNA-1-R1-1-A1
SCAFFOLD00008	genBlast	CDS	294410	294501	.	+	1	ID=SINVm1_gene_13984-mRNA-1-R1-1-A1-E8;Parent=SINVm1_gene_13984-mRNA-1-R1-1-A1
SCAFFOLD00008	genBlast	CDS	294583	294924	.	+	1	ID=SINVm1_gene_13984-mRNA-1-R1-1-A1-E9;Parent=SINVm1_gene_13984-mRNA-1-R1-1-A1
SCAFFOLD00008	genBlast	CDS	294997	295265	.	+	0	ID=SINVm1_gene_13984-mRNA-1-R1-1-A1-E10;Parent=SINVm1_gene_13984-mRNA-1-R1-1-A1
SCAFFOLD00008	genBlast	CDS	295346	296044	.	+	1	ID=SINVm1_gene_13984-mRNA-1-R1-1-A1-E11;Parent=SINVm1_gene_13984-mRNA-1-R1-1-A1
SCAFFOLD00008	genBlast	mRNA	309929	317313	180.603	+	.	ID=SINVm1_gene_02181-mRNA-1-R1-1-A1;Name=SINVm1_gene_02181-mRNA-1
SCAFFOLD00008	genBlast	CDS	309929	310147	.	+	0	ID=SINVm1_gene_02181-mRNA-1-R1-1-A1-E1;Parent=SINVm1_gene_02181-mRNA-1-R1-1-A1
SCAFFOLD00008	genBlast	CDS	310924	311018	.	+	0	ID=SINVm1_gene_02181-mRNA-1-R1-1-A1-E2;Parent=SINVm1_gene_02181-mRNA-1-R1-1-A1
SCAFFOLD00008	genBlast	CDS	311153	311347	.	+	1	ID=SINVm1_gene_02181-mRNA-1-R1-1-A1-E3;Parent=SINVm1_gene_02181-mRNA-1-R1-1-A1
SCAFFOLD00008	genBlast	CDS	311538	311767	.	+	0	ID=SINVm1_gene_02181-mRNA-1-R1-1-A1-E4;Parent=SINVm1_gene_02181-mRNA-1-R1-1-A1
SCAFFOLD00008	genBlast	CDS	311947	312164	.	+	1	ID=SINVm1_gene_02181-mRNA-1-R1-1-A1-E5;Parent=SINVm1_gene_02181-mRNA-1-R1-1-A1
SCAFFOLD00008	genBlast	CDS	312461	312702	.	+	1	ID=SINVm1_gene_02181-mRNA-1-R1-1-A1-E6;Parent=SINVm1_gene_02181-mRNA-1-R1-1-A1
SCAFFOLD00008	genBlast	CDS	312800	312911	.	+	1	ID=SINVm1_gene_02181-mRNA-1-R1-1-A1-E7;Parent=SINVm1_gene_02181-mRNA-1-R1-1-A1
SCAFFOLD00008	genBlast	CDS	314229	314408	.	+	2	ID=SINVm1_gene_02181-mRNA-1-R1-1-A1-E8;Parent=SINVm1_gene_02181-mRNA-1-R1-1-A1
SCAFFOLD00008	genBlast	CDS	315080	315174	.	+	0	ID=SINVm1_gene_02181-mRNA-1-R1-1-A1-E9;Parent=SINVm1_gene_02181-mRNA-1-R1-1-A1
SCAFFOLD00008	genBlast	CDS	315411	315584	.	+	1	ID=SINVm1_gene_02181-mRNA-1-R1-1-A1-E10;Parent=SINVm1_gene_02181-mRNA-1-R1-1-A1
SCAFFOLD00008	genBlast	CDS	315770	315999	.	+	0	ID=SINVm1_gene_02181-mRNA-1-R1-1-A1-E11;Parent=SINVm1_gene_02181-mRNA-1-R1-1-A1
SCAFFOLD00008	genBlast	CDS	316180	316397	.	+	1	ID=SINVm1_gene_02181-mRNA-1-R1-1-A1-E12;Parent=SINVm1_gene_02181-mRNA-1-R1-1-A1
SCAFFOLD00008	genBlast	CDS	316744	316988	.	+	1	ID=SINVm1_gene_02181-mRNA-1-R1-1-A1-E13;Parent=SINVm1_gene_02181-mRNA-1-R1-1-A1
SCAFFOLD00008	genBlast	CDS	317085	317313	.	+	1	ID=SINVm1_gene_02181-mRNA-1-R1-1-A1-E14;Parent=SINVm1_gene_02181-mRNA-1-R1-1-A1
SCAFFOLD00008	genBlast	mRNA	322361	324133	77.4298	-	.	ID=SINVm1_gene_02185-mRNA-1-R1-1-A1;Name=SINVm1_gene_02185-mRNA-1
SCAFFOLD00008	genBlast	CDS	324083	324133	.	-	0	ID=SINVm1_gene_02185-mRNA-1-R1-1-A1-E1;Parent=SINVm1_gene_02185-mRNA-1-R1-1-A1
SCAFFOLD00008	genBlast	CDS	323471	323809	.	-	0	ID=SINVm1_gene_02185-mRNA-1-R1-1-A1-E2;Parent=SINVm1_gene_02185-mRNA-1-R1-1-A1
SCAFFOLD00008	genBlast	CDS	323180	323331	.	-	0	ID=SINVm1_gene_02185-mRNA-1-R1-1-A1-E3;Parent=SINVm1_gene_02185-mRNA-1-R1-1-A1
SCAFFOLD00008	genBlast	CDS	322960	323008	.	-	1	ID=SINVm1_gene_02185-mRNA-1-R1-1-A1-E4;Parent=SINVm1_gene_02185-mRNA-1-R1-1-A1
SCAFFOLD00008	genBlast	CDS	322715	322864	.	-	2	ID=SINVm1_gene_02185-mRNA-1-R1-1-A1-E5;Parent=SINVm1_gene_02185-mRNA-1-R1-1-A1
SCAFFOLD00008	genBlast	CDS	322361	322648	.	-	0	ID=SINVm1_gene_02185-mRNA-1-R1-1-A1-E6;Parent=SINVm1_gene_02185-mRNA-1-R1-1-A1
SCAFFOLD00008	genBlast	mRNA	325139	370624	715.932	+	.	ID=SINVm1_gene_02104-mRNA-1-R1-1-A1;Name=SINVm1_gene_02104-mRNA-1
SCAFFOLD00008	genBlast	CDS	325139	325535	.	+	0	ID=SINVm1_gene_02104-mRNA-1-R1-1-A1-E1;Parent=SINVm1_gene_02104-mRNA-1-R1-1-A1
SCAFFOLD00008	genBlast	CDS	325722	326058	.	+	2	ID=SINVm1_gene_02104-mRNA-1-R1-1-A1-E2;Parent=SINVm1_gene_02104-mRNA-1-R1-1-A1
SCAFFOLD00008	genBlast	CDS	326139	326397	.	+	2	ID=SINVm1_gene_02104-mRNA-1-R1-1-A1-E3;Parent=SINVm1_gene_02104-mRNA-1-R1-1-A1
SCAFFOLD00008	genBlast	CDS	326798	326943	.	+	2	ID=SINVm1_gene_02104-mRNA-1-R1-1-A1-E4;Parent=SINVm1_gene_02104-mRNA-1-R1-1-A1
SCAFFOLD00008	genBlast	CDS	330287	330645	.	+	1	ID=SINVm1_gene_02104-mRNA-1-R1-1-A1-E5;Parent=SINVm1_gene_02104-mRNA-1-R1-1-A1
SCAFFOLD00008	genBlast	CDS	330844	331038	.	+	1	ID=SINVm1_gene_02104-mRNA-1-R1-1-A1-E6;Parent=SINVm1_gene_02104-mRNA-1-R1-1-A1
SCAFFOLD00008	genBlast	CDS	331954	332246	.	+	0	ID=SINVm1_gene_02104-mRNA-1-R1-1-A1-E7;Parent=SINVm1_gene_02104-mRNA-1-R1-1-A1
SCAFFOLD00008	genBlast	CDS	332338	332674	.	+	1	ID=SINVm1_gene_02104-mRNA-1-R1-1-A1-E8;Parent=SINVm1_gene_02104-mRNA-1-R1-1-A1
SCAFFOLD00008	genBlast	CDS	333088	333355	.	+	2	ID=SINVm1_gene_02104-mRNA-1-R1-1-A1-E9;Parent=SINVm1_gene_02104-mRNA-1-R1-1-A1
SCAFFOLD00008	genBlast	CDS	337011	337342	.	+	2	ID=SINVm1_gene_02104-mRNA-1-R1-1-A1-E10;Parent=SINVm1_gene_02104-mRNA-1-R1-1-A1
SCAFFOLD00008	genBlast	CDS	337498	337719	.	+	1	ID=SINVm1_gene_02104-mRNA-1-R1-1-A1-E11;Parent=SINVm1_gene_02104-mRNA-1-R1-1-A1
SCAFFOLD00008	genBlast	CDS	338240	338532	.	+	0	ID=SINVm1_gene_02104-mRNA-1-R1-1-A1-E12;Parent=SINVm1_gene_02104-mRNA-1-R1-1-A1
SCAFFOLD00008	genBlast	CDS	338620	338953	.	+	1	ID=SINVm1_gene_02104-mRNA-1-R1-1-A1-E13;Parent=SINVm1_gene_02104-mRNA-1-R1-1-A1
SCAFFOLD00008	genBlast	CDS	339360	339627	.	+	2	ID=SINVm1_gene_02104-mRNA-1-R1-1-A1-E14;Parent=SINVm1_gene_02104-mRNA-1-R1-1-A1
SCAFFOLD00008	genBlast	CDS	342385	342716	.	+	2	ID=SINVm1_gene_02104-mRNA-1-R1-1-A1-E15;Parent=SINVm1_gene_02104-mRNA-1-R1-1-A1
SCAFFOLD00008	genBlast	CDS	344285	344577	.	+	1	ID=SINVm1_gene_02104-mRNA-1-R1-1-A1-E16;Parent=SINVm1_gene_02104-mRNA-1-R1-1-A1
SCAFFOLD00008	genBlast	CDS	344665	344821	.	+	1	ID=SINVm1_gene_02104-mRNA-1-R1-1-A1-E17;Parent=SINVm1_gene_02104-mRNA-1-R1-1-A1
SCAFFOLD00008	genBlast	CDS	344840	344983	.	+	2	ID=SINVm1_gene_02104-mRNA-1-R1-1-A1-E18;Parent=SINVm1_gene_02104-mRNA-1-R1-1-A1
SCAFFOLD00008	genBlast	CDS	348876	348918	.	+	0	ID=SINVm1_gene_02104-mRNA-1-R1-1-A1-E19;Parent=SINVm1_gene_02104-mRNA-1-R1-1-A1
SCAFFOLD00008	genBlast	CDS	349042	349446	.	+	2	ID=SINVm1_gene_02104-mRNA-1-R1-1-A1-E20;Parent=SINVm1_gene_02104-mRNA-1-R1-1-A1
SCAFFOLD00008	genBlast	CDS	349783	349953	.	+	0	ID=SINVm1_gene_02104-mRNA-1-R1-1-A1-E21;Parent=SINVm1_gene_02104-mRNA-1-R1-1-A1
SCAFFOLD00008	genBlast	CDS	350008	350237	.	+	0	ID=SINVm1_gene_02104-mRNA-1-R1-1-A1-E22;Parent=SINVm1_gene_02104-mRNA-1-R1-1-A1
SCAFFOLD00008	genBlast	CDS	350457	350855	.	+	1	ID=SINVm1_gene_02104-mRNA-1-R1-1-A1-E23;Parent=SINVm1_gene_02104-mRNA-1-R1-1-A1
SCAFFOLD00008	genBlast	CDS	352044	352336	.	+	0	ID=SINVm1_gene_02104-mRNA-1-R1-1-A1-E24;Parent=SINVm1_gene_02104-mRNA-1-R1-1-A1
SCAFFOLD00008	genBlast	CDS	352415	352745	.	+	1	ID=SINVm1_gene_02104-mRNA-1-R1-1-A1-E25;Parent=SINVm1_gene_02104-mRNA-1-R1-1-A1
SCAFFOLD00008	genBlast	CDS	358193	358235	.	+	2	ID=SINVm1_gene_02104-mRNA-1-R1-1-A1-E26;Parent=SINVm1_gene_02104-mRNA-1-R1-1-A1
SCAFFOLD00008	genBlast	CDS	358359	358589	.	+	2	ID=SINVm1_gene_02104-mRNA-1-R1-1-A1-E27;Parent=SINVm1_gene_02104-mRNA-1-R1-1-A1
SCAFFOLD00008	genBlast	CDS	359236	359392	.	+	0	ID=SINVm1_gene_02104-mRNA-1-R1-1-A1-E28;Parent=SINVm1_gene_02104-mRNA-1-R1-1-A1
SCAFFOLD00008	genBlast	CDS	359453	359690	.	+	2	ID=SINVm1_gene_02104-mRNA-1-R1-1-A1-E29;Parent=SINVm1_gene_02104-mRNA-1-R1-1-A1
SCAFFOLD00008	genBlast	CDS	359873	360271	.	+	2	ID=SINVm1_gene_02104-mRNA-1-R1-1-A1-E30;Parent=SINVm1_gene_02104-mRNA-1-R1-1-A1
SCAFFOLD00008	genBlast	CDS	361514	361806	.	+	0	ID=SINVm1_gene_02104-mRNA-1-R1-1-A1-E31;Parent=SINVm1_gene_02104-mRNA-1-R1-1-A1
SCAFFOLD00008	genBlast	CDS	361885	362215	.	+	1	ID=SINVm1_gene_02104-mRNA-1-R1-1-A1-E32;Parent=SINVm1_gene_02104-mRNA-1-R1-1-A1
SCAFFOLD00008	genBlast	CDS	367803	368070	.	+	2	ID=SINVm1_gene_02104-mRNA-1-R1-1-A1-E33;Parent=SINVm1_gene_02104-mRNA-1-R1-1-A1
SCAFFOLD00008	genBlast	CDS	368303	368579	.	+	2	ID=SINVm1_gene_02104-mRNA-1-R1-1-A1-E34;Parent=SINVm1_gene_02104-mRNA-1-R1-1-A1
SCAFFOLD00008	genBlast	CDS	368656	368936	.	+	2	ID=SINVm1_gene_02104-mRNA-1-R1-1-A1-E35;Parent=SINVm1_gene_02104-mRNA-1-R1-1-A1
SCAFFOLD00008	genBlast	CDS	369024	369185	.	+	1	ID=SINVm1_gene_02104-mRNA-1-R1-1-A1-E36;Parent=SINVm1_gene_02104-mRNA-1-R1-1-A1
SCAFFOLD00008	genBlast	CDS	369277	369442	.	+	0	ID=SINVm1_gene_02104-mRNA-1-R1-1-A1-E37;Parent=SINVm1_gene_02104-mRNA-1-R1-1-A1
SCAFFOLD00008	genBlast	CDS	369524	369913	.	+	2	ID=SINVm1_gene_02104-mRNA-1-R1-1-A1-E38;Parent=SINVm1_gene_02104-mRNA-1-R1-1-A1
SCAFFOLD00008	genBlast	CDS	369935	370624	.	+	0	ID=SINVm1_gene_02104-mRNA-1-R1-1-A1-E39;Parent=SINVm1_gene_02104-mRNA-1-R1-1-A1
SCAFFOLD00008	genBlast	mRNA	415797	421000	115.37	+	.	ID=SINVm1_gene_02109-mRNA-1-R1-1-A1;Name=SINVm1_gene_02109-mRNA-1
SCAFFOLD00008	genBlast	CDS	415797	415972	.	+	0	ID=SINVm1_gene_02109-mRNA-1-R1-1-A1-E1;Parent=SINVm1_gene_02109-mRNA-1-R1-1-A1
SCAFFOLD00008	genBlast	CDS	416144	416316	.	+	1	ID=SINVm1_gene_02109-mRNA-1-R1-1-A1-E2;Parent=SINVm1_gene_02109-mRNA-1-R1-1-A1
SCAFFOLD00008	genBlast	CDS	416350	416392	.	+	1	ID=SINVm1_gene_02109-mRNA-1-R1-1-A1-E3;Parent=SINVm1_gene_02109-mRNA-1-R1-1-A1
SCAFFOLD00008	genBlast	CDS	416603	416883	.	+	2	ID=SINVm1_gene_02109-mRNA-1-R1-1-A1-E4;Parent=SINVm1_gene_02109-mRNA-1-R1-1-A1
SCAFFOLD00008	genBlast	CDS	417815	418272	.	+	1	ID=SINVm1_gene_02109-mRNA-1-R1-1-A1-E5;Parent=SINVm1_gene_02109-mRNA-1-R1-1-A1
SCAFFOLD00008	genBlast	CDS	420081	420381	.	+	1	ID=SINVm1_gene_02109-mRNA-1-R1-1-A1-E6;Parent=SINVm1_gene_02109-mRNA-1-R1-1-A1
SCAFFOLD00008	genBlast	CDS	420825	421000	.	+	2	ID=SINVm1_gene_02109-mRNA-1-R1-1-A1-E7;Parent=SINVm1_gene_02109-mRNA-1-R1-1-A1
SCAFFOLD00008	genBlast	mRNA	425107	426501	5.96692	-	.	ID=SINVm1_gene_02110-mRNA-1-R2-2-A1;Name=SINVm1_gene_02110-mRNA-1
SCAFFOLD00008	genBlast	CDS	426417	426501	.	-	0	ID=SINVm1_gene_02110-mRNA-1-R2-2-A1-E1;Parent=SINVm1_gene_02110-mRNA-1-R2-2-A1
SCAFFOLD00008	genBlast	CDS	425826	425941	.	-	2	ID=SINVm1_gene_02110-mRNA-1-R2-2-A1-E2;Parent=SINVm1_gene_02110-mRNA-1-R2-2-A1
SCAFFOLD00008	genBlast	CDS	425403	425514	.	-	1	ID=SINVm1_gene_02110-mRNA-1-R2-2-A1-E3;Parent=SINVm1_gene_02110-mRNA-1-R2-2-A1
SCAFFOLD00008	genBlast	CDS	425107	425204	.	-	2	ID=SINVm1_gene_02110-mRNA-1-R2-2-A1-E4;Parent=SINVm1_gene_02110-mRNA-1-R2-2-A1
SCAFFOLD00008	genBlast	mRNA	431954	433114	15.1379	-	.	ID=SINVm1_gene_02110-mRNA-1-R1-1-A1;Name=SINVm1_gene_02110-mRNA-1
SCAFFOLD00008	genBlast	CDS	433030	433114	.	-	0	ID=SINVm1_gene_02110-mRNA-1-R1-1-A1-E1;Parent=SINVm1_gene_02110-mRNA-1-R1-1-A1
SCAFFOLD00008	genBlast	CDS	432662	432777	.	-	2	ID=SINVm1_gene_02110-mRNA-1-R1-1-A1-E2;Parent=SINVm1_gene_02110-mRNA-1-R1-1-A1
SCAFFOLD00008	genBlast	CDS	432233	432344	.	-	1	ID=SINVm1_gene_02110-mRNA-1-R1-1-A1-E3;Parent=SINVm1_gene_02110-mRNA-1-R1-1-A1
SCAFFOLD00008	genBlast	CDS	431954	432051	.	-	2	ID=SINVm1_gene_02110-mRNA-1-R1-1-A1-E4;Parent=SINVm1_gene_02110-mRNA-1-R1-1-A1
SCAFFOLD00008	genBlast	mRNA	435473	437023	29.0056	-	.	ID=SINVm1_gene_02188-mRNA-1-R1-1-A1;Name=SINVm1_gene_02188-mRNA-1
SCAFFOLD00008	genBlast	CDS	436982	437023	.	-	0	ID=SINVm1_gene_02188-mRNA-1-R1-1-A1-E1;Parent=SINVm1_gene_02188-mRNA-1-R1-1-A1
SCAFFOLD00008	genBlast	CDS	436768	436864	.	-	0	ID=SINVm1_gene_02188-mRNA-1-R1-1-A1-E2;Parent=SINVm1_gene_02188-mRNA-1-R1-1-A1
SCAFFOLD00008	genBlast	CDS	436379	436494	.	-	2	ID=SINVm1_gene_02188-mRNA-1-R1-1-A1-E3;Parent=SINVm1_gene_02188-mRNA-1-R1-1-A1
SCAFFOLD00008	genBlast	CDS	435845	435956	.	-	1	ID=SINVm1_gene_02188-mRNA-1-R1-1-A1-E4;Parent=SINVm1_gene_02188-mRNA-1-R1-1-A1
SCAFFOLD00008	genBlast	CDS	435473	435588	.	-	2	ID=SINVm1_gene_02188-mRNA-1-R1-1-A1-E5;Parent=SINVm1_gene_02188-mRNA-1-R1-1-A1
SCAFFOLD00008	genBlast	mRNA	440621	442290	25.6817	-	.	ID=SINVm1_gene_02111-mRNA-1-R1-1-A1;Name=SINVm1_gene_02111-mRNA-1
SCAFFOLD00008	genBlast	CDS	442156	442290	.	-	0	ID=SINVm1_gene_02111-mRNA-1-R1-1-A1-E1;Parent=SINVm1_gene_02111-mRNA-1-R1-1-A1
SCAFFOLD00008	genBlast	CDS	441933	442035	.	-	0	ID=SINVm1_gene_02111-mRNA-1-R1-1-A1-E2;Parent=SINVm1_gene_02111-mRNA-1-R1-1-A1
SCAFFOLD00008	genBlast	CDS	441556	441671	.	-	2	ID=SINVm1_gene_02111-mRNA-1-R1-1-A1-E3;Parent=SINVm1_gene_02111-mRNA-1-R1-1-A1
SCAFFOLD00008	genBlast	CDS	441025	441139	.	-	1	ID=SINVm1_gene_02111-mRNA-1-R1-1-A1-E4;Parent=SINVm1_gene_02111-mRNA-1-R1-1-A1
SCAFFOLD00008	genBlast	CDS	440621	440766	.	-	2	ID=SINVm1_gene_02111-mRNA-1-R1-1-A1-E5;Parent=SINVm1_gene_02111-mRNA-1-R1-1-A1
SCAFFOLD00008	genBlast	mRNA	445287	449977	94.008	-	.	ID=SINVm1_gene_02112-mRNA-1-R1-1-A1;Name=SINVm1_gene_02112-mRNA-1
SCAFFOLD00008	genBlast	CDS	449911	449977	.	-	0	ID=SINVm1_gene_02112-mRNA-1-R1-1-A1-E1;Parent=SINVm1_gene_02112-mRNA-1-R1-1-A1
SCAFFOLD00008	genBlast	CDS	448099	448362	.	-	2	ID=SINVm1_gene_02112-mRNA-1-R1-1-A1-E2;Parent=SINVm1_gene_02112-mRNA-1-R1-1-A1
SCAFFOLD00008	genBlast	CDS	447511	447577	.	-	0	ID=SINVm1_gene_02112-mRNA-1-R1-1-A1-E3;Parent=SINVm1_gene_02112-mRNA-1-R1-1-A1
SCAFFOLD00008	genBlast	CDS	446720	446846	.	-	2	ID=SINVm1_gene_02112-mRNA-1-R1-1-A1-E4;Parent=SINVm1_gene_02112-mRNA-1-R1-1-A1
SCAFFOLD00008	genBlast	CDS	446568	446652	.	-	2	ID=SINVm1_gene_02112-mRNA-1-R1-1-A1-E5;Parent=SINVm1_gene_02112-mRNA-1-R1-1-A1
SCAFFOLD00008	genBlast	CDS	446370	446482	.	-	2	ID=SINVm1_gene_02112-mRNA-1-R1-1-A1-E6;Parent=SINVm1_gene_02112-mRNA-1-R1-1-A1
SCAFFOLD00008	genBlast	CDS	446011	446248	.	-	1	ID=SINVm1_gene_02112-mRNA-1-R1-1-A1-E7;Parent=SINVm1_gene_02112-mRNA-1-R1-1-A1
SCAFFOLD00008	genBlast	CDS	445287	445627	.	-	2	ID=SINVm1_gene_02112-mRNA-1-R1-1-A1-E8;Parent=SINVm1_gene_02112-mRNA-1-R1-1-A1
SCAFFOLD00008	genBlast	mRNA	458288	463301	95.7824	-	.	ID=SINVm1_gene_11263-mRNA-1-R1-1-A1;Name=SINVm1_gene_11263-mRNA-1
SCAFFOLD00008	genBlast	CDS	463224	463301	.	-	0	ID=SINVm1_gene_11263-mRNA-1-R1-1-A1-E1;Parent=SINVm1_gene_11263-mRNA-1-R1-1-A1
SCAFFOLD00008	genBlast	CDS	462279	462489	.	-	0	ID=SINVm1_gene_11263-mRNA-1-R1-1-A1-E2;Parent=SINVm1_gene_11263-mRNA-1-R1-1-A1
SCAFFOLD00008	genBlast	CDS	461671	462132	.	-	2	ID=SINVm1_gene_11263-mRNA-1-R1-1-A1-E3;Parent=SINVm1_gene_11263-mRNA-1-R1-1-A1
SCAFFOLD00008	genBlast	CDS	460649	460758	.	-	0	ID=SINVm1_gene_11263-mRNA-1-R1-1-A1-E4;Parent=SINVm1_gene_11263-mRNA-1-R1-1-A1
SCAFFOLD00008	genBlast	CDS	460558	460624	.	-	1	ID=SINVm1_gene_11263-mRNA-1-R1-1-A1-E5;Parent=SINVm1_gene_11263-mRNA-1-R1-1-A1
SCAFFOLD00008	genBlast	CDS	459150	459299	.	-	2	ID=SINVm1_gene_11263-mRNA-1-R1-1-A1-E6;Parent=SINVm1_gene_11263-mRNA-1-R1-1-A1
SCAFFOLD00008	genBlast	CDS	458820	458959	.	-	0	ID=SINVm1_gene_11263-mRNA-1-R1-1-A1-E7;Parent=SINVm1_gene_11263-mRNA-1-R1-1-A1
SCAFFOLD00008	genBlast	CDS	458288	458374	.	-	1	ID=SINVm1_gene_11263-mRNA-1-R1-1-A1-E8;Parent=SINVm1_gene_11263-mRNA-1-R1-1-A1
SCAFFOLD00008	genBlast	mRNA	463925	464957	31.0567	-	.	ID=SINVm1_gene_11262-mRNA-1-R1-1-A1;Name=SINVm1_gene_11262-mRNA-1
SCAFFOLD00008	genBlast	CDS	464614	464957	.	-	0	ID=SINVm1_gene_11262-mRNA-1-R1-1-A1-E1;Parent=SINVm1_gene_11262-mRNA-1-R1-1-A1
SCAFFOLD00008	genBlast	CDS	463925	463994	.	-	1	ID=SINVm1_gene_11262-mRNA-1-R1-1-A1-E2;Parent=SINVm1_gene_11262-mRNA-1-R1-1-A1
SCAFFOLD00008	genBlast	mRNA	468715	469319	24.6129	-	.	ID=SINVm1_gene_11260-mRNA-1-R1-1-A1;Name=SINVm1_gene_11260-mRNA-1
SCAFFOLD00008	genBlast	CDS	469279	469319	.	-	0	ID=SINVm1_gene_11260-mRNA-1-R1-1-A1-E1;Parent=SINVm1_gene_11260-mRNA-1-R1-1-A1
SCAFFOLD00008	genBlast	CDS	468825	468999	.	-	1	ID=SINVm1_gene_11260-mRNA-1-R1-1-A1-E2;Parent=SINVm1_gene_11260-mRNA-1-R1-1-A1
SCAFFOLD00008	genBlast	CDS	468715	468801	.	-	2	ID=SINVm1_gene_11260-mRNA-1-R1-1-A1-E3;Parent=SINVm1_gene_11260-mRNA-1-R1-1-A1
SCAFFOLD00008	genBlast	mRNA	471867	473771	42.25	-	.	ID=SINVm1_gene_11264-mRNA-1-R1-1-A1;Name=SINVm1_gene_11264-mRNA-1
SCAFFOLD00008	genBlast	CDS	473311	473771	.	-	0	ID=SINVm1_gene_11264-mRNA-1-R1-1-A1-E1;Parent=SINVm1_gene_11264-mRNA-1-R1-1-A1
SCAFFOLD00008	genBlast	CDS	471867	471933	.	-	1	ID=SINVm1_gene_11264-mRNA-1-R1-1-A1-E2;Parent=SINVm1_gene_11264-mRNA-1-R1-1-A1
SCAFFOLD00008	genBlast	mRNA	476650	481310	69.6	-	.	ID=SINVm1_gene_11261-mRNA-1-R1-1-A1;Name=SINVm1_gene_11261-mRNA-1
SCAFFOLD00008	genBlast	CDS	481231	481310	.	-	0	ID=SINVm1_gene_11261-mRNA-1-R1-1-A1-E1;Parent=SINVm1_gene_11261-mRNA-1-R1-1-A1
SCAFFOLD00008	genBlast	CDS	480486	480557	.	-	1	ID=SINVm1_gene_11261-mRNA-1-R1-1-A1-E2;Parent=SINVm1_gene_11261-mRNA-1-R1-1-A1
SCAFFOLD00008	genBlast	CDS	479227	479298	.	-	0	ID=SINVm1_gene_11261-mRNA-1-R1-1-A1-E3;Parent=SINVm1_gene_11261-mRNA-1-R1-1-A1
SCAFFOLD00008	genBlast	CDS	478892	479105	.	-	0	ID=SINVm1_gene_11261-mRNA-1-R1-1-A1-E4;Parent=SINVm1_gene_11261-mRNA-1-R1-1-A1
SCAFFOLD00008	genBlast	CDS	478418	478581	.	-	2	ID=SINVm1_gene_11261-mRNA-1-R1-1-A1-E5;Parent=SINVm1_gene_11261-mRNA-1-R1-1-A1
SCAFFOLD00008	genBlast	CDS	477835	477906	.	-	1	ID=SINVm1_gene_11261-mRNA-1-R1-1-A1-E6;Parent=SINVm1_gene_11261-mRNA-1-R1-1-A1
SCAFFOLD00008	genBlast	CDS	477071	477232	.	-	0	ID=SINVm1_gene_11261-mRNA-1-R1-1-A1-E7;Parent=SINVm1_gene_11261-mRNA-1-R1-1-A1
SCAFFOLD00008	genBlast	CDS	476650	476914	.	-	0	ID=SINVm1_gene_11261-mRNA-1-R1-1-A1-E8;Parent=SINVm1_gene_11261-mRNA-1-R1-1-A1
SCAFFOLD00008	genBlast	mRNA	588407	590276	22.2301	+	.	ID=SINVm1_gene_02190-mRNA-1-R1-1-A1;Name=SINVm1_gene_02190-mRNA-1
SCAFFOLD00008	genBlast	CDS	588407	588559	.	+	0	ID=SINVm1_gene_02190-mRNA-1-R1-1-A1-E1;Parent=SINVm1_gene_02190-mRNA-1-R1-1-A1
SCAFFOLD00008	genBlast	CDS	590019	590276	.	+	0	ID=SINVm1_gene_02190-mRNA-1-R1-1-A1-E2;Parent=SINVm1_gene_02190-mRNA-1-R1-1-A1
SCAFFOLD00008	genBlast	mRNA	682594	683387	43.0539	+	.	ID=SINVm1_gene_02191-mRNA-1-R1-1-A1;Name=SINVm1_gene_02191-mRNA-1
SCAFFOLD00008	genBlast	CDS	682594	682645	.	+	0	ID=SINVm1_gene_02191-mRNA-1-R1-1-A1-E1;Parent=SINVm1_gene_02191-mRNA-1-R1-1-A1
SCAFFOLD00008	genBlast	CDS	682771	682940	.	+	2	ID=SINVm1_gene_02191-mRNA-1-R1-1-A1-E2;Parent=SINVm1_gene_02191-mRNA-1-R1-1-A1
SCAFFOLD00008	genBlast	CDS	683016	683387	.	+	1	ID=SINVm1_gene_02191-mRNA-1-R1-1-A1-E3;Parent=SINVm1_gene_02191-mRNA-1-R1-1-A1
SCAFFOLD00008	genBlast	mRNA	689700	690014	24.25	+	.	ID=SINVm1_gene_02193-mRNA-1-R1-1-A1;Name=SINVm1_gene_02193-mRNA-1
SCAFFOLD00008	genBlast	CDS	689700	690014	.	+	0	ID=SINVm1_gene_02193-mRNA-1-R1-1-A1-E1;Parent=SINVm1_gene_02193-mRNA-1-R1-1-A1
SCAFFOLD00008	genBlast	mRNA	743693	748389	15.6901	+	.	ID=SINVm1_gene_02194-mRNA-1-R1-1-A1;Name=SINVm1_gene_02194-mRNA-1
SCAFFOLD00008	genBlast	CDS	743693	743809	.	+	0	ID=SINVm1_gene_02194-mRNA-1-R1-1-A1-E1;Parent=SINVm1_gene_02194-mRNA-1-R1-1-A1
SCAFFOLD00008	genBlast	CDS	748210	748389	.	+	0	ID=SINVm1_gene_02194-mRNA-1-R1-1-A1-E2;Parent=SINVm1_gene_02194-mRNA-1-R1-1-A1
SCAFFOLD00008	genBlast	mRNA	762620	767551	29.27	+	.	ID=SINVm1_gene_02196-mRNA-1-R1-1-A1;Name=SINVm1_gene_02196-mRNA-1
SCAFFOLD00008	genBlast	CDS	762620	762763	.	+	0	ID=SINVm1_gene_02196-mRNA-1-R1-1-A1-E1;Parent=SINVm1_gene_02196-mRNA-1-R1-1-A1
SCAFFOLD00008	genBlast	CDS	767333	767551	.	+	0	ID=SINVm1_gene_02196-mRNA-1-R1-1-A1-E2;Parent=SINVm1_gene_02196-mRNA-1-R1-1-A1
SCAFFOLD00008	genBlast	mRNA	767612	768047	24.4192	-	.	ID=SINVm1_gene_02198-mRNA-1-R1-1-A1;Name=SINVm1_gene_02198-mRNA-1
SCAFFOLD00008	genBlast	CDS	767826	768047	.	-	0	ID=SINVm1_gene_02198-mRNA-1-R1-1-A1-E1;Parent=SINVm1_gene_02198-mRNA-1-R1-1-A1
SCAFFOLD00008	genBlast	CDS	767612	767719	.	-	0	ID=SINVm1_gene_02198-mRNA-1-R1-1-A1-E2;Parent=SINVm1_gene_02198-mRNA-1-R1-1-A1
SCAFFOLD00008	genBlast	mRNA	778805	780749	96.6226	-	.	ID=SINVm1_gene_02199-mRNA-1-R1-1-A1;Name=SINVm1_gene_02199-mRNA-1
SCAFFOLD00008	genBlast	CDS	780689	780749	.	-	0	ID=SINVm1_gene_02199-mRNA-1-R1-1-A1-E1;Parent=SINVm1_gene_02199-mRNA-1-R1-1-A1
SCAFFOLD00008	genBlast	CDS	780116	780442	.	-	2	ID=SINVm1_gene_02199-mRNA-1-R1-1-A1-E2;Parent=SINVm1_gene_02199-mRNA-1-R1-1-A1
SCAFFOLD00008	genBlast	CDS	779642	780075	.	-	0	ID=SINVm1_gene_02199-mRNA-1-R1-1-A1-E3;Parent=SINVm1_gene_02199-mRNA-1-R1-1-A1
SCAFFOLD00008	genBlast	CDS	778805	779581	.	-	1	ID=SINVm1_gene_02199-mRNA-1-R1-1-A1-E4;Parent=SINVm1_gene_02199-mRNA-1-R1-1-A1
SCAFFOLD00008	genBlast	mRNA	804856	804987	2.88842	+	.	ID=SINVm1_gene_08760-mRNA-1-R11-11-A1;Name=SINVm1_gene_08760-mRNA-1
SCAFFOLD00008	genBlast	CDS	804856	804987	.	+	0	ID=SINVm1_gene_08760-mRNA-1-R11-11-A1-E1;Parent=SINVm1_gene_08760-mRNA-1-R11-11-A1
SCAFFOLD00008	genBlast	mRNA	819951	826819	222.501	-	.	ID=SINVm1_gene_11266-mRNA-1-R1-1-A1;Name=SINVm1_gene_11266-mRNA-1
SCAFFOLD00008	genBlast	CDS	826688	826819	.	-	0	ID=SINVm1_gene_11266-mRNA-1-R1-1-A1-E1;Parent=SINVm1_gene_11266-mRNA-1-R1-1-A1
SCAFFOLD00008	genBlast	CDS	825621	825799	.	-	0	ID=SINVm1_gene_11266-mRNA-1-R1-1-A1-E2;Parent=SINVm1_gene_11266-mRNA-1-R1-1-A1
SCAFFOLD00008	genBlast	CDS	825162	825206	.	-	1	ID=SINVm1_gene_11266-mRNA-1-R1-1-A1-E3;Parent=SINVm1_gene_11266-mRNA-1-R1-1-A1
SCAFFOLD00008	genBlast	CDS	824925	825084	.	-	0	ID=SINVm1_gene_11266-mRNA-1-R1-1-A1-E4;Parent=SINVm1_gene_11266-mRNA-1-R1-1-A1
SCAFFOLD00008	genBlast	CDS	824620	824747	.	-	2	ID=SINVm1_gene_11266-mRNA-1-R1-1-A1-E5;Parent=SINVm1_gene_11266-mRNA-1-R1-1-A1
SCAFFOLD00008	genBlast	CDS	824224	824601	.	-	1	ID=SINVm1_gene_11266-mRNA-1-R1-1-A1-E6;Parent=SINVm1_gene_11266-mRNA-1-R1-1-A1
SCAFFOLD00008	genBlast	CDS	823887	824039	.	-	0	ID=SINVm1_gene_11266-mRNA-1-R1-1-A1-E7;Parent=SINVm1_gene_11266-mRNA-1-R1-1-A1
SCAFFOLD00008	genBlast	CDS	823673	823810	.	-	0	ID=SINVm1_gene_11266-mRNA-1-R1-1-A1-E8;Parent=SINVm1_gene_11266-mRNA-1-R1-1-A1
SCAFFOLD00008	genBlast	CDS	823386	823577	.	-	0	ID=SINVm1_gene_11266-mRNA-1-R1-1-A1-E9;Parent=SINVm1_gene_11266-mRNA-1-R1-1-A1
SCAFFOLD00008	genBlast	CDS	823020	823242	.	-	0	ID=SINVm1_gene_11266-mRNA-1-R1-1-A1-E10;Parent=SINVm1_gene_11266-mRNA-1-R1-1-A1
SCAFFOLD00008	genBlast	CDS	822767	822870	.	-	2	ID=SINVm1_gene_11266-mRNA-1-R1-1-A1-E11;Parent=SINVm1_gene_11266-mRNA-1-R1-1-A1
SCAFFOLD00008	genBlast	CDS	822512	822712	.	-	1	ID=SINVm1_gene_11266-mRNA-1-R1-1-A1-E12;Parent=SINVm1_gene_11266-mRNA-1-R1-1-A1
SCAFFOLD00008	genBlast	CDS	822162	822351	.	-	0	ID=SINVm1_gene_11266-mRNA-1-R1-1-A1-E13;Parent=SINVm1_gene_11266-mRNA-1-R1-1-A1
SCAFFOLD00008	genBlast	CDS	821891	822068	.	-	2	ID=SINVm1_gene_11266-mRNA-1-R1-1-A1-E14;Parent=SINVm1_gene_11266-mRNA-1-R1-1-A1
SCAFFOLD00008	genBlast	CDS	821762	821863	.	-	2	ID=SINVm1_gene_11266-mRNA-1-R1-1-A1-E15;Parent=SINVm1_gene_11266-mRNA-1-R1-1-A1
SCAFFOLD00008	genBlast	CDS	821277	821357	.	-	0	ID=SINVm1_gene_11266-mRNA-1-R1-1-A1-E16;Parent=SINVm1_gene_11266-mRNA-1-R1-1-A1
SCAFFOLD00008	genBlast	CDS	820689	820812	.	-	0	ID=SINVm1_gene_11266-mRNA-1-R1-1-A1-E17;Parent=SINVm1_gene_11266-mRNA-1-R1-1-A1
SCAFFOLD00008	genBlast	CDS	820399	820592	.	-	2	ID=SINVm1_gene_11266-mRNA-1-R1-1-A1-E18;Parent=SINVm1_gene_11266-mRNA-1-R1-1-A1
SCAFFOLD00008	genBlast	CDS	819951	820045	.	-	1	ID=SINVm1_gene_11266-mRNA-1-R1-1-A1-E19;Parent=SINVm1_gene_11266-mRNA-1-R1-1-A1
SCAFFOLD00008	genBlast	mRNA	830868	833564	34.75	-	.	ID=SINVm1_gene_11259-mRNA-1-R1-1-A1;Name=SINVm1_gene_11259-mRNA-1
SCAFFOLD00008	genBlast	CDS	833422	833564	.	-	0	ID=SINVm1_gene_11259-mRNA-1-R1-1-A1-E1;Parent=SINVm1_gene_11259-mRNA-1-R1-1-A1
SCAFFOLD00008	genBlast	CDS	832304	832458	.	-	1	ID=SINVm1_gene_11259-mRNA-1-R1-1-A1-E2;Parent=SINVm1_gene_11259-mRNA-1-R1-1-A1
SCAFFOLD00008	genBlast	CDS	832206	832282	.	-	1	ID=SINVm1_gene_11259-mRNA-1-R1-1-A1-E3;Parent=SINVm1_gene_11259-mRNA-1-R1-1-A1
SCAFFOLD00008	genBlast	CDS	831015	831163	.	-	1	ID=SINVm1_gene_11259-mRNA-1-R1-1-A1-E4;Parent=SINVm1_gene_11259-mRNA-1-R1-1-A1
SCAFFOLD00008	genBlast	CDS	830868	830976	.	-	1	ID=SINVm1_gene_11259-mRNA-1-R1-1-A1-E5;Parent=SINVm1_gene_11259-mRNA-1-R1-1-A1
SCAFFOLD00008	genBlast	mRNA	834304	838487	15.75	-	.	ID=SINVm1_gene_11265-mRNA-1-R1-1-A1;Name=SINVm1_gene_11265-mRNA-1
SCAFFOLD00008	genBlast	CDS	838387	838487	.	-	0	ID=SINVm1_gene_11265-mRNA-1-R1-1-A1-E1;Parent=SINVm1_gene_11265-mRNA-1-R1-1-A1
SCAFFOLD00008	genBlast	CDS	834304	834475	.	-	1	ID=SINVm1_gene_11265-mRNA-1-R1-1-A1-E2;Parent=SINVm1_gene_11265-mRNA-1-R1-1-A1
SCAFFOLD00008	genBlast	mRNA	840663	845337	177.955	+	.	ID=SINVm1_gene_02113-mRNA-1-R1-1-A1;Name=SINVm1_gene_02113-mRNA-1
SCAFFOLD00008	genBlast	CDS	840663	840974	.	+	0	ID=SINVm1_gene_02113-mRNA-1-R1-1-A1-E1;Parent=SINVm1_gene_02113-mRNA-1-R1-1-A1
SCAFFOLD00008	genBlast	CDS	841262	842001	.	+	0	ID=SINVm1_gene_02113-mRNA-1-R1-1-A1-E2;Parent=SINVm1_gene_02113-mRNA-1-R1-1-A1
SCAFFOLD00008	genBlast	CDS	842133	842370	.	+	1	ID=SINVm1_gene_02113-mRNA-1-R1-1-A1-E3;Parent=SINVm1_gene_02113-mRNA-1-R1-1-A1
SCAFFOLD00008	genBlast	CDS	842658	842931	.	+	2	ID=SINVm1_gene_02113-mRNA-1-R1-1-A1-E4;Parent=SINVm1_gene_02113-mRNA-1-R1-1-A1
SCAFFOLD00008	genBlast	CDS	844070	844167	.	+	2	ID=SINVm1_gene_02113-mRNA-1-R1-1-A1-E5;Parent=SINVm1_gene_02113-mRNA-1-R1-1-A1
SCAFFOLD00008	genBlast	CDS	844243	844325	.	+	1	ID=SINVm1_gene_02113-mRNA-1-R1-1-A1-E6;Parent=SINVm1_gene_02113-mRNA-1-R1-1-A1
SCAFFOLD00008	genBlast	CDS	844491	844776	.	+	1	ID=SINVm1_gene_02113-mRNA-1-R1-1-A1-E7;Parent=SINVm1_gene_02113-mRNA-1-R1-1-A1
SCAFFOLD00008	genBlast	CDS	845056	845337	.	+	2	ID=SINVm1_gene_02113-mRNA-1-R1-1-A1-E8;Parent=SINVm1_gene_02113-mRNA-1-R1-1-A1
SCAFFOLD00008	genBlast	mRNA	883329	889436	278.592	+	.	ID=SINVm1_gene_11267-mRNA-1-R1-1-A1;Name=SINVm1_gene_11267-mRNA-1
SCAFFOLD00008	genBlast	CDS	883329	883395	.	+	0	ID=SINVm1_gene_11267-mRNA-1-R1-1-A1-E1;Parent=SINVm1_gene_11267-mRNA-1-R1-1-A1
SCAFFOLD00008	genBlast	CDS	883936	884110	.	+	2	ID=SINVm1_gene_11267-mRNA-1-R1-1-A1-E2;Parent=SINVm1_gene_11267-mRNA-1-R1-1-A1
SCAFFOLD00008	genBlast	CDS	884153	884373	.	+	2	ID=SINVm1_gene_11267-mRNA-1-R1-1-A1-E3;Parent=SINVm1_gene_11267-mRNA-1-R1-1-A1
SCAFFOLD00008	genBlast	CDS	885042	885402	.	+	1	ID=SINVm1_gene_11267-mRNA-1-R1-1-A1-E4;Parent=SINVm1_gene_11267-mRNA-1-R1-1-A1
SCAFFOLD00008	genBlast	CDS	885433	886834	.	+	2	ID=SINVm1_gene_11267-mRNA-1-R1-1-A1-E5;Parent=SINVm1_gene_11267-mRNA-1-R1-1-A1
SCAFFOLD00008	genBlast	CDS	887074	887556	.	+	2	ID=SINVm1_gene_11267-mRNA-1-R1-1-A1-E6;Parent=SINVm1_gene_11267-mRNA-1-R1-1-A1
SCAFFOLD00008	genBlast	CDS	888179	888356	.	+	0	ID=SINVm1_gene_11267-mRNA-1-R1-1-A1-E7;Parent=SINVm1_gene_11267-mRNA-1-R1-1-A1
SCAFFOLD00008	genBlast	CDS	888479	888906	.	+	2	ID=SINVm1_gene_11267-mRNA-1-R1-1-A1-E8;Parent=SINVm1_gene_11267-mRNA-1-R1-1-A1
SCAFFOLD00008	genBlast	CDS	889032	889436	.	+	1	ID=SINVm1_gene_11267-mRNA-1-R1-1-A1-E9;Parent=SINVm1_gene_11267-mRNA-1-R1-1-A1
SCAFFOLD00008	genBlast	mRNA	891258	906047	64.1719	+	.	ID=SINVm1_gene_02200-mRNA-1-R1-1-A1;Name=SINVm1_gene_02200-mRNA-1
SCAFFOLD00008	genBlast	CDS	891258	891493	.	+	0	ID=SINVm1_gene_02200-mRNA-1-R1-1-A1-E1;Parent=SINVm1_gene_02200-mRNA-1-R1-1-A1
SCAFFOLD00008	genBlast	CDS	894291	894387	.	+	1	ID=SINVm1_gene_02200-mRNA-1-R1-1-A1-E2;Parent=SINVm1_gene_02200-mRNA-1-R1-1-A1
SCAFFOLD00008	genBlast	CDS	900485	900657	.	+	2	ID=SINVm1_gene_02200-mRNA-1-R1-1-A1-E3;Parent=SINVm1_gene_02200-mRNA-1-R1-1-A1
SCAFFOLD00008	genBlast	CDS	905555	905770	.	+	1	ID=SINVm1_gene_02200-mRNA-1-R1-1-A1-E4;Parent=SINVm1_gene_02200-mRNA-1-R1-1-A1
SCAFFOLD00008	genBlast	CDS	905810	906047	.	+	0	ID=SINVm1_gene_02200-mRNA-1-R1-1-A1-E5;Parent=SINVm1_gene_02200-mRNA-1-R1-1-A1
SCAFFOLD00008	genBlast	mRNA	914641	923100	42.8711	-	.	ID=SINVm1_gene_02202-mRNA-1-R1-1-A1;Name=SINVm1_gene_02202-mRNA-1
SCAFFOLD00008	genBlast	CDS	922977	923100	.	-	0	ID=SINVm1_gene_02202-mRNA-1-R1-1-A1-E1;Parent=SINVm1_gene_02202-mRNA-1-R1-1-A1
SCAFFOLD00008	genBlast	CDS	915117	915253	.	-	2	ID=SINVm1_gene_02202-mRNA-1-R1-1-A1-E2;Parent=SINVm1_gene_02202-mRNA-1-R1-1-A1
SCAFFOLD00008	genBlast	CDS	914954	915090	.	-	1	ID=SINVm1_gene_02202-mRNA-1-R1-1-A1-E3;Parent=SINVm1_gene_02202-mRNA-1-R1-1-A1
SCAFFOLD00008	genBlast	CDS	914817	914914	.	-	1	ID=SINVm1_gene_02202-mRNA-1-R1-1-A1-E4;Parent=SINVm1_gene_02202-mRNA-1-R1-1-A1
SCAFFOLD00008	genBlast	CDS	914641	914777	.	-	1	ID=SINVm1_gene_02202-mRNA-1-R1-1-A1-E5;Parent=SINVm1_gene_02202-mRNA-1-R1-1-A1
SCAFFOLD00008	genBlast	mRNA	936312	939586	38.75	+	.	ID=SINVm1_gene_02117-mRNA-1-R1-1-A1;Name=SINVm1_gene_02117-mRNA-1
SCAFFOLD00008	genBlast	CDS	936312	936521	.	+	0	ID=SINVm1_gene_02117-mRNA-1-R1-1-A1-E1;Parent=SINVm1_gene_02117-mRNA-1-R1-1-A1
SCAFFOLD00008	genBlast	CDS	939308	939586	.	+	0	ID=SINVm1_gene_02117-mRNA-1-R1-1-A1-E2;Parent=SINVm1_gene_02117-mRNA-1-R1-1-A1
SCAFFOLD00008	genBlast	mRNA	958918	959175	22.2946	+	.	ID=SINVm1_gene_02118-mRNA-1-R1-1-A1;Name=SINVm1_gene_02118-mRNA-1
SCAFFOLD00008	genBlast	CDS	958918	959175	.	+	0	ID=SINVm1_gene_02118-mRNA-1-R1-1-A1-E1;Parent=SINVm1_gene_02118-mRNA-1-R1-1-A1
SCAFFOLD00008	genBlast	mRNA	1005879	1009131	24.2407	-	.	ID=SINVm1_gene_02122-mRNA-1-R1-1-A1;Name=SINVm1_gene_02122-mRNA-1
SCAFFOLD00008	genBlast	CDS	1009057	1009131	.	-	0	ID=SINVm1_gene_02122-mRNA-1-R1-1-A1-E1;Parent=SINVm1_gene_02122-mRNA-1-R1-1-A1
SCAFFOLD00008	genBlast	CDS	1008727	1008888	.	-	0	ID=SINVm1_gene_02122-mRNA-1-R1-1-A1-E2;Parent=SINVm1_gene_02122-mRNA-1-R1-1-A1
SCAFFOLD00008	genBlast	CDS	1005879	1006049	.	-	0	ID=SINVm1_gene_02122-mRNA-1-R1-1-A1-E3;Parent=SINVm1_gene_02122-mRNA-1-R1-1-A1
SCAFFOLD00008	genBlast	mRNA	1015003	1016070	37.3029	+	.	ID=SINVm1_gene_02086-mRNA-1-R1-1-A1;Name=SINVm1_gene_02086-mRNA-1
SCAFFOLD00008	genBlast	CDS	1015003	1015112	.	+	0	ID=SINVm1_gene_02086-mRNA-1-R1-1-A1-E1;Parent=SINVm1_gene_02086-mRNA-1-R1-1-A1
SCAFFOLD00008	genBlast	CDS	1015137	1015430	.	+	1	ID=SINVm1_gene_02086-mRNA-1-R1-1-A1-E2;Parent=SINVm1_gene_02086-mRNA-1-R1-1-A1
SCAFFOLD00008	genBlast	CDS	1015740	1015778	.	+	0	ID=SINVm1_gene_02086-mRNA-1-R1-1-A1-E3;Parent=SINVm1_gene_02086-mRNA-1-R1-1-A1
SCAFFOLD00008	genBlast	CDS	1015794	1015833	.	+	0	ID=SINVm1_gene_02086-mRNA-1-R1-1-A1-E4;Parent=SINVm1_gene_02086-mRNA-1-R1-1-A1
SCAFFOLD00008	genBlast	CDS	1015912	1016070	.	+	2	ID=SINVm1_gene_02086-mRNA-1-R1-1-A1-E5;Parent=SINVm1_gene_02086-mRNA-1-R1-1-A1
SCAFFOLD00008	genBlast	mRNA	1039046	1043459	20.646	-	.	ID=SINVm1_gene_02123-mRNA-1-R1-1-A1;Name=SINVm1_gene_02123-mRNA-1
SCAFFOLD00008	genBlast	CDS	1043368	1043459	.	-	0	ID=SINVm1_gene_02123-mRNA-1-R1-1-A1-E1;Parent=SINVm1_gene_02123-mRNA-1-R1-1-A1
SCAFFOLD00008	genBlast	CDS	1039046	1039301	.	-	1	ID=SINVm1_gene_02123-mRNA-1-R1-1-A1-E2;Parent=SINVm1_gene_02123-mRNA-1-R1-1-A1
SCAFFOLD00008	genBlast	mRNA	1121423	1124515	26.7699	-	.	ID=SINVm1_gene_02124-mRNA-1-R1-1-A1;Name=SINVm1_gene_02124-mRNA-1
SCAFFOLD00008	genBlast	CDS	1124339	1124515	.	-	0	ID=SINVm1_gene_02124-mRNA-1-R1-1-A1-E1;Parent=SINVm1_gene_02124-mRNA-1-R1-1-A1
SCAFFOLD00008	genBlast	CDS	1121503	1121653	.	-	0	ID=SINVm1_gene_02124-mRNA-1-R1-1-A1-E2;Parent=SINVm1_gene_02124-mRNA-1-R1-1-A1
SCAFFOLD00008	genBlast	CDS	1121423	1121469	.	-	2	ID=SINVm1_gene_02124-mRNA-1-R1-1-A1-E3;Parent=SINVm1_gene_02124-mRNA-1-R1-1-A1
SCAFFOLD00008	genBlast	mRNA	1158598	1164444	38.6225	-	.	ID=SINVm1_gene_02125-mRNA-1-R1-1-A1;Name=SINVm1_gene_02125-mRNA-1
SCAFFOLD00008	genBlast	CDS	1164382	1164444	.	-	0	ID=SINVm1_gene_02125-mRNA-1-R1-1-A1-E1;Parent=SINVm1_gene_02125-mRNA-1-R1-1-A1
SCAFFOLD00008	genBlast	CDS	1164277	1164361	.	-	0	ID=SINVm1_gene_02125-mRNA-1-R1-1-A1-E2;Parent=SINVm1_gene_02125-mRNA-1-R1-1-A1
SCAFFOLD00008	genBlast	CDS	1162926	1163020	.	-	2	ID=SINVm1_gene_02125-mRNA-1-R1-1-A1-E3;Parent=SINVm1_gene_02125-mRNA-1-R1-1-A1
SCAFFOLD00008	genBlast	CDS	1159254	1159336	.	-	1	ID=SINVm1_gene_02125-mRNA-1-R1-1-A1-E4;Parent=SINVm1_gene_02125-mRNA-1-R1-1-A1
SCAFFOLD00008	genBlast	CDS	1158598	1158733	.	-	1	ID=SINVm1_gene_02125-mRNA-1-R1-1-A1-E5;Parent=SINVm1_gene_02125-mRNA-1-R1-1-A1
SCAFFOLD00008	genBlast	mRNA	1174341	1176731	30.7738	-	.	ID=SINVm1_gene_02126-mRNA-1-R1-1-A1;Name=SINVm1_gene_02126-mRNA-1
SCAFFOLD00008	genBlast	CDS	1176512	1176731	.	-	0	ID=SINVm1_gene_02126-mRNA-1-R1-1-A1-E1;Parent=SINVm1_gene_02126-mRNA-1-R1-1-A1
SCAFFOLD00008	genBlast	CDS	1176305	1176486	.	-	2	ID=SINVm1_gene_02126-mRNA-1-R1-1-A1-E2;Parent=SINVm1_gene_02126-mRNA-1-R1-1-A1
SCAFFOLD00008	genBlast	CDS	1174341	1174526	.	-	1	ID=SINVm1_gene_02126-mRNA-1-R1-1-A1-E3;Parent=SINVm1_gene_02126-mRNA-1-R1-1-A1
SCAFFOLD00008	genBlast	mRNA	1280581	1281906	3.9209	+	.	ID=SINVm1_gene_02127-mRNA-1-R1-1-A1;Name=SINVm1_gene_02127-mRNA-1
SCAFFOLD00008	genBlast	CDS	1280581	1280758	.	+	0	ID=SINVm1_gene_02127-mRNA-1-R1-1-A1-E1;Parent=SINVm1_gene_02127-mRNA-1-R1-1-A1
SCAFFOLD00008	genBlast	CDS	1281764	1281906	.	+	2	ID=SINVm1_gene_02127-mRNA-1-R1-1-A1-E2;Parent=SINVm1_gene_02127-mRNA-1-R1-1-A1
SCAFFOLD00008	genBlast	mRNA	1324706	1338975	115.09	+	.	ID=SINVm1_gene_02128-mRNA-1-R1-1-A1;Name=SINVm1_gene_02128-mRNA-1
SCAFFOLD00008	genBlast	CDS	1324706	1324822	.	+	0	ID=SINVm1_gene_02128-mRNA-1-R1-1-A1-E1;Parent=SINVm1_gene_02128-mRNA-1-R1-1-A1
SCAFFOLD00008	genBlast	CDS	1324905	1325216	.	+	0	ID=SINVm1_gene_02128-mRNA-1-R1-1-A1-E2;Parent=SINVm1_gene_02128-mRNA-1-R1-1-A1
SCAFFOLD00008	genBlast	CDS	1325233	1325358	.	+	0	ID=SINVm1_gene_02128-mRNA-1-R1-1-A1-E3;Parent=SINVm1_gene_02128-mRNA-1-R1-1-A1
SCAFFOLD00008	genBlast	CDS	1327538	1327773	.	+	0	ID=SINVm1_gene_02128-mRNA-1-R1-1-A1-E4;Parent=SINVm1_gene_02128-mRNA-1-R1-1-A1
SCAFFOLD00008	genBlast	CDS	1327808	1327943	.	+	1	ID=SINVm1_gene_02128-mRNA-1-R1-1-A1-E5;Parent=SINVm1_gene_02128-mRNA-1-R1-1-A1
SCAFFOLD00008	genBlast	CDS	1327971	1328050	.	+	2	ID=SINVm1_gene_02128-mRNA-1-R1-1-A1-E6;Parent=SINVm1_gene_02128-mRNA-1-R1-1-A1
SCAFFOLD00008	genBlast	CDS	1329753	1329840	.	+	1	ID=SINVm1_gene_02128-mRNA-1-R1-1-A1-E7;Parent=SINVm1_gene_02128-mRNA-1-R1-1-A1
SCAFFOLD00008	genBlast	CDS	1330387	1330466	.	+	2	ID=SINVm1_gene_02128-mRNA-1-R1-1-A1-E8;Parent=SINVm1_gene_02128-mRNA-1-R1-1-A1
SCAFFOLD00008	genBlast	CDS	1331948	1332078	.	+	1	ID=SINVm1_gene_02128-mRNA-1-R1-1-A1-E9;Parent=SINVm1_gene_02128-mRNA-1-R1-1-A1
SCAFFOLD00008	genBlast	CDS	1332101	1332216	.	+	1	ID=SINVm1_gene_02128-mRNA-1-R1-1-A1-E10;Parent=SINVm1_gene_02128-mRNA-1-R1-1-A1
SCAFFOLD00008	genBlast	CDS	1334284	1334408	.	+	1	ID=SINVm1_gene_02128-mRNA-1-R1-1-A1-E11;Parent=SINVm1_gene_02128-mRNA-1-R1-1-A1
SCAFFOLD00008	genBlast	CDS	1334938	1335043	.	+	1	ID=SINVm1_gene_02128-mRNA-1-R1-1-A1-E12;Parent=SINVm1_gene_02128-mRNA-1-R1-1-A1
SCAFFOLD00008	genBlast	CDS	1337612	1337654	.	+	2	ID=SINVm1_gene_02128-mRNA-1-R1-1-A1-E13;Parent=SINVm1_gene_02128-mRNA-1-R1-1-A1
SCAFFOLD00008	genBlast	CDS	1338695	1338975	.	+	2	ID=SINVm1_gene_02128-mRNA-1-R1-1-A1-E14;Parent=SINVm1_gene_02128-mRNA-1-R1-1-A1
SCAFFOLD00008	genBlast	mRNA	1380803	1385781	40.8319	+	.	ID=SINVm1_gene_02129-mRNA-1-R1-1-A1;Name=SINVm1_gene_02129-mRNA-1
SCAFFOLD00008	genBlast	CDS	1380803	1380899	.	+	0	ID=SINVm1_gene_02129-mRNA-1-R1-1-A1-E1;Parent=SINVm1_gene_02129-mRNA-1-R1-1-A1
SCAFFOLD00008	genBlast	CDS	1381652	1381890	.	+	2	ID=SINVm1_gene_02129-mRNA-1-R1-1-A1-E2;Parent=SINVm1_gene_02129-mRNA-1-R1-1-A1
SCAFFOLD00008	genBlast	CDS	1385569	1385781	.	+	1	ID=SINVm1_gene_02129-mRNA-1-R1-1-A1-E3;Parent=SINVm1_gene_02129-mRNA-1-R1-1-A1
SCAFFOLD00008	genBlast	mRNA	1388860	1391230	24.52	-	.	ID=SINVm1_gene_02132-mRNA-1-R1-1-A1;Name=SINVm1_gene_02132-mRNA-1
SCAFFOLD00008	genBlast	CDS	1391184	1391230	.	-	0	ID=SINVm1_gene_02132-mRNA-1-R1-1-A1-E1;Parent=SINVm1_gene_02132-mRNA-1-R1-1-A1
SCAFFOLD00008	genBlast	CDS	1391072	1391168	.	-	1	ID=SINVm1_gene_02132-mRNA-1-R1-1-A1-E2;Parent=SINVm1_gene_02132-mRNA-1-R1-1-A1
SCAFFOLD00008	genBlast	CDS	1388860	1389084	.	-	2	ID=SINVm1_gene_02132-mRNA-1-R1-1-A1-E3;Parent=SINVm1_gene_02132-mRNA-1-R1-1-A1
SCAFFOLD00008	genBlast	mRNA	1393891	1394256	30.25	-	.	ID=SINVm1_gene_11240-mRNA-1-R1-1-A1;Name=SINVm1_gene_11240-mRNA-1
SCAFFOLD00008	genBlast	CDS	1393891	1394256	.	-	0	ID=SINVm1_gene_11240-mRNA-1-R1-1-A1-E1;Parent=SINVm1_gene_11240-mRNA-1-R1-1-A1
SCAFFOLD00008	genBlast	mRNA	1403251	1410908	42.4322	+	.	ID=SINVm1_gene_02130-mRNA-1-R1-1-A1;Name=SINVm1_gene_02130-mRNA-1
SCAFFOLD00008	genBlast	CDS	1403251	1403293	.	+	0	ID=SINVm1_gene_02130-mRNA-1-R1-1-A1-E1;Parent=SINVm1_gene_02130-mRNA-1-R1-1-A1
SCAFFOLD00008	genBlast	CDS	1403977	1404157	.	+	2	ID=SINVm1_gene_02130-mRNA-1-R1-1-A1-E2;Parent=SINVm1_gene_02130-mRNA-1-R1-1-A1
SCAFFOLD00008	genBlast	CDS	1408271	1408400	.	+	2	ID=SINVm1_gene_02130-mRNA-1-R1-1-A1-E3;Parent=SINVm1_gene_02130-mRNA-1-R1-1-A1
SCAFFOLD00008	genBlast	CDS	1409890	1409953	.	+	2	ID=SINVm1_gene_02130-mRNA-1-R1-1-A1-E4;Parent=SINVm1_gene_02130-mRNA-1-R1-1-A1
SCAFFOLD00008	genBlast	CDS	1409972	1410131	.	+	2	ID=SINVm1_gene_02130-mRNA-1-R1-1-A1-E5;Parent=SINVm1_gene_02130-mRNA-1-R1-1-A1
SCAFFOLD00008	genBlast	CDS	1410659	1410908	.	+	2	ID=SINVm1_gene_02130-mRNA-1-R1-1-A1-E6;Parent=SINVm1_gene_02130-mRNA-1-R1-1-A1
SCAFFOLD00008	genBlast	mRNA	1431901	1436498	132.47	+	.	ID=SINVm1_gene_13971-mRNA-1-R1-1-A1;Name=SINVm1_gene_13971-mRNA-1
SCAFFOLD00008	genBlast	CDS	1431901	1432048	.	+	0	ID=SINVm1_gene_13971-mRNA-1-R1-1-A1-E1;Parent=SINVm1_gene_13971-mRNA-1-R1-1-A1
SCAFFOLD00008	genBlast	CDS	1432197	1432408	.	+	2	ID=SINVm1_gene_13971-mRNA-1-R1-1-A1-E2;Parent=SINVm1_gene_13971-mRNA-1-R1-1-A1
SCAFFOLD00008	genBlast	CDS	1433340	1434123	.	+	1	ID=SINVm1_gene_13971-mRNA-1-R1-1-A1-E3;Parent=SINVm1_gene_13971-mRNA-1-R1-1-A1
SCAFFOLD00008	genBlast	CDS	1434665	1435022	.	+	2	ID=SINVm1_gene_13971-mRNA-1-R1-1-A1-E4;Parent=SINVm1_gene_13971-mRNA-1-R1-1-A1
SCAFFOLD00008	genBlast	CDS	1435477	1435864	.	+	2	ID=SINVm1_gene_13971-mRNA-1-R1-1-A1-E5;Parent=SINVm1_gene_13971-mRNA-1-R1-1-A1
SCAFFOLD00008	genBlast	CDS	1436370	1436498	.	+	2	ID=SINVm1_gene_13971-mRNA-1-R1-1-A1-E6;Parent=SINVm1_gene_13971-mRNA-1-R1-1-A1
SCAFFOLD00008	genBlast	mRNA	1437005	1446378	159.281	+	.	ID=SINVm1_gene_02131-mRNA-1-R1-1-A1;Name=SINVm1_gene_02131-mRNA-1
SCAFFOLD00008	genBlast	CDS	1437005	1437060	.	+	0	ID=SINVm1_gene_02131-mRNA-1-R1-1-A1-E1;Parent=SINVm1_gene_02131-mRNA-1-R1-1-A1
SCAFFOLD00008	genBlast	CDS	1439950	1440721	.	+	1	ID=SINVm1_gene_02131-mRNA-1-R1-1-A1-E2;Parent=SINVm1_gene_02131-mRNA-1-R1-1-A1
SCAFFOLD00008	genBlast	CDS	1441240	1441667	.	+	2	ID=SINVm1_gene_02131-mRNA-1-R1-1-A1-E3;Parent=SINVm1_gene_02131-mRNA-1-R1-1-A1
SCAFFOLD00008	genBlast	CDS	1442638	1442885	.	+	1	ID=SINVm1_gene_02131-mRNA-1-R1-1-A1-E4;Parent=SINVm1_gene_02131-mRNA-1-R1-1-A1
SCAFFOLD00008	genBlast	CDS	1445217	1445466	.	+	1	ID=SINVm1_gene_02131-mRNA-1-R1-1-A1-E5;Parent=SINVm1_gene_02131-mRNA-1-R1-1-A1
SCAFFOLD00008	genBlast	CDS	1445744	1445862	.	+	2	ID=SINVm1_gene_02131-mRNA-1-R1-1-A1-E6;Parent=SINVm1_gene_02131-mRNA-1-R1-1-A1
SCAFFOLD00008	genBlast	CDS	1445980	1446139	.	+	1	ID=SINVm1_gene_02131-mRNA-1-R1-1-A1-E7;Parent=SINVm1_gene_02131-mRNA-1-R1-1-A1
SCAFFOLD00008	genBlast	CDS	1446300	1446378	.	+	2	ID=SINVm1_gene_02131-mRNA-1-R1-1-A1-E8;Parent=SINVm1_gene_02131-mRNA-1-R1-1-A1
SCAFFOLD00008	genBlast	mRNA	1448003	1455801	191.134	+	.	ID=SINVm1_gene_02087-mRNA-1-R1-1-A1;Name=SINVm1_gene_02087-mRNA-1
SCAFFOLD00008	genBlast	CDS	1448003	1448095	.	+	0	ID=SINVm1_gene_02087-mRNA-1-R1-1-A1-E1;Parent=SINVm1_gene_02087-mRNA-1-R1-1-A1
SCAFFOLD00008	genBlast	CDS	1448736	1448797	.	+	0	ID=SINVm1_gene_02087-mRNA-1-R1-1-A1-E2;Parent=SINVm1_gene_02087-mRNA-1-R1-1-A1
SCAFFOLD00008	genBlast	CDS	1448877	1449022	.	+	1	ID=SINVm1_gene_02087-mRNA-1-R1-1-A1-E3;Parent=SINVm1_gene_02087-mRNA-1-R1-1-A1
SCAFFOLD00008	genBlast	CDS	1449977	1450100	.	+	1	ID=SINVm1_gene_02087-mRNA-1-R1-1-A1-E4;Parent=SINVm1_gene_02087-mRNA-1-R1-1-A1
SCAFFOLD00008	genBlast	CDS	1450184	1450492	.	+	2	ID=SINVm1_gene_02087-mRNA-1-R1-1-A1-E5;Parent=SINVm1_gene_02087-mRNA-1-R1-1-A1
SCAFFOLD00008	genBlast	CDS	1450673	1450835	.	+	0	ID=SINVm1_gene_02087-mRNA-1-R1-1-A1-E6;Parent=SINVm1_gene_02087-mRNA-1-R1-1-A1
SCAFFOLD00008	genBlast	CDS	1450910	1451366	.	+	2	ID=SINVm1_gene_02087-mRNA-1-R1-1-A1-E7;Parent=SINVm1_gene_02087-mRNA-1-R1-1-A1
SCAFFOLD00008	genBlast	CDS	1451548	1451844	.	+	2	ID=SINVm1_gene_02087-mRNA-1-R1-1-A1-E8;Parent=SINVm1_gene_02087-mRNA-1-R1-1-A1
SCAFFOLD00008	genBlast	CDS	1452048	1452235	.	+	0	ID=SINVm1_gene_02087-mRNA-1-R1-1-A1-E9;Parent=SINVm1_gene_02087-mRNA-1-R1-1-A1
SCAFFOLD00008	genBlast	CDS	1452326	1452466	.	+	1	ID=SINVm1_gene_02087-mRNA-1-R1-1-A1-E10;Parent=SINVm1_gene_02087-mRNA-1-R1-1-A1
SCAFFOLD00008	genBlast	CDS	1454223	1454379	.	+	0	ID=SINVm1_gene_02087-mRNA-1-R1-1-A1-E11;Parent=SINVm1_gene_02087-mRNA-1-R1-1-A1
SCAFFOLD00008	genBlast	CDS	1454552	1454906	.	+	2	ID=SINVm1_gene_02087-mRNA-1-R1-1-A1-E12;Parent=SINVm1_gene_02087-mRNA-1-R1-1-A1
SCAFFOLD00008	genBlast	CDS	1455022	1455222	.	+	2	ID=SINVm1_gene_02087-mRNA-1-R1-1-A1-E13;Parent=SINVm1_gene_02087-mRNA-1-R1-1-A1
SCAFFOLD00008	genBlast	CDS	1455414	1455597	.	+	0	ID=SINVm1_gene_02087-mRNA-1-R1-1-A1-E14;Parent=SINVm1_gene_02087-mRNA-1-R1-1-A1
SCAFFOLD00008	genBlast	CDS	1455697	1455801	.	+	2	ID=SINVm1_gene_02087-mRNA-1-R1-1-A1-E15;Parent=SINVm1_gene_02087-mRNA-1-R1-1-A1
SCAFFOLD00008	genBlast	mRNA	1472033	1472266	18.0017	-	.	ID=SINVm1_gene_11243-mRNA-1-R1-1-A1;Name=SINVm1_gene_11243-mRNA-1
SCAFFOLD00008	genBlast	CDS	1472033	1472266	.	-	0	ID=SINVm1_gene_11243-mRNA-1-R1-1-A1-E1;Parent=SINVm1_gene_11243-mRNA-1-R1-1-A1
SCAFFOLD00008	genBlast	mRNA	1479790	1488681	38.8774	-	.	ID=SINVm1_gene_13972-mRNA-1-R1-1-A1;Name=SINVm1_gene_13972-mRNA-1
SCAFFOLD00008	genBlast	CDS	1488482	1488681	.	-	0	ID=SINVm1_gene_13972-mRNA-1-R1-1-A1-E1;Parent=SINVm1_gene_13972-mRNA-1-R1-1-A1
SCAFFOLD00008	genBlast	CDS	1488343	1488374	.	-	1	ID=SINVm1_gene_13972-mRNA-1-R1-1-A1-E2;Parent=SINVm1_gene_13972-mRNA-1-R1-1-A1
SCAFFOLD00008	genBlast	CDS	1487014	1487202	.	-	1	ID=SINVm1_gene_13972-mRNA-1-R1-1-A1-E3;Parent=SINVm1_gene_13972-mRNA-1-R1-1-A1
SCAFFOLD00008	genBlast	CDS	1481650	1481738	.	-	0	ID=SINVm1_gene_13972-mRNA-1-R1-1-A1-E4;Parent=SINVm1_gene_13972-mRNA-1-R1-1-A1
SCAFFOLD00008	genBlast	CDS	1479790	1479837	.	-	1	ID=SINVm1_gene_13972-mRNA-1-R1-1-A1-E5;Parent=SINVm1_gene_13972-mRNA-1-R1-1-A1
SCAFFOLD00008	genBlast	mRNA	1490523	1496205	66.323	-	.	ID=SINVm1_gene_11244-mRNA-1-R1-1-A1;Name=SINVm1_gene_11244-mRNA-1
SCAFFOLD00008	genBlast	CDS	1496090	1496205	.	-	0	ID=SINVm1_gene_11244-mRNA-1-R1-1-A1-E1;Parent=SINVm1_gene_11244-mRNA-1-R1-1-A1
SCAFFOLD00008	genBlast	CDS	1495968	1496050	.	-	1	ID=SINVm1_gene_11244-mRNA-1-R1-1-A1-E2;Parent=SINVm1_gene_11244-mRNA-1-R1-1-A1
SCAFFOLD00008	genBlast	CDS	1495857	1495952	.	-	1	ID=SINVm1_gene_11244-mRNA-1-R1-1-A1-E3;Parent=SINVm1_gene_11244-mRNA-1-R1-1-A1
SCAFFOLD00008	genBlast	CDS	1494566	1494892	.	-	0	ID=SINVm1_gene_11244-mRNA-1-R1-1-A1-E4;Parent=SINVm1_gene_11244-mRNA-1-R1-1-A1
SCAFFOLD00008	genBlast	CDS	1493922	1494113	.	-	0	ID=SINVm1_gene_11244-mRNA-1-R1-1-A1-E5;Parent=SINVm1_gene_11244-mRNA-1-R1-1-A1
SCAFFOLD00008	genBlast	CDS	1493041	1493142	.	-	0	ID=SINVm1_gene_11244-mRNA-1-R1-1-A1-E6;Parent=SINVm1_gene_11244-mRNA-1-R1-1-A1
SCAFFOLD00008	genBlast	CDS	1490523	1490755	.	-	0	ID=SINVm1_gene_11244-mRNA-1-R1-1-A1-E7;Parent=SINVm1_gene_11244-mRNA-1-R1-1-A1
SCAFFOLD00008	genBlast	mRNA	1634045	1634401	18.25	+	.	ID=SINVm1_gene_11242-mRNA-1-R1-1-A1;Name=SINVm1_gene_11242-mRNA-1
SCAFFOLD00008	genBlast	CDS	1634045	1634401	.	+	0	ID=SINVm1_gene_11242-mRNA-1-R1-1-A1-E1;Parent=SINVm1_gene_11242-mRNA-1-R1-1-A1
SCAFFOLD00008	genBlast	mRNA	1635241	1647255	65.7379	+	.	ID=SINVm1_gene_02134-mRNA-1-R1-1-A1;Name=SINVm1_gene_02134-mRNA-1
SCAFFOLD00008	genBlast	CDS	1635241	1635556	.	+	0	ID=SINVm1_gene_02134-mRNA-1-R1-1-A1-E1;Parent=SINVm1_gene_02134-mRNA-1-R1-1-A1
SCAFFOLD00008	genBlast	CDS	1640306	1640544	.	+	2	ID=SINVm1_gene_02134-mRNA-1-R1-1-A1-E2;Parent=SINVm1_gene_02134-mRNA-1-R1-1-A1
SCAFFOLD00008	genBlast	CDS	1645903	1646043	.	+	1	ID=SINVm1_gene_02134-mRNA-1-R1-1-A1-E3;Parent=SINVm1_gene_02134-mRNA-1-R1-1-A1
SCAFFOLD00008	genBlast	CDS	1646259	1646396	.	+	0	ID=SINVm1_gene_02134-mRNA-1-R1-1-A1-E4;Parent=SINVm1_gene_02134-mRNA-1-R1-1-A1
SCAFFOLD00008	genBlast	CDS	1647052	1647255	.	+	0	ID=SINVm1_gene_02134-mRNA-1-R1-1-A1-E5;Parent=SINVm1_gene_02134-mRNA-1-R1-1-A1
SCAFFOLD00008	genBlast	mRNA	1721402	1723589	70.8102	+	.	ID=SINVm1_gene_02140-mRNA-1-R1-1-A1;Name=SINVm1_gene_02140-mRNA-1
SCAFFOLD00008	genBlast	CDS	1721402	1721683	.	+	0	ID=SINVm1_gene_02140-mRNA-1-R1-1-A1-E1;Parent=SINVm1_gene_02140-mRNA-1-R1-1-A1
SCAFFOLD00008	genBlast	CDS	1722642	1722839	.	+	0	ID=SINVm1_gene_02140-mRNA-1-R1-1-A1-E2;Parent=SINVm1_gene_02140-mRNA-1-R1-1-A1
SCAFFOLD00008	genBlast	CDS	1722861	1722905	.	+	0	ID=SINVm1_gene_02140-mRNA-1-R1-1-A1-E3;Parent=SINVm1_gene_02140-mRNA-1-R1-1-A1
SCAFFOLD00008	genBlast	CDS	1723170	1723589	.	+	0	ID=SINVm1_gene_02140-mRNA-1-R1-1-A1-E4;Parent=SINVm1_gene_02140-mRNA-1-R1-1-A1
SCAFFOLD00008	genBlast	mRNA	1729192	1731501	24.9636	+	.	ID=SINVm1_gene_02141-mRNA-1-R1-1-A1;Name=SINVm1_gene_02141-mRNA-1
SCAFFOLD00008	genBlast	CDS	1729192	1729530	.	+	0	ID=SINVm1_gene_02141-mRNA-1-R1-1-A1-E1;Parent=SINVm1_gene_02141-mRNA-1-R1-1-A1
SCAFFOLD00008	genBlast	CDS	1731178	1731501	.	+	0	ID=SINVm1_gene_02141-mRNA-1-R1-1-A1-E2;Parent=SINVm1_gene_02141-mRNA-1-R1-1-A1
SCAFFOLD00008	genBlast	mRNA	1742589	1742672	6.75	+	.	ID=SINVm1_gene_02119-mRNA-1-R1-1-A1;Name=SINVm1_gene_02119-mRNA-1
SCAFFOLD00008	genBlast	CDS	1742589	1742672	.	+	0	ID=SINVm1_gene_02119-mRNA-1-R1-1-A1-E1;Parent=SINVm1_gene_02119-mRNA-1-R1-1-A1
SCAFFOLD00008	genBlast	mRNA	1816096	1823956	47.9371	-	.	ID=SINVm1_gene_02143-mRNA-1-R1-1-A1;Name=SINVm1_gene_02143-mRNA-1
SCAFFOLD00008	genBlast	CDS	1823861	1823956	.	-	0	ID=SINVm1_gene_02143-mRNA-1-R1-1-A1-E1;Parent=SINVm1_gene_02143-mRNA-1-R1-1-A1
SCAFFOLD00008	genBlast	CDS	1816748	1817040	.	-	0	ID=SINVm1_gene_02143-mRNA-1-R1-1-A1-E2;Parent=SINVm1_gene_02143-mRNA-1-R1-1-A1
SCAFFOLD00008	genBlast	CDS	1816402	1816538	.	-	1	ID=SINVm1_gene_02143-mRNA-1-R1-1-A1-E3;Parent=SINVm1_gene_02143-mRNA-1-R1-1-A1
SCAFFOLD00008	genBlast	CDS	1816096	1816310	.	-	1	ID=SINVm1_gene_02143-mRNA-1-R1-1-A1-E4;Parent=SINVm1_gene_02143-mRNA-1-R1-1-A1
SCAFFOLD00008	genBlast	mRNA	1850989	1853497	22.25	+	.	ID=SINVm1_gene_02142-mRNA-1-R1-1-A1;Name=SINVm1_gene_02142-mRNA-1
SCAFFOLD00008	genBlast	CDS	1850989	1851194	.	+	0	ID=SINVm1_gene_02142-mRNA-1-R1-1-A1-E1;Parent=SINVm1_gene_02142-mRNA-1-R1-1-A1
SCAFFOLD00008	genBlast	CDS	1853374	1853497	.	+	1	ID=SINVm1_gene_02142-mRNA-1-R1-1-A1-E2;Parent=SINVm1_gene_02142-mRNA-1-R1-1-A1
SCAFFOLD00008	genBlast	mRNA	1874957	1878866	109.787	+	.	ID=SINVm1_gene_11247-mRNA-1-R1-1-A1;Name=SINVm1_gene_11247-mRNA-1
SCAFFOLD00008	genBlast	CDS	1874957	1875075	.	+	0	ID=SINVm1_gene_11247-mRNA-1-R1-1-A1-E1;Parent=SINVm1_gene_11247-mRNA-1-R1-1-A1
SCAFFOLD00008	genBlast	CDS	1876165	1876672	.	+	1	ID=SINVm1_gene_11247-mRNA-1-R1-1-A1-E2;Parent=SINVm1_gene_11247-mRNA-1-R1-1-A1
SCAFFOLD00008	genBlast	CDS	1876786	1877057	.	+	2	ID=SINVm1_gene_11247-mRNA-1-R1-1-A1-E3;Parent=SINVm1_gene_11247-mRNA-1-R1-1-A1
SCAFFOLD00008	genBlast	CDS	1877087	1877296	.	+	1	ID=SINVm1_gene_11247-mRNA-1-R1-1-A1-E4;Parent=SINVm1_gene_11247-mRNA-1-R1-1-A1
SCAFFOLD00008	genBlast	CDS	1877351	1877534	.	+	0	ID=SINVm1_gene_11247-mRNA-1-R1-1-A1-E5;Parent=SINVm1_gene_11247-mRNA-1-R1-1-A1
SCAFFOLD00008	genBlast	CDS	1878783	1878866	.	+	2	ID=SINVm1_gene_11247-mRNA-1-R1-1-A1-E6;Parent=SINVm1_gene_11247-mRNA-1-R1-1-A1
SCAFFOLD00008	genBlast	mRNA	1882214	1884802	24.187	+	.	ID=SINVm1_gene_13973-mRNA-1-R1-1-A1;Name=SINVm1_gene_13973-mRNA-1
SCAFFOLD00008	genBlast	CDS	1882214	1882311	.	+	0	ID=SINVm1_gene_13973-mRNA-1-R1-1-A1-E1;Parent=SINVm1_gene_13973-mRNA-1-R1-1-A1
SCAFFOLD00008	genBlast	CDS	1884503	1884656	.	+	1	ID=SINVm1_gene_13973-mRNA-1-R1-1-A1-E2;Parent=SINVm1_gene_13973-mRNA-1-R1-1-A1
SCAFFOLD00008	genBlast	CDS	1884686	1884802	.	+	2	ID=SINVm1_gene_13973-mRNA-1-R1-1-A1-E3;Parent=SINVm1_gene_13973-mRNA-1-R1-1-A1
SCAFFOLD00008	genBlast	mRNA	1916225	1916779	36.5	+	.	ID=SINVm1_gene_02144-mRNA-1-R1-1-A1;Name=SINVm1_gene_02144-mRNA-1
SCAFFOLD00008	genBlast	CDS	1916225	1916513	.	+	0	ID=SINVm1_gene_02144-mRNA-1-R1-1-A1-E1;Parent=SINVm1_gene_02144-mRNA-1-R1-1-A1
SCAFFOLD00008	genBlast	CDS	1916559	1916779	.	+	2	ID=SINVm1_gene_02144-mRNA-1-R1-1-A1-E2;Parent=SINVm1_gene_02144-mRNA-1-R1-1-A1
SCAFFOLD00008	genBlast	mRNA	1945515	1957044	99.4729	+	.	ID=SINVm1_gene_02145-mRNA-1-R1-1-A1;Name=SINVm1_gene_02145-mRNA-1
SCAFFOLD00008	genBlast	CDS	1945515	1945681	.	+	0	ID=SINVm1_gene_02145-mRNA-1-R1-1-A1-E1;Parent=SINVm1_gene_02145-mRNA-1-R1-1-A1
SCAFFOLD00008	genBlast	CDS	1947427	1947508	.	+	1	ID=SINVm1_gene_02145-mRNA-1-R1-1-A1-E2;Parent=SINVm1_gene_02145-mRNA-1-R1-1-A1
SCAFFOLD00008	genBlast	CDS	1950328	1950460	.	+	2	ID=SINVm1_gene_02145-mRNA-1-R1-1-A1-E3;Parent=SINVm1_gene_02145-mRNA-1-R1-1-A1
SCAFFOLD00008	genBlast	CDS	1953733	1953887	.	+	2	ID=SINVm1_gene_02145-mRNA-1-R1-1-A1-E4;Parent=SINVm1_gene_02145-mRNA-1-R1-1-A1
SCAFFOLD00008	genBlast	CDS	1953974	1954100	.	+	1	ID=SINVm1_gene_02145-mRNA-1-R1-1-A1-E5;Parent=SINVm1_gene_02145-mRNA-1-R1-1-A1
SCAFFOLD00008	genBlast	CDS	1954220	1954412	.	+	2	ID=SINVm1_gene_02145-mRNA-1-R1-1-A1-E6;Parent=SINVm1_gene_02145-mRNA-1-R1-1-A1
SCAFFOLD00008	genBlast	CDS	1954440	1954526	.	+	2	ID=SINVm1_gene_02145-mRNA-1-R1-1-A1-E7;Parent=SINVm1_gene_02145-mRNA-1-R1-1-A1
SCAFFOLD00008	genBlast	CDS	1954780	1955069	.	+	0	ID=SINVm1_gene_02145-mRNA-1-R1-1-A1-E8;Parent=SINVm1_gene_02145-mRNA-1-R1-1-A1
SCAFFOLD00008	genBlast	CDS	1955935	1956061	.	+	1	ID=SINVm1_gene_02145-mRNA-1-R1-1-A1-E9;Parent=SINVm1_gene_02145-mRNA-1-R1-1-A1
SCAFFOLD00008	genBlast	CDS	1956918	1957044	.	+	2	ID=SINVm1_gene_02145-mRNA-1-R1-1-A1-E10;Parent=SINVm1_gene_02145-mRNA-1-R1-1-A1
SCAFFOLD00008	genBlast	mRNA	1959976	1964909	21.266	+	.	ID=SINVm1_gene_02146-mRNA-1-R1-1-A1;Name=SINVm1_gene_02146-mRNA-1
SCAFFOLD00008	genBlast	CDS	1959976	1960113	.	+	0	ID=SINVm1_gene_02146-mRNA-1-R1-1-A1-E1;Parent=SINVm1_gene_02146-mRNA-1-R1-1-A1
SCAFFOLD00008	genBlast	CDS	1964781	1964909	.	+	0	ID=SINVm1_gene_02146-mRNA-1-R1-1-A1-E2;Parent=SINVm1_gene_02146-mRNA-1-R1-1-A1
SCAFFOLD00008	genBlast	mRNA	1993143	2001668	46.705	-	.	ID=SINVm1_gene_02149-mRNA-1-R1-1-A1;Name=SINVm1_gene_02149-mRNA-1
SCAFFOLD00008	genBlast	CDS	2001542	2001668	.	-	0	ID=SINVm1_gene_02149-mRNA-1-R1-1-A1-E1;Parent=SINVm1_gene_02149-mRNA-1-R1-1-A1
SCAFFOLD00008	genBlast	CDS	1994228	1994334	.	-	2	ID=SINVm1_gene_02149-mRNA-1-R1-1-A1-E2;Parent=SINVm1_gene_02149-mRNA-1-R1-1-A1
SCAFFOLD00008	genBlast	CDS	1993143	1993589	.	-	1	ID=SINVm1_gene_02149-mRNA-1-R1-1-A1-E3;Parent=SINVm1_gene_02149-mRNA-1-R1-1-A1
SCAFFOLD00008	genBlast	mRNA	2102129	2105046	25.5	-	.	ID=SINVm1_gene_02150-mRNA-1-R1-1-A1;Name=SINVm1_gene_02150-mRNA-1
SCAFFOLD00008	genBlast	CDS	2104925	2105046	.	-	0	ID=SINVm1_gene_02150-mRNA-1-R1-1-A1-E1;Parent=SINVm1_gene_02150-mRNA-1-R1-1-A1
SCAFFOLD00008	genBlast	CDS	2102129	2102351	.	-	1	ID=SINVm1_gene_02150-mRNA-1-R1-1-A1-E2;Parent=SINVm1_gene_02150-mRNA-1-R1-1-A1
SCAFFOLD00008	genBlast	mRNA	2127392	2128954	46.5036	-	.	ID=SINVm1_gene_02152-mRNA-1-R1-1-A1;Name=SINVm1_gene_02152-mRNA-1
SCAFFOLD00008	genBlast	CDS	2128893	2128954	.	-	0	ID=SINVm1_gene_02152-mRNA-1-R1-1-A1-E1;Parent=SINVm1_gene_02152-mRNA-1-R1-1-A1
SCAFFOLD00008	genBlast	CDS	2128566	2128612	.	-	1	ID=SINVm1_gene_02152-mRNA-1-R1-1-A1-E2;Parent=SINVm1_gene_02152-mRNA-1-R1-1-A1
SCAFFOLD00008	genBlast	CDS	2127912	2128182	.	-	1	ID=SINVm1_gene_02152-mRNA-1-R1-1-A1-E3;Parent=SINVm1_gene_02152-mRNA-1-R1-1-A1
SCAFFOLD00008	genBlast	CDS	2127807	2127848	.	-	2	ID=SINVm1_gene_02152-mRNA-1-R1-1-A1-E4;Parent=SINVm1_gene_02152-mRNA-1-R1-1-A1
SCAFFOLD00008	genBlast	CDS	2127392	2127716	.	-	0	ID=SINVm1_gene_02152-mRNA-1-R1-1-A1-E5;Parent=SINVm1_gene_02152-mRNA-1-R1-1-A1
SCAFFOLD00008	genBlast	mRNA	2138517	2139599	19.9141	+	.	ID=SINVm1_gene_11248-mRNA-1-R1-1-A1;Name=SINVm1_gene_11248-mRNA-1
SCAFFOLD00008	genBlast	CDS	2138517	2138587	.	+	0	ID=SINVm1_gene_11248-mRNA-1-R1-1-A1-E1;Parent=SINVm1_gene_11248-mRNA-1-R1-1-A1
SCAFFOLD00008	genBlast	CDS	2138907	2139025	.	+	1	ID=SINVm1_gene_11248-mRNA-1-R1-1-A1-E2;Parent=SINVm1_gene_11248-mRNA-1-R1-1-A1
SCAFFOLD00008	genBlast	CDS	2139053	2139094	.	+	1	ID=SINVm1_gene_11248-mRNA-1-R1-1-A1-E3;Parent=SINVm1_gene_11248-mRNA-1-R1-1-A1
SCAFFOLD00008	genBlast	CDS	2139280	2139327	.	+	0	ID=SINVm1_gene_11248-mRNA-1-R1-1-A1-E4;Parent=SINVm1_gene_11248-mRNA-1-R1-1-A1
SCAFFOLD00008	genBlast	CDS	2139412	2139599	.	+	0	ID=SINVm1_gene_11248-mRNA-1-R1-1-A1-E5;Parent=SINVm1_gene_11248-mRNA-1-R1-1-A1
SCAFFOLD00008	genBlast	mRNA	2171021	2172182	47.65	-	.	ID=SINVm1_gene_02153-mRNA-1-R1-1-A1;Name=SINVm1_gene_02153-mRNA-1
SCAFFOLD00008	genBlast	CDS	2172119	2172182	.	-	0	ID=SINVm1_gene_02153-mRNA-1-R1-1-A1-E1;Parent=SINVm1_gene_02153-mRNA-1-R1-1-A1
SCAFFOLD00008	genBlast	CDS	2171559	2171761	.	-	2	ID=SINVm1_gene_02153-mRNA-1-R1-1-A1-E2;Parent=SINVm1_gene_02153-mRNA-1-R1-1-A1
SCAFFOLD00008	genBlast	CDS	2171209	2171442	.	-	1	ID=SINVm1_gene_02153-mRNA-1-R1-1-A1-E3;Parent=SINVm1_gene_02153-mRNA-1-R1-1-A1
SCAFFOLD00008	genBlast	CDS	2171021	2171122	.	-	0	ID=SINVm1_gene_02153-mRNA-1-R1-1-A1-E4;Parent=SINVm1_gene_02153-mRNA-1-R1-1-A1
SCAFFOLD00008	genBlast	mRNA	2175791	2176232	23.25	+	.	ID=SINVm1_gene_02154-mRNA-1-R1-1-A1;Name=SINVm1_gene_02154-mRNA-1
SCAFFOLD00008	genBlast	CDS	2175791	2175932	.	+	0	ID=SINVm1_gene_02154-mRNA-1-R1-1-A1-E1;Parent=SINVm1_gene_02154-mRNA-1-R1-1-A1
SCAFFOLD00008	genBlast	CDS	2176060	2176232	.	+	2	ID=SINVm1_gene_02154-mRNA-1-R1-1-A1-E2;Parent=SINVm1_gene_02154-mRNA-1-R1-1-A1
SCAFFOLD00008	genBlast	mRNA	2199020	2222549	175.012	+	.	ID=SINVm1_gene_02088-mRNA-1-R1-1-A1;Name=SINVm1_gene_02088-mRNA-1
SCAFFOLD00008	genBlast	CDS	2199020	2199205	.	+	0	ID=SINVm1_gene_02088-mRNA-1-R1-1-A1-E1;Parent=SINVm1_gene_02088-mRNA-1-R1-1-A1
SCAFFOLD00008	genBlast	CDS	2199487	2199762	.	+	0	ID=SINVm1_gene_02088-mRNA-1-R1-1-A1-E2;Parent=SINVm1_gene_02088-mRNA-1-R1-1-A1
SCAFFOLD00008	genBlast	CDS	2200104	2200213	.	+	0	ID=SINVm1_gene_02088-mRNA-1-R1-1-A1-E3;Parent=SINVm1_gene_02088-mRNA-1-R1-1-A1
SCAFFOLD00008	genBlast	CDS	2200287	2200393	.	+	1	ID=SINVm1_gene_02088-mRNA-1-R1-1-A1-E4;Parent=SINVm1_gene_02088-mRNA-1-R1-1-A1
SCAFFOLD00008	genBlast	CDS	2206083	2206282	.	+	1	ID=SINVm1_gene_02088-mRNA-1-R1-1-A1-E5;Parent=SINVm1_gene_02088-mRNA-1-R1-1-A1
SCAFFOLD00008	genBlast	CDS	2206572	2206859	.	+	1	ID=SINVm1_gene_02088-mRNA-1-R1-1-A1-E6;Parent=SINVm1_gene_02088-mRNA-1-R1-1-A1
SCAFFOLD00008	genBlast	CDS	2206938	2207098	.	+	0	ID=SINVm1_gene_02088-mRNA-1-R1-1-A1-E7;Parent=SINVm1_gene_02088-mRNA-1-R1-1-A1
SCAFFOLD00008	genBlast	CDS	2207176	2207304	.	+	1	ID=SINVm1_gene_02088-mRNA-1-R1-1-A1-E8;Parent=SINVm1_gene_02088-mRNA-1-R1-1-A1
SCAFFOLD00008	genBlast	CDS	2207378	2207473	.	+	0	ID=SINVm1_gene_02088-mRNA-1-R1-1-A1-E9;Parent=SINVm1_gene_02088-mRNA-1-R1-1-A1
SCAFFOLD00008	genBlast	CDS	2207489	2207579	.	+	0	ID=SINVm1_gene_02088-mRNA-1-R1-1-A1-E10;Parent=SINVm1_gene_02088-mRNA-1-R1-1-A1
SCAFFOLD00008	genBlast	CDS	2213033	2213308	.	+	2	ID=SINVm1_gene_02088-mRNA-1-R1-1-A1-E11;Parent=SINVm1_gene_02088-mRNA-1-R1-1-A1
SCAFFOLD00008	genBlast	CDS	2213387	2213535	.	+	0	ID=SINVm1_gene_02088-mRNA-1-R1-1-A1-E12;Parent=SINVm1_gene_02088-mRNA-1-R1-1-A1
SCAFFOLD00008	genBlast	CDS	2213633	2213761	.	+	1	ID=SINVm1_gene_02088-mRNA-1-R1-1-A1-E13;Parent=SINVm1_gene_02088-mRNA-1-R1-1-A1
SCAFFOLD00008	genBlast	CDS	2213835	2213947	.	+	0	ID=SINVm1_gene_02088-mRNA-1-R1-1-A1-E14;Parent=SINVm1_gene_02088-mRNA-1-R1-1-A1
SCAFFOLD00008	genBlast	CDS	2220924	2221123	.	+	1	ID=SINVm1_gene_02088-mRNA-1-R1-1-A1-E15;Parent=SINVm1_gene_02088-mRNA-1-R1-1-A1
SCAFFOLD00008	genBlast	CDS	2221405	2221680	.	+	1	ID=SINVm1_gene_02088-mRNA-1-R1-1-A1-E16;Parent=SINVm1_gene_02088-mRNA-1-R1-1-A1
SCAFFOLD00008	genBlast	CDS	2221759	2221919	.	+	0	ID=SINVm1_gene_02088-mRNA-1-R1-1-A1-E17;Parent=SINVm1_gene_02088-mRNA-1-R1-1-A1
SCAFFOLD00008	genBlast	CDS	2222199	2222370	.	+	1	ID=SINVm1_gene_02088-mRNA-1-R1-1-A1-E18;Parent=SINVm1_gene_02088-mRNA-1-R1-1-A1
SCAFFOLD00008	genBlast	CDS	2222472	2222549	.	+	2	ID=SINVm1_gene_02088-mRNA-1-R1-1-A1-E19;Parent=SINVm1_gene_02088-mRNA-1-R1-1-A1
SCAFFOLD00008	genBlast	mRNA	2271543	2384301	300.782	-	.	ID=SINVm1_gene_02089-mRNA-1-R1-1-A1;Name=SINVm1_gene_02089-mRNA-1
SCAFFOLD00008	genBlast	CDS	2383806	2384301	.	-	0	ID=SINVm1_gene_02089-mRNA-1-R1-1-A1-E1;Parent=SINVm1_gene_02089-mRNA-1-R1-1-A1
SCAFFOLD00008	genBlast	CDS	2372671	2372772	.	-	2	ID=SINVm1_gene_02089-mRNA-1-R1-1-A1-E2;Parent=SINVm1_gene_02089-mRNA-1-R1-1-A1
SCAFFOLD00008	genBlast	CDS	2371795	2371886	.	-	0	ID=SINVm1_gene_02089-mRNA-1-R1-1-A1-E3;Parent=SINVm1_gene_02089-mRNA-1-R1-1-A1
SCAFFOLD00008	genBlast	CDS	2345858	2345914	.	-	1	ID=SINVm1_gene_02089-mRNA-1-R1-1-A1-E4;Parent=SINVm1_gene_02089-mRNA-1-R1-1-A1
SCAFFOLD00008	genBlast	CDS	2345747	2345827	.	-	0	ID=SINVm1_gene_02089-mRNA-1-R1-1-A1-E5;Parent=SINVm1_gene_02089-mRNA-1-R1-1-A1
SCAFFOLD00008	genBlast	CDS	2342073	2342343	.	-	0	ID=SINVm1_gene_02089-mRNA-1-R1-1-A1-E6;Parent=SINVm1_gene_02089-mRNA-1-R1-1-A1
SCAFFOLD00008	genBlast	CDS	2340183	2340355	.	-	2	ID=SINVm1_gene_02089-mRNA-1-R1-1-A1-E7;Parent=SINVm1_gene_02089-mRNA-1-R1-1-A1
SCAFFOLD00008	genBlast	CDS	2339737	2339860	.	-	1	ID=SINVm1_gene_02089-mRNA-1-R1-1-A1-E8;Parent=SINVm1_gene_02089-mRNA-1-R1-1-A1
SCAFFOLD00008	genBlast	CDS	2338622	2338680	.	-	2	ID=SINVm1_gene_02089-mRNA-1-R1-1-A1-E9;Parent=SINVm1_gene_02089-mRNA-1-R1-1-A1
SCAFFOLD00008	genBlast	CDS	2338490	2338579	.	-	1	ID=SINVm1_gene_02089-mRNA-1-R1-1-A1-E10;Parent=SINVm1_gene_02089-mRNA-1-R1-1-A1
SCAFFOLD00008	genBlast	CDS	2336473	2336606	.	-	0	ID=SINVm1_gene_02089-mRNA-1-R1-1-A1-E11;Parent=SINVm1_gene_02089-mRNA-1-R1-1-A1
SCAFFOLD00008	genBlast	CDS	2331335	2331567	.	-	1	ID=SINVm1_gene_02089-mRNA-1-R1-1-A1-E12;Parent=SINVm1_gene_02089-mRNA-1-R1-1-A1
SCAFFOLD00008	genBlast	CDS	2330150	2330341	.	-	1	ID=SINVm1_gene_02089-mRNA-1-R1-1-A1-E13;Parent=SINVm1_gene_02089-mRNA-1-R1-1-A1
SCAFFOLD00008	genBlast	CDS	2319795	2319993	.	-	0	ID=SINVm1_gene_02089-mRNA-1-R1-1-A1-E14;Parent=SINVm1_gene_02089-mRNA-1-R1-1-A1
SCAFFOLD00008	genBlast	CDS	2319662	2319779	.	-	2	ID=SINVm1_gene_02089-mRNA-1-R1-1-A1-E15;Parent=SINVm1_gene_02089-mRNA-1-R1-1-A1
SCAFFOLD00008	genBlast	CDS	2318040	2318271	.	-	2	ID=SINVm1_gene_02089-mRNA-1-R1-1-A1-E16;Parent=SINVm1_gene_02089-mRNA-1-R1-1-A1
SCAFFOLD00008	genBlast	CDS	2314423	2314547	.	-	2	ID=SINVm1_gene_02089-mRNA-1-R1-1-A1-E17;Parent=SINVm1_gene_02089-mRNA-1-R1-1-A1
SCAFFOLD00008	genBlast	CDS	2306284	2306518	.	-	1	ID=SINVm1_gene_02089-mRNA-1-R1-1-A1-E18;Parent=SINVm1_gene_02089-mRNA-1-R1-1-A1
SCAFFOLD00008	genBlast	CDS	2305658	2305882	.	-	2	ID=SINVm1_gene_02089-mRNA-1-R1-1-A1-E19;Parent=SINVm1_gene_02089-mRNA-1-R1-1-A1
SCAFFOLD00008	genBlast	CDS	2293400	2293543	.	-	0	ID=SINVm1_gene_02089-mRNA-1-R1-1-A1-E20;Parent=SINVm1_gene_02089-mRNA-1-R1-1-A1
SCAFFOLD00008	genBlast	CDS	2273330	2273486	.	-	0	ID=SINVm1_gene_02089-mRNA-1-R1-1-A1-E21;Parent=SINVm1_gene_02089-mRNA-1-R1-1-A1
SCAFFOLD00008	genBlast	CDS	2273198	2273305	.	-	2	ID=SINVm1_gene_02089-mRNA-1-R1-1-A1-E22;Parent=SINVm1_gene_02089-mRNA-1-R1-1-A1
SCAFFOLD00008	genBlast	CDS	2272769	2272917	.	-	0	ID=SINVm1_gene_02089-mRNA-1-R1-1-A1-E23;Parent=SINVm1_gene_02089-mRNA-1-R1-1-A1
SCAFFOLD00008	genBlast	CDS	2272498	2272674	.	-	1	ID=SINVm1_gene_02089-mRNA-1-R1-1-A1-E24;Parent=SINVm1_gene_02089-mRNA-1-R1-1-A1
SCAFFOLD00008	genBlast	CDS	2272314	2272412	.	-	0	ID=SINVm1_gene_02089-mRNA-1-R1-1-A1-E25;Parent=SINVm1_gene_02089-mRNA-1-R1-1-A1
SCAFFOLD00008	genBlast	CDS	2271847	2272211	.	-	0	ID=SINVm1_gene_02089-mRNA-1-R1-1-A1-E26;Parent=SINVm1_gene_02089-mRNA-1-R1-1-A1
SCAFFOLD00008	genBlast	CDS	2271543	2271710	.	-	1	ID=SINVm1_gene_02089-mRNA-1-R1-1-A1-E27;Parent=SINVm1_gene_02089-mRNA-1-R1-1-A1
SCAFFOLD00008	genBlast	mRNA	2395261	2406165	207.866	-	.	ID=SINVm1_gene_02156-mRNA-1-R1-1-A1;Name=SINVm1_gene_02156-mRNA-1
SCAFFOLD00008	genBlast	CDS	2406018	2406165	.	-	0	ID=SINVm1_gene_02156-mRNA-1-R1-1-A1-E1;Parent=SINVm1_gene_02156-mRNA-1-R1-1-A1
SCAFFOLD00008	genBlast	CDS	2400178	2400333	.	-	2	ID=SINVm1_gene_02156-mRNA-1-R1-1-A1-E2;Parent=SINVm1_gene_02156-mRNA-1-R1-1-A1
SCAFFOLD00008	genBlast	CDS	2399921	2400000	.	-	0	ID=SINVm1_gene_02156-mRNA-1-R1-1-A1-E3;Parent=SINVm1_gene_02156-mRNA-1-R1-1-A1
SCAFFOLD00008	genBlast	CDS	2399388	2399484	.	-	1	ID=SINVm1_gene_02156-mRNA-1-R1-1-A1-E4;Parent=SINVm1_gene_02156-mRNA-1-R1-1-A1
SCAFFOLD00008	genBlast	CDS	2399215	2399297	.	-	2	ID=SINVm1_gene_02156-mRNA-1-R1-1-A1-E5;Parent=SINVm1_gene_02156-mRNA-1-R1-1-A1
SCAFFOLD00008	genBlast	CDS	2398924	2399129	.	-	1	ID=SINVm1_gene_02156-mRNA-1-R1-1-A1-E6;Parent=SINVm1_gene_02156-mRNA-1-R1-1-A1
SCAFFOLD00008	genBlast	CDS	2398650	2398830	.	-	1	ID=SINVm1_gene_02156-mRNA-1-R1-1-A1-E7;Parent=SINVm1_gene_02156-mRNA-1-R1-1-A1
SCAFFOLD00008	genBlast	CDS	2398237	2398462	.	-	2	ID=SINVm1_gene_02156-mRNA-1-R1-1-A1-E8;Parent=SINVm1_gene_02156-mRNA-1-R1-1-A1
SCAFFOLD00008	genBlast	CDS	2397575	2398152	.	-	2	ID=SINVm1_gene_02156-mRNA-1-R1-1-A1-E9;Parent=SINVm1_gene_02156-mRNA-1-R1-1-A1
SCAFFOLD00008	genBlast	CDS	2397256	2397493	.	-	1	ID=SINVm1_gene_02156-mRNA-1-R1-1-A1-E10;Parent=SINVm1_gene_02156-mRNA-1-R1-1-A1
SCAFFOLD00008	genBlast	CDS	2396727	2397132	.	-	2	ID=SINVm1_gene_02156-mRNA-1-R1-1-A1-E11;Parent=SINVm1_gene_02156-mRNA-1-R1-1-A1
SCAFFOLD00008	genBlast	CDS	2396498	2396637	.	-	2	ID=SINVm1_gene_02156-mRNA-1-R1-1-A1-E12;Parent=SINVm1_gene_02156-mRNA-1-R1-1-A1
SCAFFOLD00008	genBlast	CDS	2395532	2395887	.	-	1	ID=SINVm1_gene_02156-mRNA-1-R1-1-A1-E13;Parent=SINVm1_gene_02156-mRNA-1-R1-1-A1
SCAFFOLD00008	genBlast	CDS	2395261	2395422	.	-	1	ID=SINVm1_gene_02156-mRNA-1-R1-1-A1-E14;Parent=SINVm1_gene_02156-mRNA-1-R1-1-A1
SCAFFOLD00008	genBlast	mRNA	2409080	2411172	53.1236	+	.	ID=SINVm1_gene_13974-mRNA-1-R1-1-A1;Name=SINVm1_gene_13974-mRNA-1
SCAFFOLD00008	genBlast	CDS	2409080	2409206	.	+	0	ID=SINVm1_gene_13974-mRNA-1-R1-1-A1-E1;Parent=SINVm1_gene_13974-mRNA-1-R1-1-A1
SCAFFOLD00008	genBlast	CDS	2409225	2409372	.	+	2	ID=SINVm1_gene_13974-mRNA-1-R1-1-A1-E2;Parent=SINVm1_gene_13974-mRNA-1-R1-1-A1
SCAFFOLD00008	genBlast	CDS	2409388	2409414	.	+	2	ID=SINVm1_gene_13974-mRNA-1-R1-1-A1-E3;Parent=SINVm1_gene_13974-mRNA-1-R1-1-A1
SCAFFOLD00008	genBlast	CDS	2410631	2410780	.	+	0	ID=SINVm1_gene_13974-mRNA-1-R1-1-A1-E4;Parent=SINVm1_gene_13974-mRNA-1-R1-1-A1
SCAFFOLD00008	genBlast	CDS	2410841	2410900	.	+	0	ID=SINVm1_gene_13974-mRNA-1-R1-1-A1-E5;Parent=SINVm1_gene_13974-mRNA-1-R1-1-A1
SCAFFOLD00008	genBlast	CDS	2410974	2411172	.	+	0	ID=SINVm1_gene_13974-mRNA-1-R1-1-A1-E6;Parent=SINVm1_gene_13974-mRNA-1-R1-1-A1
SCAFFOLD00008	genBlast	mRNA	2437529	2439754	170.5	+	.	ID=SINVm1_gene_02092-mRNA-1-R1-1-A1;Name=SINVm1_gene_02092-mRNA-1
SCAFFOLD00008	genBlast	CDS	2437529	2439251	.	+	0	ID=SINVm1_gene_02092-mRNA-1-R1-1-A1-E1;Parent=SINVm1_gene_02092-mRNA-1-R1-1-A1
SCAFFOLD00008	genBlast	CDS	2439273	2439754	.	+	2	ID=SINVm1_gene_02092-mRNA-1-R1-1-A1-E2;Parent=SINVm1_gene_02092-mRNA-1-R1-1-A1
SCAFFOLD00008	genBlast	mRNA	2444229	2448989	24.3276	+	.	ID=SINVm1_gene_02157-mRNA-1-R1-1-A1;Name=SINVm1_gene_02157-mRNA-1
SCAFFOLD00008	genBlast	CDS	2444229	2444292	.	+	0	ID=SINVm1_gene_02157-mRNA-1-R1-1-A1-E1;Parent=SINVm1_gene_02157-mRNA-1-R1-1-A1
SCAFFOLD00008	genBlast	CDS	2447485	2447634	.	+	2	ID=SINVm1_gene_02157-mRNA-1-R1-1-A1-E2;Parent=SINVm1_gene_02157-mRNA-1-R1-1-A1
SCAFFOLD00008	genBlast	CDS	2448829	2448989	.	+	0	ID=SINVm1_gene_02157-mRNA-1-R1-1-A1-E3;Parent=SINVm1_gene_02157-mRNA-1-R1-1-A1
SCAFFOLD00008	genBlast	mRNA	2449417	2455330	42.449	-	.	ID=SINVm1_gene_02091-mRNA-1-R1-1-A1;Name=SINVm1_gene_02091-mRNA-1
SCAFFOLD00008	genBlast	CDS	2455275	2455330	.	-	0	ID=SINVm1_gene_02091-mRNA-1-R1-1-A1-E1;Parent=SINVm1_gene_02091-mRNA-1-R1-1-A1
SCAFFOLD00008	genBlast	CDS	2455090	2455188	.	-	1	ID=SINVm1_gene_02091-mRNA-1-R1-1-A1-E2;Parent=SINVm1_gene_02091-mRNA-1-R1-1-A1
SCAFFOLD00008	genBlast	CDS	2452384	2452793	.	-	0	ID=SINVm1_gene_02091-mRNA-1-R1-1-A1-E3;Parent=SINVm1_gene_02091-mRNA-1-R1-1-A1
SCAFFOLD00008	genBlast	CDS	2451991	2452067	.	-	1	ID=SINVm1_gene_02091-mRNA-1-R1-1-A1-E4;Parent=SINVm1_gene_02091-mRNA-1-R1-1-A1
SCAFFOLD00008	genBlast	CDS	2449417	2449554	.	-	1	ID=SINVm1_gene_02091-mRNA-1-R1-1-A1-E5;Parent=SINVm1_gene_02091-mRNA-1-R1-1-A1
SCAFFOLD00008	genBlast	mRNA	2456997	2458897	71.8896	+	.	ID=SINVm1_gene_02158-mRNA-1-R1-1-A1;Name=SINVm1_gene_02158-mRNA-1
SCAFFOLD00008	genBlast	CDS	2456997	2457181	.	+	0	ID=SINVm1_gene_02158-mRNA-1-R1-1-A1-E1;Parent=SINVm1_gene_02158-mRNA-1-R1-1-A1
SCAFFOLD00008	genBlast	CDS	2457261	2457482	.	+	1	ID=SINVm1_gene_02158-mRNA-1-R1-1-A1-E2;Parent=SINVm1_gene_02158-mRNA-1-R1-1-A1
SCAFFOLD00008	genBlast	CDS	2458006	2458171	.	+	0	ID=SINVm1_gene_02158-mRNA-1-R1-1-A1-E3;Parent=SINVm1_gene_02158-mRNA-1-R1-1-A1
SCAFFOLD00008	genBlast	CDS	2458257	2458364	.	+	2	ID=SINVm1_gene_02158-mRNA-1-R1-1-A1-E4;Parent=SINVm1_gene_02158-mRNA-1-R1-1-A1
SCAFFOLD00008	genBlast	CDS	2458465	2458629	.	+	0	ID=SINVm1_gene_02158-mRNA-1-R1-1-A1-E5;Parent=SINVm1_gene_02158-mRNA-1-R1-1-A1
SCAFFOLD00008	genBlast	CDS	2458700	2458897	.	+	0	ID=SINVm1_gene_02158-mRNA-1-R1-1-A1-E6;Parent=SINVm1_gene_02158-mRNA-1-R1-1-A1
SCAFFOLD00008	genBlast	mRNA	2587694	2588061	13.0341	+	.	ID=SINVm1_gene_13975-mRNA-1-R1-1-A1;Name=SINVm1_gene_13975-mRNA-1
SCAFFOLD00008	genBlast	CDS	2587694	2587741	.	+	0	ID=SINVm1_gene_13975-mRNA-1-R1-1-A1-E1;Parent=SINVm1_gene_13975-mRNA-1-R1-1-A1
SCAFFOLD00008	genBlast	CDS	2587957	2588061	.	+	0	ID=SINVm1_gene_13975-mRNA-1-R1-1-A1-E2;Parent=SINVm1_gene_13975-mRNA-1-R1-1-A1
SCAFFOLD00008	genBlast	mRNA	2685609	2686065	28.5112	+	.	ID=SINVm1_gene_02159-mRNA-1-R1-1-A1;Name=SINVm1_gene_02159-mRNA-1
SCAFFOLD00008	genBlast	CDS	2685609	2685807	.	+	0	ID=SINVm1_gene_02159-mRNA-1-R1-1-A1-E1;Parent=SINVm1_gene_02159-mRNA-1-R1-1-A1
SCAFFOLD00008	genBlast	CDS	2685911	2686065	.	+	2	ID=SINVm1_gene_02159-mRNA-1-R1-1-A1-E2;Parent=SINVm1_gene_02159-mRNA-1-R1-1-A1
SCAFFOLD00008	genBlast	mRNA	2717776	2728767	97.2269	+	.	ID=SINVm1_gene_02160-mRNA-1-R1-1-A1;Name=SINVm1_gene_02160-mRNA-1
SCAFFOLD00008	genBlast	CDS	2717776	2717892	.	+	0	ID=SINVm1_gene_02160-mRNA-1-R1-1-A1-E1;Parent=SINVm1_gene_02160-mRNA-1-R1-1-A1
SCAFFOLD00008	genBlast	CDS	2718578	2718624	.	+	0	ID=SINVm1_gene_02160-mRNA-1-R1-1-A1-E2;Parent=SINVm1_gene_02160-mRNA-1-R1-1-A1
SCAFFOLD00008	genBlast	CDS	2718667	2718693	.	+	1	ID=SINVm1_gene_02160-mRNA-1-R1-1-A1-E3;Parent=SINVm1_gene_02160-mRNA-1-R1-1-A1
SCAFFOLD00008	genBlast	CDS	2718791	2718902	.	+	0	ID=SINVm1_gene_02160-mRNA-1-R1-1-A1-E4;Parent=SINVm1_gene_02160-mRNA-1-R1-1-A1
SCAFFOLD00008	genBlast	CDS	2720656	2720837	.	+	2	ID=SINVm1_gene_02160-mRNA-1-R1-1-A1-E5;Parent=SINVm1_gene_02160-mRNA-1-R1-1-A1
SCAFFOLD00008	genBlast	CDS	2722453	2722656	.	+	1	ID=SINVm1_gene_02160-mRNA-1-R1-1-A1-E6;Parent=SINVm1_gene_02160-mRNA-1-R1-1-A1
SCAFFOLD00008	genBlast	CDS	2726857	2727082	.	+	0	ID=SINVm1_gene_02160-mRNA-1-R1-1-A1-E7;Parent=SINVm1_gene_02160-mRNA-1-R1-1-A1
SCAFFOLD00008	genBlast	CDS	2727366	2727559	.	+	2	ID=SINVm1_gene_02160-mRNA-1-R1-1-A1-E8;Parent=SINVm1_gene_02160-mRNA-1-R1-1-A1
SCAFFOLD00008	genBlast	CDS	2727635	2727767	.	+	1	ID=SINVm1_gene_02160-mRNA-1-R1-1-A1-E9;Parent=SINVm1_gene_02160-mRNA-1-R1-1-A1
SCAFFOLD00008	genBlast	CDS	2727899	2728058	.	+	2	ID=SINVm1_gene_02160-mRNA-1-R1-1-A1-E10;Parent=SINVm1_gene_02160-mRNA-1-R1-1-A1
SCAFFOLD00008	genBlast	CDS	2728142	2728308	.	+	2	ID=SINVm1_gene_02160-mRNA-1-R1-1-A1-E11;Parent=SINVm1_gene_02160-mRNA-1-R1-1-A1
SCAFFOLD00008	genBlast	CDS	2728390	2728509	.	+	1	ID=SINVm1_gene_02160-mRNA-1-R1-1-A1-E12;Parent=SINVm1_gene_02160-mRNA-1-R1-1-A1
SCAFFOLD00008	genBlast	CDS	2728612	2728767	.	+	0	ID=SINVm1_gene_02160-mRNA-1-R1-1-A1-E13;Parent=SINVm1_gene_02160-mRNA-1-R1-1-A1
SCAFFOLD00008	genBlast	mRNA	2744695	2750490	32.8471	-	.	ID=SINVm1_gene_02093-mRNA-1-R1-1-A1;Name=SINVm1_gene_02093-mRNA-1
SCAFFOLD00008	genBlast	CDS	2750281	2750490	.	-	0	ID=SINVm1_gene_02093-mRNA-1-R1-1-A1-E1;Parent=SINVm1_gene_02093-mRNA-1-R1-1-A1
SCAFFOLD00008	genBlast	CDS	2746172	2746271	.	-	0	ID=SINVm1_gene_02093-mRNA-1-R1-1-A1-E2;Parent=SINVm1_gene_02093-mRNA-1-R1-1-A1
SCAFFOLD00008	genBlast	CDS	2744695	2744822	.	-	2	ID=SINVm1_gene_02093-mRNA-1-R1-1-A1-E3;Parent=SINVm1_gene_02093-mRNA-1-R1-1-A1
SCAFFOLD00008	genBlast	mRNA	2767758	2784572	48.5188	-	.	ID=SINVm1_gene_02161-mRNA-1-R1-1-A1;Name=SINVm1_gene_02161-mRNA-1
SCAFFOLD00008	genBlast	CDS	2784357	2784572	.	-	0	ID=SINVm1_gene_02161-mRNA-1-R1-1-A1-E1;Parent=SINVm1_gene_02161-mRNA-1-R1-1-A1
SCAFFOLD00008	genBlast	CDS	2781052	2781177	.	-	0	ID=SINVm1_gene_02161-mRNA-1-R1-1-A1-E2;Parent=SINVm1_gene_02161-mRNA-1-R1-1-A1
SCAFFOLD00008	genBlast	CDS	2773318	2773434	.	-	0	ID=SINVm1_gene_02161-mRNA-1-R1-1-A1-E3;Parent=SINVm1_gene_02161-mRNA-1-R1-1-A1
SCAFFOLD00008	genBlast	CDS	2768629	2768783	.	-	0	ID=SINVm1_gene_02161-mRNA-1-R1-1-A1-E4;Parent=SINVm1_gene_02161-mRNA-1-R1-1-A1
SCAFFOLD00008	genBlast	CDS	2767758	2767839	.	-	1	ID=SINVm1_gene_02161-mRNA-1-R1-1-A1-E5;Parent=SINVm1_gene_02161-mRNA-1-R1-1-A1
SCAFFOLD00008	genBlast	mRNA	2818460	2838828	132.54	+	.	ID=SINVm1_gene_02162-mRNA-1-R1-1-A1;Name=SINVm1_gene_02162-mRNA-1
SCAFFOLD00008	genBlast	CDS	2818460	2818697	.	+	0	ID=SINVm1_gene_02162-mRNA-1-R1-1-A1-E1;Parent=SINVm1_gene_02162-mRNA-1-R1-1-A1
SCAFFOLD00008	genBlast	CDS	2820331	2820386	.	+	2	ID=SINVm1_gene_02162-mRNA-1-R1-1-A1-E2;Parent=SINVm1_gene_02162-mRNA-1-R1-1-A1
SCAFFOLD00008	genBlast	CDS	2820627	2820802	.	+	1	ID=SINVm1_gene_02162-mRNA-1-R1-1-A1-E3;Parent=SINVm1_gene_02162-mRNA-1-R1-1-A1
SCAFFOLD00008	genBlast	CDS	2821309	2821496	.	+	1	ID=SINVm1_gene_02162-mRNA-1-R1-1-A1-E4;Parent=SINVm1_gene_02162-mRNA-1-R1-1-A1
SCAFFOLD00008	genBlast	CDS	2824604	2824699	.	+	1	ID=SINVm1_gene_02162-mRNA-1-R1-1-A1-E5;Parent=SINVm1_gene_02162-mRNA-1-R1-1-A1
SCAFFOLD00008	genBlast	CDS	2827440	2827484	.	+	0	ID=SINVm1_gene_02162-mRNA-1-R1-1-A1-E6;Parent=SINVm1_gene_02162-mRNA-1-R1-1-A1
SCAFFOLD00008	genBlast	CDS	2827524	2827642	.	+	0	ID=SINVm1_gene_02162-mRNA-1-R1-1-A1-E7;Parent=SINVm1_gene_02162-mRNA-1-R1-1-A1
SCAFFOLD00008	genBlast	CDS	2828847	2828982	.	+	1	ID=SINVm1_gene_02162-mRNA-1-R1-1-A1-E8;Parent=SINVm1_gene_02162-mRNA-1-R1-1-A1
SCAFFOLD00008	genBlast	CDS	2833686	2833856	.	+	2	ID=SINVm1_gene_02162-mRNA-1-R1-1-A1-E9;Parent=SINVm1_gene_02162-mRNA-1-R1-1-A1
SCAFFOLD00008	genBlast	CDS	2836049	2836199	.	+	0	ID=SINVm1_gene_02162-mRNA-1-R1-1-A1-E10;Parent=SINVm1_gene_02162-mRNA-1-R1-1-A1
SCAFFOLD00008	genBlast	CDS	2836603	2836825	.	+	2	ID=SINVm1_gene_02162-mRNA-1-R1-1-A1-E11;Parent=SINVm1_gene_02162-mRNA-1-R1-1-A1
SCAFFOLD00008	genBlast	CDS	2837387	2837686	.	+	2	ID=SINVm1_gene_02162-mRNA-1-R1-1-A1-E12;Parent=SINVm1_gene_02162-mRNA-1-R1-1-A1
SCAFFOLD00008	genBlast	CDS	2838679	2838828	.	+	0	ID=SINVm1_gene_02162-mRNA-1-R1-1-A1-E13;Parent=SINVm1_gene_02162-mRNA-1-R1-1-A1
SCAFFOLD00008	genBlast	mRNA	2839883	2845817	138.704	-	.	ID=SINVm1_gene_02095-mRNA-1-R1-1-A1;Name=SINVm1_gene_02095-mRNA-1
SCAFFOLD00008	genBlast	CDS	2845684	2845817	.	-	0	ID=SINVm1_gene_02095-mRNA-1-R1-1-A1-E1;Parent=SINVm1_gene_02095-mRNA-1-R1-1-A1
SCAFFOLD00008	genBlast	CDS	2845468	2845659	.	-	1	ID=SINVm1_gene_02095-mRNA-1-R1-1-A1-E2;Parent=SINVm1_gene_02095-mRNA-1-R1-1-A1
SCAFFOLD00008	genBlast	CDS	2845359	2845437	.	-	0	ID=SINVm1_gene_02095-mRNA-1-R1-1-A1-E3;Parent=SINVm1_gene_02095-mRNA-1-R1-1-A1
SCAFFOLD00008	genBlast	CDS	2844393	2845286	.	-	2	ID=SINVm1_gene_02095-mRNA-1-R1-1-A1-E4;Parent=SINVm1_gene_02095-mRNA-1-R1-1-A1
SCAFFOLD00008	genBlast	CDS	2842359	2842673	.	-	0	ID=SINVm1_gene_02095-mRNA-1-R1-1-A1-E5;Parent=SINVm1_gene_02095-mRNA-1-R1-1-A1
SCAFFOLD00008	genBlast	CDS	2840290	2840593	.	-	0	ID=SINVm1_gene_02095-mRNA-1-R1-1-A1-E6;Parent=SINVm1_gene_02095-mRNA-1-R1-1-A1
SCAFFOLD00008	genBlast	CDS	2839883	2840052	.	-	2	ID=SINVm1_gene_02095-mRNA-1-R1-1-A1-E7;Parent=SINVm1_gene_02095-mRNA-1-R1-1-A1
SCAFFOLD00008	genBlast	mRNA	2849483	2850478	32.5886	+	.	ID=SINVm1_gene_02094-mRNA-1-R1-1-A1;Name=SINVm1_gene_02094-mRNA-1
SCAFFOLD00008	genBlast	CDS	2849483	2849581	.	+	0	ID=SINVm1_gene_02094-mRNA-1-R1-1-A1-E1;Parent=SINVm1_gene_02094-mRNA-1-R1-1-A1
SCAFFOLD00008	genBlast	CDS	2850052	2850261	.	+	0	ID=SINVm1_gene_02094-mRNA-1-R1-1-A1-E2;Parent=SINVm1_gene_02094-mRNA-1-R1-1-A1
SCAFFOLD00008	genBlast	CDS	2850350	2850478	.	+	0	ID=SINVm1_gene_02094-mRNA-1-R1-1-A1-E3;Parent=SINVm1_gene_02094-mRNA-1-R1-1-A1
SCAFFOLD00008	genBlast	mRNA	2853270	2863691	140.112	-	.	ID=SINVm1_gene_02164-mRNA-1-R1-1-A1;Name=SINVm1_gene_02164-mRNA-1
SCAFFOLD00008	genBlast	CDS	2863609	2863691	.	-	0	ID=SINVm1_gene_02164-mRNA-1-R1-1-A1-E1;Parent=SINVm1_gene_02164-mRNA-1-R1-1-A1
SCAFFOLD00008	genBlast	CDS	2863529	2863587	.	-	1	ID=SINVm1_gene_02164-mRNA-1-R1-1-A1-E2;Parent=SINVm1_gene_02164-mRNA-1-R1-1-A1
SCAFFOLD00008	genBlast	CDS	2863301	2863440	.	-	1	ID=SINVm1_gene_02164-mRNA-1-R1-1-A1-E3;Parent=SINVm1_gene_02164-mRNA-1-R1-1-A1
SCAFFOLD00008	genBlast	CDS	2863004	2863193	.	-	1	ID=SINVm1_gene_02164-mRNA-1-R1-1-A1-E4;Parent=SINVm1_gene_02164-mRNA-1-R1-1-A1
SCAFFOLD00008	genBlast	CDS	2861592	2861876	.	-	2	ID=SINVm1_gene_02164-mRNA-1-R1-1-A1-E5;Parent=SINVm1_gene_02164-mRNA-1-R1-1-A1
SCAFFOLD00008	genBlast	CDS	2861351	2861495	.	-	0	ID=SINVm1_gene_02164-mRNA-1-R1-1-A1-E6;Parent=SINVm1_gene_02164-mRNA-1-R1-1-A1
SCAFFOLD00008	genBlast	CDS	2861133	2861269	.	-	2	ID=SINVm1_gene_02164-mRNA-1-R1-1-A1-E7;Parent=SINVm1_gene_02164-mRNA-1-R1-1-A1
SCAFFOLD00008	genBlast	CDS	2860882	2860979	.	-	1	ID=SINVm1_gene_02164-mRNA-1-R1-1-A1-E8;Parent=SINVm1_gene_02164-mRNA-1-R1-1-A1
SCAFFOLD00008	genBlast	CDS	2855166	2855364	.	-	1	ID=SINVm1_gene_02164-mRNA-1-R1-1-A1-E9;Parent=SINVm1_gene_02164-mRNA-1-R1-1-A1
SCAFFOLD00008	genBlast	CDS	2854876	2855019	.	-	2	ID=SINVm1_gene_02164-mRNA-1-R1-1-A1-E10;Parent=SINVm1_gene_02164-mRNA-1-R1-1-A1
SCAFFOLD00008	genBlast	CDS	2854827	2854854	.	-	0	ID=SINVm1_gene_02164-mRNA-1-R1-1-A1-E11;Parent=SINVm1_gene_02164-mRNA-1-R1-1-A1
SCAFFOLD00008	genBlast	CDS	2854663	2854753	.	-	2	ID=SINVm1_gene_02164-mRNA-1-R1-1-A1-E12;Parent=SINVm1_gene_02164-mRNA-1-R1-1-A1
SCAFFOLD00008	genBlast	CDS	2853597	2853979	.	-	2	ID=SINVm1_gene_02164-mRNA-1-R1-1-A1-E13;Parent=SINVm1_gene_02164-mRNA-1-R1-1-A1
SCAFFOLD00008	genBlast	CDS	2853270	2853516	.	-	1	ID=SINVm1_gene_02164-mRNA-1-R1-1-A1-E14;Parent=SINVm1_gene_02164-mRNA-1-R1-1-A1
SCAFFOLD00008	genBlast	mRNA	2869692	2870947	95.775	-	.	ID=SINVm1_gene_02096-mRNA-1-R1-1-A1;Name=SINVm1_gene_02096-mRNA-1
SCAFFOLD00008	genBlast	CDS	2870596	2870947	.	-	0	ID=SINVm1_gene_02096-mRNA-1-R1-1-A1-E1;Parent=SINVm1_gene_02096-mRNA-1-R1-1-A1
SCAFFOLD00008	genBlast	CDS	2869692	2870515	.	-	2	ID=SINVm1_gene_02096-mRNA-1-R1-1-A1-E2;Parent=SINVm1_gene_02096-mRNA-1-R1-1-A1
SCAFFOLD00008	genBlast	mRNA	2872301	2874719	80.8134	-	.	ID=SiOr76-R1-1-A1;Name=SiOr76
SCAFFOLD00008	genBlast	CDS	2874588	2874719	.	-	0	ID=SiOr76-R1-1-A1-E1;Parent=SiOr76-R1-1-A1
SCAFFOLD00008	genBlast	CDS	2873942	2874416	.	-	0	ID=SiOr76-R1-1-A1-E2;Parent=SiOr76-R1-1-A1
SCAFFOLD00008	genBlast	CDS	2872866	2873046	.	-	2	ID=SiOr76-R1-1-A1-E3;Parent=SiOr76-R1-1-A1
SCAFFOLD00008	genBlast	CDS	2872812	2872844	.	-	2	ID=SiOr76-R1-1-A1-E4;Parent=SiOr76-R1-1-A1
SCAFFOLD00008	genBlast	CDS	2872301	2872658	.	-	0	ID=SiOr76-R1-1-A1-E5;Parent=SiOr76-R1-1-A1
SCAFFOLD00008	genBlast	mRNA	2877682	2880617	87.8516	-	.	ID=SiOr77-R1-1-A1;Name=SiOr77
SCAFFOLD00008	genBlast	CDS	2880454	2880617	.	-	0	ID=SiOr77-R1-1-A1-E1;Parent=SiOr77-R1-1-A1
SCAFFOLD00008	genBlast	CDS	2879839	2880266	.	-	1	ID=SiOr77-R1-1-A1-E2;Parent=SiOr77-R1-1-A1
SCAFFOLD00008	genBlast	CDS	2878255	2878485	.	-	1	ID=SiOr77-R1-1-A1-E3;Parent=SiOr77-R1-1-A1
SCAFFOLD00008	genBlast	CDS	2877682	2878013	.	-	0	ID=SiOr77-R1-1-A1-E4;Parent=SiOr77-R1-1-A1
SCAFFOLD00008	genBlast	mRNA	2883610	2886513	87.3316	-	.	ID=SiOr78-R1-1-A1;Name=SiOr78
SCAFFOLD00008	genBlast	CDS	2886385	2886513	.	-	0	ID=SiOr78-R1-1-A1-E1;Parent=SiOr78-R1-1-A1
SCAFFOLD00008	genBlast	CDS	2885897	2886212	.	-	0	ID=SiOr78-R1-1-A1-E2;Parent=SiOr78-R1-1-A1
SCAFFOLD00008	genBlast	CDS	2885692	2885881	.	-	2	ID=SiOr78-R1-1-A1-E3;Parent=SiOr78-R1-1-A1
SCAFFOLD00008	genBlast	CDS	2884176	2884405	.	-	2	ID=SiOr78-R1-1-A1-E4;Parent=SiOr78-R1-1-A1
SCAFFOLD00008	genBlast	CDS	2883610	2883941	.	-	1	ID=SiOr78-R1-1-A1-E5;Parent=SiOr78-R1-1-A1
SCAFFOLD00008	genBlast	mRNA	2891763	2895263	96.2776	-	.	ID=SiOr79-R1-1-A1;Name=SiOr79
SCAFFOLD00008	genBlast	CDS	2895132	2895263	.	-	0	ID=SiOr79-R1-1-A1-E1;Parent=SiOr79-R1-1-A1
SCAFFOLD00008	genBlast	CDS	2894475	2894949	.	-	0	ID=SiOr79-R1-1-A1-E2;Parent=SiOr79-R1-1-A1
SCAFFOLD00008	genBlast	CDS	2892334	2892564	.	-	2	ID=SiOr79-R1-1-A1-E3;Parent=SiOr79-R1-1-A1
SCAFFOLD00008	genBlast	CDS	2891763	2892103	.	-	0	ID=SiOr79-R1-1-A1-E4;Parent=SiOr79-R1-1-A1
SCAFFOLD00008	genBlast	mRNA	2898351	2900110	85.1903	-	.	ID=SiOr80-R1-1-A1;Name=SiOr80
SCAFFOLD00008	genBlast	CDS	2899979	2900110	.	-	0	ID=SiOr80-R1-1-A1-E1;Parent=SiOr80-R1-1-A1
SCAFFOLD00008	genBlast	CDS	2899488	2899793	.	-	0	ID=SiOr80-R1-1-A1-E2;Parent=SiOr80-R1-1-A1
SCAFFOLD00008	genBlast	CDS	2899319	2899472	.	-	0	ID=SiOr80-R1-1-A1-E3;Parent=SiOr80-R1-1-A1
SCAFFOLD00008	genBlast	CDS	2898924	2899154	.	-	2	ID=SiOr80-R1-1-A1-E4;Parent=SiOr80-R1-1-A1
SCAFFOLD00008	genBlast	CDS	2898351	2898691	.	-	0	ID=SiOr80-R1-1-A1-E5;Parent=SiOr80-R1-1-A1
SCAFFOLD00008	genBlast	mRNA	2902976	2905858	93.4334	-	.	ID=SiOr81-R1-1-A1;Name=SiOr81
SCAFFOLD00008	genBlast	CDS	2905727	2905858	.	-	0	ID=SiOr81-R1-1-A1-E1;Parent=SiOr81-R1-1-A1
SCAFFOLD00008	genBlast	CDS	2905251	2905556	.	-	0	ID=SiOr81-R1-1-A1-E2;Parent=SiOr81-R1-1-A1
SCAFFOLD00008	genBlast	CDS	2905082	2905235	.	-	0	ID=SiOr81-R1-1-A1-E3;Parent=SiOr81-R1-1-A1
SCAFFOLD00008	genBlast	CDS	2903562	2903792	.	-	2	ID=SiOr81-R1-1-A1-E4;Parent=SiOr81-R1-1-A1
SCAFFOLD00008	genBlast	CDS	2902976	2903313	.	-	0	ID=SiOr81-R1-1-A1-E5;Parent=SiOr81-R1-1-A1
SCAFFOLD00008	genBlast	mRNA	2908063	2911480	76.9782	-	.	ID=SiOr81-R2-2-A1;Name=SiOr81
SCAFFOLD00008	genBlast	CDS	2911349	2911480	.	-	0	ID=SiOr81-R2-2-A1-E1;Parent=SiOr81-R2-2-A1
SCAFFOLD00008	genBlast	CDS	2910874	2911179	.	-	0	ID=SiOr81-R2-2-A1-E2;Parent=SiOr81-R2-2-A1
SCAFFOLD00008	genBlast	CDS	2910705	2910858	.	-	0	ID=SiOr81-R2-2-A1-E3;Parent=SiOr81-R2-2-A1
SCAFFOLD00008	genBlast	CDS	2908644	2908874	.	-	2	ID=SiOr81-R2-2-A1-E4;Parent=SiOr81-R2-2-A1
SCAFFOLD00008	genBlast	CDS	2908063	2908403	.	-	0	ID=SiOr81-R2-2-A1-E5;Parent=SiOr81-R2-2-A1
SCAFFOLD00008	genBlast	mRNA	2913320	2916596	91.25	-	.	ID=SiOr83-R1-1-A1;Name=SiOr83
SCAFFOLD00008	genBlast	CDS	2916465	2916596	.	-	0	ID=SiOr83-R1-1-A1-E1;Parent=SiOr83-R1-1-A1
SCAFFOLD00008	genBlast	CDS	2915892	2916283	.	-	0	ID=SiOr83-R1-1-A1-E2;Parent=SiOr83-R1-1-A1
SCAFFOLD00008	genBlast	CDS	2913900	2914192	.	-	1	ID=SiOr83-R1-1-A1-E3;Parent=SiOr83-R1-1-A1
SCAFFOLD00008	genBlast	CDS	2913320	2913660	.	-	1	ID=SiOr83-R1-1-A1-E4;Parent=SiOr83-R1-1-A1
SCAFFOLD00008	genBlast	mRNA	2918780	2920784	77.866	-	.	ID=SiOr84-R1-1-A1;Name=SiOr84
SCAFFOLD00008	genBlast	CDS	2920665	2920784	.	-	0	ID=SiOr84-R1-1-A1-E1;Parent=SiOr84-R1-1-A1
SCAFFOLD00008	genBlast	CDS	2920022	2920490	.	-	0	ID=SiOr84-R1-1-A1-E2;Parent=SiOr84-R1-1-A1
SCAFFOLD00008	genBlast	CDS	2919388	2919609	.	-	2	ID=SiOr84-R1-1-A1-E3;Parent=SiOr84-R1-1-A1
SCAFFOLD00008	genBlast	CDS	2918780	2919120	.	-	0	ID=SiOr84-R1-1-A1-E4;Parent=SiOr84-R1-1-A1
SCAFFOLD00008	genBlast	mRNA	2923921	2925926	90.8377	-	.	ID=SiOr85-R1-1-A1;Name=SiOr85
SCAFFOLD00008	genBlast	CDS	2925795	2925926	.	-	0	ID=SiOr85-R1-1-A1-E1;Parent=SiOr85-R1-1-A1
SCAFFOLD00008	genBlast	CDS	2925094	2925568	.	-	0	ID=SiOr85-R1-1-A1-E2;Parent=SiOr85-R1-1-A1
SCAFFOLD00008	genBlast	CDS	2924347	2924577	.	-	2	ID=SiOr85-R1-1-A1-E3;Parent=SiOr85-R1-1-A1
SCAFFOLD00008	genBlast	CDS	2923921	2924261	.	-	0	ID=SiOr85-R1-1-A1-E4;Parent=SiOr85-R1-1-A1
SCAFFOLD00008	genBlast	mRNA	2926790	2928352	52.5745	-	.	ID=SiOr86-R1-1-A1;Name=SiOr86
SCAFFOLD00008	genBlast	CDS	2928232	2928352	.	-	0	ID=SiOr86-R1-1-A1-E1;Parent=SiOr86-R1-1-A1
SCAFFOLD00008	genBlast	CDS	2928080	2928180	.	-	2	ID=SiOr86-R1-1-A1-E2;Parent=SiOr86-R1-1-A1
SCAFFOLD00008	genBlast	CDS	2927993	2928052	.	-	1	ID=SiOr86-R1-1-A1-E3;Parent=SiOr86-R1-1-A1
SCAFFOLD00008	genBlast	CDS	2927669	2927888	.	-	0	ID=SiOr86-R1-1-A1-E4;Parent=SiOr86-R1-1-A1
SCAFFOLD00008	genBlast	CDS	2926860	2927067	.	-	2	ID=SiOr86-R1-1-A1-E5;Parent=SiOr86-R1-1-A1
SCAFFOLD00008	genBlast	CDS	2926790	2926832	.	-	2	ID=SiOr86-R1-1-A1-E6;Parent=SiOr86-R1-1-A1
SCAFFOLD00008	genBlast	mRNA	2929709	2932828	93.2467	-	.	ID=SiOr87-R1-1-A1;Name=SiOr87
SCAFFOLD00008	genBlast	CDS	2932706	2932828	.	-	0	ID=SiOr87-R1-1-A1-E1;Parent=SiOr87-R1-1-A1
SCAFFOLD00008	genBlast	CDS	2932420	2932465	.	-	0	ID=SiOr87-R1-1-A1-E2;Parent=SiOr87-R1-1-A1
SCAFFOLD00008	genBlast	CDS	2932105	2932404	.	-	2	ID=SiOr87-R1-1-A1-E3;Parent=SiOr87-R1-1-A1
SCAFFOLD00008	genBlast	CDS	2930243	2930599	.	-	0	ID=SiOr87-R1-1-A1-E4;Parent=SiOr87-R1-1-A1
SCAFFOLD00008	genBlast	CDS	2929709	2930049	.	-	0	ID=SiOr87-R1-1-A1-E5;Parent=SiOr87-R1-1-A1
SCAFFOLD00008	genBlast	mRNA	2937804	2939169	31.9637	-	.	ID=SiOr88-R1-1-A1;Name=SiOr88
SCAFFOLD00008	genBlast	CDS	2939062	2939169	.	-	0	ID=SiOr88-R1-1-A1-E1;Parent=SiOr88-R1-1-A1
SCAFFOLD00008	genBlast	CDS	2938558	2938645	.	-	0	ID=SiOr88-R1-1-A1-E2;Parent=SiOr88-R1-1-A1
SCAFFOLD00008	genBlast	CDS	2938326	2938496	.	-	2	ID=SiOr88-R1-1-A1-E3;Parent=SiOr88-R1-1-A1
SCAFFOLD00008	genBlast	CDS	2938082	2938160	.	-	0	ID=SiOr88-R1-1-A1-E4;Parent=SiOr88-R1-1-A1
SCAFFOLD00008	genBlast	CDS	2937804	2938038	.	-	2	ID=SiOr88-R1-1-A1-E5;Parent=SiOr88-R1-1-A1
SCAFFOLD00008	genBlast	mRNA	2940011	2943072	79.5643	-	.	ID=SiOr89-R1-1-A1;Name=SiOr89
SCAFFOLD00008	genBlast	CDS	2942932	2943072	.	-	0	ID=SiOr89-R1-1-A1-E1;Parent=SiOr89-R1-1-A1
SCAFFOLD00008	genBlast	CDS	2942364	2942724	.	-	0	ID=SiOr89-R1-1-A1-E2;Parent=SiOr89-R1-1-A1
SCAFFOLD00008	genBlast	CDS	2940539	2940895	.	-	2	ID=SiOr89-R1-1-A1-E3;Parent=SiOr89-R1-1-A1
SCAFFOLD00008	genBlast	CDS	2940011	2940351	.	-	0	ID=SiOr89-R1-1-A1-E4;Parent=SiOr89-R1-1-A1
SCAFFOLD00008	genBlast	mRNA	2944221	2947871	92.0905	-	.	ID=SiOr90-R1-1-A1;Name=SiOr90
SCAFFOLD00008	genBlast	CDS	2947731	2947871	.	-	0	ID=SiOr90-R1-1-A1-E1;Parent=SiOr90-R1-1-A1
SCAFFOLD00008	genBlast	CDS	2946480	2946786	.	-	0	ID=SiOr90-R1-1-A1-E2;Parent=SiOr90-R1-1-A1
SCAFFOLD00008	genBlast	CDS	2946303	2946455	.	-	2	ID=SiOr90-R1-1-A1-E3;Parent=SiOr90-R1-1-A1
SCAFFOLD00008	genBlast	CDS	2944650	2944880	.	-	0	ID=SiOr90-R1-1-A1-E4;Parent=SiOr90-R1-1-A1
SCAFFOLD00008	genBlast	CDS	2944221	2944561	.	-	0	ID=SiOr90-R1-1-A1-E5;Parent=SiOr90-R1-1-A1
SCAFFOLD00008	genBlast	mRNA	2951858	2955021	91.7238	-	.	ID=SiOr91-R1-1-A1;Name=SiOr91
SCAFFOLD00008	genBlast	CDS	2954881	2955021	.	-	0	ID=SiOr91-R1-1-A1-E1;Parent=SiOr91-R1-1-A1
SCAFFOLD00008	genBlast	CDS	2952931	2953405	.	-	0	ID=SiOr91-R1-1-A1-E2;Parent=SiOr91-R1-1-A1
SCAFFOLD00008	genBlast	CDS	2952272	2952502	.	-	2	ID=SiOr91-R1-1-A1-E3;Parent=SiOr91-R1-1-A1
SCAFFOLD00008	genBlast	CDS	2951858	2952195	.	-	0	ID=SiOr91-R1-1-A1-E4;Parent=SiOr91-R1-1-A1
SCAFFOLD00008	genBlast	mRNA	2959326	2961760	87.1792	-	.	ID=SiOr92-R1-1-A1;Name=SiOr92
SCAFFOLD00008	genBlast	CDS	2961620	2961760	.	-	0	ID=SiOr92-R1-1-A1-E1;Parent=SiOr92-R1-1-A1
SCAFFOLD00008	genBlast	CDS	2959886	2960594	.	-	0	ID=SiOr92-R1-1-A1-E2;Parent=SiOr92-R1-1-A1
SCAFFOLD00008	genBlast	CDS	2959326	2959666	.	-	2	ID=SiOr92-R1-1-A1-E3;Parent=SiOr92-R1-1-A1
SCAFFOLD00008	genBlast	mRNA	2963992	2966618	65.8857	-	.	ID=SiOr93-R2-2-A1;Name=SiOr93
SCAFFOLD00008	genBlast	CDS	2966478	2966618	.	-	0	ID=SiOr93-R2-2-A1-E1;Parent=SiOr93-R2-2-A1
SCAFFOLD00008	genBlast	CDS	2965832	2966177	.	-	0	ID=SiOr93-R2-2-A1-E2;Parent=SiOr93-R2-2-A1
SCAFFOLD00008	genBlast	CDS	2965316	2965375	.	-	2	ID=SiOr93-R2-2-A1-E3;Parent=SiOr93-R2-2-A1
SCAFFOLD00008	genBlast	CDS	2964996	2965270	.	-	0	ID=SiOr93-R2-2-A1-E4;Parent=SiOr93-R2-2-A1
SCAFFOLD00008	genBlast	CDS	2963992	2964312	.	-	1	ID=SiOr93-R2-2-A1-E5;Parent=SiOr93-R2-2-A1
SCAFFOLD00008	genBlast	mRNA	2968441	2970834	83.1971	-	.	ID=SiOr94-R1-1-A1;Name=SiOr94
SCAFFOLD00008	genBlast	CDS	2970679	2970834	.	-	0	ID=SiOr94-R1-1-A1-E1;Parent=SiOr94-R1-1-A1
SCAFFOLD00008	genBlast	CDS	2970212	2970391	.	-	0	ID=SiOr94-R1-1-A1-E2;Parent=SiOr94-R1-1-A1
SCAFFOLD00008	genBlast	CDS	2970046	2970178	.	-	0	ID=SiOr94-R1-1-A1-E3;Parent=SiOr94-R1-1-A1
SCAFFOLD00008	genBlast	CDS	2969402	2969472	.	-	2	ID=SiOr94-R1-1-A1-E4;Parent=SiOr94-R1-1-A1
SCAFFOLD00008	genBlast	CDS	2969093	2969380	.	-	1	ID=SiOr94-R1-1-A1-E5;Parent=SiOr94-R1-1-A1
SCAFFOLD00008	genBlast	CDS	2968674	2968767	.	-	0	ID=SiOr94-R1-1-A1-E6;Parent=SiOr94-R1-1-A1
SCAFFOLD00008	genBlast	CDS	2968441	2968658	.	-	2	ID=SiOr94-R1-1-A1-E7;Parent=SiOr94-R1-1-A1
SCAFFOLD00008	genBlast	mRNA	2973070	2976867	70.6856	-	.	ID=SiOr95-R1-1-A1;Name=SiOr95
SCAFFOLD00008	genBlast	CDS	2976717	2976867	.	-	0	ID=SiOr95-R1-1-A1-E1;Parent=SiOr95-R1-1-A1
SCAFFOLD00008	genBlast	CDS	2974772	2975119	.	-	2	ID=SiOr95-R1-1-A1-E2;Parent=SiOr95-R1-1-A1
SCAFFOLD00008	genBlast	CDS	2974581	2974654	.	-	0	ID=SiOr95-R1-1-A1-E3;Parent=SiOr95-R1-1-A1
SCAFFOLD00008	genBlast	CDS	2974503	2974565	.	-	1	ID=SiOr95-R1-1-A1-E4;Parent=SiOr95-R1-1-A1
SCAFFOLD00008	genBlast	CDS	2974288	2974426	.	-	0	ID=SiOr95-R1-1-A1-E5;Parent=SiOr95-R1-1-A1
SCAFFOLD00008	genBlast	CDS	2973193	2973414	.	-	2	ID=SiOr95-R1-1-A1-E6;Parent=SiOr95-R1-1-A1
SCAFFOLD00008	genBlast	CDS	2973070	2973119	.	-	0	ID=SiOr95-R1-1-A1-E7;Parent=SiOr95-R1-1-A1
SCAFFOLD00008	genBlast	mRNA	2977728	2981094	87.8469	-	.	ID=SiOr96-R1-1-A1;Name=SiOr96
SCAFFOLD00008	genBlast	CDS	2980951	2981094	.	-	0	ID=SiOr96-R1-1-A1-E1;Parent=SiOr96-R1-1-A1
SCAFFOLD00008	genBlast	CDS	2979653	2980364	.	-	0	ID=SiOr96-R1-1-A1-E2;Parent=SiOr96-R1-1-A1
SCAFFOLD00008	genBlast	CDS	2977728	2978068	.	-	2	ID=SiOr96-R1-1-A1-E3;Parent=SiOr96-R1-1-A1
SCAFFOLD00008	genBlast	mRNA	2981978	2985022	94.7119	-	.	ID=SiOr97-R1-1-A1;Name=SiOr97
SCAFFOLD00008	genBlast	CDS	2984879	2985022	.	-	0	ID=SiOr97-R1-1-A1-E1;Parent=SiOr97-R1-1-A1
SCAFFOLD00008	genBlast	CDS	2984556	2984648	.	-	0	ID=SiOr97-R1-1-A1-E2;Parent=SiOr97-R1-1-A1
SCAFFOLD00008	genBlast	CDS	2983937	2984537	.	-	0	ID=SiOr97-R1-1-A1-E3;Parent=SiOr97-R1-1-A1
SCAFFOLD00008	genBlast	CDS	2981978	2982318	.	-	2	ID=SiOr97-R1-1-A1-E4;Parent=SiOr97-R1-1-A1
SCAFFOLD00008	genBlast	mRNA	2986634	2990166	83.4189	-	.	ID=SiOr98-R1-1-A1;Name=SiOr98
SCAFFOLD00008	genBlast	CDS	2990035	2990166	.	-	0	ID=SiOr98-R1-1-A1-E1;Parent=SiOr98-R1-1-A1
SCAFFOLD00008	genBlast	CDS	2988026	2988107	.	-	0	ID=SiOr98-R1-1-A1-E2;Parent=SiOr98-R1-1-A1
SCAFFOLD00008	genBlast	CDS	2987668	2988007	.	-	2	ID=SiOr98-R1-1-A1-E3;Parent=SiOr98-R1-1-A1
SCAFFOLD00008	genBlast	CDS	2987417	2987631	.	-	2	ID=SiOr98-R1-1-A1-E4;Parent=SiOr98-R1-1-A1
SCAFFOLD00008	genBlast	CDS	2986634	2986974	.	-	1	ID=SiOr98-R1-1-A1-E5;Parent=SiOr98-R1-1-A1
SCAFFOLD00008	genBlast	mRNA	2998348	3002001	98.4317	+	.	ID=SINVm1_gene_02165-mRNA-1-R1-1-A1;Name=SINVm1_gene_02165-mRNA-1
SCAFFOLD00008	genBlast	CDS	2998348	2998515	.	+	0	ID=SINVm1_gene_02165-mRNA-1-R1-1-A1-E1;Parent=SINVm1_gene_02165-mRNA-1-R1-1-A1
SCAFFOLD00008	genBlast	CDS	2999072	2999117	.	+	0	ID=SINVm1_gene_02165-mRNA-1-R1-1-A1-E2;Parent=SINVm1_gene_02165-mRNA-1-R1-1-A1
SCAFFOLD00008	genBlast	CDS	2999154	2999472	.	+	2	ID=SINVm1_gene_02165-mRNA-1-R1-1-A1-E3;Parent=SINVm1_gene_02165-mRNA-1-R1-1-A1
SCAFFOLD00008	genBlast	CDS	3000442	3000747	.	+	2	ID=SINVm1_gene_02165-mRNA-1-R1-1-A1-E4;Parent=SINVm1_gene_02165-mRNA-1-R1-1-A1
SCAFFOLD00008	genBlast	CDS	3000826	3001027	.	+	0	ID=SINVm1_gene_02165-mRNA-1-R1-1-A1-E5;Parent=SINVm1_gene_02165-mRNA-1-R1-1-A1
SCAFFOLD00008	genBlast	CDS	3001412	3001654	.	+	2	ID=SINVm1_gene_02165-mRNA-1-R1-1-A1-E6;Parent=SINVm1_gene_02165-mRNA-1-R1-1-A1
SCAFFOLD00008	genBlast	CDS	3001918	3002001	.	+	0	ID=SINVm1_gene_02165-mRNA-1-R1-1-A1-E7;Parent=SINVm1_gene_02165-mRNA-1-R1-1-A1
SCAFFOLD00008	genBlast	mRNA	3005163	3008250	70.1666	+	.	ID=SINVm1_gene_02165-mRNA-2-R1-1-A1;Name=SINVm1_gene_02165-mRNA-2
SCAFFOLD00008	genBlast	CDS	3005163	3005262	.	+	0	ID=SINVm1_gene_02165-mRNA-2-R1-1-A1-E1;Parent=SINVm1_gene_02165-mRNA-2-R1-1-A1
SCAFFOLD00008	genBlast	CDS	3006819	3007050	.	+	2	ID=SINVm1_gene_02165-mRNA-2-R1-1-A1-E2;Parent=SINVm1_gene_02165-mRNA-2-R1-1-A1
SCAFFOLD00008	genBlast	CDS	3007128	3007318	.	+	2	ID=SINVm1_gene_02165-mRNA-2-R1-1-A1-E3;Parent=SINVm1_gene_02165-mRNA-2-R1-1-A1
SCAFFOLD00008	genBlast	CDS	3007402	3007531	.	+	1	ID=SINVm1_gene_02165-mRNA-2-R1-1-A1-E4;Parent=SINVm1_gene_02165-mRNA-2-R1-1-A1
SCAFFOLD00008	genBlast	CDS	3007621	3007747	.	+	2	ID=SINVm1_gene_02165-mRNA-2-R1-1-A1-E5;Parent=SINVm1_gene_02165-mRNA-2-R1-1-A1
SCAFFOLD00008	genBlast	CDS	3007816	3007990	.	+	2	ID=SINVm1_gene_02165-mRNA-2-R1-1-A1-E6;Parent=SINVm1_gene_02165-mRNA-2-R1-1-A1
SCAFFOLD00008	genBlast	CDS	3008078	3008250	.	+	2	ID=SINVm1_gene_02165-mRNA-2-R1-1-A1-E7;Parent=SINVm1_gene_02165-mRNA-2-R1-1-A1
SCAFFOLD00008	genBlast	mRNA	3008319	3012064	83.7277	-	.	ID=SINVm1_gene_13976-mRNA-1-R1-1-A1;Name=SINVm1_gene_13976-mRNA-1
SCAFFOLD00008	genBlast	CDS	3011981	3012064	.	-	0	ID=SINVm1_gene_13976-mRNA-1-R1-1-A1-E1;Parent=SINVm1_gene_13976-mRNA-1-R1-1-A1
SCAFFOLD00008	genBlast	CDS	3011593	3011696	.	-	0	ID=SINVm1_gene_13976-mRNA-1-R1-1-A1-E2;Parent=SINVm1_gene_13976-mRNA-1-R1-1-A1
SCAFFOLD00008	genBlast	CDS	3011340	3011506	.	-	1	ID=SINVm1_gene_13976-mRNA-1-R1-1-A1-E3;Parent=SINVm1_gene_13976-mRNA-1-R1-1-A1
SCAFFOLD00008	genBlast	CDS	3010135	3010420	.	-	1	ID=SINVm1_gene_13976-mRNA-1-R1-1-A1-E4;Parent=SINVm1_gene_13976-mRNA-1-R1-1-A1
SCAFFOLD00008	genBlast	CDS	3009763	3009921	.	-	2	ID=SINVm1_gene_13976-mRNA-1-R1-1-A1-E5;Parent=SINVm1_gene_13976-mRNA-1-R1-1-A1
SCAFFOLD00008	genBlast	CDS	3009446	3009648	.	-	0	ID=SINVm1_gene_13976-mRNA-1-R1-1-A1-E6;Parent=SINVm1_gene_13976-mRNA-1-R1-1-A1
SCAFFOLD00008	genBlast	CDS	3008319	3008500	.	-	1	ID=SINVm1_gene_13976-mRNA-1-R1-1-A1-E7;Parent=SINVm1_gene_13976-mRNA-1-R1-1-A1
SCAFFOLD00008	genBlast	mRNA	3039462	3043105	153.615	-	.	ID=SINVm1_gene_13981-mRNA-1-R1-1-A1;Name=SINVm1_gene_13981-mRNA-1
SCAFFOLD00008	genBlast	CDS	3043007	3043105	.	-	0	ID=SINVm1_gene_13981-mRNA-1-R1-1-A1-E1;Parent=SINVm1_gene_13981-mRNA-1-R1-1-A1
SCAFFOLD00008	genBlast	CDS	3042722	3042959	.	-	0	ID=SINVm1_gene_13981-mRNA-1-R1-1-A1-E2;Parent=SINVm1_gene_13981-mRNA-1-R1-1-A1
SCAFFOLD00008	genBlast	CDS	3041763	3041890	.	-	2	ID=SINVm1_gene_13981-mRNA-1-R1-1-A1-E3;Parent=SINVm1_gene_13981-mRNA-1-R1-1-A1
SCAFFOLD00008	genBlast	CDS	3041566	3041732	.	-	1	ID=SINVm1_gene_13981-mRNA-1-R1-1-A1-E4;Parent=SINVm1_gene_13981-mRNA-1-R1-1-A1
SCAFFOLD00008	genBlast	CDS	3041253	3041532	.	-	1	ID=SINVm1_gene_13981-mRNA-1-R1-1-A1-E5;Parent=SINVm1_gene_13981-mRNA-1-R1-1-A1
SCAFFOLD00008	genBlast	CDS	3041047	3041228	.	-	2	ID=SINVm1_gene_13981-mRNA-1-R1-1-A1-E6;Parent=SINVm1_gene_13981-mRNA-1-R1-1-A1
SCAFFOLD00008	genBlast	CDS	3039875	3040779	.	-	1	ID=SINVm1_gene_13981-mRNA-1-R1-1-A1-E7;Parent=SINVm1_gene_13981-mRNA-1-R1-1-A1
SCAFFOLD00008	genBlast	CDS	3039522	3039838	.	-	1	ID=SINVm1_gene_13981-mRNA-1-R1-1-A1-E8;Parent=SINVm1_gene_13981-mRNA-1-R1-1-A1
SCAFFOLD00008	genBlast	CDS	3039462	3039503	.	-	1	ID=SINVm1_gene_13981-mRNA-1-R1-1-A1-E9;Parent=SINVm1_gene_13981-mRNA-1-R1-1-A1
SCAFFOLD00008	genBlast	mRNA	3054103	3055575	37.6172	-	.	ID=SINVm1_gene_11250-mRNA-1-R1-1-A1;Name=SINVm1_gene_11250-mRNA-1
SCAFFOLD00008	genBlast	CDS	3055457	3055575	.	-	0	ID=SINVm1_gene_11250-mRNA-1-R1-1-A1-E1;Parent=SINVm1_gene_11250-mRNA-1-R1-1-A1
SCAFFOLD00008	genBlast	CDS	3055384	3055438	.	-	1	ID=SINVm1_gene_11250-mRNA-1-R1-1-A1-E2;Parent=SINVm1_gene_11250-mRNA-1-R1-1-A1
SCAFFOLD00008	genBlast	CDS	3054810	3054889	.	-	2	ID=SINVm1_gene_11250-mRNA-1-R1-1-A1-E3;Parent=SINVm1_gene_11250-mRNA-1-R1-1-A1
SCAFFOLD00008	genBlast	CDS	3054103	3054382	.	-	1	ID=SINVm1_gene_11250-mRNA-1-R1-1-A1-E4;Parent=SINVm1_gene_11250-mRNA-1-R1-1-A1
SCAFFOLD00008	genBlast	mRNA	3056306	3057625	58.4387	-	.	ID=SINVm1_gene_11251-mRNA-1-R1-1-A1;Name=SINVm1_gene_11251-mRNA-1
SCAFFOLD00008	genBlast	CDS	3056807	3057625	.	-	0	ID=SINVm1_gene_11251-mRNA-1-R1-1-A1-E1;Parent=SINVm1_gene_11251-mRNA-1-R1-1-A1
SCAFFOLD00008	genBlast	CDS	3056306	3056650	.	-	0	ID=SINVm1_gene_11251-mRNA-1-R1-1-A1-E2;Parent=SINVm1_gene_11251-mRNA-1-R1-1-A1
SCAFFOLD00008	genBlast	mRNA	3080084	3080776	32.25	-	.	ID=SINVm1_gene_13980-mRNA-1-R1-1-A1;Name=SINVm1_gene_13980-mRNA-1
SCAFFOLD00008	genBlast	CDS	3080084	3080776	.	-	0	ID=SINVm1_gene_13980-mRNA-1-R1-1-A1-E1;Parent=SINVm1_gene_13980-mRNA-1-R1-1-A1
SCAFFOLD00008	genBlast	mRNA	3123862	3132784	33.5	-	.	ID=SINVm1_gene_02176-mRNA-1-R1-1-A1;Name=SINVm1_gene_02176-mRNA-1
SCAFFOLD00008	genBlast	CDS	3132592	3132784	.	-	0	ID=SINVm1_gene_02176-mRNA-1-R1-1-A1-E1;Parent=SINVm1_gene_02176-mRNA-1-R1-1-A1
SCAFFOLD00008	genBlast	CDS	3123862	3124175	.	-	2	ID=SINVm1_gene_02176-mRNA-1-R1-1-A1-E2;Parent=SINVm1_gene_02176-mRNA-1-R1-1-A1
SCAFFOLD00008	genBlast	mRNA	3371319	3373495	15.0389	+	.	ID=SINVm1_gene_11252-mRNA-1-R1-1-A1;Name=SINVm1_gene_11252-mRNA-1
SCAFFOLD00008	genBlast	CDS	3371319	3371380	.	+	0	ID=SINVm1_gene_11252-mRNA-1-R1-1-A1-E1;Parent=SINVm1_gene_11252-mRNA-1-R1-1-A1
SCAFFOLD00008	genBlast	CDS	3372531	3372562	.	+	1	ID=SINVm1_gene_11252-mRNA-1-R1-1-A1-E2;Parent=SINVm1_gene_11252-mRNA-1-R1-1-A1
SCAFFOLD00008	genBlast	CDS	3372650	3372823	.	+	1	ID=SINVm1_gene_11252-mRNA-1-R1-1-A1-E3;Parent=SINVm1_gene_11252-mRNA-1-R1-1-A1
SCAFFOLD00008	genBlast	CDS	3372931	3373181	.	+	0	ID=SINVm1_gene_11252-mRNA-1-R1-1-A1-E4;Parent=SINVm1_gene_11252-mRNA-1-R1-1-A1
SCAFFOLD00008	genBlast	CDS	3373379	3373495	.	+	1	ID=SINVm1_gene_11252-mRNA-1-R1-1-A1-E5;Parent=SINVm1_gene_11252-mRNA-1-R1-1-A1
SCAFFOLD00008	genBlast	mRNA	3375430	3379396	130.651	-	.	ID=SINVm1_gene_02177-mRNA-1-R1-1-A1;Name=SINVm1_gene_02177-mRNA-1
SCAFFOLD00008	genBlast	CDS	3379304	3379396	.	-	0	ID=SINVm1_gene_02177-mRNA-1-R1-1-A1-E1;Parent=SINVm1_gene_02177-mRNA-1-R1-1-A1
SCAFFOLD00008	genBlast	CDS	3379058	3379205	.	-	0	ID=SINVm1_gene_02177-mRNA-1-R1-1-A1-E2;Parent=SINVm1_gene_02177-mRNA-1-R1-1-A1
SCAFFOLD00008	genBlast	CDS	3378807	3378987	.	-	2	ID=SINVm1_gene_02177-mRNA-1-R1-1-A1-E3;Parent=SINVm1_gene_02177-mRNA-1-R1-1-A1
SCAFFOLD00008	genBlast	CDS	3378402	3378523	.	-	2	ID=SINVm1_gene_02177-mRNA-1-R1-1-A1-E4;Parent=SINVm1_gene_02177-mRNA-1-R1-1-A1
SCAFFOLD00008	genBlast	CDS	3377628	3377856	.	-	1	ID=SINVm1_gene_02177-mRNA-1-R1-1-A1-E5;Parent=SINVm1_gene_02177-mRNA-1-R1-1-A1
SCAFFOLD00008	genBlast	CDS	3377418	3377547	.	-	2	ID=SINVm1_gene_02177-mRNA-1-R1-1-A1-E6;Parent=SINVm1_gene_02177-mRNA-1-R1-1-A1
SCAFFOLD00008	genBlast	CDS	3376905	3377063	.	-	2	ID=SINVm1_gene_02177-mRNA-1-R1-1-A1-E7;Parent=SINVm1_gene_02177-mRNA-1-R1-1-A1
SCAFFOLD00008	genBlast	CDS	3376779	3376881	.	-	0	ID=SINVm1_gene_02177-mRNA-1-R1-1-A1-E8;Parent=SINVm1_gene_02177-mRNA-1-R1-1-A1
SCAFFOLD00008	genBlast	CDS	3376611	3376678	.	-	2	ID=SINVm1_gene_02177-mRNA-1-R1-1-A1-E9;Parent=SINVm1_gene_02177-mRNA-1-R1-1-A1
SCAFFOLD00008	genBlast	CDS	3376326	3376474	.	-	1	ID=SINVm1_gene_02177-mRNA-1-R1-1-A1-E10;Parent=SINVm1_gene_02177-mRNA-1-R1-1-A1
SCAFFOLD00008	genBlast	CDS	3376165	3376263	.	-	1	ID=SINVm1_gene_02177-mRNA-1-R1-1-A1-E11;Parent=SINVm1_gene_02177-mRNA-1-R1-1-A1
SCAFFOLD00008	genBlast	CDS	3375963	3376098	.	-	0	ID=SINVm1_gene_02177-mRNA-1-R1-1-A1-E12;Parent=SINVm1_gene_02177-mRNA-1-R1-1-A1
SCAFFOLD00008	genBlast	CDS	3375430	3375657	.	-	2	ID=SINVm1_gene_02177-mRNA-1-R1-1-A1-E13;Parent=SINVm1_gene_02177-mRNA-1-R1-1-A1
SCAFFOLD00008	genBlast	mRNA	3470311	3489648	382.191	+	.	ID=SINVm1_gene_02178-mRNA-1-R1-1-A1;Name=SINVm1_gene_02178-mRNA-1
SCAFFOLD00008	genBlast	CDS	3470311	3470550	.	+	0	ID=SINVm1_gene_02178-mRNA-1-R1-1-A1-E1;Parent=SINVm1_gene_02178-mRNA-1-R1-1-A1
SCAFFOLD00008	genBlast	CDS	3477978	3478167	.	+	0	ID=SINVm1_gene_02178-mRNA-1-R1-1-A1-E2;Parent=SINVm1_gene_02178-mRNA-1-R1-1-A1
SCAFFOLD00008	genBlast	CDS	3479131	3479198	.	+	2	ID=SINVm1_gene_02178-mRNA-1-R1-1-A1-E3;Parent=SINVm1_gene_02178-mRNA-1-R1-1-A1
SCAFFOLD00008	genBlast	CDS	3479644	3479808	.	+	1	ID=SINVm1_gene_02178-mRNA-1-R1-1-A1-E4;Parent=SINVm1_gene_02178-mRNA-1-R1-1-A1
SCAFFOLD00008	genBlast	CDS	3480629	3480798	.	+	0	ID=SINVm1_gene_02178-mRNA-1-R1-1-A1-E5;Parent=SINVm1_gene_02178-mRNA-1-R1-1-A1
SCAFFOLD00008	genBlast	CDS	3480874	3481065	.	+	1	ID=SINVm1_gene_02178-mRNA-1-R1-1-A1-E6;Parent=SINVm1_gene_02178-mRNA-1-R1-1-A1
SCAFFOLD00008	genBlast	CDS	3481554	3482150	.	+	0	ID=SINVm1_gene_02178-mRNA-1-R1-1-A1-E7;Parent=SINVm1_gene_02178-mRNA-1-R1-1-A1
SCAFFOLD00008	genBlast	CDS	3482202	3482424	.	+	0	ID=SINVm1_gene_02178-mRNA-1-R1-1-A1-E8;Parent=SINVm1_gene_02178-mRNA-1-R1-1-A1
SCAFFOLD00008	genBlast	CDS	3483104	3483308	.	+	2	ID=SINVm1_gene_02178-mRNA-1-R1-1-A1-E9;Parent=SINVm1_gene_02178-mRNA-1-R1-1-A1
SCAFFOLD00008	genBlast	CDS	3484133	3484838	.	+	2	ID=SINVm1_gene_02178-mRNA-1-R1-1-A1-E10;Parent=SINVm1_gene_02178-mRNA-1-R1-1-A1
SCAFFOLD00008	genBlast	CDS	3486933	3487443	.	+	2	ID=SINVm1_gene_02178-mRNA-1-R1-1-A1-E11;Parent=SINVm1_gene_02178-mRNA-1-R1-1-A1
SCAFFOLD00008	genBlast	CDS	3487483	3487767	.	+	2	ID=SINVm1_gene_02178-mRNA-1-R1-1-A1-E12;Parent=SINVm1_gene_02178-mRNA-1-R1-1-A1
SCAFFOLD00008	genBlast	CDS	3487801	3487915	.	+	0	ID=SINVm1_gene_02178-mRNA-1-R1-1-A1-E13;Parent=SINVm1_gene_02178-mRNA-1-R1-1-A1
SCAFFOLD00008	genBlast	CDS	3487955	3488486	.	+	2	ID=SINVm1_gene_02178-mRNA-1-R1-1-A1-E14;Parent=SINVm1_gene_02178-mRNA-1-R1-1-A1
SCAFFOLD00008	genBlast	CDS	3488523	3488646	.	+	2	ID=SINVm1_gene_02178-mRNA-1-R1-1-A1-E15;Parent=SINVm1_gene_02178-mRNA-1-R1-1-A1
SCAFFOLD00008	genBlast	CDS	3488677	3488918	.	+	2	ID=SINVm1_gene_02178-mRNA-1-R1-1-A1-E16;Parent=SINVm1_gene_02178-mRNA-1-R1-1-A1
SCAFFOLD00008	genBlast	CDS	3488958	3489648	.	+	1	ID=SINVm1_gene_02178-mRNA-1-R1-1-A1-E17;Parent=SINVm1_gene_02178-mRNA-1-R1-1-A1
SCAFFOLD00008	genBlast	mRNA	3494243	3496979	116.296	+	.	ID=SINVm1_gene_02179-mRNA-1-R1-1-A1;Name=SINVm1_gene_02179-mRNA-1
SCAFFOLD00008	genBlast	CDS	3494243	3494338	.	+	0	ID=SINVm1_gene_02179-mRNA-1-R1-1-A1-E1;Parent=SINVm1_gene_02179-mRNA-1-R1-1-A1
SCAFFOLD00008	genBlast	CDS	3494586	3495527	.	+	0	ID=SINVm1_gene_02179-mRNA-1-R1-1-A1-E2;Parent=SINVm1_gene_02179-mRNA-1-R1-1-A1
SCAFFOLD00008	genBlast	CDS	3496050	3496729	.	+	0	ID=SINVm1_gene_02179-mRNA-1-R1-1-A1-E3;Parent=SINVm1_gene_02179-mRNA-1-R1-1-A1
SCAFFOLD00008	genBlast	CDS	3496745	3496979	.	+	1	ID=SINVm1_gene_02179-mRNA-1-R1-1-A1-E4;Parent=SINVm1_gene_02179-mRNA-1-R1-1-A1
SCAFFOLD00008	genBlast	mRNA	3502813	3503195	15.86	-	.	ID=SINVm1_gene_02100-mRNA-1-R1-1-A1;Name=SINVm1_gene_02100-mRNA-1
SCAFFOLD00008	genBlast	CDS	3503054	3503195	.	-	0	ID=SINVm1_gene_02100-mRNA-1-R1-1-A1-E1;Parent=SINVm1_gene_02100-mRNA-1-R1-1-A1
SCAFFOLD00008	genBlast	CDS	3502813	3502940	.	-	2	ID=SINVm1_gene_02100-mRNA-1-R1-1-A1-E2;Parent=SINVm1_gene_02100-mRNA-1-R1-1-A1
SCAFFOLD00008	genBlast	mRNA	3510153	3510460	3.40919	-	.	ID=SINVm1_gene_11253-mRNA-1-R1-1-A1;Name=SINVm1_gene_11253-mRNA-1
SCAFFOLD00008	genBlast	CDS	3510299	3510460	.	-	0	ID=SINVm1_gene_11253-mRNA-1-R1-1-A1-E1;Parent=SINVm1_gene_11253-mRNA-1-R1-1-A1
SCAFFOLD00008	genBlast	CDS	3510153	3510197	.	-	0	ID=SINVm1_gene_11253-mRNA-1-R1-1-A1-E2;Parent=SINVm1_gene_11253-mRNA-1-R1-1-A1
SCAFFOLD00008	genBlast	mRNA	3516395	3520804	162.326	-	.	ID=SINVm1_gene_13985-mRNA-1-R1-1-A1;Name=SINVm1_gene_13985-mRNA-1
SCAFFOLD00008	genBlast	CDS	3520724	3520804	.	-	0	ID=SINVm1_gene_13985-mRNA-1-R1-1-A1-E1;Parent=SINVm1_gene_13985-mRNA-1-R1-1-A1
SCAFFOLD00008	genBlast	CDS	3520575	3520638	.	-	0	ID=SINVm1_gene_13985-mRNA-1-R1-1-A1-E2;Parent=SINVm1_gene_13985-mRNA-1-R1-1-A1
SCAFFOLD00008	genBlast	CDS	3520276	3520496	.	-	2	ID=SINVm1_gene_13985-mRNA-1-R1-1-A1-E3;Parent=SINVm1_gene_13985-mRNA-1-R1-1-A1
SCAFFOLD00008	genBlast	CDS	3520047	3520187	.	-	1	ID=SINVm1_gene_13985-mRNA-1-R1-1-A1-E4;Parent=SINVm1_gene_13985-mRNA-1-R1-1-A1
SCAFFOLD00008	genBlast	CDS	3519612	3519773	.	-	0	ID=SINVm1_gene_13985-mRNA-1-R1-1-A1-E5;Parent=SINVm1_gene_13985-mRNA-1-R1-1-A1
SCAFFOLD00008	genBlast	CDS	3519338	3519523	.	-	0	ID=SINVm1_gene_13985-mRNA-1-R1-1-A1-E6;Parent=SINVm1_gene_13985-mRNA-1-R1-1-A1
SCAFFOLD00008	genBlast	CDS	3519180	3519245	.	-	0	ID=SINVm1_gene_13985-mRNA-1-R1-1-A1-E7;Parent=SINVm1_gene_13985-mRNA-1-R1-1-A1
SCAFFOLD00008	genBlast	CDS	3516395	3518020	.	-	0	ID=SINVm1_gene_13985-mRNA-1-R1-1-A1-E8;Parent=SINVm1_gene_13985-mRNA-1-R1-1-A1
SCAFFOLD00008	genBlast	mRNA	3540036	3561229	63.5057	+	.	ID=SINVm1_gene_02098-mRNA-1-R1-1-A1;Name=SINVm1_gene_02098-mRNA-1
SCAFFOLD00008	genBlast	CDS	3540036	3540156	.	+	0	ID=SINVm1_gene_02098-mRNA-1-R1-1-A1-E1;Parent=SINVm1_gene_02098-mRNA-1-R1-1-A1
SCAFFOLD00008	genBlast	CDS	3541470	3541609	.	+	2	ID=SINVm1_gene_02098-mRNA-1-R1-1-A1-E2;Parent=SINVm1_gene_02098-mRNA-1-R1-1-A1
SCAFFOLD00008	genBlast	CDS	3541678	3541857	.	+	1	ID=SINVm1_gene_02098-mRNA-1-R1-1-A1-E3;Parent=SINVm1_gene_02098-mRNA-1-R1-1-A1
SCAFFOLD00008	genBlast	CDS	3542937	3543034	.	+	0	ID=SINVm1_gene_02098-mRNA-1-R1-1-A1-E4;Parent=SINVm1_gene_02098-mRNA-1-R1-1-A1
SCAFFOLD00008	genBlast	CDS	3549990	3550164	.	+	1	ID=SINVm1_gene_02098-mRNA-1-R1-1-A1-E5;Parent=SINVm1_gene_02098-mRNA-1-R1-1-A1
SCAFFOLD00008	genBlast	CDS	3551741	3551940	.	+	2	ID=SINVm1_gene_02098-mRNA-1-R1-1-A1-E6;Parent=SINVm1_gene_02098-mRNA-1-R1-1-A1
SCAFFOLD00008	genBlast	CDS	3551959	3551988	.	+	1	ID=SINVm1_gene_02098-mRNA-1-R1-1-A1-E7;Parent=SINVm1_gene_02098-mRNA-1-R1-1-A1
SCAFFOLD00008	genBlast	CDS	3560474	3560545	.	+	0	ID=SINVm1_gene_02098-mRNA-1-R1-1-A1-E8;Parent=SINVm1_gene_02098-mRNA-1-R1-1-A1
SCAFFOLD00008	genBlast	CDS	3561082	3561229	.	+	0	ID=SINVm1_gene_02098-mRNA-1-R1-1-A1-E9;Parent=SINVm1_gene_02098-mRNA-1-R1-1-A1
SCAFFOLD00008	genBlast	mRNA	3569663	3572613	177.458	+	.	ID=SINVm1_gene_02099-mRNA-1-R1-1-A1;Name=SINVm1_gene_02099-mRNA-1
SCAFFOLD00008	genBlast	CDS	3569663	3569777	.	+	0	ID=SINVm1_gene_02099-mRNA-1-R1-1-A1-E1;Parent=SINVm1_gene_02099-mRNA-1-R1-1-A1
SCAFFOLD00008	genBlast	CDS	3569890	3570106	.	+	2	ID=SINVm1_gene_02099-mRNA-1-R1-1-A1-E2;Parent=SINVm1_gene_02099-mRNA-1-R1-1-A1
SCAFFOLD00008	genBlast	CDS	3570206	3570432	.	+	2	ID=SINVm1_gene_02099-mRNA-1-R1-1-A1-E3;Parent=SINVm1_gene_02099-mRNA-1-R1-1-A1
SCAFFOLD00008	genBlast	CDS	3570524	3570773	.	+	1	ID=SINVm1_gene_02099-mRNA-1-R1-1-A1-E4;Parent=SINVm1_gene_02099-mRNA-1-R1-1-A1
SCAFFOLD00008	genBlast	CDS	3570831	3571725	.	+	2	ID=SINVm1_gene_02099-mRNA-1-R1-1-A1-E5;Parent=SINVm1_gene_02099-mRNA-1-R1-1-A1
SCAFFOLD00008	genBlast	CDS	3571819	3572613	.	+	2	ID=SINVm1_gene_02099-mRNA-1-R1-1-A1-E6;Parent=SINVm1_gene_02099-mRNA-1-R1-1-A1
SCAFFOLD00008	genBlast	mRNA	3576489	3579494	51.9774	-	.	ID=SINVm1_gene_02101-mRNA-1-R1-1-A1;Name=SINVm1_gene_02101-mRNA-1
SCAFFOLD00008	genBlast	CDS	3579359	3579494	.	-	0	ID=SINVm1_gene_02101-mRNA-1-R1-1-A1-E1;Parent=SINVm1_gene_02101-mRNA-1-R1-1-A1
SCAFFOLD00008	genBlast	CDS	3578343	3578458	.	-	2	ID=SINVm1_gene_02101-mRNA-1-R1-1-A1-E2;Parent=SINVm1_gene_02101-mRNA-1-R1-1-A1
SCAFFOLD00008	genBlast	CDS	3578021	3578218	.	-	1	ID=SINVm1_gene_02101-mRNA-1-R1-1-A1-E3;Parent=SINVm1_gene_02101-mRNA-1-R1-1-A1
SCAFFOLD00008	genBlast	CDS	3577705	3577871	.	-	0	ID=SINVm1_gene_02101-mRNA-1-R1-1-A1-E4;Parent=SINVm1_gene_02101-mRNA-1-R1-1-A1
SCAFFOLD00008	genBlast	CDS	3576489	3576564	.	-	1	ID=SINVm1_gene_02101-mRNA-1-R1-1-A1-E5;Parent=SINVm1_gene_02101-mRNA-1-R1-1-A1
SCAFFOLD00008	genBlast	mRNA	3582361	3589229	125.512	+	.	ID=SINVm1_gene_11254-mRNA-1-R1-1-A1;Name=SINVm1_gene_11254-mRNA-1
SCAFFOLD00008	genBlast	CDS	3582361	3582503	.	+	0	ID=SINVm1_gene_11254-mRNA-1-R1-1-A1-E1;Parent=SINVm1_gene_11254-mRNA-1-R1-1-A1
SCAFFOLD00008	genBlast	CDS	3583223	3583280	.	+	1	ID=SINVm1_gene_11254-mRNA-1-R1-1-A1-E2;Parent=SINVm1_gene_11254-mRNA-1-R1-1-A1
SCAFFOLD00008	genBlast	CDS	3585251	3586548	.	+	2	ID=SINVm1_gene_11254-mRNA-1-R1-1-A1-E3;Parent=SINVm1_gene_11254-mRNA-1-R1-1-A1
SCAFFOLD00008	genBlast	CDS	3589169	3589229	.	+	1	ID=SINVm1_gene_11254-mRNA-1-R1-1-A1-E4;Parent=SINVm1_gene_11254-mRNA-1-R1-1-A1
SCAFFOLD00008	genBlast	mRNA	3590917	3613386	144.822	-	.	ID=SINVm1_gene_02102-mRNA-1-R1-1-A1;Name=SINVm1_gene_02102-mRNA-1
SCAFFOLD00008	genBlast	CDS	3613214	3613386	.	-	0	ID=SINVm1_gene_02102-mRNA-1-R1-1-A1-E1;Parent=SINVm1_gene_02102-mRNA-1-R1-1-A1
SCAFFOLD00008	genBlast	CDS	3609084	3609628	.	-	1	ID=SINVm1_gene_02102-mRNA-1-R1-1-A1-E2;Parent=SINVm1_gene_02102-mRNA-1-R1-1-A1
SCAFFOLD00008	genBlast	CDS	3606320	3606639	.	-	1	ID=SINVm1_gene_02102-mRNA-1-R1-1-A1-E3;Parent=SINVm1_gene_02102-mRNA-1-R1-1-A1
SCAFFOLD00008	genBlast	CDS	3600787	3601092	.	-	1	ID=SINVm1_gene_02102-mRNA-1-R1-1-A1-E4;Parent=SINVm1_gene_02102-mRNA-1-R1-1-A1
SCAFFOLD00008	genBlast	CDS	3590917	3591384	.	-	0	ID=SINVm1_gene_02102-mRNA-1-R1-1-A1-E5;Parent=SINVm1_gene_02102-mRNA-1-R1-1-A1
SCAFFOLD00008	genBlast	mRNA	3672480	3672617	2.56916	-	.	ID=SINVm1_gene_09344-mRNA-1-R6-6-A1;Name=SINVm1_gene_09344-mRNA-1
SCAFFOLD00008	genBlast	CDS	3672480	3672617	.	-	0	ID=SINVm1_gene_09344-mRNA-1-R6-6-A1-E1;Parent=SINVm1_gene_09344-mRNA-1-R6-6-A1
SCAFFOLD00008	genBlast	mRNA	3774489	3779400	96.3136	+	.	ID=SINVm1_gene_02180-mRNA-1-R1-1-A1;Name=SINVm1_gene_02180-mRNA-1
SCAFFOLD00008	genBlast	CDS	3774489	3774550	.	+	0	ID=SINVm1_gene_02180-mRNA-1-R1-1-A1-E1;Parent=SINVm1_gene_02180-mRNA-1-R1-1-A1
SCAFFOLD00008	genBlast	CDS	3775035	3775394	.	+	1	ID=SINVm1_gene_02180-mRNA-1-R1-1-A1-E2;Parent=SINVm1_gene_02180-mRNA-1-R1-1-A1
SCAFFOLD00008	genBlast	CDS	3776674	3776821	.	+	0	ID=SINVm1_gene_02180-mRNA-1-R1-1-A1-E3;Parent=SINVm1_gene_02180-mRNA-1-R1-1-A1
SCAFFOLD00008	genBlast	CDS	3777314	3777414	.	+	2	ID=SINVm1_gene_02180-mRNA-1-R1-1-A1-E4;Parent=SINVm1_gene_02180-mRNA-1-R1-1-A1
SCAFFOLD00008	genBlast	CDS	3777830	3777899	.	+	1	ID=SINVm1_gene_02180-mRNA-1-R1-1-A1-E5;Parent=SINVm1_gene_02180-mRNA-1-R1-1-A1
SCAFFOLD00008	genBlast	CDS	3777951	3778112	.	+	2	ID=SINVm1_gene_02180-mRNA-1-R1-1-A1-E6;Parent=SINVm1_gene_02180-mRNA-1-R1-1-A1
SCAFFOLD00008	genBlast	CDS	3779116	3779400	.	+	0	ID=SINVm1_gene_02180-mRNA-1-R1-1-A1-E7;Parent=SINVm1_gene_02180-mRNA-1-R1-1-A1
SCAFFOLD00008	genBlast	mRNA	3782045	3786097	190.949	-	.	ID=SINVm1_gene_02105-mRNA-1-R1-1-A1;Name=SINVm1_gene_02105-mRNA-1
SCAFFOLD00008	genBlast	CDS	3785836	3786097	.	-	0	ID=SINVm1_gene_02105-mRNA-1-R1-1-A1-E1;Parent=SINVm1_gene_02105-mRNA-1-R1-1-A1
SCAFFOLD00008	genBlast	CDS	3784584	3785238	.	-	2	ID=SINVm1_gene_02105-mRNA-1-R1-1-A1-E2;Parent=SINVm1_gene_02105-mRNA-1-R1-1-A1
SCAFFOLD00008	genBlast	CDS	3783635	3783953	.	-	2	ID=SINVm1_gene_02105-mRNA-1-R1-1-A1-E3;Parent=SINVm1_gene_02105-mRNA-1-R1-1-A1
SCAFFOLD00008	genBlast	CDS	3783320	3783551	.	-	2	ID=SINVm1_gene_02105-mRNA-1-R1-1-A1-E4;Parent=SINVm1_gene_02105-mRNA-1-R1-1-A1
SCAFFOLD00008	genBlast	CDS	3783004	3783239	.	-	2	ID=SINVm1_gene_02105-mRNA-1-R1-1-A1-E5;Parent=SINVm1_gene_02105-mRNA-1-R1-1-A1
SCAFFOLD00008	genBlast	CDS	3782676	3782910	.	-	1	ID=SINVm1_gene_02105-mRNA-1-R1-1-A1-E6;Parent=SINVm1_gene_02105-mRNA-1-R1-1-A1
SCAFFOLD00008	genBlast	CDS	3782045	3782607	.	-	2	ID=SINVm1_gene_02105-mRNA-1-R1-1-A1-E7;Parent=SINVm1_gene_02105-mRNA-1-R1-1-A1
SCAFFOLD00008	genBlast	mRNA	3787723	3788271	40	+	.	ID=SINVm1_gene_11255-mRNA-1-R1-1-A1;Name=SINVm1_gene_11255-mRNA-1
SCAFFOLD00008	genBlast	CDS	3787723	3787915	.	+	0	ID=SINVm1_gene_11255-mRNA-1-R1-1-A1-E1;Parent=SINVm1_gene_11255-mRNA-1-R1-1-A1
SCAFFOLD00008	genBlast	CDS	3787937	3788063	.	+	2	ID=SINVm1_gene_11255-mRNA-1-R1-1-A1-E2;Parent=SINVm1_gene_11255-mRNA-1-R1-1-A1
SCAFFOLD00008	genBlast	CDS	3788085	3788271	.	+	2	ID=SINVm1_gene_11255-mRNA-1-R1-1-A1-E3;Parent=SINVm1_gene_11255-mRNA-1-R1-1-A1
SCAFFOLD00008	genBlast	mRNA	3789347	3791758	64.3928	+	.	ID=SINVm1_gene_11256-mRNA-1-R1-1-A1;Name=SINVm1_gene_11256-mRNA-1
SCAFFOLD00008	genBlast	CDS	3789347	3789396	.	+	0	ID=SINVm1_gene_11256-mRNA-1-R1-1-A1-E1;Parent=SINVm1_gene_11256-mRNA-1-R1-1-A1
SCAFFOLD00008	genBlast	CDS	3789624	3789846	.	+	1	ID=SINVm1_gene_11256-mRNA-1-R1-1-A1-E2;Parent=SINVm1_gene_11256-mRNA-1-R1-1-A1
SCAFFOLD00008	genBlast	CDS	3789931	3790163	.	+	2	ID=SINVm1_gene_11256-mRNA-1-R1-1-A1-E3;Parent=SINVm1_gene_11256-mRNA-1-R1-1-A1
SCAFFOLD00008	genBlast	CDS	3790185	3790224	.	+	1	ID=SINVm1_gene_11256-mRNA-1-R1-1-A1-E4;Parent=SINVm1_gene_11256-mRNA-1-R1-1-A1
SCAFFOLD00008	genBlast	CDS	3790299	3790520	.	+	2	ID=SINVm1_gene_11256-mRNA-1-R1-1-A1-E5;Parent=SINVm1_gene_11256-mRNA-1-R1-1-A1
SCAFFOLD00008	genBlast	CDS	3790572	3790631	.	+	0	ID=SINVm1_gene_11256-mRNA-1-R1-1-A1-E6;Parent=SINVm1_gene_11256-mRNA-1-R1-1-A1
SCAFFOLD00008	genBlast	CDS	3791702	3791758	.	+	0	ID=SINVm1_gene_11256-mRNA-1-R1-1-A1-E7;Parent=SINVm1_gene_11256-mRNA-1-R1-1-A1
SCAFFOLD00008	genBlast	mRNA	3794883	3804470	223.467	-	.	ID=SINVm1_gene_02182-mRNA-1-R1-1-A1;Name=SINVm1_gene_02182-mRNA-1
SCAFFOLD00008	genBlast	CDS	3804366	3804470	.	-	0	ID=SINVm1_gene_02182-mRNA-1-R1-1-A1-E1;Parent=SINVm1_gene_02182-mRNA-1-R1-1-A1
SCAFFOLD00008	genBlast	CDS	3802987	3803141	.	-	0	ID=SINVm1_gene_02182-mRNA-1-R1-1-A1-E2;Parent=SINVm1_gene_02182-mRNA-1-R1-1-A1
SCAFFOLD00008	genBlast	CDS	3802274	3802333	.	-	1	ID=SINVm1_gene_02182-mRNA-1-R1-1-A1-E3;Parent=SINVm1_gene_02182-mRNA-1-R1-1-A1
SCAFFOLD00008	genBlast	CDS	3801523	3801670	.	-	0	ID=SINVm1_gene_02182-mRNA-1-R1-1-A1-E4;Parent=SINVm1_gene_02182-mRNA-1-R1-1-A1
SCAFFOLD00008	genBlast	CDS	3799759	3799896	.	-	2	ID=SINVm1_gene_02182-mRNA-1-R1-1-A1-E5;Parent=SINVm1_gene_02182-mRNA-1-R1-1-A1
SCAFFOLD00008	genBlast	CDS	3799504	3799641	.	-	0	ID=SINVm1_gene_02182-mRNA-1-R1-1-A1-E6;Parent=SINVm1_gene_02182-mRNA-1-R1-1-A1
SCAFFOLD00008	genBlast	CDS	3799226	3799369	.	-	0	ID=SINVm1_gene_02182-mRNA-1-R1-1-A1-E7;Parent=SINVm1_gene_02182-mRNA-1-R1-1-A1
SCAFFOLD00008	genBlast	CDS	3799130	3799210	.	-	0	ID=SINVm1_gene_02182-mRNA-1-R1-1-A1-E8;Parent=SINVm1_gene_02182-mRNA-1-R1-1-A1
SCAFFOLD00008	genBlast	CDS	3798798	3799049	.	-	0	ID=SINVm1_gene_02182-mRNA-1-R1-1-A1-E9;Parent=SINVm1_gene_02182-mRNA-1-R1-1-A1
SCAFFOLD00008	genBlast	CDS	3798609	3798725	.	-	0	ID=SINVm1_gene_02182-mRNA-1-R1-1-A1-E10;Parent=SINVm1_gene_02182-mRNA-1-R1-1-A1
SCAFFOLD00008	genBlast	CDS	3798342	3798528	.	-	0	ID=SINVm1_gene_02182-mRNA-1-R1-1-A1-E11;Parent=SINVm1_gene_02182-mRNA-1-R1-1-A1
SCAFFOLD00008	genBlast	CDS	3798285	3798320	.	-	2	ID=SINVm1_gene_02182-mRNA-1-R1-1-A1-E12;Parent=SINVm1_gene_02182-mRNA-1-R1-1-A1
SCAFFOLD00008	genBlast	CDS	3797923	3798205	.	-	0	ID=SINVm1_gene_02182-mRNA-1-R1-1-A1-E13;Parent=SINVm1_gene_02182-mRNA-1-R1-1-A1
SCAFFOLD00008	genBlast	CDS	3797515	3797849	.	-	2	ID=SINVm1_gene_02182-mRNA-1-R1-1-A1-E14;Parent=SINVm1_gene_02182-mRNA-1-R1-1-A1
SCAFFOLD00008	genBlast	CDS	3796688	3796924	.	-	1	ID=SINVm1_gene_02182-mRNA-1-R1-1-A1-E15;Parent=SINVm1_gene_02182-mRNA-1-R1-1-A1
SCAFFOLD00008	genBlast	CDS	3796316	3796610	.	-	0	ID=SINVm1_gene_02182-mRNA-1-R1-1-A1-E16;Parent=SINVm1_gene_02182-mRNA-1-R1-1-A1
SCAFFOLD00008	genBlast	CDS	3796042	3796237	.	-	2	ID=SINVm1_gene_02182-mRNA-1-R1-1-A1-E17;Parent=SINVm1_gene_02182-mRNA-1-R1-1-A1
SCAFFOLD00008	genBlast	CDS	3795605	3795967	.	-	2	ID=SINVm1_gene_02182-mRNA-1-R1-1-A1-E18;Parent=SINVm1_gene_02182-mRNA-1-R1-1-A1
SCAFFOLD00008	genBlast	CDS	3795437	3795514	.	-	0	ID=SINVm1_gene_02182-mRNA-1-R1-1-A1-E19;Parent=SINVm1_gene_02182-mRNA-1-R1-1-A1
SCAFFOLD00008	genBlast	CDS	3794883	3795050	.	-	0	ID=SINVm1_gene_02182-mRNA-1-R1-1-A1-E20;Parent=SINVm1_gene_02182-mRNA-1-R1-1-A1
SCAFFOLD00008	genBlast	mRNA	3805421	3808440	72.3503	+	.	ID=SINVm1_gene_02106-mRNA-1-R1-1-A1;Name=SINVm1_gene_02106-mRNA-1
SCAFFOLD00008	genBlast	CDS	3805421	3805465	.	+	0	ID=SINVm1_gene_02106-mRNA-1-R1-1-A1-E1;Parent=SINVm1_gene_02106-mRNA-1-R1-1-A1
SCAFFOLD00008	genBlast	CDS	3805578	3805740	.	+	0	ID=SINVm1_gene_02106-mRNA-1-R1-1-A1-E2;Parent=SINVm1_gene_02106-mRNA-1-R1-1-A1
SCAFFOLD00008	genBlast	CDS	3807008	3807228	.	+	2	ID=SINVm1_gene_02106-mRNA-1-R1-1-A1-E3;Parent=SINVm1_gene_02106-mRNA-1-R1-1-A1
SCAFFOLD00008	genBlast	CDS	3807305	3807508	.	+	1	ID=SINVm1_gene_02106-mRNA-1-R1-1-A1-E4;Parent=SINVm1_gene_02106-mRNA-1-R1-1-A1
SCAFFOLD00008	genBlast	CDS	3808129	3808440	.	+	0	ID=SINVm1_gene_02106-mRNA-1-R1-1-A1-E5;Parent=SINVm1_gene_02106-mRNA-1-R1-1-A1
SCAFFOLD00008	genBlast	mRNA	3812247	3814737	99.5223	-	.	ID=SINVm1_gene_02183-mRNA-1-R1-1-A1;Name=SINVm1_gene_02183-mRNA-1
SCAFFOLD00008	genBlast	CDS	3814518	3814737	.	-	0	ID=SINVm1_gene_02183-mRNA-1-R1-1-A1-E1;Parent=SINVm1_gene_02183-mRNA-1-R1-1-A1
SCAFFOLD00008	genBlast	CDS	3814219	3814392	.	-	2	ID=SINVm1_gene_02183-mRNA-1-R1-1-A1-E2;Parent=SINVm1_gene_02183-mRNA-1-R1-1-A1
SCAFFOLD00008	genBlast	CDS	3814091	3814182	.	-	0	ID=SINVm1_gene_02183-mRNA-1-R1-1-A1-E3;Parent=SINVm1_gene_02183-mRNA-1-R1-1-A1
SCAFFOLD00008	genBlast	CDS	3813231	3813788	.	-	1	ID=SINVm1_gene_02183-mRNA-1-R1-1-A1-E4;Parent=SINVm1_gene_02183-mRNA-1-R1-1-A1
SCAFFOLD00008	genBlast	CDS	3812335	3812486	.	-	0	ID=SINVm1_gene_02183-mRNA-1-R1-1-A1-E5;Parent=SINVm1_gene_02183-mRNA-1-R1-1-A1
SCAFFOLD00008	genBlast	CDS	3812247	3812307	.	-	1	ID=SINVm1_gene_02183-mRNA-1-R1-1-A1-E6;Parent=SINVm1_gene_02183-mRNA-1-R1-1-A1
SCAFFOLD00008	genBlast	mRNA	3814975	3821686	62.8023	+	.	ID=SINVm1_gene_02107-mRNA-1-R1-1-A1;Name=SINVm1_gene_02107-mRNA-1
SCAFFOLD00008	genBlast	CDS	3814975	3815023	.	+	0	ID=SINVm1_gene_02107-mRNA-1-R1-1-A1-E1;Parent=SINVm1_gene_02107-mRNA-1-R1-1-A1
SCAFFOLD00008	genBlast	CDS	3817482	3817594	.	+	2	ID=SINVm1_gene_02107-mRNA-1-R1-1-A1-E2;Parent=SINVm1_gene_02107-mRNA-1-R1-1-A1
SCAFFOLD00008	genBlast	CDS	3819797	3819887	.	+	1	ID=SINVm1_gene_02107-mRNA-1-R1-1-A1-E3;Parent=SINVm1_gene_02107-mRNA-1-R1-1-A1
SCAFFOLD00008	genBlast	CDS	3820283	3820477	.	+	2	ID=SINVm1_gene_02107-mRNA-1-R1-1-A1-E4;Parent=SINVm1_gene_02107-mRNA-1-R1-1-A1
SCAFFOLD00008	genBlast	CDS	3820957	3821023	.	+	0	ID=SINVm1_gene_02107-mRNA-1-R1-1-A1-E5;Parent=SINVm1_gene_02107-mRNA-1-R1-1-A1
SCAFFOLD00008	genBlast	CDS	3821181	3821307	.	+	2	ID=SINVm1_gene_02107-mRNA-1-R1-1-A1-E6;Parent=SINVm1_gene_02107-mRNA-1-R1-1-A1
SCAFFOLD00008	genBlast	CDS	3821381	3821686	.	+	2	ID=SINVm1_gene_02107-mRNA-1-R1-1-A1-E7;Parent=SINVm1_gene_02107-mRNA-1-R1-1-A1
SCAFFOLD00008	genBlast	mRNA	3834964	3835916	17.75	+	.	ID=SINVm1_gene_11257-mRNA-1-R1-1-A1;Name=SINVm1_gene_11257-mRNA-1
SCAFFOLD00008	genBlast	CDS	3834964	3834995	.	+	0	ID=SINVm1_gene_11257-mRNA-1-R1-1-A1-E1;Parent=SINVm1_gene_11257-mRNA-1-R1-1-A1
SCAFFOLD00008	genBlast	CDS	3835011	3835054	.	+	1	ID=SINVm1_gene_11257-mRNA-1-R1-1-A1-E2;Parent=SINVm1_gene_11257-mRNA-1-R1-1-A1
SCAFFOLD00008	genBlast	CDS	3835762	3835916	.	+	1	ID=SINVm1_gene_11257-mRNA-1-R1-1-A1-E3;Parent=SINVm1_gene_11257-mRNA-1-R1-1-A1
SCAFFOLD00008	genBlast	mRNA	3839301	3845659	327.395	+	.	ID=SINVm1_gene_13986-mRNA-1-R1-1-A1;Name=SINVm1_gene_13986-mRNA-1
SCAFFOLD00008	genBlast	CDS	3839301	3839340	.	+	0	ID=SINVm1_gene_13986-mRNA-1-R1-1-A1-E1;Parent=SINVm1_gene_13986-mRNA-1-R1-1-A1
SCAFFOLD00008	genBlast	CDS	3839410	3839624	.	+	2	ID=SINVm1_gene_13986-mRNA-1-R1-1-A1-E2;Parent=SINVm1_gene_13986-mRNA-1-R1-1-A1
SCAFFOLD00008	genBlast	CDS	3839879	3840123	.	+	1	ID=SINVm1_gene_13986-mRNA-1-R1-1-A1-E3;Parent=SINVm1_gene_13986-mRNA-1-R1-1-A1
SCAFFOLD00008	genBlast	CDS	3840963	3841134	.	+	1	ID=SINVm1_gene_13986-mRNA-1-R1-1-A1-E4;Parent=SINVm1_gene_13986-mRNA-1-R1-1-A1
SCAFFOLD00008	genBlast	CDS	3841245	3841486	.	+	2	ID=SINVm1_gene_13986-mRNA-1-R1-1-A1-E5;Parent=SINVm1_gene_13986-mRNA-1-R1-1-A1
SCAFFOLD00008	genBlast	CDS	3842056	3842891	.	+	1	ID=SINVm1_gene_13986-mRNA-1-R1-1-A1-E6;Parent=SINVm1_gene_13986-mRNA-1-R1-1-A1
SCAFFOLD00008	genBlast	CDS	3842922	3843108	.	+	1	ID=SINVm1_gene_13986-mRNA-1-R1-1-A1-E7;Parent=SINVm1_gene_13986-mRNA-1-R1-1-A1
SCAFFOLD00008	genBlast	CDS	3843151	3843285	.	+	2	ID=SINVm1_gene_13986-mRNA-1-R1-1-A1-E8;Parent=SINVm1_gene_13986-mRNA-1-R1-1-A1
SCAFFOLD00008	genBlast	CDS	3843313	3843821	.	+	0	ID=SINVm1_gene_13986-mRNA-1-R1-1-A1-E9;Parent=SINVm1_gene_13986-mRNA-1-R1-1-A1
SCAFFOLD00008	genBlast	CDS	3843840	3844000	.	+	1	ID=SINVm1_gene_13986-mRNA-1-R1-1-A1-E10;Parent=SINVm1_gene_13986-mRNA-1-R1-1-A1
SCAFFOLD00008	genBlast	CDS	3844040	3845335	.	+	1	ID=SINVm1_gene_13986-mRNA-1-R1-1-A1-E11;Parent=SINVm1_gene_13986-mRNA-1-R1-1-A1
SCAFFOLD00008	genBlast	CDS	3845363	3845577	.	+	0	ID=SINVm1_gene_13986-mRNA-1-R1-1-A1-E12;Parent=SINVm1_gene_13986-mRNA-1-R1-1-A1
SCAFFOLD00008	genBlast	CDS	3845623	3845659	.	+	1	ID=SINVm1_gene_13986-mRNA-1-R1-1-A1-E13;Parent=SINVm1_gene_13986-mRNA-1-R1-1-A1
SCAFFOLD00008	genBlast	mRNA	3846868	3847374	42	-	.	ID=SINVm1_gene_02184-mRNA-1-R1-1-A1;Name=SINVm1_gene_02184-mRNA-1
SCAFFOLD00008	genBlast	CDS	3846868	3847374	.	-	0	ID=SINVm1_gene_02184-mRNA-1-R1-1-A1-E1;Parent=SINVm1_gene_02184-mRNA-1-R1-1-A1
SCAFFOLD00008	genBlast	mRNA	3865200	3891668	658.12	+	.	ID=SINVm1_gene_02187-mRNA-1-R1-1-A1;Name=SINVm1_gene_02187-mRNA-1
SCAFFOLD00008	genBlast	CDS	3865200	3865301	.	+	0	ID=SINVm1_gene_02187-mRNA-1-R1-1-A1-E1;Parent=SINVm1_gene_02187-mRNA-1-R1-1-A1
SCAFFOLD00008	genBlast	CDS	3865373	3867009	.	+	0	ID=SINVm1_gene_02187-mRNA-1-R1-1-A1-E2;Parent=SINVm1_gene_02187-mRNA-1-R1-1-A1
SCAFFOLD00008	genBlast	CDS	3867028	3867127	.	+	1	ID=SINVm1_gene_02187-mRNA-1-R1-1-A1-E3;Parent=SINVm1_gene_02187-mRNA-1-R1-1-A1
SCAFFOLD00008	genBlast	CDS	3867202	3867433	.	+	2	ID=SINVm1_gene_02187-mRNA-1-R1-1-A1-E4;Parent=SINVm1_gene_02187-mRNA-1-R1-1-A1
SCAFFOLD00008	genBlast	CDS	3867842	3868341	.	+	2	ID=SINVm1_gene_02187-mRNA-1-R1-1-A1-E5;Parent=SINVm1_gene_02187-mRNA-1-R1-1-A1
SCAFFOLD00008	genBlast	CDS	3869369	3869473	.	+	1	ID=SINVm1_gene_02187-mRNA-1-R1-1-A1-E6;Parent=SINVm1_gene_02187-mRNA-1-R1-1-A1
SCAFFOLD00008	genBlast	CDS	3869504	3870295	.	+	0	ID=SINVm1_gene_02187-mRNA-1-R1-1-A1-E7;Parent=SINVm1_gene_02187-mRNA-1-R1-1-A1
SCAFFOLD00008	genBlast	CDS	3870347	3870740	.	+	0	ID=SINVm1_gene_02187-mRNA-1-R1-1-A1-E8;Parent=SINVm1_gene_02187-mRNA-1-R1-1-A1
SCAFFOLD00008	genBlast	CDS	3870783	3870874	.	+	2	ID=SINVm1_gene_02187-mRNA-1-R1-1-A1-E9;Parent=SINVm1_gene_02187-mRNA-1-R1-1-A1
SCAFFOLD00008	genBlast	CDS	3870905	3870957	.	+	1	ID=SINVm1_gene_02187-mRNA-1-R1-1-A1-E10;Parent=SINVm1_gene_02187-mRNA-1-R1-1-A1
SCAFFOLD00008	genBlast	CDS	3871204	3871334	.	+	1	ID=SINVm1_gene_02187-mRNA-1-R1-1-A1-E11;Parent=SINVm1_gene_02187-mRNA-1-R1-1-A1
SCAFFOLD00008	genBlast	CDS	3872113	3872279	.	+	1	ID=SINVm1_gene_02187-mRNA-1-R1-1-A1-E12;Parent=SINVm1_gene_02187-mRNA-1-R1-1-A1
SCAFFOLD00008	genBlast	CDS	3872342	3872492	.	+	1	ID=SINVm1_gene_02187-mRNA-1-R1-1-A1-E13;Parent=SINVm1_gene_02187-mRNA-1-R1-1-A1
SCAFFOLD00008	genBlast	CDS	3872520	3873713	.	+	2	ID=SINVm1_gene_02187-mRNA-1-R1-1-A1-E14;Parent=SINVm1_gene_02187-mRNA-1-R1-1-A1
SCAFFOLD00008	genBlast	CDS	3873747	3873997	.	+	0	ID=SINVm1_gene_02187-mRNA-1-R1-1-A1-E15;Parent=SINVm1_gene_02187-mRNA-1-R1-1-A1
SCAFFOLD00008	genBlast	CDS	3874022	3875450	.	+	1	ID=SINVm1_gene_02187-mRNA-1-R1-1-A1-E16;Parent=SINVm1_gene_02187-mRNA-1-R1-1-A1
SCAFFOLD00008	genBlast	CDS	3875475	3876033	.	+	2	ID=SINVm1_gene_02187-mRNA-1-R1-1-A1-E17;Parent=SINVm1_gene_02187-mRNA-1-R1-1-A1
SCAFFOLD00008	genBlast	CDS	3876070	3876179	.	+	2	ID=SINVm1_gene_02187-mRNA-1-R1-1-A1-E18;Parent=SINVm1_gene_02187-mRNA-1-R1-1-A1
SCAFFOLD00008	genBlast	CDS	3890968	3891668	.	+	1	ID=SINVm1_gene_02187-mRNA-1-R1-1-A1-E19;Parent=SINVm1_gene_02187-mRNA-1-R1-1-A1
SCAFFOLD00008	genBlast	mRNA	3899633	3907247	73.537	-	.	ID=SINVm1_gene_11258-mRNA-1-R1-1-A1;Name=SINVm1_gene_11258-mRNA-1
SCAFFOLD00008	genBlast	CDS	3907200	3907247	.	-	0	ID=SINVm1_gene_11258-mRNA-1-R1-1-A1-E1;Parent=SINVm1_gene_11258-mRNA-1-R1-1-A1
SCAFFOLD00008	genBlast	CDS	3904267	3904459	.	-	0	ID=SINVm1_gene_11258-mRNA-1-R1-1-A1-E2;Parent=SINVm1_gene_11258-mRNA-1-R1-1-A1
SCAFFOLD00008	genBlast	CDS	3902157	3902224	.	-	2	ID=SINVm1_gene_11258-mRNA-1-R1-1-A1-E3;Parent=SINVm1_gene_11258-mRNA-1-R1-1-A1
SCAFFOLD00008	genBlast	CDS	3901891	3902027	.	-	1	ID=SINVm1_gene_11258-mRNA-1-R1-1-A1-E4;Parent=SINVm1_gene_11258-mRNA-1-R1-1-A1
SCAFFOLD00008	genBlast	CDS	3901479	3901814	.	-	1	ID=SINVm1_gene_11258-mRNA-1-R1-1-A1-E5;Parent=SINVm1_gene_11258-mRNA-1-R1-1-A1
SCAFFOLD00008	genBlast	CDS	3899633	3899948	.	-	0	ID=SINVm1_gene_11258-mRNA-1-R1-1-A1-E6;Parent=SINVm1_gene_11258-mRNA-1-R1-1-A1
SCAFFOLD00008	genBlast	mRNA	3911163	3918850	157.221	+	.	ID=SINVm1_gene_02108-mRNA-1-R1-1-A1;Name=SINVm1_gene_02108-mRNA-1
SCAFFOLD00008	genBlast	CDS	3911163	3911264	.	+	0	ID=SINVm1_gene_02108-mRNA-1-R1-1-A1-E1;Parent=SINVm1_gene_02108-mRNA-1-R1-1-A1
SCAFFOLD00008	genBlast	CDS	3913992	3914264	.	+	0	ID=SINVm1_gene_02108-mRNA-1-R1-1-A1-E2;Parent=SINVm1_gene_02108-mRNA-1-R1-1-A1
SCAFFOLD00008	genBlast	CDS	3914339	3915121	.	+	0	ID=SINVm1_gene_02108-mRNA-1-R1-1-A1-E3;Parent=SINVm1_gene_02108-mRNA-1-R1-1-A1
SCAFFOLD00008	genBlast	CDS	3915248	3915464	.	+	0	ID=SINVm1_gene_02108-mRNA-1-R1-1-A1-E4;Parent=SINVm1_gene_02108-mRNA-1-R1-1-A1
SCAFFOLD00008	genBlast	CDS	3915574	3915662	.	+	2	ID=SINVm1_gene_02108-mRNA-1-R1-1-A1-E5;Parent=SINVm1_gene_02108-mRNA-1-R1-1-A1
SCAFFOLD00008	genBlast	CDS	3916496	3916744	.	+	1	ID=SINVm1_gene_02108-mRNA-1-R1-1-A1-E6;Parent=SINVm1_gene_02108-mRNA-1-R1-1-A1
SCAFFOLD00008	genBlast	CDS	3916854	3917011	.	+	0	ID=SINVm1_gene_02108-mRNA-1-R1-1-A1-E7;Parent=SINVm1_gene_02108-mRNA-1-R1-1-A1
SCAFFOLD00008	genBlast	CDS	3917118	3917268	.	+	1	ID=SINVm1_gene_02108-mRNA-1-R1-1-A1-E8;Parent=SINVm1_gene_02108-mRNA-1-R1-1-A1
SCAFFOLD00008	genBlast	CDS	3918504	3918673	.	+	2	ID=SINVm1_gene_02108-mRNA-1-R1-1-A1-E9;Parent=SINVm1_gene_02108-mRNA-1-R1-1-A1
SCAFFOLD00008	genBlast	CDS	3918745	3918850	.	+	1	ID=SINVm1_gene_02108-mRNA-1-R1-1-A1-E10;Parent=SINVm1_gene_02108-mRNA-1-R1-1-A1
SCAFFOLD00028	genBlast	mRNA	10259	11126	4.59047	-	.	ID=SINVm1_gene_13698-mRNA-1-R10-10-A1;Name=SINVm1_gene_13698-mRNA-1
SCAFFOLD00028	genBlast	CDS	11049	11126	.	-	0	ID=SINVm1_gene_13698-mRNA-1-R10-10-A1-E1;Parent=SINVm1_gene_13698-mRNA-1-R10-10-A1
SCAFFOLD00028	genBlast	CDS	10750	10942	.	-	0	ID=SINVm1_gene_13698-mRNA-1-R10-10-A1-E2;Parent=SINVm1_gene_13698-mRNA-1-R10-10-A1
SCAFFOLD00028	genBlast	CDS	10369	10488	.	-	2	ID=SINVm1_gene_13698-mRNA-1-R10-10-A1-E3;Parent=SINVm1_gene_13698-mRNA-1-R10-10-A1
SCAFFOLD00028	genBlast	CDS	10259	10344	.	-	0	ID=SINVm1_gene_13698-mRNA-1-R10-10-A1-E4;Parent=SINVm1_gene_13698-mRNA-1-R10-10-A1
SCAFFOLD00028	genBlast	mRNA	12311	15721	42.2647	-	.	ID=SiOr161-R1-1-A1;Name=SiOr161
SCAFFOLD00028	genBlast	CDS	15605	15721	.	-	0	ID=SiOr161-R1-1-A1-E1;Parent=SiOr161-R1-1-A1
SCAFFOLD00028	genBlast	CDS	15404	15521	.	-	0	ID=SiOr161-R1-1-A1-E2;Parent=SiOr161-R1-1-A1
SCAFFOLD00028	genBlast	CDS	14863	15091	.	-	2	ID=SiOr161-R1-1-A1-E3;Parent=SiOr161-R1-1-A1
SCAFFOLD00028	genBlast	CDS	14553	14697	.	-	2	ID=SiOr161-R1-1-A1-E4;Parent=SiOr161-R1-1-A1
SCAFFOLD00028	genBlast	CDS	12827	12963	.	-	2	ID=SiOr161-R1-1-A1-E5;Parent=SiOr161-R1-1-A1
SCAFFOLD00028	genBlast	CDS	12541	12673	.	-	1	ID=SiOr161-R1-1-A1-E6;Parent=SiOr161-R1-1-A1
SCAFFOLD00028	genBlast	CDS	12311	12364	.	-	2	ID=SiOr161-R1-1-A1-E7;Parent=SiOr161-R1-1-A1
SCAFFOLD00028	genBlast	mRNA	22502	31857	7.77261	-	.	ID=SiOr161-R9-9-A1;Name=SiOr161
SCAFFOLD00028	genBlast	CDS	31753	31857	.	-	0	ID=SiOr161-R9-9-A1-E1;Parent=SiOr161-R9-9-A1
SCAFFOLD00028	genBlast	CDS	31552	31669	.	-	0	ID=SiOr161-R9-9-A1-E2;Parent=SiOr161-R9-9-A1
SCAFFOLD00028	genBlast	CDS	31011	31239	.	-	2	ID=SiOr161-R9-9-A1-E3;Parent=SiOr161-R9-9-A1
SCAFFOLD00028	genBlast	CDS	30699	30843	.	-	2	ID=SiOr161-R9-9-A1-E4;Parent=SiOr161-R9-9-A1
SCAFFOLD00028	genBlast	CDS	22502	22627	.	-	2	ID=SiOr161-R9-9-A1-E5;Parent=SiOr161-R9-9-A1
SCAFFOLD00028	genBlast	mRNA	36984	39117	45.454	-	.	ID=SiOr162-R1-1-A1;Name=SiOr162
SCAFFOLD00028	genBlast	CDS	38974	39117	.	-	0	ID=SiOr162-R1-1-A1-E1;Parent=SiOr162-R1-1-A1
SCAFFOLD00028	genBlast	CDS	38303	38422	.	-	0	ID=SiOr162-R1-1-A1-E2;Parent=SiOr162-R1-1-A1
SCAFFOLD00028	genBlast	CDS	38068	38185	.	-	0	ID=SiOr162-R1-1-A1-E3;Parent=SiOr162-R1-1-A1
SCAFFOLD00028	genBlast	CDS	37552	37813	.	-	2	ID=SiOr162-R1-1-A1-E4;Parent=SiOr162-R1-1-A1
SCAFFOLD00028	genBlast	CDS	37304	37367	.	-	2	ID=SiOr162-R1-1-A1-E5;Parent=SiOr162-R1-1-A1
SCAFFOLD00028	genBlast	CDS	37218	37285	.	-	2	ID=SiOr162-R1-1-A1-E6;Parent=SiOr162-R1-1-A1
SCAFFOLD00028	genBlast	CDS	37091	37125	.	-	1	ID=SiOr162-R1-1-A1-E7;Parent=SiOr162-R1-1-A1
SCAFFOLD00028	genBlast	CDS	36984	37069	.	-	1	ID=SiOr162-R1-1-A1-E8;Parent=SiOr162-R1-1-A1
SCAFFOLD00028	genBlast	mRNA	42515	46782	7.39931	-	.	ID=SINVm1_gene_13698-mRNA-1-R6-6-A1;Name=SINVm1_gene_13698-mRNA-1
SCAFFOLD00028	genBlast	CDS	46694	46782	.	-	0	ID=SINVm1_gene_13698-mRNA-1-R6-6-A1-E1;Parent=SINVm1_gene_13698-mRNA-1-R6-6-A1
SCAFFOLD00028	genBlast	CDS	42755	42880	.	-	1	ID=SINVm1_gene_13698-mRNA-1-R6-6-A1-E2;Parent=SINVm1_gene_13698-mRNA-1-R6-6-A1
SCAFFOLD00028	genBlast	CDS	42515	42557	.	-	0	ID=SINVm1_gene_13698-mRNA-1-R6-6-A1-E3;Parent=SINVm1_gene_13698-mRNA-1-R6-6-A1
SCAFFOLD00028	genBlast	mRNA	49562	52821	62.1086	-	.	ID=SiOr163-R1-1-A1;Name=SiOr163
SCAFFOLD00028	genBlast	CDS	52678	52821	.	-	0	ID=SiOr163-R1-1-A1-E1;Parent=SiOr163-R1-1-A1
SCAFFOLD00028	genBlast	CDS	51821	51940	.	-	0	ID=SiOr163-R1-1-A1-E2;Parent=SiOr163-R1-1-A1
SCAFFOLD00028	genBlast	CDS	51586	51703	.	-	0	ID=SiOr163-R1-1-A1-E3;Parent=SiOr163-R1-1-A1
SCAFFOLD00028	genBlast	CDS	51065	51326	.	-	2	ID=SiOr163-R1-1-A1-E4;Parent=SiOr163-R1-1-A1
SCAFFOLD00028	genBlast	CDS	50733	50874	.	-	2	ID=SiOr163-R1-1-A1-E5;Parent=SiOr163-R1-1-A1
SCAFFOLD00028	genBlast	CDS	50083	50219	.	-	2	ID=SiOr163-R1-1-A1-E6;Parent=SiOr163-R1-1-A1
SCAFFOLD00028	genBlast	CDS	49562	49709	.	-	1	ID=SiOr163-R1-1-A1-E7;Parent=SiOr163-R1-1-A1
SCAFFOLD00028	genBlast	mRNA	54418	60201	180.619	-	.	ID=SINVm1_gene_04146-mRNA-1-R1-1-A1;Name=SINVm1_gene_04146-mRNA-1
SCAFFOLD00028	genBlast	CDS	60087	60201	.	-	0	ID=SINVm1_gene_04146-mRNA-1-R1-1-A1-E1;Parent=SINVm1_gene_04146-mRNA-1-R1-1-A1
SCAFFOLD00028	genBlast	CDS	59925	60065	.	-	2	ID=SINVm1_gene_04146-mRNA-1-R1-1-A1-E2;Parent=SINVm1_gene_04146-mRNA-1-R1-1-A1
SCAFFOLD00028	genBlast	CDS	59487	59832	.	-	0	ID=SINVm1_gene_04146-mRNA-1-R1-1-A1-E3;Parent=SINVm1_gene_04146-mRNA-1-R1-1-A1
SCAFFOLD00028	genBlast	CDS	59269	59402	.	-	2	ID=SINVm1_gene_04146-mRNA-1-R1-1-A1-E4;Parent=SINVm1_gene_04146-mRNA-1-R1-1-A1
SCAFFOLD00028	genBlast	CDS	59059	59194	.	-	1	ID=SINVm1_gene_04146-mRNA-1-R1-1-A1-E5;Parent=SINVm1_gene_04146-mRNA-1-R1-1-A1
SCAFFOLD00028	genBlast	CDS	58759	58921	.	-	2	ID=SINVm1_gene_04146-mRNA-1-R1-1-A1-E6;Parent=SINVm1_gene_04146-mRNA-1-R1-1-A1
SCAFFOLD00028	genBlast	CDS	58368	58668	.	-	2	ID=SINVm1_gene_04146-mRNA-1-R1-1-A1-E7;Parent=SINVm1_gene_04146-mRNA-1-R1-1-A1
SCAFFOLD00028	genBlast	CDS	58064	58213	.	-	2	ID=SINVm1_gene_04146-mRNA-1-R1-1-A1-E8;Parent=SINVm1_gene_04146-mRNA-1-R1-1-A1
SCAFFOLD00028	genBlast	CDS	57806	57988	.	-	0	ID=SINVm1_gene_04146-mRNA-1-R1-1-A1-E9;Parent=SINVm1_gene_04146-mRNA-1-R1-1-A1
SCAFFOLD00028	genBlast	CDS	57580	57696	.	-	0	ID=SINVm1_gene_04146-mRNA-1-R1-1-A1-E10;Parent=SINVm1_gene_04146-mRNA-1-R1-1-A1
SCAFFOLD00028	genBlast	CDS	56356	56422	.	-	0	ID=SINVm1_gene_04146-mRNA-1-R1-1-A1-E11;Parent=SINVm1_gene_04146-mRNA-1-R1-1-A1
SCAFFOLD00028	genBlast	CDS	56221	56328	.	-	2	ID=SINVm1_gene_04146-mRNA-1-R1-1-A1-E12;Parent=SINVm1_gene_04146-mRNA-1-R1-1-A1
SCAFFOLD00028	genBlast	CDS	56173	56205	.	-	0	ID=SINVm1_gene_04146-mRNA-1-R1-1-A1-E13;Parent=SINVm1_gene_04146-mRNA-1-R1-1-A1
SCAFFOLD00028	genBlast	CDS	55675	56001	.	-	0	ID=SINVm1_gene_04146-mRNA-1-R1-1-A1-E14;Parent=SINVm1_gene_04146-mRNA-1-R1-1-A1
SCAFFOLD00028	genBlast	CDS	55158	55316	.	-	0	ID=SINVm1_gene_04146-mRNA-1-R1-1-A1-E15;Parent=SINVm1_gene_04146-mRNA-1-R1-1-A1
SCAFFOLD00028	genBlast	CDS	54820	54925	.	-	0	ID=SINVm1_gene_04146-mRNA-1-R1-1-A1-E16;Parent=SINVm1_gene_04146-mRNA-1-R1-1-A1
SCAFFOLD00028	genBlast	CDS	54418	54786	.	-	2	ID=SINVm1_gene_04146-mRNA-1-R1-1-A1-E17;Parent=SINVm1_gene_04146-mRNA-1-R1-1-A1
SCAFFOLD00028	genBlast	mRNA	63405	65499	120.191	-	.	ID=SINVm1_gene_04184-mRNA-2-R1-1-A1;Name=SINVm1_gene_04184-mRNA-2
SCAFFOLD00028	genBlast	CDS	65337	65499	.	-	0	ID=SINVm1_gene_04184-mRNA-2-R1-1-A1-E1;Parent=SINVm1_gene_04184-mRNA-2-R1-1-A1
SCAFFOLD00028	genBlast	CDS	64978	65130	.	-	2	ID=SINVm1_gene_04184-mRNA-2-R1-1-A1-E2;Parent=SINVm1_gene_04184-mRNA-2-R1-1-A1
SCAFFOLD00028	genBlast	CDS	64653	64892	.	-	0	ID=SINVm1_gene_04184-mRNA-2-R1-1-A1-E3;Parent=SINVm1_gene_04184-mRNA-2-R1-1-A1
SCAFFOLD00028	genBlast	CDS	63694	64440	.	-	0	ID=SINVm1_gene_04184-mRNA-2-R1-1-A1-E4;Parent=SINVm1_gene_04184-mRNA-2-R1-1-A1
SCAFFOLD00028	genBlast	CDS	63405	63595	.	-	0	ID=SINVm1_gene_04184-mRNA-2-R1-1-A1-E5;Parent=SINVm1_gene_04184-mRNA-2-R1-1-A1
SCAFFOLD00028	genBlast	mRNA	66362	72674	109.545	-	.	ID=SINVm1_gene_04184-mRNA-1-R1-1-A1;Name=SINVm1_gene_04184-mRNA-1
SCAFFOLD00028	genBlast	CDS	72470	72674	.	-	0	ID=SINVm1_gene_04184-mRNA-1-R1-1-A1-E1;Parent=SINVm1_gene_04184-mRNA-1-R1-1-A1
SCAFFOLD00028	genBlast	CDS	68326	68478	.	-	2	ID=SINVm1_gene_04184-mRNA-1-R1-1-A1-E2;Parent=SINVm1_gene_04184-mRNA-1-R1-1-A1
SCAFFOLD00028	genBlast	CDS	67676	67915	.	-	0	ID=SINVm1_gene_04184-mRNA-1-R1-1-A1-E3;Parent=SINVm1_gene_04184-mRNA-1-R1-1-A1
SCAFFOLD00028	genBlast	CDS	67194	67598	.	-	0	ID=SINVm1_gene_04184-mRNA-1-R1-1-A1-E4;Parent=SINVm1_gene_04184-mRNA-1-R1-1-A1
SCAFFOLD00028	genBlast	CDS	66852	67122	.	-	0	ID=SINVm1_gene_04184-mRNA-1-R1-1-A1-E5;Parent=SINVm1_gene_04184-mRNA-1-R1-1-A1
SCAFFOLD00028	genBlast	CDS	66362	66524	.	-	2	ID=SINVm1_gene_04184-mRNA-1-R1-1-A1-E6;Parent=SINVm1_gene_04184-mRNA-1-R1-1-A1
SCAFFOLD00028	genBlast	mRNA	74286	95567	472.418	+	.	ID=SINVm1_gene_04149-mRNA-1-R1-1-A1;Name=SINVm1_gene_04149-mRNA-1
SCAFFOLD00028	genBlast	CDS	74286	74373	.	+	0	ID=SINVm1_gene_04149-mRNA-1-R1-1-A1-E1;Parent=SINVm1_gene_04149-mRNA-1-R1-1-A1
SCAFFOLD00028	genBlast	CDS	75811	76277	.	+	2	ID=SINVm1_gene_04149-mRNA-1-R1-1-A1-E2;Parent=SINVm1_gene_04149-mRNA-1-R1-1-A1
SCAFFOLD00028	genBlast	CDS	76410	77075	.	+	1	ID=SINVm1_gene_04149-mRNA-1-R1-1-A1-E3;Parent=SINVm1_gene_04149-mRNA-1-R1-1-A1
SCAFFOLD00028	genBlast	CDS	77225	77458	.	+	0	ID=SINVm1_gene_04149-mRNA-1-R1-1-A1-E4;Parent=SINVm1_gene_04149-mRNA-1-R1-1-A1
SCAFFOLD00028	genBlast	CDS	79208	79429	.	+	0	ID=SINVm1_gene_04149-mRNA-1-R1-1-A1-E5;Parent=SINVm1_gene_04149-mRNA-1-R1-1-A1
SCAFFOLD00028	genBlast	CDS	79497	79687	.	+	0	ID=SINVm1_gene_04149-mRNA-1-R1-1-A1-E6;Parent=SINVm1_gene_04149-mRNA-1-R1-1-A1
SCAFFOLD00028	genBlast	CDS	79810	80012	.	+	1	ID=SINVm1_gene_04149-mRNA-1-R1-1-A1-E7;Parent=SINVm1_gene_04149-mRNA-1-R1-1-A1
SCAFFOLD00028	genBlast	CDS	80093	80532	.	+	1	ID=SINVm1_gene_04149-mRNA-1-R1-1-A1-E8;Parent=SINVm1_gene_04149-mRNA-1-R1-1-A1
SCAFFOLD00028	genBlast	CDS	80616	80877	.	+	1	ID=SINVm1_gene_04149-mRNA-1-R1-1-A1-E9;Parent=SINVm1_gene_04149-mRNA-1-R1-1-A1
SCAFFOLD00028	genBlast	CDS	80973	81135	.	+	2	ID=SINVm1_gene_04149-mRNA-1-R1-1-A1-E10;Parent=SINVm1_gene_04149-mRNA-1-R1-1-A1
SCAFFOLD00028	genBlast	CDS	81202	81607	.	+	2	ID=SINVm1_gene_04149-mRNA-1-R1-1-A1-E11;Parent=SINVm1_gene_04149-mRNA-1-R1-1-A1
SCAFFOLD00028	genBlast	CDS	81767	81984	.	+	2	ID=SINVm1_gene_04149-mRNA-1-R1-1-A1-E12;Parent=SINVm1_gene_04149-mRNA-1-R1-1-A1
SCAFFOLD00028	genBlast	CDS	91114	91204	.	+	1	ID=SINVm1_gene_04149-mRNA-1-R1-1-A1-E13;Parent=SINVm1_gene_04149-mRNA-1-R1-1-A1
SCAFFOLD00028	genBlast	CDS	91268	91489	.	+	2	ID=SINVm1_gene_04149-mRNA-1-R1-1-A1-E14;Parent=SINVm1_gene_04149-mRNA-1-R1-1-A1
SCAFFOLD00028	genBlast	CDS	91602	91869	.	+	0	ID=SINVm1_gene_04149-mRNA-1-R1-1-A1-E15;Parent=SINVm1_gene_04149-mRNA-1-R1-1-A1
SCAFFOLD00028	genBlast	CDS	92047	92396	.	+	2	ID=SINVm1_gene_04149-mRNA-1-R1-1-A1-E16;Parent=SINVm1_gene_04149-mRNA-1-R1-1-A1
SCAFFOLD00028	genBlast	CDS	92587	92800	.	+	1	ID=SINVm1_gene_04149-mRNA-1-R1-1-A1-E17;Parent=SINVm1_gene_04149-mRNA-1-R1-1-A1
SCAFFOLD00028	genBlast	CDS	92906	93061	.	+	2	ID=SINVm1_gene_04149-mRNA-1-R1-1-A1-E18;Parent=SINVm1_gene_04149-mRNA-1-R1-1-A1
SCAFFOLD00028	genBlast	CDS	93080	93207	.	+	0	ID=SINVm1_gene_04149-mRNA-1-R1-1-A1-E19;Parent=SINVm1_gene_04149-mRNA-1-R1-1-A1
SCAFFOLD00028	genBlast	CDS	93309	93513	.	+	1	ID=SINVm1_gene_04149-mRNA-1-R1-1-A1-E20;Parent=SINVm1_gene_04149-mRNA-1-R1-1-A1
SCAFFOLD00028	genBlast	CDS	93736	94267	.	+	2	ID=SINVm1_gene_04149-mRNA-1-R1-1-A1-E21;Parent=SINVm1_gene_04149-mRNA-1-R1-1-A1
SCAFFOLD00028	genBlast	CDS	94289	94925	.	+	2	ID=SINVm1_gene_04149-mRNA-1-R1-1-A1-E22;Parent=SINVm1_gene_04149-mRNA-1-R1-1-A1
SCAFFOLD00028	genBlast	CDS	94941	95567	.	+	2	ID=SINVm1_gene_04149-mRNA-1-R1-1-A1-E23;Parent=SINVm1_gene_04149-mRNA-1-R1-1-A1
SCAFFOLD00028	genBlast	mRNA	97465	98538	21.0853	-	.	ID=SINVm1_gene_04150-mRNA-1-R1-1-A1;Name=SINVm1_gene_04150-mRNA-1
SCAFFOLD00028	genBlast	CDS	98485	98538	.	-	0	ID=SINVm1_gene_04150-mRNA-1-R1-1-A1-E1;Parent=SINVm1_gene_04150-mRNA-1-R1-1-A1
SCAFFOLD00028	genBlast	CDS	97758	97885	.	-	0	ID=SINVm1_gene_04150-mRNA-1-R1-1-A1-E2;Parent=SINVm1_gene_04150-mRNA-1-R1-1-A1
SCAFFOLD00028	genBlast	CDS	97465	97555	.	-	1	ID=SINVm1_gene_04150-mRNA-1-R1-1-A1-E3;Parent=SINVm1_gene_04150-mRNA-1-R1-1-A1
SCAFFOLD00028	genBlast	mRNA	255660	255908	18.25	+	.	ID=SINVm1_gene_14330-mRNA-1-R1-1-A1;Name=SINVm1_gene_14330-mRNA-1
SCAFFOLD00028	genBlast	CDS	255660	255908	.	+	0	ID=SINVm1_gene_14330-mRNA-1-R1-1-A1-E1;Parent=SINVm1_gene_14330-mRNA-1-R1-1-A1
SCAFFOLD00028	genBlast	mRNA	256896	265854	322.045	+	.	ID=SINVm1_gene_11869-mRNA-1-R1-1-A1;Name=SINVm1_gene_11869-mRNA-1
SCAFFOLD00028	genBlast	CDS	256896	257015	.	+	0	ID=SINVm1_gene_11869-mRNA-1-R1-1-A1-E1;Parent=SINVm1_gene_11869-mRNA-1-R1-1-A1
SCAFFOLD00028	genBlast	CDS	257367	257530	.	+	0	ID=SINVm1_gene_11869-mRNA-1-R1-1-A1-E2;Parent=SINVm1_gene_11869-mRNA-1-R1-1-A1
SCAFFOLD00028	genBlast	CDS	259161	259383	.	+	1	ID=SINVm1_gene_11869-mRNA-1-R1-1-A1-E3;Parent=SINVm1_gene_11869-mRNA-1-R1-1-A1
SCAFFOLD00028	genBlast	CDS	260621	260809	.	+	2	ID=SINVm1_gene_11869-mRNA-1-R1-1-A1-E4;Parent=SINVm1_gene_11869-mRNA-1-R1-1-A1
SCAFFOLD00028	genBlast	CDS	261254	261479	.	+	0	ID=SINVm1_gene_11869-mRNA-1-R1-1-A1-E5;Parent=SINVm1_gene_11869-mRNA-1-R1-1-A1
SCAFFOLD00028	genBlast	CDS	261501	261555	.	+	2	ID=SINVm1_gene_11869-mRNA-1-R1-1-A1-E6;Parent=SINVm1_gene_11869-mRNA-1-R1-1-A1
SCAFFOLD00028	genBlast	CDS	261662	261932	.	+	2	ID=SINVm1_gene_11869-mRNA-1-R1-1-A1-E7;Parent=SINVm1_gene_11869-mRNA-1-R1-1-A1
SCAFFOLD00028	genBlast	CDS	262047	262626	.	+	2	ID=SINVm1_gene_11869-mRNA-1-R1-1-A1-E8;Parent=SINVm1_gene_11869-mRNA-1-R1-1-A1
SCAFFOLD00028	genBlast	CDS	262743	262924	.	+	2	ID=SINVm1_gene_11869-mRNA-1-R1-1-A1-E9;Parent=SINVm1_gene_11869-mRNA-1-R1-1-A1
SCAFFOLD00028	genBlast	CDS	263012	264356	.	+	1	ID=SINVm1_gene_11869-mRNA-1-R1-1-A1-E10;Parent=SINVm1_gene_11869-mRNA-1-R1-1-A1
SCAFFOLD00028	genBlast	CDS	264430	264653	.	+	2	ID=SINVm1_gene_11869-mRNA-1-R1-1-A1-E11;Parent=SINVm1_gene_11869-mRNA-1-R1-1-A1
SCAFFOLD00028	genBlast	CDS	264735	264950	.	+	1	ID=SINVm1_gene_11869-mRNA-1-R1-1-A1-E12;Parent=SINVm1_gene_11869-mRNA-1-R1-1-A1
SCAFFOLD00028	genBlast	CDS	265035	265152	.	+	0	ID=SINVm1_gene_11869-mRNA-1-R1-1-A1-E13;Parent=SINVm1_gene_11869-mRNA-1-R1-1-A1
SCAFFOLD00028	genBlast	CDS	265189	265377	.	+	2	ID=SINVm1_gene_11869-mRNA-1-R1-1-A1-E14;Parent=SINVm1_gene_11869-mRNA-1-R1-1-A1
SCAFFOLD00028	genBlast	CDS	265459	265611	.	+	0	ID=SINVm1_gene_11869-mRNA-1-R1-1-A1-E15;Parent=SINVm1_gene_11869-mRNA-1-R1-1-A1
SCAFFOLD00028	genBlast	CDS	265712	265854	.	+	0	ID=SINVm1_gene_11869-mRNA-1-R1-1-A1-E16;Parent=SINVm1_gene_11869-mRNA-1-R1-1-A1
SCAFFOLD00028	genBlast	mRNA	271426	277903	97.5849	+	.	ID=SINVm1_gene_14332-mRNA-1-R1-1-A1;Name=SINVm1_gene_14332-mRNA-1
SCAFFOLD00028	genBlast	CDS	271426	271562	.	+	0	ID=SINVm1_gene_14332-mRNA-1-R1-1-A1-E1;Parent=SINVm1_gene_14332-mRNA-1-R1-1-A1
SCAFFOLD00028	genBlast	CDS	272348	272484	.	+	1	ID=SINVm1_gene_14332-mRNA-1-R1-1-A1-E2;Parent=SINVm1_gene_14332-mRNA-1-R1-1-A1
SCAFFOLD00028	genBlast	CDS	272509	272552	.	+	1	ID=SINVm1_gene_14332-mRNA-1-R1-1-A1-E3;Parent=SINVm1_gene_14332-mRNA-1-R1-1-A1
SCAFFOLD00028	genBlast	CDS	273374	273434	.	+	1	ID=SINVm1_gene_14332-mRNA-1-R1-1-A1-E4;Parent=SINVm1_gene_14332-mRNA-1-R1-1-A1
SCAFFOLD00028	genBlast	CDS	274826	274930	.	+	2	ID=SINVm1_gene_14332-mRNA-1-R1-1-A1-E5;Parent=SINVm1_gene_14332-mRNA-1-R1-1-A1
SCAFFOLD00028	genBlast	CDS	275079	275363	.	+	0	ID=SINVm1_gene_14332-mRNA-1-R1-1-A1-E6;Parent=SINVm1_gene_14332-mRNA-1-R1-1-A1
SCAFFOLD00028	genBlast	CDS	275981	276274	.	+	0	ID=SINVm1_gene_14332-mRNA-1-R1-1-A1-E7;Parent=SINVm1_gene_14332-mRNA-1-R1-1-A1
SCAFFOLD00028	genBlast	CDS	276908	276964	.	+	0	ID=SINVm1_gene_14332-mRNA-1-R1-1-A1-E8;Parent=SINVm1_gene_14332-mRNA-1-R1-1-A1
SCAFFOLD00028	genBlast	CDS	277013	277136	.	+	0	ID=SINVm1_gene_14332-mRNA-1-R1-1-A1-E9;Parent=SINVm1_gene_14332-mRNA-1-R1-1-A1
SCAFFOLD00028	genBlast	CDS	277221	277370	.	+	2	ID=SINVm1_gene_14332-mRNA-1-R1-1-A1-E10;Parent=SINVm1_gene_14332-mRNA-1-R1-1-A1
SCAFFOLD00028	genBlast	CDS	277456	277499	.	+	0	ID=SINVm1_gene_14332-mRNA-1-R1-1-A1-E11;Parent=SINVm1_gene_14332-mRNA-1-R1-1-A1
SCAFFOLD00028	genBlast	CDS	277572	277625	.	+	1	ID=SINVm1_gene_14332-mRNA-1-R1-1-A1-E12;Parent=SINVm1_gene_14332-mRNA-1-R1-1-A1
SCAFFOLD00028	genBlast	CDS	277650	277703	.	+	0	ID=SINVm1_gene_14332-mRNA-1-R1-1-A1-E13;Parent=SINVm1_gene_14332-mRNA-1-R1-1-A1
SCAFFOLD00028	genBlast	CDS	277728	277781	.	+	0	ID=SINVm1_gene_14332-mRNA-1-R1-1-A1-E14;Parent=SINVm1_gene_14332-mRNA-1-R1-1-A1
SCAFFOLD00028	genBlast	CDS	277824	277903	.	+	0	ID=SINVm1_gene_14332-mRNA-1-R1-1-A1-E15;Parent=SINVm1_gene_14332-mRNA-1-R1-1-A1
SCAFFOLD00028	genBlast	mRNA	291464	298626	27	+	.	ID=SINVm1_gene_04217-mRNA-1-R1-1-A1;Name=SINVm1_gene_04217-mRNA-1
SCAFFOLD00028	genBlast	CDS	291464	291559	.	+	0	ID=SINVm1_gene_04217-mRNA-1-R1-1-A1-E1;Parent=SINVm1_gene_04217-mRNA-1-R1-1-A1
SCAFFOLD00028	genBlast	CDS	298387	298626	.	+	0	ID=SINVm1_gene_04217-mRNA-1-R1-1-A1-E2;Parent=SINVm1_gene_04217-mRNA-1-R1-1-A1
SCAFFOLD00028	genBlast	mRNA	307613	308573	25.9102	+	.	ID=SINVm1_gene_11873-mRNA-1-R1-1-A1;Name=SINVm1_gene_11873-mRNA-1
SCAFFOLD00028	genBlast	CDS	307613	307702	.	+	0	ID=SINVm1_gene_11873-mRNA-1-R1-1-A1-E1;Parent=SINVm1_gene_11873-mRNA-1-R1-1-A1
SCAFFOLD00028	genBlast	CDS	307948	308130	.	+	0	ID=SINVm1_gene_11873-mRNA-1-R1-1-A1-E2;Parent=SINVm1_gene_11873-mRNA-1-R1-1-A1
SCAFFOLD00028	genBlast	CDS	308460	308573	.	+	0	ID=SINVm1_gene_11873-mRNA-1-R1-1-A1-E3;Parent=SINVm1_gene_11873-mRNA-1-R1-1-A1
SCAFFOLD00028	genBlast	mRNA	309078	313665	218.486	+	.	ID=SINVm1_gene_11874-mRNA-1-R1-1-A1;Name=SINVm1_gene_11874-mRNA-1
SCAFFOLD00028	genBlast	CDS	309078	309198	.	+	0	ID=SINVm1_gene_11874-mRNA-1-R1-1-A1-E1;Parent=SINVm1_gene_11874-mRNA-1-R1-1-A1
SCAFFOLD00028	genBlast	CDS	309286	309551	.	+	2	ID=SINVm1_gene_11874-mRNA-1-R1-1-A1-E2;Parent=SINVm1_gene_11874-mRNA-1-R1-1-A1
SCAFFOLD00028	genBlast	CDS	309639	309727	.	+	1	ID=SINVm1_gene_11874-mRNA-1-R1-1-A1-E3;Parent=SINVm1_gene_11874-mRNA-1-R1-1-A1
SCAFFOLD00028	genBlast	CDS	309868	310002	.	+	1	ID=SINVm1_gene_11874-mRNA-1-R1-1-A1-E4;Parent=SINVm1_gene_11874-mRNA-1-R1-1-A1
SCAFFOLD00028	genBlast	CDS	310090	310398	.	+	0	ID=SINVm1_gene_11874-mRNA-1-R1-1-A1-E5;Parent=SINVm1_gene_11874-mRNA-1-R1-1-A1
SCAFFOLD00028	genBlast	CDS	310423	310510	.	+	0	ID=SINVm1_gene_11874-mRNA-1-R1-1-A1-E6;Parent=SINVm1_gene_11874-mRNA-1-R1-1-A1
SCAFFOLD00028	genBlast	CDS	310734	310911	.	+	2	ID=SINVm1_gene_11874-mRNA-1-R1-1-A1-E7;Parent=SINVm1_gene_11874-mRNA-1-R1-1-A1
SCAFFOLD00028	genBlast	CDS	311002	311237	.	+	2	ID=SINVm1_gene_11874-mRNA-1-R1-1-A1-E8;Parent=SINVm1_gene_11874-mRNA-1-R1-1-A1
SCAFFOLD00028	genBlast	CDS	311253	311820	.	+	1	ID=SINVm1_gene_11874-mRNA-1-R1-1-A1-E9;Parent=SINVm1_gene_11874-mRNA-1-R1-1-A1
SCAFFOLD00028	genBlast	CDS	311872	312621	.	+	2	ID=SINVm1_gene_11874-mRNA-1-R1-1-A1-E10;Parent=SINVm1_gene_11874-mRNA-1-R1-1-A1
SCAFFOLD00028	genBlast	CDS	312649	312688	.	+	0	ID=SINVm1_gene_11874-mRNA-1-R1-1-A1-E11;Parent=SINVm1_gene_11874-mRNA-1-R1-1-A1
SCAFFOLD00028	genBlast	CDS	312890	313172	.	+	2	ID=SINVm1_gene_11874-mRNA-1-R1-1-A1-E12;Parent=SINVm1_gene_11874-mRNA-1-R1-1-A1
SCAFFOLD00028	genBlast	CDS	313279	313464	.	+	2	ID=SINVm1_gene_11874-mRNA-1-R1-1-A1-E13;Parent=SINVm1_gene_11874-mRNA-1-R1-1-A1
SCAFFOLD00028	genBlast	CDS	313549	313665	.	+	0	ID=SINVm1_gene_11874-mRNA-1-R1-1-A1-E14;Parent=SINVm1_gene_11874-mRNA-1-R1-1-A1
SCAFFOLD00028	genBlast	mRNA	319154	321373	115.9	+	.	ID=SINVm1_gene_04164-mRNA-1-R1-1-A1;Name=SINVm1_gene_04164-mRNA-1
SCAFFOLD00028	genBlast	CDS	319154	319310	.	+	0	ID=SINVm1_gene_04164-mRNA-1-R1-1-A1-E1;Parent=SINVm1_gene_04164-mRNA-1-R1-1-A1
SCAFFOLD00028	genBlast	CDS	319416	319631	.	+	2	ID=SINVm1_gene_04164-mRNA-1-R1-1-A1-E2;Parent=SINVm1_gene_04164-mRNA-1-R1-1-A1
SCAFFOLD00028	genBlast	CDS	319712	319869	.	+	0	ID=SINVm1_gene_04164-mRNA-1-R1-1-A1-E3;Parent=SINVm1_gene_04164-mRNA-1-R1-1-A1
SCAFFOLD00028	genBlast	CDS	320003	320239	.	+	1	ID=SINVm1_gene_04164-mRNA-1-R1-1-A1-E4;Parent=SINVm1_gene_04164-mRNA-1-R1-1-A1
SCAFFOLD00028	genBlast	CDS	320310	320519	.	+	0	ID=SINVm1_gene_04164-mRNA-1-R1-1-A1-E5;Parent=SINVm1_gene_04164-mRNA-1-R1-1-A1
SCAFFOLD00028	genBlast	CDS	320594	320832	.	+	0	ID=SINVm1_gene_04164-mRNA-1-R1-1-A1-E6;Parent=SINVm1_gene_04164-mRNA-1-R1-1-A1
SCAFFOLD00028	genBlast	CDS	320913	321180	.	+	1	ID=SINVm1_gene_04164-mRNA-1-R1-1-A1-E7;Parent=SINVm1_gene_04164-mRNA-1-R1-1-A1
SCAFFOLD00028	genBlast	CDS	321260	321373	.	+	2	ID=SINVm1_gene_04164-mRNA-1-R1-1-A1-E8;Parent=SINVm1_gene_04164-mRNA-1-R1-1-A1
SCAFFOLD00028	genBlast	mRNA	395855	413357	66.2343	+	.	ID=SINVm1_gene_04219-mRNA-1-R1-1-A1;Name=SINVm1_gene_04219-mRNA-1
SCAFFOLD00028	genBlast	CDS	395855	396069	.	+	0	ID=SINVm1_gene_04219-mRNA-1-R1-1-A1-E1;Parent=SINVm1_gene_04219-mRNA-1-R1-1-A1
SCAFFOLD00028	genBlast	CDS	400490	400640	.	+	1	ID=SINVm1_gene_04219-mRNA-1-R1-1-A1-E2;Parent=SINVm1_gene_04219-mRNA-1-R1-1-A1
SCAFFOLD00028	genBlast	CDS	408513	408709	.	+	2	ID=SINVm1_gene_04219-mRNA-1-R1-1-A1-E3;Parent=SINVm1_gene_04219-mRNA-1-R1-1-A1
SCAFFOLD00028	genBlast	CDS	411536	411681	.	+	1	ID=SINVm1_gene_04219-mRNA-1-R1-1-A1-E4;Parent=SINVm1_gene_04219-mRNA-1-R1-1-A1
SCAFFOLD00028	genBlast	CDS	412940	413052	.	+	1	ID=SINVm1_gene_04219-mRNA-1-R1-1-A1-E5;Parent=SINVm1_gene_04219-mRNA-1-R1-1-A1
SCAFFOLD00028	genBlast	CDS	413133	413357	.	+	1	ID=SINVm1_gene_04219-mRNA-1-R1-1-A1-E6;Parent=SINVm1_gene_04219-mRNA-1-R1-1-A1
SCAFFOLD00028	genBlast	mRNA	416152	418059	55.8166	-	.	ID=SINVm1_gene_04167-mRNA-1-R1-1-A1;Name=SINVm1_gene_04167-mRNA-1
SCAFFOLD00028	genBlast	CDS	417829	418059	.	-	0	ID=SINVm1_gene_04167-mRNA-1-R1-1-A1-E1;Parent=SINVm1_gene_04167-mRNA-1-R1-1-A1
SCAFFOLD00028	genBlast	CDS	416394	416771	.	-	0	ID=SINVm1_gene_04167-mRNA-1-R1-1-A1-E2;Parent=SINVm1_gene_04167-mRNA-1-R1-1-A1
SCAFFOLD00028	genBlast	CDS	416152	416262	.	-	0	ID=SINVm1_gene_04167-mRNA-1-R1-1-A1-E3;Parent=SINVm1_gene_04167-mRNA-1-R1-1-A1
SCAFFOLD00028	genBlast	mRNA	423975	426208	70.6497	-	.	ID=SINVm1_gene_04168-mRNA-1-R1-1-A1;Name=SINVm1_gene_04168-mRNA-1
SCAFFOLD00028	genBlast	CDS	426150	426208	.	-	0	ID=SINVm1_gene_04168-mRNA-1-R1-1-A1-E1;Parent=SINVm1_gene_04168-mRNA-1-R1-1-A1
SCAFFOLD00028	genBlast	CDS	425838	425964	.	-	1	ID=SINVm1_gene_04168-mRNA-1-R1-1-A1-E2;Parent=SINVm1_gene_04168-mRNA-1-R1-1-A1
SCAFFOLD00028	genBlast	CDS	425650	425731	.	-	2	ID=SINVm1_gene_04168-mRNA-1-R1-1-A1-E3;Parent=SINVm1_gene_04168-mRNA-1-R1-1-A1
SCAFFOLD00028	genBlast	CDS	425458	425570	.	-	2	ID=SINVm1_gene_04168-mRNA-1-R1-1-A1-E4;Parent=SINVm1_gene_04168-mRNA-1-R1-1-A1
SCAFFOLD00028	genBlast	CDS	425100	425337	.	-	1	ID=SINVm1_gene_04168-mRNA-1-R1-1-A1-E5;Parent=SINVm1_gene_04168-mRNA-1-R1-1-A1
SCAFFOLD00028	genBlast	CDS	423975	424315	.	-	2	ID=SINVm1_gene_04168-mRNA-1-R1-1-A1-E6;Parent=SINVm1_gene_04168-mRNA-1-R1-1-A1
SCAFFOLD00028	genBlast	mRNA	438549	445086	112.857	-	.	ID=SINVm1_gene_04169-mRNA-1-R1-1-A1;Name=SINVm1_gene_04169-mRNA-1
SCAFFOLD00028	genBlast	CDS	444915	445086	.	-	0	ID=SINVm1_gene_04169-mRNA-1-R1-1-A1-E1;Parent=SINVm1_gene_04169-mRNA-1-R1-1-A1
SCAFFOLD00028	genBlast	CDS	444653	444765	.	-	2	ID=SINVm1_gene_04169-mRNA-1-R1-1-A1-E2;Parent=SINVm1_gene_04169-mRNA-1-R1-1-A1
SCAFFOLD00028	genBlast	CDS	443133	443223	.	-	1	ID=SINVm1_gene_04169-mRNA-1-R1-1-A1-E3;Parent=SINVm1_gene_04169-mRNA-1-R1-1-A1
SCAFFOLD00028	genBlast	CDS	442442	442636	.	-	2	ID=SINVm1_gene_04169-mRNA-1-R1-1-A1-E4;Parent=SINVm1_gene_04169-mRNA-1-R1-1-A1
SCAFFOLD00028	genBlast	CDS	441645	441711	.	-	0	ID=SINVm1_gene_04169-mRNA-1-R1-1-A1-E5;Parent=SINVm1_gene_04169-mRNA-1-R1-1-A1
SCAFFOLD00028	genBlast	CDS	441307	441460	.	-	2	ID=SINVm1_gene_04169-mRNA-1-R1-1-A1-E6;Parent=SINVm1_gene_04169-mRNA-1-R1-1-A1
SCAFFOLD00028	genBlast	CDS	441145	441226	.	-	2	ID=SINVm1_gene_04169-mRNA-1-R1-1-A1-E7;Parent=SINVm1_gene_04169-mRNA-1-R1-1-A1
SCAFFOLD00028	genBlast	CDS	440953	441065	.	-	2	ID=SINVm1_gene_04169-mRNA-1-R1-1-A1-E8;Parent=SINVm1_gene_04169-mRNA-1-R1-1-A1
SCAFFOLD00028	genBlast	CDS	440752	440826	.	-	1	ID=SINVm1_gene_04169-mRNA-1-R1-1-A1-E9;Parent=SINVm1_gene_04169-mRNA-1-R1-1-A1
SCAFFOLD00028	genBlast	CDS	440589	440733	.	-	0	ID=SINVm1_gene_04169-mRNA-1-R1-1-A1-E10;Parent=SINVm1_gene_04169-mRNA-1-R1-1-A1
SCAFFOLD00028	genBlast	CDS	438549	438889	.	-	2	ID=SINVm1_gene_04169-mRNA-1-R1-1-A1-E11;Parent=SINVm1_gene_04169-mRNA-1-R1-1-A1
SCAFFOLD00028	genBlast	mRNA	448419	450606	43.0807	-	.	ID=SINVm1_gene_04220-mRNA-1-R1-1-A1;Name=SINVm1_gene_04220-mRNA-1
SCAFFOLD00028	genBlast	CDS	450443	450606	.	-	0	ID=SINVm1_gene_04220-mRNA-1-R1-1-A1-E1;Parent=SINVm1_gene_04220-mRNA-1-R1-1-A1
SCAFFOLD00028	genBlast	CDS	449610	449875	.	-	1	ID=SINVm1_gene_04220-mRNA-1-R1-1-A1-E2;Parent=SINVm1_gene_04220-mRNA-1-R1-1-A1
SCAFFOLD00028	genBlast	CDS	448419	448645	.	-	1	ID=SINVm1_gene_04220-mRNA-1-R1-1-A1-E3;Parent=SINVm1_gene_04220-mRNA-1-R1-1-A1
SCAFFOLD00028	genBlast	mRNA	464748	482236	354.997	-	.	ID=SINVm1_gene_04170-mRNA-1-R1-1-A1;Name=SINVm1_gene_04170-mRNA-1
SCAFFOLD00028	genBlast	CDS	482045	482236	.	-	0	ID=SINVm1_gene_04170-mRNA-1-R1-1-A1-E1;Parent=SINVm1_gene_04170-mRNA-1-R1-1-A1
SCAFFOLD00028	genBlast	CDS	478959	479123	.	-	0	ID=SINVm1_gene_04170-mRNA-1-R1-1-A1-E2;Parent=SINVm1_gene_04170-mRNA-1-R1-1-A1
SCAFFOLD00028	genBlast	CDS	477870	478032	.	-	0	ID=SINVm1_gene_04170-mRNA-1-R1-1-A1-E3;Parent=SINVm1_gene_04170-mRNA-1-R1-1-A1
SCAFFOLD00028	genBlast	CDS	477778	477842	.	-	2	ID=SINVm1_gene_04170-mRNA-1-R1-1-A1-E4;Parent=SINVm1_gene_04170-mRNA-1-R1-1-A1
SCAFFOLD00028	genBlast	CDS	477646	477729	.	-	1	ID=SINVm1_gene_04170-mRNA-1-R1-1-A1-E5;Parent=SINVm1_gene_04170-mRNA-1-R1-1-A1
SCAFFOLD00028	genBlast	CDS	477244	477558	.	-	0	ID=SINVm1_gene_04170-mRNA-1-R1-1-A1-E6;Parent=SINVm1_gene_04170-mRNA-1-R1-1-A1
SCAFFOLD00028	genBlast	CDS	477174	477207	.	-	0	ID=SINVm1_gene_04170-mRNA-1-R1-1-A1-E7;Parent=SINVm1_gene_04170-mRNA-1-R1-1-A1
SCAFFOLD00028	genBlast	CDS	476372	476978	.	-	2	ID=SINVm1_gene_04170-mRNA-1-R1-1-A1-E8;Parent=SINVm1_gene_04170-mRNA-1-R1-1-A1
SCAFFOLD00028	genBlast	CDS	472463	474003	.	-	2	ID=SINVm1_gene_04170-mRNA-1-R1-1-A1-E9;Parent=SINVm1_gene_04170-mRNA-1-R1-1-A1
SCAFFOLD00028	genBlast	CDS	471321	471388	.	-	1	ID=SINVm1_gene_04170-mRNA-1-R1-1-A1-E10;Parent=SINVm1_gene_04170-mRNA-1-R1-1-A1
SCAFFOLD00028	genBlast	CDS	470391	470558	.	-	1	ID=SINVm1_gene_04170-mRNA-1-R1-1-A1-E11;Parent=SINVm1_gene_04170-mRNA-1-R1-1-A1
SCAFFOLD00028	genBlast	CDS	470209	470325	.	-	0	ID=SINVm1_gene_04170-mRNA-1-R1-1-A1-E12;Parent=SINVm1_gene_04170-mRNA-1-R1-1-A1
SCAFFOLD00028	genBlast	CDS	469399	469788	.	-	0	ID=SINVm1_gene_04170-mRNA-1-R1-1-A1-E13;Parent=SINVm1_gene_04170-mRNA-1-R1-1-A1
SCAFFOLD00028	genBlast	CDS	468782	468930	.	-	0	ID=SINVm1_gene_04170-mRNA-1-R1-1-A1-E14;Parent=SINVm1_gene_04170-mRNA-1-R1-1-A1
SCAFFOLD00028	genBlast	CDS	468305	468400	.	-	1	ID=SINVm1_gene_04170-mRNA-1-R1-1-A1-E15;Parent=SINVm1_gene_04170-mRNA-1-R1-1-A1
SCAFFOLD00028	genBlast	CDS	467003	467085	.	-	0	ID=SINVm1_gene_04170-mRNA-1-R1-1-A1-E16;Parent=SINVm1_gene_04170-mRNA-1-R1-1-A1
SCAFFOLD00028	genBlast	CDS	466724	466881	.	-	1	ID=SINVm1_gene_04170-mRNA-1-R1-1-A1-E17;Parent=SINVm1_gene_04170-mRNA-1-R1-1-A1
SCAFFOLD00028	genBlast	CDS	466249	466416	.	-	1	ID=SINVm1_gene_04170-mRNA-1-R1-1-A1-E18;Parent=SINVm1_gene_04170-mRNA-1-R1-1-A1
SCAFFOLD00028	genBlast	CDS	465979	466095	.	-	0	ID=SINVm1_gene_04170-mRNA-1-R1-1-A1-E19;Parent=SINVm1_gene_04170-mRNA-1-R1-1-A1
SCAFFOLD00028	genBlast	CDS	465429	465623	.	-	0	ID=SINVm1_gene_04170-mRNA-1-R1-1-A1-E20;Parent=SINVm1_gene_04170-mRNA-1-R1-1-A1
SCAFFOLD00028	genBlast	CDS	465035	465232	.	-	0	ID=SINVm1_gene_04170-mRNA-1-R1-1-A1-E21;Parent=SINVm1_gene_04170-mRNA-1-R1-1-A1
SCAFFOLD00028	genBlast	CDS	464748	464963	.	-	0	ID=SINVm1_gene_04170-mRNA-1-R1-1-A1-E22;Parent=SINVm1_gene_04170-mRNA-1-R1-1-A1
SCAFFOLD00028	genBlast	mRNA	486542	508506	260.905	+	.	ID=SINVm1_gene_04171-mRNA-1-R1-1-A1;Name=SINVm1_gene_04171-mRNA-1
SCAFFOLD00028	genBlast	CDS	486542	486704	.	+	0	ID=SINVm1_gene_04171-mRNA-1-R1-1-A1-E1;Parent=SINVm1_gene_04171-mRNA-1-R1-1-A1
SCAFFOLD00028	genBlast	CDS	486813	487058	.	+	2	ID=SINVm1_gene_04171-mRNA-1-R1-1-A1-E2;Parent=SINVm1_gene_04171-mRNA-1-R1-1-A1
SCAFFOLD00028	genBlast	CDS	487290	487414	.	+	0	ID=SINVm1_gene_04171-mRNA-1-R1-1-A1-E3;Parent=SINVm1_gene_04171-mRNA-1-R1-1-A1
SCAFFOLD00028	genBlast	CDS	487783	487881	.	+	1	ID=SINVm1_gene_04171-mRNA-1-R1-1-A1-E4;Parent=SINVm1_gene_04171-mRNA-1-R1-1-A1
SCAFFOLD00028	genBlast	CDS	488032	488064	.	+	0	ID=SINVm1_gene_04171-mRNA-1-R1-1-A1-E5;Parent=SINVm1_gene_04171-mRNA-1-R1-1-A1
SCAFFOLD00028	genBlast	CDS	488089	488303	.	+	0	ID=SINVm1_gene_04171-mRNA-1-R1-1-A1-E6;Parent=SINVm1_gene_04171-mRNA-1-R1-1-A1
SCAFFOLD00028	genBlast	CDS	488442	488601	.	+	1	ID=SINVm1_gene_04171-mRNA-1-R1-1-A1-E7;Parent=SINVm1_gene_04171-mRNA-1-R1-1-A1
SCAFFOLD00028	genBlast	CDS	489729	489908	.	+	2	ID=SINVm1_gene_04171-mRNA-1-R1-1-A1-E8;Parent=SINVm1_gene_04171-mRNA-1-R1-1-A1
SCAFFOLD00028	genBlast	CDS	493401	493776	.	+	0	ID=SINVm1_gene_04171-mRNA-1-R1-1-A1-E9;Parent=SINVm1_gene_04171-mRNA-1-R1-1-A1
SCAFFOLD00028	genBlast	CDS	502343	502490	.	+	2	ID=SINVm1_gene_04171-mRNA-1-R1-1-A1-E10;Parent=SINVm1_gene_04171-mRNA-1-R1-1-A1
SCAFFOLD00028	genBlast	CDS	502779	502950	.	+	2	ID=SINVm1_gene_04171-mRNA-1-R1-1-A1-E11;Parent=SINVm1_gene_04171-mRNA-1-R1-1-A1
SCAFFOLD00028	genBlast	CDS	503602	503660	.	+	2	ID=SINVm1_gene_04171-mRNA-1-R1-1-A1-E12;Parent=SINVm1_gene_04171-mRNA-1-R1-1-A1
SCAFFOLD00028	genBlast	CDS	503706	503797	.	+	1	ID=SINVm1_gene_04171-mRNA-1-R1-1-A1-E13;Parent=SINVm1_gene_04171-mRNA-1-R1-1-A1
SCAFFOLD00028	genBlast	CDS	503861	503890	.	+	1	ID=SINVm1_gene_04171-mRNA-1-R1-1-A1-E14;Parent=SINVm1_gene_04171-mRNA-1-R1-1-A1
SCAFFOLD00028	genBlast	CDS	505489	505690	.	+	0	ID=SINVm1_gene_04171-mRNA-1-R1-1-A1-E15;Parent=SINVm1_gene_04171-mRNA-1-R1-1-A1
SCAFFOLD00028	genBlast	CDS	505988	506460	.	+	2	ID=SINVm1_gene_04171-mRNA-1-R1-1-A1-E16;Parent=SINVm1_gene_04171-mRNA-1-R1-1-A1
SCAFFOLD00028	genBlast	CDS	506590	507251	.	+	1	ID=SINVm1_gene_04171-mRNA-1-R1-1-A1-E17;Parent=SINVm1_gene_04171-mRNA-1-R1-1-A1
SCAFFOLD00028	genBlast	CDS	507465	507584	.	+	1	ID=SINVm1_gene_04171-mRNA-1-R1-1-A1-E18;Parent=SINVm1_gene_04171-mRNA-1-R1-1-A1
SCAFFOLD00028	genBlast	CDS	507749	507904	.	+	0	ID=SINVm1_gene_04171-mRNA-1-R1-1-A1-E19;Parent=SINVm1_gene_04171-mRNA-1-R1-1-A1
SCAFFOLD00028	genBlast	CDS	508083	508171	.	+	0	ID=SINVm1_gene_04171-mRNA-1-R1-1-A1-E20;Parent=SINVm1_gene_04171-mRNA-1-R1-1-A1
SCAFFOLD00028	genBlast	CDS	508329	508506	.	+	1	ID=SINVm1_gene_04171-mRNA-1-R1-1-A1-E21;Parent=SINVm1_gene_04171-mRNA-1-R1-1-A1
SCAFFOLD00028	genBlast	mRNA	528812	584449	415.609	+	.	ID=SINVm1_gene_04173-mRNA-1-R1-1-A1;Name=SINVm1_gene_04173-mRNA-1
SCAFFOLD00028	genBlast	CDS	528812	528974	.	+	0	ID=SINVm1_gene_04173-mRNA-1-R1-1-A1-E1;Parent=SINVm1_gene_04173-mRNA-1-R1-1-A1
SCAFFOLD00028	genBlast	CDS	529982	530337	.	+	2	ID=SINVm1_gene_04173-mRNA-1-R1-1-A1-E2;Parent=SINVm1_gene_04173-mRNA-1-R1-1-A1
SCAFFOLD00028	genBlast	CDS	530721	530820	.	+	1	ID=SINVm1_gene_04173-mRNA-1-R1-1-A1-E3;Parent=SINVm1_gene_04173-mRNA-1-R1-1-A1
SCAFFOLD00028	genBlast	CDS	531283	531637	.	+	2	ID=SINVm1_gene_04173-mRNA-1-R1-1-A1-E4;Parent=SINVm1_gene_04173-mRNA-1-R1-1-A1
SCAFFOLD00028	genBlast	CDS	532108	532387	.	+	2	ID=SINVm1_gene_04173-mRNA-1-R1-1-A1-E5;Parent=SINVm1_gene_04173-mRNA-1-R1-1-A1
SCAFFOLD00028	genBlast	CDS	532858	532917	.	+	2	ID=SINVm1_gene_04173-mRNA-1-R1-1-A1-E6;Parent=SINVm1_gene_04173-mRNA-1-R1-1-A1
SCAFFOLD00028	genBlast	CDS	538046	538450	.	+	0	ID=SINVm1_gene_04173-mRNA-1-R1-1-A1-E7;Parent=SINVm1_gene_04173-mRNA-1-R1-1-A1
SCAFFOLD00028	genBlast	CDS	540586	540884	.	+	0	ID=SINVm1_gene_04173-mRNA-1-R1-1-A1-E8;Parent=SINVm1_gene_04173-mRNA-1-R1-1-A1
SCAFFOLD00028	genBlast	CDS	540918	541160	.	+	1	ID=SINVm1_gene_04173-mRNA-1-R1-1-A1-E9;Parent=SINVm1_gene_04173-mRNA-1-R1-1-A1
SCAFFOLD00028	genBlast	CDS	541194	541230	.	+	0	ID=SINVm1_gene_04173-mRNA-1-R1-1-A1-E10;Parent=SINVm1_gene_04173-mRNA-1-R1-1-A1
SCAFFOLD00028	genBlast	CDS	541299	541749	.	+	2	ID=SINVm1_gene_04173-mRNA-1-R1-1-A1-E11;Parent=SINVm1_gene_04173-mRNA-1-R1-1-A1
SCAFFOLD00028	genBlast	CDS	541993	542356	.	+	2	ID=SINVm1_gene_04173-mRNA-1-R1-1-A1-E12;Parent=SINVm1_gene_04173-mRNA-1-R1-1-A1
SCAFFOLD00028	genBlast	CDS	542523	543023	.	+	2	ID=SINVm1_gene_04173-mRNA-1-R1-1-A1-E13;Parent=SINVm1_gene_04173-mRNA-1-R1-1-A1
SCAFFOLD00028	genBlast	CDS	543675	543768	.	+	0	ID=SINVm1_gene_04173-mRNA-1-R1-1-A1-E14;Parent=SINVm1_gene_04173-mRNA-1-R1-1-A1
SCAFFOLD00028	genBlast	CDS	544645	544932	.	+	2	ID=SINVm1_gene_04173-mRNA-1-R1-1-A1-E15;Parent=SINVm1_gene_04173-mRNA-1-R1-1-A1
SCAFFOLD00028	genBlast	CDS	545261	545942	.	+	0	ID=SINVm1_gene_04173-mRNA-1-R1-1-A1-E16;Parent=SINVm1_gene_04173-mRNA-1-R1-1-A1
SCAFFOLD00028	genBlast	CDS	546168	546304	.	+	2	ID=SINVm1_gene_04173-mRNA-1-R1-1-A1-E17;Parent=SINVm1_gene_04173-mRNA-1-R1-1-A1
SCAFFOLD00028	genBlast	CDS	546488	546655	.	+	1	ID=SINVm1_gene_04173-mRNA-1-R1-1-A1-E18;Parent=SINVm1_gene_04173-mRNA-1-R1-1-A1
SCAFFOLD00028	genBlast	CDS	546732	546836	.	+	0	ID=SINVm1_gene_04173-mRNA-1-R1-1-A1-E19;Parent=SINVm1_gene_04173-mRNA-1-R1-1-A1
SCAFFOLD00028	genBlast	CDS	556188	556281	.	+	0	ID=SINVm1_gene_04173-mRNA-1-R1-1-A1-E20;Parent=SINVm1_gene_04173-mRNA-1-R1-1-A1
SCAFFOLD00028	genBlast	CDS	566212	566312	.	+	2	ID=SINVm1_gene_04173-mRNA-1-R1-1-A1-E21;Parent=SINVm1_gene_04173-mRNA-1-R1-1-A1
SCAFFOLD00028	genBlast	CDS	569347	569562	.	+	1	ID=SINVm1_gene_04173-mRNA-1-R1-1-A1-E22;Parent=SINVm1_gene_04173-mRNA-1-R1-1-A1
SCAFFOLD00028	genBlast	CDS	578201	578307	.	+	0	ID=SINVm1_gene_04173-mRNA-1-R1-1-A1-E23;Parent=SINVm1_gene_04173-mRNA-1-R1-1-A1
SCAFFOLD00028	genBlast	CDS	578347	578510	.	+	1	ID=SINVm1_gene_04173-mRNA-1-R1-1-A1-E24;Parent=SINVm1_gene_04173-mRNA-1-R1-1-A1
SCAFFOLD00028	genBlast	CDS	583039	583101	.	+	1	ID=SINVm1_gene_04173-mRNA-1-R1-1-A1-E25;Parent=SINVm1_gene_04173-mRNA-1-R1-1-A1
SCAFFOLD00028	genBlast	CDS	584313	584449	.	+	0	ID=SINVm1_gene_04173-mRNA-1-R1-1-A1-E26;Parent=SINVm1_gene_04173-mRNA-1-R1-1-A1
SCAFFOLD00028	genBlast	mRNA	599942	604046	40.793	+	.	ID=SINVm1_gene_11876-mRNA-1-R1-1-A1;Name=SINVm1_gene_11876-mRNA-1
SCAFFOLD00028	genBlast	CDS	599942	600367	.	+	0	ID=SINVm1_gene_11876-mRNA-1-R1-1-A1-E1;Parent=SINVm1_gene_11876-mRNA-1-R1-1-A1
SCAFFOLD00028	genBlast	CDS	600611	600712	.	+	0	ID=SINVm1_gene_11876-mRNA-1-R1-1-A1-E2;Parent=SINVm1_gene_11876-mRNA-1-R1-1-A1
SCAFFOLD00028	genBlast	CDS	601148	601314	.	+	0	ID=SINVm1_gene_11876-mRNA-1-R1-1-A1-E3;Parent=SINVm1_gene_11876-mRNA-1-R1-1-A1
SCAFFOLD00028	genBlast	CDS	603983	604046	.	+	1	ID=SINVm1_gene_11876-mRNA-1-R1-1-A1-E4;Parent=SINVm1_gene_11876-mRNA-1-R1-1-A1
SCAFFOLD00028	genBlast	mRNA	604493	608302	285.75	+	.	ID=SINVm1_gene_11875-mRNA-1-R1-1-A1;Name=SINVm1_gene_11875-mRNA-1
SCAFFOLD00028	genBlast	CDS	604493	605048	.	+	0	ID=SINVm1_gene_11875-mRNA-1-R1-1-A1-E1;Parent=SINVm1_gene_11875-mRNA-1-R1-1-A1
SCAFFOLD00028	genBlast	CDS	605076	605420	.	+	2	ID=SINVm1_gene_11875-mRNA-1-R1-1-A1-E2;Parent=SINVm1_gene_11875-mRNA-1-R1-1-A1
SCAFFOLD00028	genBlast	CDS	605439	606589	.	+	0	ID=SINVm1_gene_11875-mRNA-1-R1-1-A1-E3;Parent=SINVm1_gene_11875-mRNA-1-R1-1-A1
SCAFFOLD00028	genBlast	CDS	606629	606735	.	+	1	ID=SINVm1_gene_11875-mRNA-1-R1-1-A1-E4;Parent=SINVm1_gene_11875-mRNA-1-R1-1-A1
SCAFFOLD00028	genBlast	CDS	606766	606957	.	+	1	ID=SINVm1_gene_11875-mRNA-1-R1-1-A1-E5;Parent=SINVm1_gene_11875-mRNA-1-R1-1-A1
SCAFFOLD00028	genBlast	CDS	606991	607747	.	+	0	ID=SINVm1_gene_11875-mRNA-1-R1-1-A1-E6;Parent=SINVm1_gene_11875-mRNA-1-R1-1-A1
SCAFFOLD00028	genBlast	CDS	607772	608079	.	+	2	ID=SINVm1_gene_11875-mRNA-1-R1-1-A1-E7;Parent=SINVm1_gene_11875-mRNA-1-R1-1-A1
SCAFFOLD00028	genBlast	CDS	608098	608302	.	+	1	ID=SINVm1_gene_11875-mRNA-1-R1-1-A1-E8;Parent=SINVm1_gene_11875-mRNA-1-R1-1-A1
SCAFFOLD00028	genBlast	mRNA	611188	659756	406.797	-	.	ID=SINVm1_gene_04174-mRNA-1-R1-1-A1;Name=SINVm1_gene_04174-mRNA-1
SCAFFOLD00028	genBlast	CDS	659653	659756	.	-	0	ID=SINVm1_gene_04174-mRNA-1-R1-1-A1-E1;Parent=SINVm1_gene_04174-mRNA-1-R1-1-A1
SCAFFOLD00028	genBlast	CDS	659053	659118	.	-	1	ID=SINVm1_gene_04174-mRNA-1-R1-1-A1-E2;Parent=SINVm1_gene_04174-mRNA-1-R1-1-A1
SCAFFOLD00028	genBlast	CDS	655238	655482	.	-	0	ID=SINVm1_gene_04174-mRNA-1-R1-1-A1-E3;Parent=SINVm1_gene_04174-mRNA-1-R1-1-A1
SCAFFOLD00028	genBlast	CDS	654858	655035	.	-	1	ID=SINVm1_gene_04174-mRNA-1-R1-1-A1-E4;Parent=SINVm1_gene_04174-mRNA-1-R1-1-A1
SCAFFOLD00028	genBlast	CDS	654366	654600	.	-	2	ID=SINVm1_gene_04174-mRNA-1-R1-1-A1-E5;Parent=SINVm1_gene_04174-mRNA-1-R1-1-A1
SCAFFOLD00028	genBlast	CDS	654169	654266	.	-	2	ID=SINVm1_gene_04174-mRNA-1-R1-1-A1-E6;Parent=SINVm1_gene_04174-mRNA-1-R1-1-A1
SCAFFOLD00028	genBlast	CDS	653893	653954	.	-	1	ID=SINVm1_gene_04174-mRNA-1-R1-1-A1-E7;Parent=SINVm1_gene_04174-mRNA-1-R1-1-A1
SCAFFOLD00028	genBlast	CDS	653729	653877	.	-	1	ID=SINVm1_gene_04174-mRNA-1-R1-1-A1-E8;Parent=SINVm1_gene_04174-mRNA-1-R1-1-A1
SCAFFOLD00028	genBlast	CDS	653241	653418	.	-	1	ID=SINVm1_gene_04174-mRNA-1-R1-1-A1-E9;Parent=SINVm1_gene_04174-mRNA-1-R1-1-A1
SCAFFOLD00028	genBlast	CDS	653005	653120	.	-	2	ID=SINVm1_gene_04174-mRNA-1-R1-1-A1-E10;Parent=SINVm1_gene_04174-mRNA-1-R1-1-A1
SCAFFOLD00028	genBlast	CDS	652816	652886	.	-	1	ID=SINVm1_gene_04174-mRNA-1-R1-1-A1-E11;Parent=SINVm1_gene_04174-mRNA-1-R1-1-A1
SCAFFOLD00028	genBlast	CDS	652657	652745	.	-	1	ID=SINVm1_gene_04174-mRNA-1-R1-1-A1-E12;Parent=SINVm1_gene_04174-mRNA-1-R1-1-A1
SCAFFOLD00028	genBlast	CDS	652391	652567	.	-	1	ID=SINVm1_gene_04174-mRNA-1-R1-1-A1-E13;Parent=SINVm1_gene_04174-mRNA-1-R1-1-A1
SCAFFOLD00028	genBlast	CDS	652209	652295	.	-	0	ID=SINVm1_gene_04174-mRNA-1-R1-1-A1-E14;Parent=SINVm1_gene_04174-mRNA-1-R1-1-A1
SCAFFOLD00028	genBlast	CDS	651802	651947	.	-	0	ID=SINVm1_gene_04174-mRNA-1-R1-1-A1-E15;Parent=SINVm1_gene_04174-mRNA-1-R1-1-A1
SCAFFOLD00028	genBlast	CDS	641886	641980	.	-	1	ID=SINVm1_gene_04174-mRNA-1-R1-1-A1-E16;Parent=SINVm1_gene_04174-mRNA-1-R1-1-A1
SCAFFOLD00028	genBlast	CDS	640593	640858	.	-	1	ID=SINVm1_gene_04174-mRNA-1-R1-1-A1-E17;Parent=SINVm1_gene_04174-mRNA-1-R1-1-A1
SCAFFOLD00028	genBlast	CDS	640212	640389	.	-	1	ID=SINVm1_gene_04174-mRNA-1-R1-1-A1-E18;Parent=SINVm1_gene_04174-mRNA-1-R1-1-A1
SCAFFOLD00028	genBlast	CDS	640000	640122	.	-	2	ID=SINVm1_gene_04174-mRNA-1-R1-1-A1-E19;Parent=SINVm1_gene_04174-mRNA-1-R1-1-A1
SCAFFOLD00028	genBlast	CDS	638471	638522	.	-	0	ID=SINVm1_gene_04174-mRNA-1-R1-1-A1-E20;Parent=SINVm1_gene_04174-mRNA-1-R1-1-A1
SCAFFOLD00028	genBlast	CDS	638297	638437	.	-	2	ID=SINVm1_gene_04174-mRNA-1-R1-1-A1-E21;Parent=SINVm1_gene_04174-mRNA-1-R1-1-A1
SCAFFOLD00028	genBlast	CDS	637660	637837	.	-	0	ID=SINVm1_gene_04174-mRNA-1-R1-1-A1-E22;Parent=SINVm1_gene_04174-mRNA-1-R1-1-A1
SCAFFOLD00028	genBlast	CDS	637427	637542	.	-	2	ID=SINVm1_gene_04174-mRNA-1-R1-1-A1-E23;Parent=SINVm1_gene_04174-mRNA-1-R1-1-A1
SCAFFOLD00028	genBlast	CDS	637263	637333	.	-	1	ID=SINVm1_gene_04174-mRNA-1-R1-1-A1-E24;Parent=SINVm1_gene_04174-mRNA-1-R1-1-A1
SCAFFOLD00028	genBlast	CDS	637104	637192	.	-	1	ID=SINVm1_gene_04174-mRNA-1-R1-1-A1-E25;Parent=SINVm1_gene_04174-mRNA-1-R1-1-A1
SCAFFOLD00028	genBlast	CDS	636830	637011	.	-	1	ID=SINVm1_gene_04174-mRNA-1-R1-1-A1-E26;Parent=SINVm1_gene_04174-mRNA-1-R1-1-A1
SCAFFOLD00028	genBlast	CDS	629311	629405	.	-	1	ID=SINVm1_gene_04174-mRNA-1-R1-1-A1-E27;Parent=SINVm1_gene_04174-mRNA-1-R1-1-A1
SCAFFOLD00028	genBlast	CDS	628005	628270	.	-	1	ID=SINVm1_gene_04174-mRNA-1-R1-1-A1-E28;Parent=SINVm1_gene_04174-mRNA-1-R1-1-A1
SCAFFOLD00028	genBlast	CDS	627624	627801	.	-	1	ID=SINVm1_gene_04174-mRNA-1-R1-1-A1-E29;Parent=SINVm1_gene_04174-mRNA-1-R1-1-A1
SCAFFOLD00028	genBlast	CDS	627441	627534	.	-	2	ID=SINVm1_gene_04174-mRNA-1-R1-1-A1-E30;Parent=SINVm1_gene_04174-mRNA-1-R1-1-A1
SCAFFOLD00028	genBlast	CDS	627080	627286	.	-	2	ID=SINVm1_gene_04174-mRNA-1-R1-1-A1-E31;Parent=SINVm1_gene_04174-mRNA-1-R1-1-A1
SCAFFOLD00028	genBlast	CDS	626155	626233	.	-	0	ID=SINVm1_gene_04174-mRNA-1-R1-1-A1-E32;Parent=SINVm1_gene_04174-mRNA-1-R1-1-A1
SCAFFOLD00028	genBlast	CDS	625842	625919	.	-	2	ID=SINVm1_gene_04174-mRNA-1-R1-1-A1-E33;Parent=SINVm1_gene_04174-mRNA-1-R1-1-A1
SCAFFOLD00028	genBlast	CDS	625661	625826	.	-	0	ID=SINVm1_gene_04174-mRNA-1-R1-1-A1-E34;Parent=SINVm1_gene_04174-mRNA-1-R1-1-A1
SCAFFOLD00028	genBlast	CDS	624352	624455	.	-	2	ID=SINVm1_gene_04174-mRNA-1-R1-1-A1-E35;Parent=SINVm1_gene_04174-mRNA-1-R1-1-A1
SCAFFOLD00028	genBlast	CDS	624114	624229	.	-	1	ID=SINVm1_gene_04174-mRNA-1-R1-1-A1-E36;Parent=SINVm1_gene_04174-mRNA-1-R1-1-A1
SCAFFOLD00028	genBlast	CDS	623526	623658	.	-	1	ID=SINVm1_gene_04174-mRNA-1-R1-1-A1-E37;Parent=SINVm1_gene_04174-mRNA-1-R1-1-A1
SCAFFOLD00028	genBlast	CDS	619355	619544	.	-	2	ID=SINVm1_gene_04174-mRNA-1-R1-1-A1-E38;Parent=SINVm1_gene_04174-mRNA-1-R1-1-A1
SCAFFOLD00028	genBlast	CDS	616824	617068	.	-	2	ID=SINVm1_gene_04174-mRNA-1-R1-1-A1-E39;Parent=SINVm1_gene_04174-mRNA-1-R1-1-A1
SCAFFOLD00028	genBlast	CDS	616445	616622	.	-	1	ID=SINVm1_gene_04174-mRNA-1-R1-1-A1-E40;Parent=SINVm1_gene_04174-mRNA-1-R1-1-A1
SCAFFOLD00028	genBlast	CDS	616266	616359	.	-	2	ID=SINVm1_gene_04174-mRNA-1-R1-1-A1-E41;Parent=SINVm1_gene_04174-mRNA-1-R1-1-A1
SCAFFOLD00028	genBlast	CDS	615900	616106	.	-	2	ID=SINVm1_gene_04174-mRNA-1-R1-1-A1-E42;Parent=SINVm1_gene_04174-mRNA-1-R1-1-A1
SCAFFOLD00028	genBlast	CDS	615465	615568	.	-	0	ID=SINVm1_gene_04174-mRNA-1-R1-1-A1-E43;Parent=SINVm1_gene_04174-mRNA-1-R1-1-A1
SCAFFOLD00028	genBlast	CDS	614999	615183	.	-	1	ID=SINVm1_gene_04174-mRNA-1-R1-1-A1-E44;Parent=SINVm1_gene_04174-mRNA-1-R1-1-A1
SCAFFOLD00028	genBlast	CDS	614612	614698	.	-	1	ID=SINVm1_gene_04174-mRNA-1-R1-1-A1-E45;Parent=SINVm1_gene_04174-mRNA-1-R1-1-A1
SCAFFOLD00028	genBlast	CDS	614355	614470	.	-	0	ID=SINVm1_gene_04174-mRNA-1-R1-1-A1-E46;Parent=SINVm1_gene_04174-mRNA-1-R1-1-A1
SCAFFOLD00028	genBlast	CDS	614164	614234	.	-	1	ID=SINVm1_gene_04174-mRNA-1-R1-1-A1-E47;Parent=SINVm1_gene_04174-mRNA-1-R1-1-A1
SCAFFOLD00028	genBlast	CDS	614005	614093	.	-	1	ID=SINVm1_gene_04174-mRNA-1-R1-1-A1-E48;Parent=SINVm1_gene_04174-mRNA-1-R1-1-A1
SCAFFOLD00028	genBlast	CDS	613735	613911	.	-	1	ID=SINVm1_gene_04174-mRNA-1-R1-1-A1-E49;Parent=SINVm1_gene_04174-mRNA-1-R1-1-A1
SCAFFOLD00028	genBlast	CDS	613555	613641	.	-	0	ID=SINVm1_gene_04174-mRNA-1-R1-1-A1-E50;Parent=SINVm1_gene_04174-mRNA-1-R1-1-A1
SCAFFOLD00028	genBlast	CDS	611188	611660	.	-	0	ID=SINVm1_gene_04174-mRNA-1-R1-1-A1-E51;Parent=SINVm1_gene_04174-mRNA-1-R1-1-A1
SCAFFOLD00028	genBlast	mRNA	680660	699284	173.917	+	.	ID=SINVm1_gene_04222-mRNA-1-R1-1-A1;Name=SINVm1_gene_04222-mRNA-1
SCAFFOLD00028	genBlast	CDS	680660	680748	.	+	0	ID=SINVm1_gene_04222-mRNA-1-R1-1-A1-E1;Parent=SINVm1_gene_04222-mRNA-1-R1-1-A1
SCAFFOLD00028	genBlast	CDS	682850	682929	.	+	1	ID=SINVm1_gene_04222-mRNA-1-R1-1-A1-E2;Parent=SINVm1_gene_04222-mRNA-1-R1-1-A1
SCAFFOLD00028	genBlast	CDS	686333	686430	.	+	1	ID=SINVm1_gene_04222-mRNA-1-R1-1-A1-E3;Parent=SINVm1_gene_04222-mRNA-1-R1-1-A1
SCAFFOLD00028	genBlast	CDS	687530	687716	.	+	1	ID=SINVm1_gene_04222-mRNA-1-R1-1-A1-E4;Parent=SINVm1_gene_04222-mRNA-1-R1-1-A1
SCAFFOLD00028	genBlast	CDS	689230	689465	.	+	2	ID=SINVm1_gene_04222-mRNA-1-R1-1-A1-E5;Parent=SINVm1_gene_04222-mRNA-1-R1-1-A1
SCAFFOLD00028	genBlast	CDS	689798	690034	.	+	1	ID=SINVm1_gene_04222-mRNA-1-R1-1-A1-E6;Parent=SINVm1_gene_04222-mRNA-1-R1-1-A1
SCAFFOLD00028	genBlast	CDS	690265	690526	.	+	0	ID=SINVm1_gene_04222-mRNA-1-R1-1-A1-E7;Parent=SINVm1_gene_04222-mRNA-1-R1-1-A1
SCAFFOLD00028	genBlast	CDS	690868	691061	.	+	2	ID=SINVm1_gene_04222-mRNA-1-R1-1-A1-E8;Parent=SINVm1_gene_04222-mRNA-1-R1-1-A1
SCAFFOLD00028	genBlast	CDS	691259	691345	.	+	1	ID=SINVm1_gene_04222-mRNA-1-R1-1-A1-E9;Parent=SINVm1_gene_04222-mRNA-1-R1-1-A1
SCAFFOLD00028	genBlast	CDS	691710	691783	.	+	0	ID=SINVm1_gene_04222-mRNA-1-R1-1-A1-E10;Parent=SINVm1_gene_04222-mRNA-1-R1-1-A1
SCAFFOLD00028	genBlast	CDS	691864	692249	.	+	1	ID=SINVm1_gene_04222-mRNA-1-R1-1-A1-E11;Parent=SINVm1_gene_04222-mRNA-1-R1-1-A1
SCAFFOLD00028	genBlast	CDS	692465	692580	.	+	1	ID=SINVm1_gene_04222-mRNA-1-R1-1-A1-E12;Parent=SINVm1_gene_04222-mRNA-1-R1-1-A1
SCAFFOLD00028	genBlast	CDS	692724	692783	.	+	1	ID=SINVm1_gene_04222-mRNA-1-R1-1-A1-E13;Parent=SINVm1_gene_04222-mRNA-1-R1-1-A1
SCAFFOLD00028	genBlast	CDS	694479	694674	.	+	0	ID=SINVm1_gene_04222-mRNA-1-R1-1-A1-E14;Parent=SINVm1_gene_04222-mRNA-1-R1-1-A1
SCAFFOLD00028	genBlast	CDS	695261	695557	.	+	2	ID=SINVm1_gene_04222-mRNA-1-R1-1-A1-E15;Parent=SINVm1_gene_04222-mRNA-1-R1-1-A1
SCAFFOLD00028	genBlast	CDS	699217	699284	.	+	0	ID=SINVm1_gene_04222-mRNA-1-R1-1-A1-E16;Parent=SINVm1_gene_04222-mRNA-1-R1-1-A1
SCAFFOLD00028	genBlast	mRNA	699573	701274	62.457	-	.	ID=SINVm1_gene_11883-mRNA-1-R1-1-A1;Name=SINVm1_gene_11883-mRNA-1
SCAFFOLD00028	genBlast	CDS	701009	701274	.	-	0	ID=SINVm1_gene_11883-mRNA-1-R1-1-A1-E1;Parent=SINVm1_gene_11883-mRNA-1-R1-1-A1
SCAFFOLD00028	genBlast	CDS	700552	700678	.	-	1	ID=SINVm1_gene_11883-mRNA-1-R1-1-A1-E2;Parent=SINVm1_gene_11883-mRNA-1-R1-1-A1
SCAFFOLD00028	genBlast	CDS	700341	700471	.	-	2	ID=SINVm1_gene_11883-mRNA-1-R1-1-A1-E3;Parent=SINVm1_gene_11883-mRNA-1-R1-1-A1
SCAFFOLD00028	genBlast	CDS	700052	700198	.	-	1	ID=SINVm1_gene_11883-mRNA-1-R1-1-A1-E4;Parent=SINVm1_gene_11883-mRNA-1-R1-1-A1
SCAFFOLD00028	genBlast	CDS	699751	699927	.	-	0	ID=SINVm1_gene_11883-mRNA-1-R1-1-A1-E5;Parent=SINVm1_gene_11883-mRNA-1-R1-1-A1
SCAFFOLD00028	genBlast	CDS	699573	699687	.	-	0	ID=SINVm1_gene_11883-mRNA-1-R1-1-A1-E6;Parent=SINVm1_gene_11883-mRNA-1-R1-1-A1
SCAFFOLD00028	genBlast	mRNA	707356	711292	102.75	+	.	ID=SINVm1_gene_04175-mRNA-1-R1-1-A1;Name=SINVm1_gene_04175-mRNA-1
SCAFFOLD00028	genBlast	CDS	707356	708444	.	+	0	ID=SINVm1_gene_04175-mRNA-1-R1-1-A1-E1;Parent=SINVm1_gene_04175-mRNA-1-R1-1-A1
SCAFFOLD00028	genBlast	CDS	711089	711292	.	+	0	ID=SINVm1_gene_04175-mRNA-1-R1-1-A1-E2;Parent=SINVm1_gene_04175-mRNA-1-R1-1-A1
SCAFFOLD00028	genBlast	mRNA	712472	722622	99.4036	-	.	ID=SINVm1_gene_04227-mRNA-1-R1-1-A1;Name=SINVm1_gene_04227-mRNA-1
SCAFFOLD00028	genBlast	CDS	722490	722622	.	-	0	ID=SINVm1_gene_04227-mRNA-1-R1-1-A1-E1;Parent=SINVm1_gene_04227-mRNA-1-R1-1-A1
SCAFFOLD00028	genBlast	CDS	721266	721417	.	-	2	ID=SINVm1_gene_04227-mRNA-1-R1-1-A1-E2;Parent=SINVm1_gene_04227-mRNA-1-R1-1-A1
SCAFFOLD00028	genBlast	CDS	720874	721007	.	-	1	ID=SINVm1_gene_04227-mRNA-1-R1-1-A1-E3;Parent=SINVm1_gene_04227-mRNA-1-R1-1-A1
SCAFFOLD00028	genBlast	CDS	715908	716065	.	-	1	ID=SINVm1_gene_04227-mRNA-1-R1-1-A1-E4;Parent=SINVm1_gene_04227-mRNA-1-R1-1-A1
SCAFFOLD00028	genBlast	CDS	715671	715835	.	-	1	ID=SINVm1_gene_04227-mRNA-1-R1-1-A1-E5;Parent=SINVm1_gene_04227-mRNA-1-R1-1-A1
SCAFFOLD00028	genBlast	CDS	714687	714863	.	-	0	ID=SINVm1_gene_04227-mRNA-1-R1-1-A1-E6;Parent=SINVm1_gene_04227-mRNA-1-R1-1-A1
SCAFFOLD00028	genBlast	CDS	713396	713598	.	-	0	ID=SINVm1_gene_04227-mRNA-1-R1-1-A1-E7;Parent=SINVm1_gene_04227-mRNA-1-R1-1-A1
SCAFFOLD00028	genBlast	CDS	713211	713315	.	-	1	ID=SINVm1_gene_04227-mRNA-1-R1-1-A1-E8;Parent=SINVm1_gene_04227-mRNA-1-R1-1-A1
SCAFFOLD00028	genBlast	CDS	712472	712882	.	-	0	ID=SINVm1_gene_04227-mRNA-1-R1-1-A1-E9;Parent=SINVm1_gene_04227-mRNA-1-R1-1-A1
SCAFFOLD00028	genBlast	mRNA	726698	730234	148.564	+	.	ID=SINVm1_gene_14334-mRNA-1-R1-1-A1;Name=SINVm1_gene_14334-mRNA-1
SCAFFOLD00028	genBlast	CDS	726698	727273	.	+	0	ID=SINVm1_gene_14334-mRNA-1-R1-1-A1-E1;Parent=SINVm1_gene_14334-mRNA-1-R1-1-A1
SCAFFOLD00028	genBlast	CDS	728043	728481	.	+	0	ID=SINVm1_gene_14334-mRNA-1-R1-1-A1-E2;Parent=SINVm1_gene_14334-mRNA-1-R1-1-A1
SCAFFOLD00028	genBlast	CDS	728570	728772	.	+	2	ID=SINVm1_gene_14334-mRNA-1-R1-1-A1-E3;Parent=SINVm1_gene_14334-mRNA-1-R1-1-A1
SCAFFOLD00028	genBlast	CDS	728853	729081	.	+	1	ID=SINVm1_gene_14334-mRNA-1-R1-1-A1-E4;Parent=SINVm1_gene_14334-mRNA-1-R1-1-A1
SCAFFOLD00028	genBlast	CDS	729130	729322	.	+	2	ID=SINVm1_gene_14334-mRNA-1-R1-1-A1-E5;Parent=SINVm1_gene_14334-mRNA-1-R1-1-A1
SCAFFOLD00028	genBlast	CDS	729757	729940	.	+	2	ID=SINVm1_gene_14334-mRNA-1-R1-1-A1-E6;Parent=SINVm1_gene_14334-mRNA-1-R1-1-A1
SCAFFOLD00028	genBlast	CDS	730010	730234	.	+	2	ID=SINVm1_gene_14334-mRNA-1-R1-1-A1-E7;Parent=SINVm1_gene_14334-mRNA-1-R1-1-A1
SCAFFOLD00028	genBlast	mRNA	734651	735625	43.25	-	.	ID=SINVm1_gene_11882-mRNA-1-R1-1-A1;Name=SINVm1_gene_11882-mRNA-1
SCAFFOLD00028	genBlast	CDS	735489	735625	.	-	0	ID=SINVm1_gene_11882-mRNA-1-R1-1-A1-E1;Parent=SINVm1_gene_11882-mRNA-1-R1-1-A1
SCAFFOLD00028	genBlast	CDS	734858	735172	.	-	1	ID=SINVm1_gene_11882-mRNA-1-R1-1-A1-E2;Parent=SINVm1_gene_11882-mRNA-1-R1-1-A1
SCAFFOLD00028	genBlast	CDS	734651	734768	.	-	0	ID=SINVm1_gene_11882-mRNA-1-R1-1-A1-E3;Parent=SINVm1_gene_11882-mRNA-1-R1-1-A1
SCAFFOLD00028	genBlast	mRNA	736112	745422	648.875	+	.	ID=SINVm1_gene_11880-mRNA-1-R1-1-A1;Name=SINVm1_gene_11880-mRNA-1
SCAFFOLD00028	genBlast	CDS	736112	736197	.	+	0	ID=SINVm1_gene_11880-mRNA-1-R1-1-A1-E1;Parent=SINVm1_gene_11880-mRNA-1-R1-1-A1
SCAFFOLD00028	genBlast	CDS	736226	736457	.	+	1	ID=SINVm1_gene_11880-mRNA-1-R1-1-A1-E2;Parent=SINVm1_gene_11880-mRNA-1-R1-1-A1
SCAFFOLD00028	genBlast	CDS	736621	736899	.	+	2	ID=SINVm1_gene_11880-mRNA-1-R1-1-A1-E3;Parent=SINVm1_gene_11880-mRNA-1-R1-1-A1
SCAFFOLD00028	genBlast	CDS	736979	737120	.	+	0	ID=SINVm1_gene_11880-mRNA-1-R1-1-A1-E4;Parent=SINVm1_gene_11880-mRNA-1-R1-1-A1
SCAFFOLD00028	genBlast	CDS	737193	737765	.	+	2	ID=SINVm1_gene_11880-mRNA-1-R1-1-A1-E5;Parent=SINVm1_gene_11880-mRNA-1-R1-1-A1
SCAFFOLD00028	genBlast	CDS	737837	738435	.	+	0	ID=SINVm1_gene_11880-mRNA-1-R1-1-A1-E6;Parent=SINVm1_gene_11880-mRNA-1-R1-1-A1
SCAFFOLD00028	genBlast	CDS	738529	738842	.	+	1	ID=SINVm1_gene_11880-mRNA-1-R1-1-A1-E7;Parent=SINVm1_gene_11880-mRNA-1-R1-1-A1
SCAFFOLD00028	genBlast	CDS	738924	739381	.	+	1	ID=SINVm1_gene_11880-mRNA-1-R1-1-A1-E8;Parent=SINVm1_gene_11880-mRNA-1-R1-1-A1
SCAFFOLD00028	genBlast	CDS	739439	740231	.	+	1	ID=SINVm1_gene_11880-mRNA-1-R1-1-A1-E9;Parent=SINVm1_gene_11880-mRNA-1-R1-1-A1
SCAFFOLD00028	genBlast	CDS	740308	740475	.	+	2	ID=SINVm1_gene_11880-mRNA-1-R1-1-A1-E10;Parent=SINVm1_gene_11880-mRNA-1-R1-1-A1
SCAFFOLD00028	genBlast	CDS	740503	740913	.	+	0	ID=SINVm1_gene_11880-mRNA-1-R1-1-A1-E11;Parent=SINVm1_gene_11880-mRNA-1-R1-1-A1
SCAFFOLD00028	genBlast	CDS	740935	741245	.	+	0	ID=SINVm1_gene_11880-mRNA-1-R1-1-A1-E12;Parent=SINVm1_gene_11880-mRNA-1-R1-1-A1
SCAFFOLD00028	genBlast	CDS	741276	744343	.	+	1	ID=SINVm1_gene_11880-mRNA-1-R1-1-A1-E13;Parent=SINVm1_gene_11880-mRNA-1-R1-1-A1
SCAFFOLD00028	genBlast	CDS	744418	744623	.	+	1	ID=SINVm1_gene_11880-mRNA-1-R1-1-A1-E14;Parent=SINVm1_gene_11880-mRNA-1-R1-1-A1
SCAFFOLD00028	genBlast	CDS	744736	744910	.	+	1	ID=SINVm1_gene_11880-mRNA-1-R1-1-A1-E15;Parent=SINVm1_gene_11880-mRNA-1-R1-1-A1
SCAFFOLD00028	genBlast	CDS	744976	745066	.	+	2	ID=SINVm1_gene_11880-mRNA-1-R1-1-A1-E16;Parent=SINVm1_gene_11880-mRNA-1-R1-1-A1
SCAFFOLD00028	genBlast	CDS	745088	745422	.	+	2	ID=SINVm1_gene_11880-mRNA-1-R1-1-A1-E17;Parent=SINVm1_gene_11880-mRNA-1-R1-1-A1
SCAFFOLD00028	genBlast	mRNA	745486	745957	15.5334	+	.	ID=SINVm1_gene_11879-mRNA-1-R1-1-A1;Name=SINVm1_gene_11879-mRNA-1
SCAFFOLD00028	genBlast	CDS	745486	745578	.	+	0	ID=SINVm1_gene_11879-mRNA-1-R1-1-A1-E1;Parent=SINVm1_gene_11879-mRNA-1-R1-1-A1
SCAFFOLD00028	genBlast	CDS	745725	745796	.	+	0	ID=SINVm1_gene_11879-mRNA-1-R1-1-A1-E2;Parent=SINVm1_gene_11879-mRNA-1-R1-1-A1
SCAFFOLD00028	genBlast	CDS	745859	745957	.	+	0	ID=SINVm1_gene_11879-mRNA-1-R1-1-A1-E3;Parent=SINVm1_gene_11879-mRNA-1-R1-1-A1
SCAFFOLD00028	genBlast	mRNA	746966	749540	84.8218	+	.	ID=SINVm1_gene_04223-mRNA-1-R1-1-A1;Name=SINVm1_gene_04223-mRNA-1
SCAFFOLD00028	genBlast	CDS	746966	747261	.	+	0	ID=SINVm1_gene_04223-mRNA-1-R1-1-A1-E1;Parent=SINVm1_gene_04223-mRNA-1-R1-1-A1
SCAFFOLD00028	genBlast	CDS	747911	748069	.	+	1	ID=SINVm1_gene_04223-mRNA-1-R1-1-A1-E2;Parent=SINVm1_gene_04223-mRNA-1-R1-1-A1
SCAFFOLD00028	genBlast	CDS	748091	748241	.	+	0	ID=SINVm1_gene_04223-mRNA-1-R1-1-A1-E3;Parent=SINVm1_gene_04223-mRNA-1-R1-1-A1
SCAFFOLD00028	genBlast	CDS	748393	748911	.	+	2	ID=SINVm1_gene_04223-mRNA-1-R1-1-A1-E4;Parent=SINVm1_gene_04223-mRNA-1-R1-1-A1
SCAFFOLD00028	genBlast	CDS	749223	749540	.	+	0	ID=SINVm1_gene_04223-mRNA-1-R1-1-A1-E5;Parent=SINVm1_gene_04223-mRNA-1-R1-1-A1
SCAFFOLD00028	genBlast	mRNA	755321	756664	43.1136	-	.	ID=SINVm1_gene_11878-mRNA-1-R1-1-A1;Name=SINVm1_gene_11878-mRNA-1
SCAFFOLD00028	genBlast	CDS	756630	756664	.	-	0	ID=SINVm1_gene_11878-mRNA-1-R1-1-A1-E1;Parent=SINVm1_gene_11878-mRNA-1-R1-1-A1
SCAFFOLD00028	genBlast	CDS	756322	756548	.	-	1	ID=SINVm1_gene_11878-mRNA-1-R1-1-A1-E2;Parent=SINVm1_gene_11878-mRNA-1-R1-1-A1
SCAFFOLD00028	genBlast	CDS	755927	756247	.	-	1	ID=SINVm1_gene_11878-mRNA-1-R1-1-A1-E3;Parent=SINVm1_gene_11878-mRNA-1-R1-1-A1
SCAFFOLD00028	genBlast	CDS	755612	755845	.	-	0	ID=SINVm1_gene_11878-mRNA-1-R1-1-A1-E4;Parent=SINVm1_gene_11878-mRNA-1-R1-1-A1
SCAFFOLD00028	genBlast	CDS	755321	755520	.	-	0	ID=SINVm1_gene_11878-mRNA-1-R1-1-A1-E5;Parent=SINVm1_gene_11878-mRNA-1-R1-1-A1
SCAFFOLD00028	genBlast	mRNA	757038	757620	20.2851	-	.	ID=SINVm1_gene_11881-mRNA-1-R1-1-A1;Name=SINVm1_gene_11881-mRNA-1
SCAFFOLD00028	genBlast	CDS	757494	757620	.	-	0	ID=SINVm1_gene_11881-mRNA-1-R1-1-A1-E1;Parent=SINVm1_gene_11881-mRNA-1-R1-1-A1
SCAFFOLD00028	genBlast	CDS	757038	757171	.	-	2	ID=SINVm1_gene_11881-mRNA-1-R1-1-A1-E2;Parent=SINVm1_gene_11881-mRNA-1-R1-1-A1
SCAFFOLD00028	genBlast	mRNA	758296	759471	27.3281	-	.	ID=SINVm1_gene_11877-mRNA-1-R1-1-A1;Name=SINVm1_gene_11877-mRNA-1
SCAFFOLD00028	genBlast	CDS	759118	759471	.	-	0	ID=SINVm1_gene_11877-mRNA-1-R1-1-A1-E1;Parent=SINVm1_gene_11877-mRNA-1-R1-1-A1
SCAFFOLD00028	genBlast	CDS	758296	758385	.	-	0	ID=SINVm1_gene_11877-mRNA-1-R1-1-A1-E2;Parent=SINVm1_gene_11877-mRNA-1-R1-1-A1
SCAFFOLD00028	genBlast	mRNA	768107	769689	48.7588	-	.	ID=SINVm1_gene_04176-mRNA-1-R1-1-A1;Name=SINVm1_gene_04176-mRNA-1
SCAFFOLD00028	genBlast	CDS	769318	769689	.	-	0	ID=SINVm1_gene_04176-mRNA-1-R1-1-A1-E1;Parent=SINVm1_gene_04176-mRNA-1-R1-1-A1
SCAFFOLD00028	genBlast	CDS	768865	769050	.	-	0	ID=SINVm1_gene_04176-mRNA-1-R1-1-A1-E2;Parent=SINVm1_gene_04176-mRNA-1-R1-1-A1
SCAFFOLD00028	genBlast	CDS	768107	768286	.	-	0	ID=SINVm1_gene_04176-mRNA-1-R1-1-A1-E3;Parent=SINVm1_gene_04176-mRNA-1-R1-1-A1
SCAFFOLD00028	genBlast	mRNA	773897	778079	182.331	+	.	ID=SINVm1_gene_04224-mRNA-1-R1-1-A1;Name=SINVm1_gene_04224-mRNA-1
SCAFFOLD00028	genBlast	CDS	773897	774419	.	+	0	ID=SINVm1_gene_04224-mRNA-1-R1-1-A1-E1;Parent=SINVm1_gene_04224-mRNA-1-R1-1-A1
SCAFFOLD00028	genBlast	CDS	774499	774626	.	+	2	ID=SINVm1_gene_04224-mRNA-1-R1-1-A1-E2;Parent=SINVm1_gene_04224-mRNA-1-R1-1-A1
SCAFFOLD00028	genBlast	CDS	774893	775024	.	+	1	ID=SINVm1_gene_04224-mRNA-1-R1-1-A1-E3;Parent=SINVm1_gene_04224-mRNA-1-R1-1-A1
SCAFFOLD00028	genBlast	CDS	775333	775453	.	+	0	ID=SINVm1_gene_04224-mRNA-1-R1-1-A1-E4;Parent=SINVm1_gene_04224-mRNA-1-R1-1-A1
SCAFFOLD00028	genBlast	CDS	775550	775849	.	+	2	ID=SINVm1_gene_04224-mRNA-1-R1-1-A1-E5;Parent=SINVm1_gene_04224-mRNA-1-R1-1-A1
SCAFFOLD00028	genBlast	CDS	775968	776256	.	+	0	ID=SINVm1_gene_04224-mRNA-1-R1-1-A1-E6;Parent=SINVm1_gene_04224-mRNA-1-R1-1-A1
SCAFFOLD00028	genBlast	CDS	776299	776323	.	+	2	ID=SINVm1_gene_04224-mRNA-1-R1-1-A1-E7;Parent=SINVm1_gene_04224-mRNA-1-R1-1-A1
SCAFFOLD00028	genBlast	CDS	776341	776521	.	+	2	ID=SINVm1_gene_04224-mRNA-1-R1-1-A1-E8;Parent=SINVm1_gene_04224-mRNA-1-R1-1-A1
SCAFFOLD00028	genBlast	CDS	776645	776829	.	+	2	ID=SINVm1_gene_04224-mRNA-1-R1-1-A1-E9;Parent=SINVm1_gene_04224-mRNA-1-R1-1-A1
SCAFFOLD00028	genBlast	CDS	776944	777099	.	+	1	ID=SINVm1_gene_04224-mRNA-1-R1-1-A1-E10;Parent=SINVm1_gene_04224-mRNA-1-R1-1-A1
SCAFFOLD00028	genBlast	CDS	777188	777393	.	+	0	ID=SINVm1_gene_04224-mRNA-1-R1-1-A1-E11;Parent=SINVm1_gene_04224-mRNA-1-R1-1-A1
SCAFFOLD00028	genBlast	CDS	777462	777574	.	+	1	ID=SINVm1_gene_04224-mRNA-1-R1-1-A1-E12;Parent=SINVm1_gene_04224-mRNA-1-R1-1-A1
SCAFFOLD00028	genBlast	CDS	777655	777830	.	+	1	ID=SINVm1_gene_04224-mRNA-1-R1-1-A1-E13;Parent=SINVm1_gene_04224-mRNA-1-R1-1-A1
SCAFFOLD00028	genBlast	CDS	777915	778079	.	+	1	ID=SINVm1_gene_04224-mRNA-1-R1-1-A1-E14;Parent=SINVm1_gene_04224-mRNA-1-R1-1-A1
SCAFFOLD00028	genBlast	mRNA	792224	794077	46.2659	+	.	ID=SINVm1_gene_14336-mRNA-1-R1-1-A1;Name=SINVm1_gene_14336-mRNA-1
SCAFFOLD00028	genBlast	CDS	792224	792360	.	+	0	ID=SINVm1_gene_14336-mRNA-1-R1-1-A1-E1;Parent=SINVm1_gene_14336-mRNA-1-R1-1-A1
SCAFFOLD00028	genBlast	CDS	792645	792826	.	+	1	ID=SINVm1_gene_14336-mRNA-1-R1-1-A1-E2;Parent=SINVm1_gene_14336-mRNA-1-R1-1-A1
SCAFFOLD00028	genBlast	CDS	793536	794077	.	+	1	ID=SINVm1_gene_14336-mRNA-1-R1-1-A1-E3;Parent=SINVm1_gene_14336-mRNA-1-R1-1-A1
SCAFFOLD00028	genBlast	mRNA	799601	802035	90.3438	+	.	ID=SINVm1_gene_04228-mRNA-1-R1-1-A1;Name=SINVm1_gene_04228-mRNA-1
SCAFFOLD00028	genBlast	CDS	799601	799729	.	+	0	ID=SINVm1_gene_04228-mRNA-1-R1-1-A1-E1;Parent=SINVm1_gene_04228-mRNA-1-R1-1-A1
SCAFFOLD00028	genBlast	CDS	800120	800181	.	+	0	ID=SINVm1_gene_04228-mRNA-1-R1-1-A1-E2;Parent=SINVm1_gene_04228-mRNA-1-R1-1-A1
SCAFFOLD00028	genBlast	CDS	800200	800381	.	+	1	ID=SINVm1_gene_04228-mRNA-1-R1-1-A1-E3;Parent=SINVm1_gene_04228-mRNA-1-R1-1-A1
SCAFFOLD00028	genBlast	CDS	800666	800802	.	+	1	ID=SINVm1_gene_04228-mRNA-1-R1-1-A1-E4;Parent=SINVm1_gene_04228-mRNA-1-R1-1-A1
SCAFFOLD00028	genBlast	CDS	800893	801114	.	+	1	ID=SINVm1_gene_04228-mRNA-1-R1-1-A1-E5;Parent=SINVm1_gene_04228-mRNA-1-R1-1-A1
SCAFFOLD00028	genBlast	CDS	801210	801392	.	+	0	ID=SINVm1_gene_04228-mRNA-1-R1-1-A1-E6;Parent=SINVm1_gene_04228-mRNA-1-R1-1-A1
SCAFFOLD00028	genBlast	CDS	801479	801607	.	+	0	ID=SINVm1_gene_04228-mRNA-1-R1-1-A1-E7;Parent=SINVm1_gene_04228-mRNA-1-R1-1-A1
SCAFFOLD00028	genBlast	CDS	801676	801877	.	+	0	ID=SINVm1_gene_04228-mRNA-1-R1-1-A1-E8;Parent=SINVm1_gene_04228-mRNA-1-R1-1-A1
SCAFFOLD00028	genBlast	CDS	801968	802035	.	+	2	ID=SINVm1_gene_04228-mRNA-1-R1-1-A1-E9;Parent=SINVm1_gene_04228-mRNA-1-R1-1-A1
SCAFFOLD00028	genBlast	mRNA	806538	811191	79.9477	+	.	ID=SINVm1_gene_04229-mRNA-1-R1-1-A1;Name=SINVm1_gene_04229-mRNA-1
SCAFFOLD00028	genBlast	CDS	806538	806798	.	+	0	ID=SINVm1_gene_04229-mRNA-1-R1-1-A1-E1;Parent=SINVm1_gene_04229-mRNA-1-R1-1-A1
SCAFFOLD00028	genBlast	CDS	809628	809866	.	+	0	ID=SINVm1_gene_04229-mRNA-1-R1-1-A1-E2;Parent=SINVm1_gene_04229-mRNA-1-R1-1-A1
SCAFFOLD00028	genBlast	CDS	810179	810390	.	+	1	ID=SINVm1_gene_04229-mRNA-1-R1-1-A1-E3;Parent=SINVm1_gene_04229-mRNA-1-R1-1-A1
SCAFFOLD00028	genBlast	CDS	810650	810810	.	+	1	ID=SINVm1_gene_04229-mRNA-1-R1-1-A1-E4;Parent=SINVm1_gene_04229-mRNA-1-R1-1-A1
SCAFFOLD00028	genBlast	CDS	810985	811191	.	+	1	ID=SINVm1_gene_04229-mRNA-1-R1-1-A1-E5;Parent=SINVm1_gene_04229-mRNA-1-R1-1-A1
SCAFFOLD00028	genBlast	mRNA	812167	818570	210.282	-	.	ID=SINVm1_gene_14335-mRNA-1-R1-1-A1;Name=SINVm1_gene_14335-mRNA-1
SCAFFOLD00028	genBlast	CDS	818388	818570	.	-	0	ID=SINVm1_gene_14335-mRNA-1-R1-1-A1-E1;Parent=SINVm1_gene_14335-mRNA-1-R1-1-A1
SCAFFOLD00028	genBlast	CDS	817182	817501	.	-	0	ID=SINVm1_gene_14335-mRNA-1-R1-1-A1-E2;Parent=SINVm1_gene_14335-mRNA-1-R1-1-A1
SCAFFOLD00028	genBlast	CDS	817039	817067	.	-	1	ID=SINVm1_gene_14335-mRNA-1-R1-1-A1-E3;Parent=SINVm1_gene_14335-mRNA-1-R1-1-A1
SCAFFOLD00028	genBlast	CDS	816866	816975	.	-	1	ID=SINVm1_gene_14335-mRNA-1-R1-1-A1-E4;Parent=SINVm1_gene_14335-mRNA-1-R1-1-A1
SCAFFOLD00028	genBlast	CDS	816547	816735	.	-	1	ID=SINVm1_gene_14335-mRNA-1-R1-1-A1-E5;Parent=SINVm1_gene_14335-mRNA-1-R1-1-A1
SCAFFOLD00028	genBlast	CDS	816160	816380	.	-	0	ID=SINVm1_gene_14335-mRNA-1-R1-1-A1-E6;Parent=SINVm1_gene_14335-mRNA-1-R1-1-A1
SCAFFOLD00028	genBlast	CDS	815601	815840	.	-	1	ID=SINVm1_gene_14335-mRNA-1-R1-1-A1-E7;Parent=SINVm1_gene_14335-mRNA-1-R1-1-A1
SCAFFOLD00028	genBlast	CDS	815363	815489	.	-	0	ID=SINVm1_gene_14335-mRNA-1-R1-1-A1-E8;Parent=SINVm1_gene_14335-mRNA-1-R1-1-A1
SCAFFOLD00028	genBlast	CDS	815134	815268	.	-	2	ID=SINVm1_gene_14335-mRNA-1-R1-1-A1-E9;Parent=SINVm1_gene_14335-mRNA-1-R1-1-A1
SCAFFOLD00028	genBlast	CDS	815060	815112	.	-	0	ID=SINVm1_gene_14335-mRNA-1-R1-1-A1-E10;Parent=SINVm1_gene_14335-mRNA-1-R1-1-A1
SCAFFOLD00028	genBlast	CDS	814651	814820	.	-	1	ID=SINVm1_gene_14335-mRNA-1-R1-1-A1-E11;Parent=SINVm1_gene_14335-mRNA-1-R1-1-A1
SCAFFOLD00028	genBlast	CDS	814103	814297	.	-	1	ID=SINVm1_gene_14335-mRNA-1-R1-1-A1-E12;Parent=SINVm1_gene_14335-mRNA-1-R1-1-A1
SCAFFOLD00028	genBlast	CDS	813864	814024	.	-	0	ID=SINVm1_gene_14335-mRNA-1-R1-1-A1-E13;Parent=SINVm1_gene_14335-mRNA-1-R1-1-A1
SCAFFOLD00028	genBlast	CDS	813617	813783	.	-	1	ID=SINVm1_gene_14335-mRNA-1-R1-1-A1-E14;Parent=SINVm1_gene_14335-mRNA-1-R1-1-A1
SCAFFOLD00028	genBlast	CDS	813301	813447	.	-	1	ID=SINVm1_gene_14335-mRNA-1-R1-1-A1-E15;Parent=SINVm1_gene_14335-mRNA-1-R1-1-A1
SCAFFOLD00028	genBlast	CDS	813032	813224	.	-	0	ID=SINVm1_gene_14335-mRNA-1-R1-1-A1-E16;Parent=SINVm1_gene_14335-mRNA-1-R1-1-A1
SCAFFOLD00028	genBlast	CDS	812583	812856	.	-	2	ID=SINVm1_gene_14335-mRNA-1-R1-1-A1-E17;Parent=SINVm1_gene_14335-mRNA-1-R1-1-A1
SCAFFOLD00028	genBlast	CDS	812167	812450	.	-	2	ID=SINVm1_gene_14335-mRNA-1-R1-1-A1-E18;Parent=SINVm1_gene_14335-mRNA-1-R1-1-A1
SCAFFOLD00028	genBlast	mRNA	822767	823062	18.0167	-	.	ID=SINVm1_gene_11884-mRNA-1-R1-1-A1;Name=SINVm1_gene_11884-mRNA-1
SCAFFOLD00028	genBlast	CDS	822931	823062	.	-	0	ID=SINVm1_gene_11884-mRNA-1-R1-1-A1-E1;Parent=SINVm1_gene_11884-mRNA-1-R1-1-A1
SCAFFOLD00028	genBlast	CDS	822767	822862	.	-	0	ID=SINVm1_gene_11884-mRNA-1-R1-1-A1-E2;Parent=SINVm1_gene_11884-mRNA-1-R1-1-A1
SCAFFOLD00028	genBlast	mRNA	830400	833237	135.695	+	.	ID=SINVm1_gene_04230-mRNA-1-R1-1-A1;Name=SINVm1_gene_04230-mRNA-1
SCAFFOLD00028	genBlast	CDS	830400	830698	.	+	0	ID=SINVm1_gene_04230-mRNA-1-R1-1-A1-E1;Parent=SINVm1_gene_04230-mRNA-1-R1-1-A1
SCAFFOLD00028	genBlast	CDS	830732	830843	.	+	1	ID=SINVm1_gene_04230-mRNA-1-R1-1-A1-E2;Parent=SINVm1_gene_04230-mRNA-1-R1-1-A1
SCAFFOLD00028	genBlast	CDS	831142	831505	.	+	2	ID=SINVm1_gene_04230-mRNA-1-R1-1-A1-E3;Parent=SINVm1_gene_04230-mRNA-1-R1-1-A1
SCAFFOLD00028	genBlast	CDS	831585	831688	.	+	2	ID=SINVm1_gene_04230-mRNA-1-R1-1-A1-E4;Parent=SINVm1_gene_04230-mRNA-1-R1-1-A1
SCAFFOLD00028	genBlast	CDS	831716	831797	.	+	1	ID=SINVm1_gene_04230-mRNA-1-R1-1-A1-E5;Parent=SINVm1_gene_04230-mRNA-1-R1-1-A1
SCAFFOLD00028	genBlast	CDS	832084	832292	.	+	2	ID=SINVm1_gene_04230-mRNA-1-R1-1-A1-E6;Parent=SINVm1_gene_04230-mRNA-1-R1-1-A1
SCAFFOLD00028	genBlast	CDS	832403	832601	.	+	1	ID=SINVm1_gene_04230-mRNA-1-R1-1-A1-E7;Parent=SINVm1_gene_04230-mRNA-1-R1-1-A1
SCAFFOLD00028	genBlast	CDS	832692	832892	.	+	2	ID=SINVm1_gene_04230-mRNA-1-R1-1-A1-E8;Parent=SINVm1_gene_04230-mRNA-1-R1-1-A1
SCAFFOLD00028	genBlast	CDS	832984	833237	.	+	0	ID=SINVm1_gene_04230-mRNA-1-R1-1-A1-E9;Parent=SINVm1_gene_04230-mRNA-1-R1-1-A1
SCAFFOLD00028	genBlast	mRNA	837488	842084	135.275	+	.	ID=SINVm1_gene_04177-mRNA-1-R1-1-A1;Name=SINVm1_gene_04177-mRNA-1
SCAFFOLD00028	genBlast	CDS	837488	837541	.	+	0	ID=SINVm1_gene_04177-mRNA-1-R1-1-A1-E1;Parent=SINVm1_gene_04177-mRNA-1-R1-1-A1
SCAFFOLD00028	genBlast	CDS	838170	838318	.	+	0	ID=SINVm1_gene_04177-mRNA-1-R1-1-A1-E2;Parent=SINVm1_gene_04177-mRNA-1-R1-1-A1
SCAFFOLD00028	genBlast	CDS	838643	838848	.	+	1	ID=SINVm1_gene_04177-mRNA-1-R1-1-A1-E3;Parent=SINVm1_gene_04177-mRNA-1-R1-1-A1
SCAFFOLD00028	genBlast	CDS	838953	839102	.	+	1	ID=SINVm1_gene_04177-mRNA-1-R1-1-A1-E4;Parent=SINVm1_gene_04177-mRNA-1-R1-1-A1
SCAFFOLD00028	genBlast	CDS	839209	839314	.	+	0	ID=SINVm1_gene_04177-mRNA-1-R1-1-A1-E5;Parent=SINVm1_gene_04177-mRNA-1-R1-1-A1
SCAFFOLD00028	genBlast	CDS	840166	840276	.	+	2	ID=SINVm1_gene_04177-mRNA-1-R1-1-A1-E6;Parent=SINVm1_gene_04177-mRNA-1-R1-1-A1
SCAFFOLD00028	genBlast	CDS	840429	841076	.	+	0	ID=SINVm1_gene_04177-mRNA-1-R1-1-A1-E7;Parent=SINVm1_gene_04177-mRNA-1-R1-1-A1
SCAFFOLD00028	genBlast	CDS	841167	841332	.	+	0	ID=SINVm1_gene_04177-mRNA-1-R1-1-A1-E8;Parent=SINVm1_gene_04177-mRNA-1-R1-1-A1
SCAFFOLD00028	genBlast	CDS	841416	841677	.	+	2	ID=SINVm1_gene_04177-mRNA-1-R1-1-A1-E9;Parent=SINVm1_gene_04177-mRNA-1-R1-1-A1
SCAFFOLD00028	genBlast	CDS	841846	842084	.	+	2	ID=SINVm1_gene_04177-mRNA-1-R1-1-A1-E10;Parent=SINVm1_gene_04177-mRNA-1-R1-1-A1
SCAFFOLD00028	genBlast	mRNA	843420	844738	57.2312	-	.	ID=SINVm1_gene_04232-mRNA-1-R1-1-A1;Name=SINVm1_gene_04232-mRNA-1
SCAFFOLD00028	genBlast	CDS	844604	844738	.	-	0	ID=SINVm1_gene_04232-mRNA-1-R1-1-A1-E1;Parent=SINVm1_gene_04232-mRNA-1-R1-1-A1
SCAFFOLD00028	genBlast	CDS	844044	844279	.	-	0	ID=SINVm1_gene_04232-mRNA-1-R1-1-A1-E2;Parent=SINVm1_gene_04232-mRNA-1-R1-1-A1
SCAFFOLD00028	genBlast	CDS	843420	843879	.	-	1	ID=SINVm1_gene_04232-mRNA-1-R1-1-A1-E3;Parent=SINVm1_gene_04232-mRNA-1-R1-1-A1
SCAFFOLD00028	genBlast	mRNA	872013	872420	33.75	-	.	ID=SINVm1_gene_11885-mRNA-1-R1-1-A1;Name=SINVm1_gene_11885-mRNA-1
SCAFFOLD00028	genBlast	CDS	872013	872420	.	-	0	ID=SINVm1_gene_11885-mRNA-1-R1-1-A1-E1;Parent=SINVm1_gene_11885-mRNA-1-R1-1-A1
SCAFFOLD00028	genBlast	mRNA	874278	874589	15.5	+	.	ID=SINVm1_gene_11886-mRNA-1-R1-1-A1;Name=SINVm1_gene_11886-mRNA-1
SCAFFOLD00028	genBlast	CDS	874278	874323	.	+	0	ID=SINVm1_gene_11886-mRNA-1-R1-1-A1-E1;Parent=SINVm1_gene_11886-mRNA-1-R1-1-A1
SCAFFOLD00028	genBlast	CDS	874354	874418	.	+	2	ID=SINVm1_gene_11886-mRNA-1-R1-1-A1-E2;Parent=SINVm1_gene_11886-mRNA-1-R1-1-A1
SCAFFOLD00028	genBlast	CDS	874455	874589	.	+	1	ID=SINVm1_gene_11886-mRNA-1-R1-1-A1-E3;Parent=SINVm1_gene_11886-mRNA-1-R1-1-A1
SCAFFOLD00028	genBlast	mRNA	904693	921917	874.363	+	.	ID=SINVm1_gene_04231-mRNA-1-R1-1-A1;Name=SINVm1_gene_04231-mRNA-1
SCAFFOLD00028	genBlast	CDS	904693	904747	.	+	0	ID=SINVm1_gene_04231-mRNA-1-R1-1-A1-E1;Parent=SINVm1_gene_04231-mRNA-1-R1-1-A1
SCAFFOLD00028	genBlast	CDS	906253	906351	.	+	2	ID=SINVm1_gene_04231-mRNA-1-R1-1-A1-E2;Parent=SINVm1_gene_04231-mRNA-1-R1-1-A1
SCAFFOLD00028	genBlast	CDS	906465	906709	.	+	0	ID=SINVm1_gene_04231-mRNA-1-R1-1-A1-E3;Parent=SINVm1_gene_04231-mRNA-1-R1-1-A1
SCAFFOLD00028	genBlast	CDS	906771	906928	.	+	1	ID=SINVm1_gene_04231-mRNA-1-R1-1-A1-E4;Parent=SINVm1_gene_04231-mRNA-1-R1-1-A1
SCAFFOLD00028	genBlast	CDS	907142	907553	.	+	1	ID=SINVm1_gene_04231-mRNA-1-R1-1-A1-E5;Parent=SINVm1_gene_04231-mRNA-1-R1-1-A1
SCAFFOLD00028	genBlast	CDS	907680	908870	.	+	2	ID=SINVm1_gene_04231-mRNA-1-R1-1-A1-E6;Parent=SINVm1_gene_04231-mRNA-1-R1-1-A1
SCAFFOLD00028	genBlast	CDS	908901	909266	.	+	0	ID=SINVm1_gene_04231-mRNA-1-R1-1-A1-E7;Parent=SINVm1_gene_04231-mRNA-1-R1-1-A1
SCAFFOLD00028	genBlast	CDS	909285	909365	.	+	0	ID=SINVm1_gene_04231-mRNA-1-R1-1-A1-E8;Parent=SINVm1_gene_04231-mRNA-1-R1-1-A1
SCAFFOLD00028	genBlast	CDS	909399	909621	.	+	0	ID=SINVm1_gene_04231-mRNA-1-R1-1-A1-E9;Parent=SINVm1_gene_04231-mRNA-1-R1-1-A1
SCAFFOLD00028	genBlast	CDS	909679	909816	.	+	2	ID=SINVm1_gene_04231-mRNA-1-R1-1-A1-E10;Parent=SINVm1_gene_04231-mRNA-1-R1-1-A1
SCAFFOLD00028	genBlast	CDS	909886	910413	.	+	0	ID=SINVm1_gene_04231-mRNA-1-R1-1-A1-E11;Parent=SINVm1_gene_04231-mRNA-1-R1-1-A1
SCAFFOLD00028	genBlast	CDS	910501	911795	.	+	0	ID=SINVm1_gene_04231-mRNA-1-R1-1-A1-E12;Parent=SINVm1_gene_04231-mRNA-1-R1-1-A1
SCAFFOLD00028	genBlast	CDS	911823	912065	.	+	1	ID=SINVm1_gene_04231-mRNA-1-R1-1-A1-E13;Parent=SINVm1_gene_04231-mRNA-1-R1-1-A1
SCAFFOLD00028	genBlast	CDS	912144	912328	.	+	0	ID=SINVm1_gene_04231-mRNA-1-R1-1-A1-E14;Parent=SINVm1_gene_04231-mRNA-1-R1-1-A1
SCAFFOLD00028	genBlast	CDS	912389	912822	.	+	1	ID=SINVm1_gene_04231-mRNA-1-R1-1-A1-E15;Parent=SINVm1_gene_04231-mRNA-1-R1-1-A1
SCAFFOLD00028	genBlast	CDS	912841	912881	.	+	1	ID=SINVm1_gene_04231-mRNA-1-R1-1-A1-E16;Parent=SINVm1_gene_04231-mRNA-1-R1-1-A1
SCAFFOLD00028	genBlast	CDS	912933	914892	.	+	1	ID=SINVm1_gene_04231-mRNA-1-R1-1-A1-E17;Parent=SINVm1_gene_04231-mRNA-1-R1-1-A1
SCAFFOLD00028	genBlast	CDS	914926	915268	.	+	2	ID=SINVm1_gene_04231-mRNA-1-R1-1-A1-E18;Parent=SINVm1_gene_04231-mRNA-1-R1-1-A1
SCAFFOLD00028	genBlast	CDS	915293	915564	.	+	2	ID=SINVm1_gene_04231-mRNA-1-R1-1-A1-E19;Parent=SINVm1_gene_04231-mRNA-1-R1-1-A1
SCAFFOLD00028	genBlast	CDS	916668	917981	.	+	1	ID=SINVm1_gene_04231-mRNA-1-R1-1-A1-E20;Parent=SINVm1_gene_04231-mRNA-1-R1-1-A1
SCAFFOLD00028	genBlast	CDS	918015	918554	.	+	0	ID=SINVm1_gene_04231-mRNA-1-R1-1-A1-E21;Parent=SINVm1_gene_04231-mRNA-1-R1-1-A1
SCAFFOLD00028	genBlast	CDS	918600	918676	.	+	0	ID=SINVm1_gene_04231-mRNA-1-R1-1-A1-E22;Parent=SINVm1_gene_04231-mRNA-1-R1-1-A1
SCAFFOLD00028	genBlast	CDS	918698	919766	.	+	1	ID=SINVm1_gene_04231-mRNA-1-R1-1-A1-E23;Parent=SINVm1_gene_04231-mRNA-1-R1-1-A1
SCAFFOLD00028	genBlast	CDS	919815	920167	.	+	2	ID=SINVm1_gene_04231-mRNA-1-R1-1-A1-E24;Parent=SINVm1_gene_04231-mRNA-1-R1-1-A1
SCAFFOLD00028	genBlast	CDS	920189	920244	.	+	1	ID=SINVm1_gene_04231-mRNA-1-R1-1-A1-E25;Parent=SINVm1_gene_04231-mRNA-1-R1-1-A1
SCAFFOLD00028	genBlast	CDS	920293	921250	.	+	1	ID=SINVm1_gene_04231-mRNA-1-R1-1-A1-E26;Parent=SINVm1_gene_04231-mRNA-1-R1-1-A1
SCAFFOLD00028	genBlast	CDS	921272	921452	.	+	2	ID=SINVm1_gene_04231-mRNA-1-R1-1-A1-E27;Parent=SINVm1_gene_04231-mRNA-1-R1-1-A1
SCAFFOLD00028	genBlast	CDS	921748	921917	.	+	2	ID=SINVm1_gene_04231-mRNA-1-R1-1-A1-E28;Parent=SINVm1_gene_04231-mRNA-1-R1-1-A1
SCAFFOLD00028	genBlast	mRNA	928634	952454	404.377	-	.	ID=SINVm1_gene_04179-mRNA-1-R1-1-A1;Name=SINVm1_gene_04179-mRNA-1
SCAFFOLD00028	genBlast	CDS	952110	952454	.	-	0	ID=SINVm1_gene_04179-mRNA-1-R1-1-A1-E1;Parent=SINVm1_gene_04179-mRNA-1-R1-1-A1
SCAFFOLD00028	genBlast	CDS	947498	947877	.	-	0	ID=SINVm1_gene_04179-mRNA-1-R1-1-A1-E2;Parent=SINVm1_gene_04179-mRNA-1-R1-1-A1
SCAFFOLD00028	genBlast	CDS	946981	947157	.	-	1	ID=SINVm1_gene_04179-mRNA-1-R1-1-A1-E3;Parent=SINVm1_gene_04179-mRNA-1-R1-1-A1
SCAFFOLD00028	genBlast	CDS	946534	946758	.	-	0	ID=SINVm1_gene_04179-mRNA-1-R1-1-A1-E4;Parent=SINVm1_gene_04179-mRNA-1-R1-1-A1
SCAFFOLD00028	genBlast	CDS	946007	946317	.	-	0	ID=SINVm1_gene_04179-mRNA-1-R1-1-A1-E5;Parent=SINVm1_gene_04179-mRNA-1-R1-1-A1
SCAFFOLD00028	genBlast	CDS	945677	945915	.	-	1	ID=SINVm1_gene_04179-mRNA-1-R1-1-A1-E6;Parent=SINVm1_gene_04179-mRNA-1-R1-1-A1
SCAFFOLD00028	genBlast	CDS	945300	945585	.	-	1	ID=SINVm1_gene_04179-mRNA-1-R1-1-A1-E7;Parent=SINVm1_gene_04179-mRNA-1-R1-1-A1
SCAFFOLD00028	genBlast	CDS	945152	945198	.	-	2	ID=SINVm1_gene_04179-mRNA-1-R1-1-A1-E8;Parent=SINVm1_gene_04179-mRNA-1-R1-1-A1
SCAFFOLD00028	genBlast	CDS	938155	938432	.	-	1	ID=SINVm1_gene_04179-mRNA-1-R1-1-A1-E9;Parent=SINVm1_gene_04179-mRNA-1-R1-1-A1
SCAFFOLD00028	genBlast	CDS	937267	937776	.	-	1	ID=SINVm1_gene_04179-mRNA-1-R1-1-A1-E10;Parent=SINVm1_gene_04179-mRNA-1-R1-1-A1
SCAFFOLD00028	genBlast	CDS	936858	936969	.	-	0	ID=SINVm1_gene_04179-mRNA-1-R1-1-A1-E11;Parent=SINVm1_gene_04179-mRNA-1-R1-1-A1
SCAFFOLD00028	genBlast	CDS	934749	935013	.	-	2	ID=SINVm1_gene_04179-mRNA-1-R1-1-A1-E12;Parent=SINVm1_gene_04179-mRNA-1-R1-1-A1
SCAFFOLD00028	genBlast	CDS	931446	931555	.	-	2	ID=SINVm1_gene_04179-mRNA-1-R1-1-A1-E13;Parent=SINVm1_gene_04179-mRNA-1-R1-1-A1
SCAFFOLD00028	genBlast	CDS	931351	931412	.	-	1	ID=SINVm1_gene_04179-mRNA-1-R1-1-A1-E14;Parent=SINVm1_gene_04179-mRNA-1-R1-1-A1
SCAFFOLD00028	genBlast	CDS	931097	931207	.	-	1	ID=SINVm1_gene_04179-mRNA-1-R1-1-A1-E15;Parent=SINVm1_gene_04179-mRNA-1-R1-1-A1
SCAFFOLD00028	genBlast	CDS	929650	930645	.	-	0	ID=SINVm1_gene_04179-mRNA-1-R1-1-A1-E16;Parent=SINVm1_gene_04179-mRNA-1-R1-1-A1
SCAFFOLD00028	genBlast	CDS	928634	929540	.	-	0	ID=SINVm1_gene_04179-mRNA-1-R1-1-A1-E17;Parent=SINVm1_gene_04179-mRNA-1-R1-1-A1
SCAFFOLD00028	genBlast	mRNA	1000176	1000820	31.0225	+	.	ID=SINVm1_gene_04185-mRNA-1-R1-1-A1;Name=SINVm1_gene_04185-mRNA-1
SCAFFOLD00028	genBlast	CDS	1000176	1000319	.	+	0	ID=SINVm1_gene_04185-mRNA-1-R1-1-A1-E1;Parent=SINVm1_gene_04185-mRNA-1-R1-1-A1
SCAFFOLD00028	genBlast	CDS	1000575	1000820	.	+	0	ID=SINVm1_gene_04185-mRNA-1-R1-1-A1-E2;Parent=SINVm1_gene_04185-mRNA-1-R1-1-A1
SCAFFOLD00028	genBlast	mRNA	1036178	1036404	12	+	.	ID=SINVm1_gene_04180-mRNA-1-R1-1-A1;Name=SINVm1_gene_04180-mRNA-1
SCAFFOLD00028	genBlast	CDS	1036178	1036238	.	+	0	ID=SINVm1_gene_04180-mRNA-1-R1-1-A1-E1;Parent=SINVm1_gene_04180-mRNA-1-R1-1-A1
SCAFFOLD00028	genBlast	CDS	1036319	1036404	.	+	2	ID=SINVm1_gene_04180-mRNA-1-R1-1-A1-E2;Parent=SINVm1_gene_04180-mRNA-1-R1-1-A1
SCAFFOLD00028	genBlast	mRNA	1037037	1039943	27.75	+	.	ID=SINVm1_gene_04187-mRNA-1-R1-1-A1;Name=SINVm1_gene_04187-mRNA-1
SCAFFOLD00028	genBlast	CDS	1037037	1037300	.	+	0	ID=SINVm1_gene_04187-mRNA-1-R1-1-A1-E1;Parent=SINVm1_gene_04187-mRNA-1-R1-1-A1
SCAFFOLD00028	genBlast	CDS	1039863	1039943	.	+	0	ID=SINVm1_gene_04187-mRNA-1-R1-1-A1-E2;Parent=SINVm1_gene_04187-mRNA-1-R1-1-A1
SCAFFOLD00028	genBlast	mRNA	1047380	1083515	162.206	-	.	ID=SINVm1_gene_04147-mRNA-1-R1-1-A1;Name=SINVm1_gene_04147-mRNA-1
SCAFFOLD00028	genBlast	CDS	1083147	1083515	.	-	0	ID=SINVm1_gene_04147-mRNA-1-R1-1-A1-E1;Parent=SINVm1_gene_04147-mRNA-1-R1-1-A1
SCAFFOLD00028	genBlast	CDS	1082540	1082625	.	-	0	ID=SINVm1_gene_04147-mRNA-1-R1-1-A1-E2;Parent=SINVm1_gene_04147-mRNA-1-R1-1-A1
SCAFFOLD00028	genBlast	CDS	1082061	1082129	.	-	1	ID=SINVm1_gene_04147-mRNA-1-R1-1-A1-E3;Parent=SINVm1_gene_04147-mRNA-1-R1-1-A1
SCAFFOLD00028	genBlast	CDS	1081692	1081904	.	-	0	ID=SINVm1_gene_04147-mRNA-1-R1-1-A1-E4;Parent=SINVm1_gene_04147-mRNA-1-R1-1-A1
SCAFFOLD00028	genBlast	CDS	1081524	1081600	.	-	0	ID=SINVm1_gene_04147-mRNA-1-R1-1-A1-E5;Parent=SINVm1_gene_04147-mRNA-1-R1-1-A1
SCAFFOLD00028	genBlast	CDS	1081238	1081345	.	-	1	ID=SINVm1_gene_04147-mRNA-1-R1-1-A1-E6;Parent=SINVm1_gene_04147-mRNA-1-R1-1-A1
SCAFFOLD00028	genBlast	CDS	1081054	1081160	.	-	0	ID=SINVm1_gene_04147-mRNA-1-R1-1-A1-E7;Parent=SINVm1_gene_04147-mRNA-1-R1-1-A1
SCAFFOLD00028	genBlast	CDS	1080950	1081020	.	-	1	ID=SINVm1_gene_04147-mRNA-1-R1-1-A1-E8;Parent=SINVm1_gene_04147-mRNA-1-R1-1-A1
SCAFFOLD00028	genBlast	CDS	1080453	1080864	.	-	1	ID=SINVm1_gene_04147-mRNA-1-R1-1-A1-E9;Parent=SINVm1_gene_04147-mRNA-1-R1-1-A1
SCAFFOLD00028	genBlast	CDS	1080159	1080293	.	-	2	ID=SINVm1_gene_04147-mRNA-1-R1-1-A1-E10;Parent=SINVm1_gene_04147-mRNA-1-R1-1-A1
SCAFFOLD00028	genBlast	CDS	1071772	1072000	.	-	0	ID=SINVm1_gene_04147-mRNA-1-R1-1-A1-E11;Parent=SINVm1_gene_04147-mRNA-1-R1-1-A1
SCAFFOLD00028	genBlast	CDS	1055706	1055864	.	-	2	ID=SINVm1_gene_04147-mRNA-1-R1-1-A1-E12;Parent=SINVm1_gene_04147-mRNA-1-R1-1-A1
SCAFFOLD00028	genBlast	CDS	1053452	1053594	.	-	0	ID=SINVm1_gene_04147-mRNA-1-R1-1-A1-E13;Parent=SINVm1_gene_04147-mRNA-1-R1-1-A1
SCAFFOLD00028	genBlast	CDS	1052541	1052728	.	-	1	ID=SINVm1_gene_04147-mRNA-1-R1-1-A1-E14;Parent=SINVm1_gene_04147-mRNA-1-R1-1-A1
SCAFFOLD00028	genBlast	CDS	1047380	1047620	.	-	1	ID=SINVm1_gene_04147-mRNA-1-R1-1-A1-E15;Parent=SINVm1_gene_04147-mRNA-1-R1-1-A1
SCAFFOLD00028	genBlast	mRNA	1083865	1084607	29.9204	+	.	ID=SINVm1_gene_04189-mRNA-1-R1-1-A1;Name=SINVm1_gene_04189-mRNA-1
SCAFFOLD00028	genBlast	CDS	1083865	1084010	.	+	0	ID=SINVm1_gene_04189-mRNA-1-R1-1-A1-E1;Parent=SINVm1_gene_04189-mRNA-1-R1-1-A1
SCAFFOLD00028	genBlast	CDS	1084109	1084249	.	+	1	ID=SINVm1_gene_04189-mRNA-1-R1-1-A1-E2;Parent=SINVm1_gene_04189-mRNA-1-R1-1-A1
SCAFFOLD00028	genBlast	CDS	1084376	1084607	.	+	0	ID=SINVm1_gene_04189-mRNA-1-R1-1-A1-E3;Parent=SINVm1_gene_04189-mRNA-1-R1-1-A1
SCAFFOLD00028	genBlast	mRNA	1085821	1092250	46.814	+	.	ID=SINVm1_gene_04190-mRNA-1-R1-1-A1;Name=SINVm1_gene_04190-mRNA-1
SCAFFOLD00028	genBlast	CDS	1085821	1085957	.	+	0	ID=SINVm1_gene_04190-mRNA-1-R1-1-A1-E1;Parent=SINVm1_gene_04190-mRNA-1-R1-1-A1
SCAFFOLD00028	genBlast	CDS	1087524	1087685	.	+	1	ID=SINVm1_gene_04190-mRNA-1-R1-1-A1-E2;Parent=SINVm1_gene_04190-mRNA-1-R1-1-A1
SCAFFOLD00028	genBlast	CDS	1091079	1091400	.	+	0	ID=SINVm1_gene_04190-mRNA-1-R1-1-A1-E3;Parent=SINVm1_gene_04190-mRNA-1-R1-1-A1
SCAFFOLD00028	genBlast	CDS	1091727	1092061	.	+	2	ID=SINVm1_gene_04190-mRNA-1-R1-1-A1-E4;Parent=SINVm1_gene_04190-mRNA-1-R1-1-A1
SCAFFOLD00028	genBlast	CDS	1092142	1092250	.	+	1	ID=SINVm1_gene_04190-mRNA-1-R1-1-A1-E5;Parent=SINVm1_gene_04190-mRNA-1-R1-1-A1
SCAFFOLD00028	genBlast	mRNA	1093397	1093874	31.2712	-	.	ID=SINVm1_gene_04188-mRNA-1-R1-1-A1;Name=SINVm1_gene_04188-mRNA-1
SCAFFOLD00028	genBlast	CDS	1093611	1093874	.	-	0	ID=SINVm1_gene_04188-mRNA-1-R1-1-A1-E1;Parent=SINVm1_gene_04188-mRNA-1-R1-1-A1
SCAFFOLD00028	genBlast	CDS	1093397	1093537	.	-	0	ID=SINVm1_gene_04188-mRNA-1-R1-1-A1-E2;Parent=SINVm1_gene_04188-mRNA-1-R1-1-A1
SCAFFOLD00028	genBlast	mRNA	1097269	1195631	389.946	+	.	ID=SINVm1_gene_04148-mRNA-1-R1-1-A1;Name=SINVm1_gene_04148-mRNA-1
SCAFFOLD00028	genBlast	CDS	1097269	1097494	.	+	0	ID=SINVm1_gene_04148-mRNA-1-R1-1-A1-E1;Parent=SINVm1_gene_04148-mRNA-1-R1-1-A1
SCAFFOLD00028	genBlast	CDS	1097634	1097760	.	+	2	ID=SINVm1_gene_04148-mRNA-1-R1-1-A1-E2;Parent=SINVm1_gene_04148-mRNA-1-R1-1-A1
SCAFFOLD00028	genBlast	CDS	1098290	1098478	.	+	2	ID=SINVm1_gene_04148-mRNA-1-R1-1-A1-E3;Parent=SINVm1_gene_04148-mRNA-1-R1-1-A1
SCAFFOLD00028	genBlast	CDS	1098708	1098916	.	+	0	ID=SINVm1_gene_04148-mRNA-1-R1-1-A1-E4;Parent=SINVm1_gene_04148-mRNA-1-R1-1-A1
SCAFFOLD00028	genBlast	CDS	1112814	1113000	.	+	1	ID=SINVm1_gene_04148-mRNA-1-R1-1-A1-E5;Parent=SINVm1_gene_04148-mRNA-1-R1-1-A1
SCAFFOLD00028	genBlast	CDS	1116924	1117025	.	+	2	ID=SINVm1_gene_04148-mRNA-1-R1-1-A1-E6;Parent=SINVm1_gene_04148-mRNA-1-R1-1-A1
SCAFFOLD00028	genBlast	CDS	1117041	1117420	.	+	0	ID=SINVm1_gene_04148-mRNA-1-R1-1-A1-E7;Parent=SINVm1_gene_04148-mRNA-1-R1-1-A1
SCAFFOLD00028	genBlast	CDS	1131949	1132359	.	+	1	ID=SINVm1_gene_04148-mRNA-1-R1-1-A1-E8;Parent=SINVm1_gene_04148-mRNA-1-R1-1-A1
SCAFFOLD00028	genBlast	CDS	1135438	1135489	.	+	0	ID=SINVm1_gene_04148-mRNA-1-R1-1-A1-E9;Parent=SINVm1_gene_04148-mRNA-1-R1-1-A1
SCAFFOLD00028	genBlast	CDS	1140254	1140412	.	+	2	ID=SINVm1_gene_04148-mRNA-1-R1-1-A1-E10;Parent=SINVm1_gene_04148-mRNA-1-R1-1-A1
SCAFFOLD00028	genBlast	CDS	1143753	1144087	.	+	0	ID=SINVm1_gene_04148-mRNA-1-R1-1-A1-E11;Parent=SINVm1_gene_04148-mRNA-1-R1-1-A1
SCAFFOLD00028	genBlast	CDS	1145247	1145338	.	+	1	ID=SINVm1_gene_04148-mRNA-1-R1-1-A1-E12;Parent=SINVm1_gene_04148-mRNA-1-R1-1-A1
SCAFFOLD00028	genBlast	CDS	1145668	1145819	.	+	1	ID=SINVm1_gene_04148-mRNA-1-R1-1-A1-E13;Parent=SINVm1_gene_04148-mRNA-1-R1-1-A1
SCAFFOLD00028	genBlast	CDS	1151111	1151281	.	+	1	ID=SINVm1_gene_04148-mRNA-1-R1-1-A1-E14;Parent=SINVm1_gene_04148-mRNA-1-R1-1-A1
SCAFFOLD00028	genBlast	CDS	1151679	1151748	.	+	0	ID=SINVm1_gene_04148-mRNA-1-R1-1-A1-E15;Parent=SINVm1_gene_04148-mRNA-1-R1-1-A1
SCAFFOLD00028	genBlast	CDS	1152167	1152274	.	+	2	ID=SINVm1_gene_04148-mRNA-1-R1-1-A1-E16;Parent=SINVm1_gene_04148-mRNA-1-R1-1-A1
SCAFFOLD00028	genBlast	CDS	1156059	1156163	.	+	0	ID=SINVm1_gene_04148-mRNA-1-R1-1-A1-E17;Parent=SINVm1_gene_04148-mRNA-1-R1-1-A1
SCAFFOLD00028	genBlast	CDS	1157026	1157276	.	+	0	ID=SINVm1_gene_04148-mRNA-1-R1-1-A1-E18;Parent=SINVm1_gene_04148-mRNA-1-R1-1-A1
SCAFFOLD00028	genBlast	CDS	1157694	1157933	.	+	1	ID=SINVm1_gene_04148-mRNA-1-R1-1-A1-E19;Parent=SINVm1_gene_04148-mRNA-1-R1-1-A1
SCAFFOLD00028	genBlast	CDS	1164229	1164499	.	+	0	ID=SINVm1_gene_04148-mRNA-1-R1-1-A1-E20;Parent=SINVm1_gene_04148-mRNA-1-R1-1-A1
SCAFFOLD00028	genBlast	CDS	1168118	1168209	.	+	2	ID=SINVm1_gene_04148-mRNA-1-R1-1-A1-E21;Parent=SINVm1_gene_04148-mRNA-1-R1-1-A1
SCAFFOLD00028	genBlast	CDS	1177729	1177878	.	+	1	ID=SINVm1_gene_04148-mRNA-1-R1-1-A1-E22;Parent=SINVm1_gene_04148-mRNA-1-R1-1-A1
SCAFFOLD00028	genBlast	CDS	1180268	1180463	.	+	0	ID=SINVm1_gene_04148-mRNA-1-R1-1-A1-E23;Parent=SINVm1_gene_04148-mRNA-1-R1-1-A1
SCAFFOLD00028	genBlast	CDS	1182404	1182578	.	+	2	ID=SINVm1_gene_04148-mRNA-1-R1-1-A1-E24;Parent=SINVm1_gene_04148-mRNA-1-R1-1-A1
SCAFFOLD00028	genBlast	CDS	1183924	1184022	.	+	2	ID=SINVm1_gene_04148-mRNA-1-R1-1-A1-E25;Parent=SINVm1_gene_04148-mRNA-1-R1-1-A1
SCAFFOLD00028	genBlast	CDS	1192418	1192620	.	+	0	ID=SINVm1_gene_04148-mRNA-1-R1-1-A1-E26;Parent=SINVm1_gene_04148-mRNA-1-R1-1-A1
SCAFFOLD00028	genBlast	CDS	1194978	1195243	.	+	1	ID=SINVm1_gene_04148-mRNA-1-R1-1-A1-E27;Parent=SINVm1_gene_04148-mRNA-1-R1-1-A1
SCAFFOLD00028	genBlast	CDS	1195271	1195631	.	+	1	ID=SINVm1_gene_04148-mRNA-1-R1-1-A1-E28;Parent=SINVm1_gene_04148-mRNA-1-R1-1-A1
SCAFFOLD00028	genBlast	mRNA	1197784	1200412	73.8902	-	.	ID=SINVm1_gene_04191-mRNA-1-R1-1-A1;Name=SINVm1_gene_04191-mRNA-1
SCAFFOLD00028	genBlast	CDS	1200018	1200412	.	-	0	ID=SINVm1_gene_04191-mRNA-1-R1-1-A1-E1;Parent=SINVm1_gene_04191-mRNA-1-R1-1-A1
SCAFFOLD00028	genBlast	CDS	1199170	1199414	.	-	1	ID=SINVm1_gene_04191-mRNA-1-R1-1-A1-E2;Parent=SINVm1_gene_04191-mRNA-1-R1-1-A1
SCAFFOLD00028	genBlast	CDS	1198157	1198317	.	-	1	ID=SINVm1_gene_04191-mRNA-1-R1-1-A1-E3;Parent=SINVm1_gene_04191-mRNA-1-R1-1-A1
SCAFFOLD00028	genBlast	CDS	1197784	1197981	.	-	1	ID=SINVm1_gene_04191-mRNA-1-R1-1-A1-E4;Parent=SINVm1_gene_04191-mRNA-1-R1-1-A1
SCAFFOLD00028	genBlast	mRNA	1212650	1212832	3.56713	+	.	ID=SINVm1_gene_00501-mRNA-1-R14-40-A1;Name=SINVm1_gene_00501-mRNA-1
SCAFFOLD00028	genBlast	CDS	1212650	1212832	.	+	0	ID=SINVm1_gene_00501-mRNA-1-R14-40-A1-E1;Parent=SINVm1_gene_00501-mRNA-1-R14-40-A1
SCAFFOLD00028	genBlast	mRNA	1218052	1220049	35.2013	-	.	ID=SINVm1_gene_04192-mRNA-1-R1-1-A1;Name=SINVm1_gene_04192-mRNA-1
SCAFFOLD00028	genBlast	CDS	1219839	1220049	.	-	0	ID=SINVm1_gene_04192-mRNA-1-R1-1-A1-E1;Parent=SINVm1_gene_04192-mRNA-1-R1-1-A1
SCAFFOLD00028	genBlast	CDS	1218052	1218338	.	-	2	ID=SINVm1_gene_04192-mRNA-1-R1-1-A1-E2;Parent=SINVm1_gene_04192-mRNA-1-R1-1-A1
SCAFFOLD00028	genBlast	mRNA	1244318	1245400	36.7916	+	.	ID=SINVm1_gene_11862-mRNA-1-R1-1-A1;Name=SINVm1_gene_11862-mRNA-1
SCAFFOLD00028	genBlast	CDS	1244318	1244692	.	+	0	ID=SINVm1_gene_11862-mRNA-1-R1-1-A1-E1;Parent=SINVm1_gene_11862-mRNA-1-R1-1-A1
SCAFFOLD00028	genBlast	CDS	1245191	1245400	.	+	0	ID=SINVm1_gene_11862-mRNA-1-R1-1-A1-E2;Parent=SINVm1_gene_11862-mRNA-1-R1-1-A1
SCAFFOLD00028	genBlast	mRNA	1323033	1328522	165.931	+	.	ID=SINVm1_gene_14325-mRNA-1-R1-1-A1;Name=SINVm1_gene_14325-mRNA-1
SCAFFOLD00028	genBlast	CDS	1323033	1323208	.	+	0	ID=SINVm1_gene_14325-mRNA-1-R1-1-A1-E1;Parent=SINVm1_gene_14325-mRNA-1-R1-1-A1
SCAFFOLD00028	genBlast	CDS	1323490	1323589	.	+	1	ID=SINVm1_gene_14325-mRNA-1-R1-1-A1-E2;Parent=SINVm1_gene_14325-mRNA-1-R1-1-A1
SCAFFOLD00028	genBlast	CDS	1324169	1324368	.	+	2	ID=SINVm1_gene_14325-mRNA-1-R1-1-A1-E3;Parent=SINVm1_gene_14325-mRNA-1-R1-1-A1
SCAFFOLD00028	genBlast	CDS	1324886	1325371	.	+	1	ID=SINVm1_gene_14325-mRNA-1-R1-1-A1-E4;Parent=SINVm1_gene_14325-mRNA-1-R1-1-A1
SCAFFOLD00028	genBlast	CDS	1325589	1325812	.	+	0	ID=SINVm1_gene_14325-mRNA-1-R1-1-A1-E5;Parent=SINVm1_gene_14325-mRNA-1-R1-1-A1
SCAFFOLD00028	genBlast	CDS	1326260	1326352	.	+	1	ID=SINVm1_gene_14325-mRNA-1-R1-1-A1-E6;Parent=SINVm1_gene_14325-mRNA-1-R1-1-A1
SCAFFOLD00028	genBlast	CDS	1326419	1326588	.	+	0	ID=SINVm1_gene_14325-mRNA-1-R1-1-A1-E7;Parent=SINVm1_gene_14325-mRNA-1-R1-1-A1
SCAFFOLD00028	genBlast	CDS	1326661	1326780	.	+	1	ID=SINVm1_gene_14325-mRNA-1-R1-1-A1-E8;Parent=SINVm1_gene_14325-mRNA-1-R1-1-A1
SCAFFOLD00028	genBlast	CDS	1326868	1327191	.	+	0	ID=SINVm1_gene_14325-mRNA-1-R1-1-A1-E9;Parent=SINVm1_gene_14325-mRNA-1-R1-1-A1
SCAFFOLD00028	genBlast	CDS	1327488	1327893	.	+	0	ID=SINVm1_gene_14325-mRNA-1-R1-1-A1-E10;Parent=SINVm1_gene_14325-mRNA-1-R1-1-A1
SCAFFOLD00028	genBlast	CDS	1328030	1328065	.	+	2	ID=SINVm1_gene_14325-mRNA-1-R1-1-A1-E11;Parent=SINVm1_gene_14325-mRNA-1-R1-1-A1
SCAFFOLD00028	genBlast	CDS	1328084	1328235	.	+	0	ID=SINVm1_gene_14325-mRNA-1-R1-1-A1-E12;Parent=SINVm1_gene_14325-mRNA-1-R1-1-A1
SCAFFOLD00028	genBlast	CDS	1328322	1328522	.	+	1	ID=SINVm1_gene_14325-mRNA-1-R1-1-A1-E13;Parent=SINVm1_gene_14325-mRNA-1-R1-1-A1
SCAFFOLD00028	genBlast	mRNA	1331777	1336609	101.764	-	.	ID=SINVm1_gene_04151-mRNA-1-R1-1-A1;Name=SINVm1_gene_04151-mRNA-1
SCAFFOLD00028	genBlast	CDS	1336487	1336609	.	-	0	ID=SINVm1_gene_04151-mRNA-1-R1-1-A1-E1;Parent=SINVm1_gene_04151-mRNA-1-R1-1-A1
SCAFFOLD00028	genBlast	CDS	1334468	1334652	.	-	0	ID=SINVm1_gene_04151-mRNA-1-R1-1-A1-E2;Parent=SINVm1_gene_04151-mRNA-1-R1-1-A1
SCAFFOLD00028	genBlast	CDS	1333769	1334066	.	-	1	ID=SINVm1_gene_04151-mRNA-1-R1-1-A1-E3;Parent=SINVm1_gene_04151-mRNA-1-R1-1-A1
SCAFFOLD00028	genBlast	CDS	1333065	1333247	.	-	2	ID=SINVm1_gene_04151-mRNA-1-R1-1-A1-E4;Parent=SINVm1_gene_04151-mRNA-1-R1-1-A1
SCAFFOLD00028	genBlast	CDS	1332926	1332990	.	-	0	ID=SINVm1_gene_04151-mRNA-1-R1-1-A1-E5;Parent=SINVm1_gene_04151-mRNA-1-R1-1-A1
SCAFFOLD00028	genBlast	CDS	1332430	1332619	.	-	1	ID=SINVm1_gene_04151-mRNA-1-R1-1-A1-E6;Parent=SINVm1_gene_04151-mRNA-1-R1-1-A1
SCAFFOLD00028	genBlast	CDS	1332084	1332253	.	-	2	ID=SINVm1_gene_04151-mRNA-1-R1-1-A1-E7;Parent=SINVm1_gene_04151-mRNA-1-R1-1-A1
SCAFFOLD00028	genBlast	CDS	1331777	1332023	.	-	1	ID=SINVm1_gene_04151-mRNA-1-R1-1-A1-E8;Parent=SINVm1_gene_04151-mRNA-1-R1-1-A1
SCAFFOLD00028	genBlast	mRNA	1360755	1362502	85.4289	+	.	ID=SINVm1_gene_04193-mRNA-1-R1-1-A1;Name=SINVm1_gene_04193-mRNA-1
SCAFFOLD00028	genBlast	CDS	1360755	1361309	.	+	0	ID=SINVm1_gene_04193-mRNA-1-R1-1-A1-E1;Parent=SINVm1_gene_04193-mRNA-1-R1-1-A1
SCAFFOLD00028	genBlast	CDS	1361325	1361574	.	+	0	ID=SINVm1_gene_04193-mRNA-1-R1-1-A1-E2;Parent=SINVm1_gene_04193-mRNA-1-R1-1-A1
SCAFFOLD00028	genBlast	CDS	1361976	1362172	.	+	2	ID=SINVm1_gene_04193-mRNA-1-R1-1-A1-E3;Parent=SINVm1_gene_04193-mRNA-1-R1-1-A1
SCAFFOLD00028	genBlast	CDS	1362209	1362275	.	+	1	ID=SINVm1_gene_04193-mRNA-1-R1-1-A1-E4;Parent=SINVm1_gene_04193-mRNA-1-R1-1-A1
SCAFFOLD00028	genBlast	CDS	1362438	1362502	.	+	2	ID=SINVm1_gene_04193-mRNA-1-R1-1-A1-E5;Parent=SINVm1_gene_04193-mRNA-1-R1-1-A1
SCAFFOLD00028	genBlast	mRNA	1368049	1378511	343.365	+	.	ID=SINVm1_gene_04194-mRNA-1-R1-1-A1;Name=SINVm1_gene_04194-mRNA-1
SCAFFOLD00028	genBlast	CDS	1368049	1368247	.	+	0	ID=SINVm1_gene_04194-mRNA-1-R1-1-A1-E1;Parent=SINVm1_gene_04194-mRNA-1-R1-1-A1
SCAFFOLD00028	genBlast	CDS	1368328	1368409	.	+	2	ID=SINVm1_gene_04194-mRNA-1-R1-1-A1-E2;Parent=SINVm1_gene_04194-mRNA-1-R1-1-A1
SCAFFOLD00028	genBlast	CDS	1368745	1368838	.	+	2	ID=SINVm1_gene_04194-mRNA-1-R1-1-A1-E3;Parent=SINVm1_gene_04194-mRNA-1-R1-1-A1
SCAFFOLD00028	genBlast	CDS	1370290	1370420	.	+	2	ID=SINVm1_gene_04194-mRNA-1-R1-1-A1-E4;Parent=SINVm1_gene_04194-mRNA-1-R1-1-A1
SCAFFOLD00028	genBlast	CDS	1371110	1371281	.	+	1	ID=SINVm1_gene_04194-mRNA-1-R1-1-A1-E5;Parent=SINVm1_gene_04194-mRNA-1-R1-1-A1
SCAFFOLD00028	genBlast	CDS	1371413	1371555	.	+	2	ID=SINVm1_gene_04194-mRNA-1-R1-1-A1-E6;Parent=SINVm1_gene_04194-mRNA-1-R1-1-A1
SCAFFOLD00028	genBlast	CDS	1372110	1372440	.	+	1	ID=SINVm1_gene_04194-mRNA-1-R1-1-A1-E7;Parent=SINVm1_gene_04194-mRNA-1-R1-1-A1
SCAFFOLD00028	genBlast	CDS	1372603	1372939	.	+	2	ID=SINVm1_gene_04194-mRNA-1-R1-1-A1-E8;Parent=SINVm1_gene_04194-mRNA-1-R1-1-A1
SCAFFOLD00028	genBlast	CDS	1373133	1373398	.	+	2	ID=SINVm1_gene_04194-mRNA-1-R1-1-A1-E9;Parent=SINVm1_gene_04194-mRNA-1-R1-1-A1
SCAFFOLD00028	genBlast	CDS	1373609	1373869	.	+	1	ID=SINVm1_gene_04194-mRNA-1-R1-1-A1-E10;Parent=SINVm1_gene_04194-mRNA-1-R1-1-A1
SCAFFOLD00028	genBlast	CDS	1374071	1374342	.	+	0	ID=SINVm1_gene_04194-mRNA-1-R1-1-A1-E11;Parent=SINVm1_gene_04194-mRNA-1-R1-1-A1
SCAFFOLD00028	genBlast	CDS	1374439	1374652	.	+	1	ID=SINVm1_gene_04194-mRNA-1-R1-1-A1-E12;Parent=SINVm1_gene_04194-mRNA-1-R1-1-A1
SCAFFOLD00028	genBlast	CDS	1374718	1374806	.	+	2	ID=SINVm1_gene_04194-mRNA-1-R1-1-A1-E13;Parent=SINVm1_gene_04194-mRNA-1-R1-1-A1
SCAFFOLD00028	genBlast	CDS	1374837	1375064	.	+	1	ID=SINVm1_gene_04194-mRNA-1-R1-1-A1-E14;Parent=SINVm1_gene_04194-mRNA-1-R1-1-A1
SCAFFOLD00028	genBlast	CDS	1375291	1375588	.	+	0	ID=SINVm1_gene_04194-mRNA-1-R1-1-A1-E15;Parent=SINVm1_gene_04194-mRNA-1-R1-1-A1
SCAFFOLD00028	genBlast	CDS	1375768	1376120	.	+	2	ID=SINVm1_gene_04194-mRNA-1-R1-1-A1-E16;Parent=SINVm1_gene_04194-mRNA-1-R1-1-A1
SCAFFOLD00028	genBlast	CDS	1376268	1376449	.	+	1	ID=SINVm1_gene_04194-mRNA-1-R1-1-A1-E17;Parent=SINVm1_gene_04194-mRNA-1-R1-1-A1
SCAFFOLD00028	genBlast	CDS	1376580	1377178	.	+	1	ID=SINVm1_gene_04194-mRNA-1-R1-1-A1-E18;Parent=SINVm1_gene_04194-mRNA-1-R1-1-A1
SCAFFOLD00028	genBlast	CDS	1377462	1377878	.	+	1	ID=SINVm1_gene_04194-mRNA-1-R1-1-A1-E19;Parent=SINVm1_gene_04194-mRNA-1-R1-1-A1
SCAFFOLD00028	genBlast	CDS	1378014	1378511	.	+	0	ID=SINVm1_gene_04194-mRNA-1-R1-1-A1-E20;Parent=SINVm1_gene_04194-mRNA-1-R1-1-A1
SCAFFOLD00028	genBlast	mRNA	1382592	1386817	158.273	+	.	ID=SINVm1_gene_04152-mRNA-1-R1-1-A1;Name=SINVm1_gene_04152-mRNA-1
SCAFFOLD00028	genBlast	CDS	1382592	1382813	.	+	0	ID=SINVm1_gene_04152-mRNA-1-R1-1-A1-E1;Parent=SINVm1_gene_04152-mRNA-1-R1-1-A1
SCAFFOLD00028	genBlast	CDS	1383488	1383791	.	+	0	ID=SINVm1_gene_04152-mRNA-1-R1-1-A1-E2;Parent=SINVm1_gene_04152-mRNA-1-R1-1-A1
SCAFFOLD00028	genBlast	CDS	1384315	1384658	.	+	2	ID=SINVm1_gene_04152-mRNA-1-R1-1-A1-E3;Parent=SINVm1_gene_04152-mRNA-1-R1-1-A1
SCAFFOLD00028	genBlast	CDS	1384989	1385239	.	+	1	ID=SINVm1_gene_04152-mRNA-1-R1-1-A1-E4;Parent=SINVm1_gene_04152-mRNA-1-R1-1-A1
SCAFFOLD00028	genBlast	CDS	1385438	1385673	.	+	1	ID=SINVm1_gene_04152-mRNA-1-R1-1-A1-E5;Parent=SINVm1_gene_04152-mRNA-1-R1-1-A1
SCAFFOLD00028	genBlast	CDS	1385915	1386194	.	+	1	ID=SINVm1_gene_04152-mRNA-1-R1-1-A1-E6;Parent=SINVm1_gene_04152-mRNA-1-R1-1-A1
SCAFFOLD00028	genBlast	CDS	1386384	1386445	.	+	2	ID=SINVm1_gene_04152-mRNA-1-R1-1-A1-E7;Parent=SINVm1_gene_04152-mRNA-1-R1-1-A1
SCAFFOLD00028	genBlast	CDS	1386525	1386817	.	+	1	ID=SINVm1_gene_04152-mRNA-1-R1-1-A1-E8;Parent=SINVm1_gene_04152-mRNA-1-R1-1-A1
SCAFFOLD00028	genBlast	mRNA	1389042	1398601	210.668	-	.	ID=SINVm1_gene_04154-mRNA-1-R1-1-A1;Name=SINVm1_gene_04154-mRNA-1
SCAFFOLD00028	genBlast	CDS	1398444	1398601	.	-	0	ID=SINVm1_gene_04154-mRNA-1-R1-1-A1-E1;Parent=SINVm1_gene_04154-mRNA-1-R1-1-A1
SCAFFOLD00028	genBlast	CDS	1398042	1398133	.	-	1	ID=SINVm1_gene_04154-mRNA-1-R1-1-A1-E2;Parent=SINVm1_gene_04154-mRNA-1-R1-1-A1
SCAFFOLD00028	genBlast	CDS	1397836	1397936	.	-	1	ID=SINVm1_gene_04154-mRNA-1-R1-1-A1-E3;Parent=SINVm1_gene_04154-mRNA-1-R1-1-A1
SCAFFOLD00028	genBlast	CDS	1396906	1397217	.	-	1	ID=SINVm1_gene_04154-mRNA-1-R1-1-A1-E4;Parent=SINVm1_gene_04154-mRNA-1-R1-1-A1
SCAFFOLD00028	genBlast	CDS	1396467	1396573	.	-	0	ID=SINVm1_gene_04154-mRNA-1-R1-1-A1-E5;Parent=SINVm1_gene_04154-mRNA-1-R1-1-A1
SCAFFOLD00028	genBlast	CDS	1395598	1395768	.	-	1	ID=SINVm1_gene_04154-mRNA-1-R1-1-A1-E6;Parent=SINVm1_gene_04154-mRNA-1-R1-1-A1
SCAFFOLD00028	genBlast	CDS	1395039	1395268	.	-	0	ID=SINVm1_gene_04154-mRNA-1-R1-1-A1-E7;Parent=SINVm1_gene_04154-mRNA-1-R1-1-A1
SCAFFOLD00028	genBlast	CDS	1394849	1394927	.	-	1	ID=SINVm1_gene_04154-mRNA-1-R1-1-A1-E8;Parent=SINVm1_gene_04154-mRNA-1-R1-1-A1
SCAFFOLD00028	genBlast	CDS	1394713	1394827	.	-	2	ID=SINVm1_gene_04154-mRNA-1-R1-1-A1-E9;Parent=SINVm1_gene_04154-mRNA-1-R1-1-A1
SCAFFOLD00028	genBlast	CDS	1393584	1393840	.	-	2	ID=SINVm1_gene_04154-mRNA-1-R1-1-A1-E10;Parent=SINVm1_gene_04154-mRNA-1-R1-1-A1
SCAFFOLD00028	genBlast	CDS	1393345	1393515	.	-	1	ID=SINVm1_gene_04154-mRNA-1-R1-1-A1-E11;Parent=SINVm1_gene_04154-mRNA-1-R1-1-A1
SCAFFOLD00028	genBlast	CDS	1392083	1392415	.	-	0	ID=SINVm1_gene_04154-mRNA-1-R1-1-A1-E12;Parent=SINVm1_gene_04154-mRNA-1-R1-1-A1
SCAFFOLD00028	genBlast	CDS	1391852	1391935	.	-	0	ID=SINVm1_gene_04154-mRNA-1-R1-1-A1-E13;Parent=SINVm1_gene_04154-mRNA-1-R1-1-A1
SCAFFOLD00028	genBlast	CDS	1391245	1391317	.	-	0	ID=SINVm1_gene_04154-mRNA-1-R1-1-A1-E14;Parent=SINVm1_gene_04154-mRNA-1-R1-1-A1
SCAFFOLD00028	genBlast	CDS	1390830	1391119	.	-	2	ID=SINVm1_gene_04154-mRNA-1-R1-1-A1-E15;Parent=SINVm1_gene_04154-mRNA-1-R1-1-A1
SCAFFOLD00028	genBlast	CDS	1390529	1390664	.	-	1	ID=SINVm1_gene_04154-mRNA-1-R1-1-A1-E16;Parent=SINVm1_gene_04154-mRNA-1-R1-1-A1
SCAFFOLD00028	genBlast	CDS	1389990	1390214	.	-	2	ID=SINVm1_gene_04154-mRNA-1-R1-1-A1-E17;Parent=SINVm1_gene_04154-mRNA-1-R1-1-A1
SCAFFOLD00028	genBlast	CDS	1389597	1389796	.	-	0	ID=SINVm1_gene_04154-mRNA-1-R1-1-A1-E18;Parent=SINVm1_gene_04154-mRNA-1-R1-1-A1
SCAFFOLD00028	genBlast	CDS	1389475	1389514	.	-	1	ID=SINVm1_gene_04154-mRNA-1-R1-1-A1-E19;Parent=SINVm1_gene_04154-mRNA-1-R1-1-A1
SCAFFOLD00028	genBlast	CDS	1389042	1389203	.	-	2	ID=SINVm1_gene_04154-mRNA-1-R1-1-A1-E20;Parent=SINVm1_gene_04154-mRNA-1-R1-1-A1
SCAFFOLD00028	genBlast	mRNA	1401370	1403652	52.5768	-	.	ID=SINVm1_gene_04196-mRNA-1-R1-1-A1;Name=SINVm1_gene_04196-mRNA-1
SCAFFOLD00028	genBlast	CDS	1403441	1403652	.	-	0	ID=SINVm1_gene_04196-mRNA-1-R1-1-A1-E1;Parent=SINVm1_gene_04196-mRNA-1-R1-1-A1
SCAFFOLD00028	genBlast	CDS	1403250	1403420	.	-	1	ID=SINVm1_gene_04196-mRNA-1-R1-1-A1-E2;Parent=SINVm1_gene_04196-mRNA-1-R1-1-A1
SCAFFOLD00028	genBlast	CDS	1403024	1403226	.	-	0	ID=SINVm1_gene_04196-mRNA-1-R1-1-A1-E3;Parent=SINVm1_gene_04196-mRNA-1-R1-1-A1
SCAFFOLD00028	genBlast	CDS	1401370	1401584	.	-	1	ID=SINVm1_gene_04196-mRNA-1-R1-1-A1-E4;Parent=SINVm1_gene_04196-mRNA-1-R1-1-A1
SCAFFOLD00028	genBlast	mRNA	1403677	1405858	144.025	-	.	ID=SINVm1_gene_04197-mRNA-1-R1-1-A1;Name=SINVm1_gene_04197-mRNA-1
SCAFFOLD00028	genBlast	CDS	1405808	1405858	.	-	0	ID=SINVm1_gene_04197-mRNA-1-R1-1-A1-E1;Parent=SINVm1_gene_04197-mRNA-1-R1-1-A1
SCAFFOLD00028	genBlast	CDS	1405347	1405701	.	-	0	ID=SINVm1_gene_04197-mRNA-1-R1-1-A1-E2;Parent=SINVm1_gene_04197-mRNA-1-R1-1-A1
SCAFFOLD00028	genBlast	CDS	1405257	1405289	.	-	2	ID=SINVm1_gene_04197-mRNA-1-R1-1-A1-E3;Parent=SINVm1_gene_04197-mRNA-1-R1-1-A1
SCAFFOLD00028	genBlast	CDS	1404285	1405226	.	-	0	ID=SINVm1_gene_04197-mRNA-1-R1-1-A1-E4;Parent=SINVm1_gene_04197-mRNA-1-R1-1-A1
SCAFFOLD00028	genBlast	CDS	1403677	1404245	.	-	0	ID=SINVm1_gene_04197-mRNA-1-R1-1-A1-E5;Parent=SINVm1_gene_04197-mRNA-1-R1-1-A1
SCAFFOLD00028	genBlast	mRNA	1429889	1436367	72.6834	-	.	ID=SINVm1_gene_11863-mRNA-1-R1-1-A1;Name=SINVm1_gene_11863-mRNA-1
SCAFFOLD00028	genBlast	CDS	1435918	1436367	.	-	0	ID=SINVm1_gene_11863-mRNA-1-R1-1-A1-E1;Parent=SINVm1_gene_11863-mRNA-1-R1-1-A1
SCAFFOLD00028	genBlast	CDS	1435741	1435847	.	-	0	ID=SINVm1_gene_11863-mRNA-1-R1-1-A1-E2;Parent=SINVm1_gene_11863-mRNA-1-R1-1-A1
SCAFFOLD00028	genBlast	CDS	1435434	1435569	.	-	1	ID=SINVm1_gene_11863-mRNA-1-R1-1-A1-E3;Parent=SINVm1_gene_11863-mRNA-1-R1-1-A1
SCAFFOLD00028	genBlast	CDS	1431176	1431426	.	-	2	ID=SINVm1_gene_11863-mRNA-1-R1-1-A1-E4;Parent=SINVm1_gene_11863-mRNA-1-R1-1-A1
SCAFFOLD00028	genBlast	CDS	1430988	1431043	.	-	1	ID=SINVm1_gene_11863-mRNA-1-R1-1-A1-E5;Parent=SINVm1_gene_11863-mRNA-1-R1-1-A1
SCAFFOLD00028	genBlast	CDS	1429889	1430007	.	-	1	ID=SINVm1_gene_11863-mRNA-1-R1-1-A1-E6;Parent=SINVm1_gene_11863-mRNA-1-R1-1-A1
SCAFFOLD00028	genBlast	mRNA	1436443	1443704	146.186	-	.	ID=SINVm1_gene_14326-mRNA-1-R1-1-A1;Name=SINVm1_gene_14326-mRNA-1
SCAFFOLD00028	genBlast	CDS	1443545	1443704	.	-	0	ID=SINVm1_gene_14326-mRNA-1-R1-1-A1-E1;Parent=SINVm1_gene_14326-mRNA-1-R1-1-A1
SCAFFOLD00028	genBlast	CDS	1438555	1438625	.	-	2	ID=SINVm1_gene_14326-mRNA-1-R1-1-A1-E2;Parent=SINVm1_gene_14326-mRNA-1-R1-1-A1
SCAFFOLD00028	genBlast	CDS	1438386	1438458	.	-	1	ID=SINVm1_gene_14326-mRNA-1-R1-1-A1-E3;Parent=SINVm1_gene_14326-mRNA-1-R1-1-A1
SCAFFOLD00028	genBlast	CDS	1438110	1438363	.	-	2	ID=SINVm1_gene_14326-mRNA-1-R1-1-A1-E4;Parent=SINVm1_gene_14326-mRNA-1-R1-1-A1
SCAFFOLD00028	genBlast	CDS	1437955	1438079	.	-	1	ID=SINVm1_gene_14326-mRNA-1-R1-1-A1-E5;Parent=SINVm1_gene_14326-mRNA-1-R1-1-A1
SCAFFOLD00028	genBlast	CDS	1436443	1437913	.	-	1	ID=SINVm1_gene_14326-mRNA-1-R1-1-A1-E6;Parent=SINVm1_gene_14326-mRNA-1-R1-1-A1
SCAFFOLD00028	genBlast	mRNA	1451054	1478607	264.611	-	.	ID=SINVm1_gene_04155-mRNA-1-R1-1-A1;Name=SINVm1_gene_04155-mRNA-1
SCAFFOLD00028	genBlast	CDS	1478427	1478607	.	-	0	ID=SINVm1_gene_04155-mRNA-1-R1-1-A1-E1;Parent=SINVm1_gene_04155-mRNA-1-R1-1-A1
SCAFFOLD00028	genBlast	CDS	1478224	1478321	.	-	2	ID=SINVm1_gene_04155-mRNA-1-R1-1-A1-E2;Parent=SINVm1_gene_04155-mRNA-1-R1-1-A1
SCAFFOLD00028	genBlast	CDS	1477226	1477619	.	-	1	ID=SINVm1_gene_04155-mRNA-1-R1-1-A1-E3;Parent=SINVm1_gene_04155-mRNA-1-R1-1-A1
SCAFFOLD00028	genBlast	CDS	1474891	1474930	.	-	2	ID=SINVm1_gene_04155-mRNA-1-R1-1-A1-E4;Parent=SINVm1_gene_04155-mRNA-1-R1-1-A1
SCAFFOLD00028	genBlast	CDS	1474716	1474830	.	-	2	ID=SINVm1_gene_04155-mRNA-1-R1-1-A1-E5;Parent=SINVm1_gene_04155-mRNA-1-R1-1-A1
SCAFFOLD00028	genBlast	CDS	1472655	1472942	.	-	2	ID=SINVm1_gene_04155-mRNA-1-R1-1-A1-E6;Parent=SINVm1_gene_04155-mRNA-1-R1-1-A1
SCAFFOLD00028	genBlast	CDS	1470437	1470668	.	-	0	ID=SINVm1_gene_04155-mRNA-1-R1-1-A1-E7;Parent=SINVm1_gene_04155-mRNA-1-R1-1-A1
SCAFFOLD00028	genBlast	CDS	1470240	1470337	.	-	2	ID=SINVm1_gene_04155-mRNA-1-R1-1-A1-E8;Parent=SINVm1_gene_04155-mRNA-1-R1-1-A1
SCAFFOLD00028	genBlast	CDS	1469323	1469634	.	-	1	ID=SINVm1_gene_04155-mRNA-1-R1-1-A1-E9;Parent=SINVm1_gene_04155-mRNA-1-R1-1-A1
SCAFFOLD00028	genBlast	CDS	1468877	1468983	.	-	0	ID=SINVm1_gene_04155-mRNA-1-R1-1-A1-E10;Parent=SINVm1_gene_04155-mRNA-1-R1-1-A1
SCAFFOLD00028	genBlast	CDS	1467826	1467982	.	-	1	ID=SINVm1_gene_04155-mRNA-1-R1-1-A1-E11;Parent=SINVm1_gene_04155-mRNA-1-R1-1-A1
SCAFFOLD00028	genBlast	CDS	1464363	1464603	.	-	2	ID=SINVm1_gene_04155-mRNA-1-R1-1-A1-E12;Parent=SINVm1_gene_04155-mRNA-1-R1-1-A1
SCAFFOLD00028	genBlast	CDS	1462033	1462130	.	-	2	ID=SINVm1_gene_04155-mRNA-1-R1-1-A1-E13;Parent=SINVm1_gene_04155-mRNA-1-R1-1-A1
SCAFFOLD00028	genBlast	CDS	1461119	1461436	.	-	1	ID=SINVm1_gene_04155-mRNA-1-R1-1-A1-E14;Parent=SINVm1_gene_04155-mRNA-1-R1-1-A1
SCAFFOLD00028	genBlast	CDS	1460687	1460793	.	-	0	ID=SINVm1_gene_04155-mRNA-1-R1-1-A1-E15;Parent=SINVm1_gene_04155-mRNA-1-R1-1-A1
SCAFFOLD00028	genBlast	CDS	1459402	1459572	.	-	1	ID=SINVm1_gene_04155-mRNA-1-R1-1-A1-E16;Parent=SINVm1_gene_04155-mRNA-1-R1-1-A1
SCAFFOLD00028	genBlast	CDS	1458526	1458709	.	-	0	ID=SINVm1_gene_04155-mRNA-1-R1-1-A1-E17;Parent=SINVm1_gene_04155-mRNA-1-R1-1-A1
SCAFFOLD00028	genBlast	CDS	1454538	1454845	.	-	2	ID=SINVm1_gene_04155-mRNA-1-R1-1-A1-E18;Parent=SINVm1_gene_04155-mRNA-1-R1-1-A1
SCAFFOLD00028	genBlast	CDS	1452742	1452912	.	-	1	ID=SINVm1_gene_04155-mRNA-1-R1-1-A1-E19;Parent=SINVm1_gene_04155-mRNA-1-R1-1-A1
SCAFFOLD00028	genBlast	CDS	1451858	1451972	.	-	0	ID=SINVm1_gene_04155-mRNA-1-R1-1-A1-E20;Parent=SINVm1_gene_04155-mRNA-1-R1-1-A1
SCAFFOLD00028	genBlast	CDS	1451054	1451353	.	-	2	ID=SINVm1_gene_04155-mRNA-1-R1-1-A1-E21;Parent=SINVm1_gene_04155-mRNA-1-R1-1-A1
SCAFFOLD00028	genBlast	mRNA	1481060	1481284	15.25	-	.	ID=SINVm1_gene_04198-mRNA-2-R1-1-A1;Name=SINVm1_gene_04198-mRNA-2
SCAFFOLD00028	genBlast	CDS	1481060	1481284	.	-	0	ID=SINVm1_gene_04198-mRNA-2-R1-1-A1-E1;Parent=SINVm1_gene_04198-mRNA-2-R1-1-A1
SCAFFOLD00028	genBlast	mRNA	1482940	1485840	56.9608	-	.	ID=SINVm1_gene_04198-mRNA-1-R1-1-A1;Name=SINVm1_gene_04198-mRNA-1
SCAFFOLD00028	genBlast	CDS	1485750	1485840	.	-	0	ID=SINVm1_gene_04198-mRNA-1-R1-1-A1-E1;Parent=SINVm1_gene_04198-mRNA-1-R1-1-A1
SCAFFOLD00028	genBlast	CDS	1484789	1484983	.	-	2	ID=SINVm1_gene_04198-mRNA-1-R1-1-A1-E2;Parent=SINVm1_gene_04198-mRNA-1-R1-1-A1
SCAFFOLD00028	genBlast	CDS	1484277	1484467	.	-	0	ID=SINVm1_gene_04198-mRNA-1-R1-1-A1-E3;Parent=SINVm1_gene_04198-mRNA-1-R1-1-A1
SCAFFOLD00028	genBlast	CDS	1484094	1484212	.	-	1	ID=SINVm1_gene_04198-mRNA-1-R1-1-A1-E4;Parent=SINVm1_gene_04198-mRNA-1-R1-1-A1
SCAFFOLD00028	genBlast	CDS	1483128	1483289	.	-	1	ID=SINVm1_gene_04198-mRNA-1-R1-1-A1-E5;Parent=SINVm1_gene_04198-mRNA-1-R1-1-A1
SCAFFOLD00028	genBlast	CDS	1482940	1483060	.	-	0	ID=SINVm1_gene_04198-mRNA-1-R1-1-A1-E6;Parent=SINVm1_gene_04198-mRNA-1-R1-1-A1
SCAFFOLD00028	genBlast	mRNA	1487890	1490067	57.2705	+	.	ID=SINVm1_gene_04157-mRNA-1-R1-1-A1;Name=SINVm1_gene_04157-mRNA-1
SCAFFOLD00028	genBlast	CDS	1487890	1487949	.	+	0	ID=SINVm1_gene_04157-mRNA-1-R1-1-A1-E1;Parent=SINVm1_gene_04157-mRNA-1-R1-1-A1
SCAFFOLD00028	genBlast	CDS	1488298	1488416	.	+	0	ID=SINVm1_gene_04157-mRNA-1-R1-1-A1-E2;Parent=SINVm1_gene_04157-mRNA-1-R1-1-A1
SCAFFOLD00028	genBlast	CDS	1488495	1488616	.	+	1	ID=SINVm1_gene_04157-mRNA-1-R1-1-A1-E3;Parent=SINVm1_gene_04157-mRNA-1-R1-1-A1
SCAFFOLD00028	genBlast	CDS	1488641	1488683	.	+	1	ID=SINVm1_gene_04157-mRNA-1-R1-1-A1-E4;Parent=SINVm1_gene_04157-mRNA-1-R1-1-A1
SCAFFOLD00028	genBlast	CDS	1488796	1489047	.	+	2	ID=SINVm1_gene_04157-mRNA-1-R1-1-A1-E5;Parent=SINVm1_gene_04157-mRNA-1-R1-1-A1
SCAFFOLD00028	genBlast	CDS	1489333	1489482	.	+	0	ID=SINVm1_gene_04157-mRNA-1-R1-1-A1-E6;Parent=SINVm1_gene_04157-mRNA-1-R1-1-A1
SCAFFOLD00028	genBlast	CDS	1489566	1489740	.	+	0	ID=SINVm1_gene_04157-mRNA-1-R1-1-A1-E7;Parent=SINVm1_gene_04157-mRNA-1-R1-1-A1
SCAFFOLD00028	genBlast	CDS	1489921	1490067	.	+	2	ID=SINVm1_gene_04157-mRNA-1-R1-1-A1-E8;Parent=SINVm1_gene_04157-mRNA-1-R1-1-A1
SCAFFOLD00028	genBlast	mRNA	1490418	1491644	43.7158	-	.	ID=SINVm1_gene_04156-mRNA-1-R1-1-A1;Name=SINVm1_gene_04156-mRNA-1
SCAFFOLD00028	genBlast	CDS	1491576	1491644	.	-	0	ID=SINVm1_gene_04156-mRNA-1-R1-1-A1-E1;Parent=SINVm1_gene_04156-mRNA-1-R1-1-A1
SCAFFOLD00028	genBlast	CDS	1491122	1491386	.	-	0	ID=SINVm1_gene_04156-mRNA-1-R1-1-A1-E2;Parent=SINVm1_gene_04156-mRNA-1-R1-1-A1
SCAFFOLD00028	genBlast	CDS	1490786	1490880	.	-	2	ID=SINVm1_gene_04156-mRNA-1-R1-1-A1-E3;Parent=SINVm1_gene_04156-mRNA-1-R1-1-A1
SCAFFOLD00028	genBlast	CDS	1490663	1490743	.	-	1	ID=SINVm1_gene_04156-mRNA-1-R1-1-A1-E4;Parent=SINVm1_gene_04156-mRNA-1-R1-1-A1
SCAFFOLD00028	genBlast	CDS	1490418	1490468	.	-	0	ID=SINVm1_gene_04156-mRNA-1-R1-1-A1-E5;Parent=SINVm1_gene_04156-mRNA-1-R1-1-A1
SCAFFOLD00028	genBlast	mRNA	1496925	1498085	65.75	+	.	ID=SINVm1_gene_11864-mRNA-1-R1-1-A1;Name=SINVm1_gene_11864-mRNA-1
SCAFFOLD00028	genBlast	CDS	1496925	1497545	.	+	0	ID=SINVm1_gene_11864-mRNA-1-R1-1-A1-E1;Parent=SINVm1_gene_11864-mRNA-1-R1-1-A1
SCAFFOLD00028	genBlast	CDS	1497579	1497691	.	+	0	ID=SINVm1_gene_11864-mRNA-1-R1-1-A1-E2;Parent=SINVm1_gene_11864-mRNA-1-R1-1-A1
SCAFFOLD00028	genBlast	CDS	1497737	1497870	.	+	1	ID=SINVm1_gene_11864-mRNA-1-R1-1-A1-E3;Parent=SINVm1_gene_11864-mRNA-1-R1-1-A1
SCAFFOLD00028	genBlast	CDS	1497886	1498085	.	+	1	ID=SINVm1_gene_11864-mRNA-1-R1-1-A1-E4;Parent=SINVm1_gene_11864-mRNA-1-R1-1-A1
SCAFFOLD00028	genBlast	mRNA	1639105	1641479	49.2648	+	.	ID=SINVm1_gene_04199-mRNA-1-R1-1-A1;Name=SINVm1_gene_04199-mRNA-1
SCAFFOLD00028	genBlast	CDS	1639105	1639165	.	+	0	ID=SINVm1_gene_04199-mRNA-1-R1-1-A1-E1;Parent=SINVm1_gene_04199-mRNA-1-R1-1-A1
SCAFFOLD00028	genBlast	CDS	1639190	1639345	.	+	2	ID=SINVm1_gene_04199-mRNA-1-R1-1-A1-E2;Parent=SINVm1_gene_04199-mRNA-1-R1-1-A1
SCAFFOLD00028	genBlast	CDS	1639450	1639562	.	+	0	ID=SINVm1_gene_04199-mRNA-1-R1-1-A1-E3;Parent=SINVm1_gene_04199-mRNA-1-R1-1-A1
SCAFFOLD00028	genBlast	CDS	1639658	1640050	.	+	1	ID=SINVm1_gene_04199-mRNA-1-R1-1-A1-E4;Parent=SINVm1_gene_04199-mRNA-1-R1-1-A1
SCAFFOLD00028	genBlast	CDS	1640521	1640631	.	+	0	ID=SINVm1_gene_04199-mRNA-1-R1-1-A1-E5;Parent=SINVm1_gene_04199-mRNA-1-R1-1-A1
SCAFFOLD00028	genBlast	CDS	1641363	1641479	.	+	0	ID=SINVm1_gene_04199-mRNA-1-R1-1-A1-E6;Parent=SINVm1_gene_04199-mRNA-1-R1-1-A1
SCAFFOLD00028	genBlast	mRNA	1667836	1668959	31.8029	+	.	ID=SINVm1_gene_04158-mRNA-1-R1-1-A1;Name=SINVm1_gene_04158-mRNA-1
SCAFFOLD00028	genBlast	CDS	1667836	1667930	.	+	0	ID=SINVm1_gene_04158-mRNA-1-R1-1-A1-E1;Parent=SINVm1_gene_04158-mRNA-1-R1-1-A1
SCAFFOLD00028	genBlast	CDS	1667949	1668066	.	+	1	ID=SINVm1_gene_04158-mRNA-1-R1-1-A1-E2;Parent=SINVm1_gene_04158-mRNA-1-R1-1-A1
SCAFFOLD00028	genBlast	CDS	1668223	1668401	.	+	2	ID=SINVm1_gene_04158-mRNA-1-R1-1-A1-E3;Parent=SINVm1_gene_04158-mRNA-1-R1-1-A1
SCAFFOLD00028	genBlast	CDS	1668581	1668649	.	+	1	ID=SINVm1_gene_04158-mRNA-1-R1-1-A1-E4;Parent=SINVm1_gene_04158-mRNA-1-R1-1-A1
SCAFFOLD00028	genBlast	CDS	1668755	1668959	.	+	0	ID=SINVm1_gene_04158-mRNA-1-R1-1-A1-E5;Parent=SINVm1_gene_04158-mRNA-1-R1-1-A1
SCAFFOLD00028	genBlast	mRNA	1672122	1684824	256.228	-	.	ID=SINVm1_gene_04159-mRNA-1-R1-1-A1;Name=SINVm1_gene_04159-mRNA-1
SCAFFOLD00028	genBlast	CDS	1684720	1684824	.	-	0	ID=SINVm1_gene_04159-mRNA-1-R1-1-A1-E1;Parent=SINVm1_gene_04159-mRNA-1-R1-1-A1
SCAFFOLD00028	genBlast	CDS	1684493	1684645	.	-	0	ID=SINVm1_gene_04159-mRNA-1-R1-1-A1-E2;Parent=SINVm1_gene_04159-mRNA-1-R1-1-A1
SCAFFOLD00028	genBlast	CDS	1683946	1684110	.	-	0	ID=SINVm1_gene_04159-mRNA-1-R1-1-A1-E3;Parent=SINVm1_gene_04159-mRNA-1-R1-1-A1
SCAFFOLD00028	genBlast	CDS	1683435	1683594	.	-	0	ID=SINVm1_gene_04159-mRNA-1-R1-1-A1-E4;Parent=SINVm1_gene_04159-mRNA-1-R1-1-A1
SCAFFOLD00028	genBlast	CDS	1683113	1683359	.	-	2	ID=SINVm1_gene_04159-mRNA-1-R1-1-A1-E5;Parent=SINVm1_gene_04159-mRNA-1-R1-1-A1
SCAFFOLD00028	genBlast	CDS	1682957	1683036	.	-	2	ID=SINVm1_gene_04159-mRNA-1-R1-1-A1-E6;Parent=SINVm1_gene_04159-mRNA-1-R1-1-A1
SCAFFOLD00028	genBlast	CDS	1682788	1682877	.	-	1	ID=SINVm1_gene_04159-mRNA-1-R1-1-A1-E7;Parent=SINVm1_gene_04159-mRNA-1-R1-1-A1
SCAFFOLD00028	genBlast	CDS	1682248	1682557	.	-	0	ID=SINVm1_gene_04159-mRNA-1-R1-1-A1-E8;Parent=SINVm1_gene_04159-mRNA-1-R1-1-A1
SCAFFOLD00028	genBlast	CDS	1681767	1682122	.	-	2	ID=SINVm1_gene_04159-mRNA-1-R1-1-A1-E9;Parent=SINVm1_gene_04159-mRNA-1-R1-1-A1
SCAFFOLD00028	genBlast	CDS	1681159	1681231	.	-	1	ID=SINVm1_gene_04159-mRNA-1-R1-1-A1-E10;Parent=SINVm1_gene_04159-mRNA-1-R1-1-A1
SCAFFOLD00028	genBlast	CDS	1680972	1681128	.	-	2	ID=SINVm1_gene_04159-mRNA-1-R1-1-A1-E11;Parent=SINVm1_gene_04159-mRNA-1-R1-1-A1
SCAFFOLD00028	genBlast	CDS	1677573	1677671	.	-	2	ID=SINVm1_gene_04159-mRNA-1-R1-1-A1-E12;Parent=SINVm1_gene_04159-mRNA-1-R1-1-A1
SCAFFOLD00028	genBlast	CDS	1677362	1677482	.	-	0	ID=SINVm1_gene_04159-mRNA-1-R1-1-A1-E13;Parent=SINVm1_gene_04159-mRNA-1-R1-1-A1
SCAFFOLD00028	genBlast	CDS	1676841	1676983	.	-	2	ID=SINVm1_gene_04159-mRNA-1-R1-1-A1-E14;Parent=SINVm1_gene_04159-mRNA-1-R1-1-A1
SCAFFOLD00028	genBlast	CDS	1674810	1674937	.	-	1	ID=SINVm1_gene_04159-mRNA-1-R1-1-A1-E15;Parent=SINVm1_gene_04159-mRNA-1-R1-1-A1
SCAFFOLD00028	genBlast	CDS	1674672	1674764	.	-	1	ID=SINVm1_gene_04159-mRNA-1-R1-1-A1-E16;Parent=SINVm1_gene_04159-mRNA-1-R1-1-A1
SCAFFOLD00028	genBlast	CDS	1674175	1674304	.	-	0	ID=SINVm1_gene_04159-mRNA-1-R1-1-A1-E17;Parent=SINVm1_gene_04159-mRNA-1-R1-1-A1
SCAFFOLD00028	genBlast	CDS	1673757	1674081	.	-	2	ID=SINVm1_gene_04159-mRNA-1-R1-1-A1-E18;Parent=SINVm1_gene_04159-mRNA-1-R1-1-A1
SCAFFOLD00028	genBlast	CDS	1673309	1673538	.	-	2	ID=SINVm1_gene_04159-mRNA-1-R1-1-A1-E19;Parent=SINVm1_gene_04159-mRNA-1-R1-1-A1
SCAFFOLD00028	genBlast	CDS	1672892	1673240	.	-	1	ID=SINVm1_gene_04159-mRNA-1-R1-1-A1-E20;Parent=SINVm1_gene_04159-mRNA-1-R1-1-A1
SCAFFOLD00028	genBlast	CDS	1672652	1672783	.	-	2	ID=SINVm1_gene_04159-mRNA-1-R1-1-A1-E21;Parent=SINVm1_gene_04159-mRNA-1-R1-1-A1
SCAFFOLD00028	genBlast	CDS	1672122	1672444	.	-	0	ID=SINVm1_gene_04159-mRNA-1-R1-1-A1-E22;Parent=SINVm1_gene_04159-mRNA-1-R1-1-A1
SCAFFOLD00028	genBlast	mRNA	1687646	1688472	29.6259	-	.	ID=SINVm1_gene_04160-mRNA-1-R1-1-A1;Name=SINVm1_gene_04160-mRNA-1
SCAFFOLD00028	genBlast	CDS	1688400	1688472	.	-	0	ID=SINVm1_gene_04160-mRNA-1-R1-1-A1-E1;Parent=SINVm1_gene_04160-mRNA-1-R1-1-A1
SCAFFOLD00028	genBlast	CDS	1687865	1688041	.	-	2	ID=SINVm1_gene_04160-mRNA-1-R1-1-A1-E2;Parent=SINVm1_gene_04160-mRNA-1-R1-1-A1
SCAFFOLD00028	genBlast	CDS	1687646	1687776	.	-	0	ID=SINVm1_gene_04160-mRNA-1-R1-1-A1-E3;Parent=SINVm1_gene_04160-mRNA-1-R1-1-A1
SCAFFOLD00028	genBlast	mRNA	1704841	1714926	277.335	+	.	ID=SINVm1_gene_14327-mRNA-1-R1-1-A1;Name=SINVm1_gene_14327-mRNA-1
SCAFFOLD00028	genBlast	CDS	1704841	1704986	.	+	0	ID=SINVm1_gene_14327-mRNA-1-R1-1-A1-E1;Parent=SINVm1_gene_14327-mRNA-1-R1-1-A1
SCAFFOLD00028	genBlast	CDS	1705550	1705680	.	+	1	ID=SINVm1_gene_14327-mRNA-1-R1-1-A1-E2;Parent=SINVm1_gene_14327-mRNA-1-R1-1-A1
SCAFFOLD00028	genBlast	CDS	1708706	1708776	.	+	1	ID=SINVm1_gene_14327-mRNA-1-R1-1-A1-E3;Parent=SINVm1_gene_14327-mRNA-1-R1-1-A1
SCAFFOLD00028	genBlast	CDS	1708873	1708947	.	+	1	ID=SINVm1_gene_14327-mRNA-1-R1-1-A1-E4;Parent=SINVm1_gene_14327-mRNA-1-R1-1-A1
SCAFFOLD00028	genBlast	CDS	1708987	1709221	.	+	0	ID=SINVm1_gene_14327-mRNA-1-R1-1-A1-E5;Parent=SINVm1_gene_14327-mRNA-1-R1-1-A1
SCAFFOLD00028	genBlast	CDS	1709324	1709437	.	+	2	ID=SINVm1_gene_14327-mRNA-1-R1-1-A1-E6;Parent=SINVm1_gene_14327-mRNA-1-R1-1-A1
SCAFFOLD00028	genBlast	CDS	1709456	1709998	.	+	0	ID=SINVm1_gene_14327-mRNA-1-R1-1-A1-E7;Parent=SINVm1_gene_14327-mRNA-1-R1-1-A1
SCAFFOLD00028	genBlast	CDS	1710017	1710103	.	+	0	ID=SINVm1_gene_14327-mRNA-1-R1-1-A1-E8;Parent=SINVm1_gene_14327-mRNA-1-R1-1-A1
SCAFFOLD00028	genBlast	CDS	1710128	1711614	.	+	0	ID=SINVm1_gene_14327-mRNA-1-R1-1-A1-E9;Parent=SINVm1_gene_14327-mRNA-1-R1-1-A1
SCAFFOLD00028	genBlast	CDS	1711702	1712349	.	+	1	ID=SINVm1_gene_14327-mRNA-1-R1-1-A1-E10;Parent=SINVm1_gene_14327-mRNA-1-R1-1-A1
SCAFFOLD00028	genBlast	CDS	1712437	1712981	.	+	0	ID=SINVm1_gene_14327-mRNA-1-R1-1-A1-E11;Parent=SINVm1_gene_14327-mRNA-1-R1-1-A1
SCAFFOLD00028	genBlast	CDS	1714866	1714926	.	+	1	ID=SINVm1_gene_14327-mRNA-1-R1-1-A1-E12;Parent=SINVm1_gene_14327-mRNA-1-R1-1-A1
SCAFFOLD00028	genBlast	mRNA	1722531	1731719	134.396	-	.	ID=SINVm1_gene_04204-mRNA-1-R1-1-A1;Name=SINVm1_gene_04204-mRNA-1
SCAFFOLD00028	genBlast	CDS	1731462	1731719	.	-	0	ID=SINVm1_gene_04204-mRNA-1-R1-1-A1-E1;Parent=SINVm1_gene_04204-mRNA-1-R1-1-A1
SCAFFOLD00028	genBlast	CDS	1731290	1731379	.	-	0	ID=SINVm1_gene_04204-mRNA-1-R1-1-A1-E2;Parent=SINVm1_gene_04204-mRNA-1-R1-1-A1
SCAFFOLD00028	genBlast	CDS	1731007	1731147	.	-	0	ID=SINVm1_gene_04204-mRNA-1-R1-1-A1-E3;Parent=SINVm1_gene_04204-mRNA-1-R1-1-A1
SCAFFOLD00028	genBlast	CDS	1726188	1726384	.	-	0	ID=SINVm1_gene_04204-mRNA-1-R1-1-A1-E4;Parent=SINVm1_gene_04204-mRNA-1-R1-1-A1
SCAFFOLD00028	genBlast	CDS	1726066	1726163	.	-	1	ID=SINVm1_gene_04204-mRNA-1-R1-1-A1-E5;Parent=SINVm1_gene_04204-mRNA-1-R1-1-A1
SCAFFOLD00028	genBlast	CDS	1724295	1724521	.	-	1	ID=SINVm1_gene_04204-mRNA-1-R1-1-A1-E6;Parent=SINVm1_gene_04204-mRNA-1-R1-1-A1
SCAFFOLD00028	genBlast	CDS	1724131	1724210	.	-	1	ID=SINVm1_gene_04204-mRNA-1-R1-1-A1-E7;Parent=SINVm1_gene_04204-mRNA-1-R1-1-A1
SCAFFOLD00028	genBlast	CDS	1724008	1724112	.	-	1	ID=SINVm1_gene_04204-mRNA-1-R1-1-A1-E8;Parent=SINVm1_gene_04204-mRNA-1-R1-1-A1
SCAFFOLD00028	genBlast	CDS	1723810	1723974	.	-	0	ID=SINVm1_gene_04204-mRNA-1-R1-1-A1-E9;Parent=SINVm1_gene_04204-mRNA-1-R1-1-A1
SCAFFOLD00028	genBlast	CDS	1723481	1723720	.	-	0	ID=SINVm1_gene_04204-mRNA-1-R1-1-A1-E10;Parent=SINVm1_gene_04204-mRNA-1-R1-1-A1
SCAFFOLD00028	genBlast	CDS	1723182	1723332	.	-	0	ID=SINVm1_gene_04204-mRNA-1-R1-1-A1-E11;Parent=SINVm1_gene_04204-mRNA-1-R1-1-A1
SCAFFOLD00028	genBlast	CDS	1722866	1723073	.	-	2	ID=SINVm1_gene_04204-mRNA-1-R1-1-A1-E12;Parent=SINVm1_gene_04204-mRNA-1-R1-1-A1
SCAFFOLD00028	genBlast	CDS	1722531	1722760	.	-	2	ID=SINVm1_gene_04204-mRNA-1-R1-1-A1-E13;Parent=SINVm1_gene_04204-mRNA-1-R1-1-A1
SCAFFOLD00028	genBlast	mRNA	1741334	1741602	7.49137	-	.	ID=SINVm1_gene_04205-mRNA-2-R1-1-A1;Name=SINVm1_gene_04205-mRNA-2
SCAFFOLD00028	genBlast	CDS	1741586	1741602	.	-	0	ID=SINVm1_gene_04205-mRNA-2-R1-1-A1-E1;Parent=SINVm1_gene_04205-mRNA-2-R1-1-A1
SCAFFOLD00028	genBlast	CDS	1741436	1741541	.	-	1	ID=SINVm1_gene_04205-mRNA-2-R1-1-A1-E2;Parent=SINVm1_gene_04205-mRNA-2-R1-1-A1
SCAFFOLD00028	genBlast	CDS	1741334	1741405	.	-	2	ID=SINVm1_gene_04205-mRNA-2-R1-1-A1-E3;Parent=SINVm1_gene_04205-mRNA-2-R1-1-A1
SCAFFOLD00028	genBlast	mRNA	1742470	1752466	359.215	-	.	ID=SINVm1_gene_04205-mRNA-1-R1-1-A1;Name=SINVm1_gene_04205-mRNA-1
SCAFFOLD00028	genBlast	CDS	1752272	1752466	.	-	0	ID=SINVm1_gene_04205-mRNA-1-R1-1-A1-E1;Parent=SINVm1_gene_04205-mRNA-1-R1-1-A1
SCAFFOLD00028	genBlast	CDS	1752161	1752223	.	-	0	ID=SINVm1_gene_04205-mRNA-1-R1-1-A1-E2;Parent=SINVm1_gene_04205-mRNA-1-R1-1-A1
SCAFFOLD00028	genBlast	CDS	1752089	1752121	.	-	0	ID=SINVm1_gene_04205-mRNA-1-R1-1-A1-E3;Parent=SINVm1_gene_04205-mRNA-1-R1-1-A1
SCAFFOLD00028	genBlast	CDS	1751128	1751375	.	-	0	ID=SINVm1_gene_04205-mRNA-1-R1-1-A1-E4;Parent=SINVm1_gene_04205-mRNA-1-R1-1-A1
SCAFFOLD00028	genBlast	CDS	1750804	1751106	.	-	1	ID=SINVm1_gene_04205-mRNA-1-R1-1-A1-E5;Parent=SINVm1_gene_04205-mRNA-1-R1-1-A1
SCAFFOLD00028	genBlast	CDS	1750590	1750773	.	-	0	ID=SINVm1_gene_04205-mRNA-1-R1-1-A1-E6;Parent=SINVm1_gene_04205-mRNA-1-R1-1-A1
SCAFFOLD00028	genBlast	CDS	1750204	1750565	.	-	2	ID=SINVm1_gene_04205-mRNA-1-R1-1-A1-E7;Parent=SINVm1_gene_04205-mRNA-1-R1-1-A1
SCAFFOLD00028	genBlast	CDS	1749990	1750188	.	-	1	ID=SINVm1_gene_04205-mRNA-1-R1-1-A1-E8;Parent=SINVm1_gene_04205-mRNA-1-R1-1-A1
SCAFFOLD00028	genBlast	CDS	1749668	1749959	.	-	2	ID=SINVm1_gene_04205-mRNA-1-R1-1-A1-E9;Parent=SINVm1_gene_04205-mRNA-1-R1-1-A1
SCAFFOLD00028	genBlast	CDS	1749562	1749631	.	-	2	ID=SINVm1_gene_04205-mRNA-1-R1-1-A1-E10;Parent=SINVm1_gene_04205-mRNA-1-R1-1-A1
SCAFFOLD00028	genBlast	CDS	1749268	1749498	.	-	2	ID=SINVm1_gene_04205-mRNA-1-R1-1-A1-E11;Parent=SINVm1_gene_04205-mRNA-1-R1-1-A1
SCAFFOLD00028	genBlast	CDS	1748985	1749240	.	-	0	ID=SINVm1_gene_04205-mRNA-1-R1-1-A1-E12;Parent=SINVm1_gene_04205-mRNA-1-R1-1-A1
SCAFFOLD00028	genBlast	CDS	1746830	1746916	.	-	2	ID=SINVm1_gene_04205-mRNA-1-R1-1-A1-E13;Parent=SINVm1_gene_04205-mRNA-1-R1-1-A1
SCAFFOLD00028	genBlast	CDS	1746694	1746793	.	-	0	ID=SINVm1_gene_04205-mRNA-1-R1-1-A1-E14;Parent=SINVm1_gene_04205-mRNA-1-R1-1-A1
SCAFFOLD00028	genBlast	CDS	1745798	1746207	.	-	2	ID=SINVm1_gene_04205-mRNA-1-R1-1-A1-E15;Parent=SINVm1_gene_04205-mRNA-1-R1-1-A1
SCAFFOLD00028	genBlast	CDS	1745495	1745690	.	-	1	ID=SINVm1_gene_04205-mRNA-1-R1-1-A1-E16;Parent=SINVm1_gene_04205-mRNA-1-R1-1-A1
SCAFFOLD00028	genBlast	CDS	1744960	1745108	.	-	2	ID=SINVm1_gene_04205-mRNA-1-R1-1-A1-E17;Parent=SINVm1_gene_04205-mRNA-1-R1-1-A1
SCAFFOLD00028	genBlast	CDS	1744219	1744735	.	-	1	ID=SINVm1_gene_04205-mRNA-1-R1-1-A1-E18;Parent=SINVm1_gene_04205-mRNA-1-R1-1-A1
SCAFFOLD00028	genBlast	CDS	1743307	1744176	.	-	2	ID=SINVm1_gene_04205-mRNA-1-R1-1-A1-E19;Parent=SINVm1_gene_04205-mRNA-1-R1-1-A1
SCAFFOLD00028	genBlast	CDS	1742928	1743192	.	-	0	ID=SINVm1_gene_04205-mRNA-1-R1-1-A1-E20;Parent=SINVm1_gene_04205-mRNA-1-R1-1-A1
SCAFFOLD00028	genBlast	CDS	1742470	1742788	.	-	2	ID=SINVm1_gene_04205-mRNA-1-R1-1-A1-E21;Parent=SINVm1_gene_04205-mRNA-1-R1-1-A1
SCAFFOLD00028	genBlast	mRNA	1899806	1902818	35.2518	+	.	ID=SINVm1_gene_04201-mRNA-1-R1-1-A1;Name=SINVm1_gene_04201-mRNA-1
SCAFFOLD00028	genBlast	CDS	1899806	1899865	.	+	0	ID=SINVm1_gene_04201-mRNA-1-R1-1-A1-E1;Parent=SINVm1_gene_04201-mRNA-1-R1-1-A1
SCAFFOLD00028	genBlast	CDS	1899962	1900111	.	+	0	ID=SINVm1_gene_04201-mRNA-1-R1-1-A1-E2;Parent=SINVm1_gene_04201-mRNA-1-R1-1-A1
SCAFFOLD00028	genBlast	CDS	1900133	1900181	.	+	0	ID=SINVm1_gene_04201-mRNA-1-R1-1-A1-E3;Parent=SINVm1_gene_04201-mRNA-1-R1-1-A1
SCAFFOLD00028	genBlast	CDS	1900793	1900938	.	+	2	ID=SINVm1_gene_04201-mRNA-1-R1-1-A1-E4;Parent=SINVm1_gene_04201-mRNA-1-R1-1-A1
SCAFFOLD00028	genBlast	CDS	1902651	1902818	.	+	1	ID=SINVm1_gene_04201-mRNA-1-R1-1-A1-E5;Parent=SINVm1_gene_04201-mRNA-1-R1-1-A1
SCAFFOLD00028	genBlast	mRNA	1907325	1907844	19.0346	-	.	ID=SINVm1_gene_04202-mRNA-1-R1-1-A1;Name=SINVm1_gene_04202-mRNA-1
SCAFFOLD00028	genBlast	CDS	1907814	1907844	.	-	0	ID=SINVm1_gene_04202-mRNA-1-R1-1-A1-E1;Parent=SINVm1_gene_04202-mRNA-1-R1-1-A1
SCAFFOLD00028	genBlast	CDS	1907698	1907747	.	-	2	ID=SINVm1_gene_04202-mRNA-1-R1-1-A1-E2;Parent=SINVm1_gene_04202-mRNA-1-R1-1-A1
SCAFFOLD00028	genBlast	CDS	1907572	1907672	.	-	1	ID=SINVm1_gene_04202-mRNA-1-R1-1-A1-E3;Parent=SINVm1_gene_04202-mRNA-1-R1-1-A1
SCAFFOLD00028	genBlast	CDS	1907325	1907502	.	-	1	ID=SINVm1_gene_04202-mRNA-1-R1-1-A1-E4;Parent=SINVm1_gene_04202-mRNA-1-R1-1-A1
SCAFFOLD00028	genBlast	mRNA	1941696	1942033	7.47721	-	.	ID=SINVm1_gene_11866-mRNA-1-R1-1-A1;Name=SINVm1_gene_11866-mRNA-1
SCAFFOLD00028	genBlast	CDS	1941920	1942033	.	-	0	ID=SINVm1_gene_11866-mRNA-1-R1-1-A1-E1;Parent=SINVm1_gene_11866-mRNA-1-R1-1-A1
SCAFFOLD00028	genBlast	CDS	1941806	1941899	.	-	0	ID=SINVm1_gene_11866-mRNA-1-R1-1-A1-E2;Parent=SINVm1_gene_11866-mRNA-1-R1-1-A1
SCAFFOLD00028	genBlast	CDS	1941696	1941790	.	-	2	ID=SINVm1_gene_11866-mRNA-1-R1-1-A1-E3;Parent=SINVm1_gene_11866-mRNA-1-R1-1-A1
SCAFFOLD00028	genBlast	mRNA	1943721	1945334	22.25	-	.	ID=SINVm1_gene_14328-mRNA-1-R1-1-A1;Name=SINVm1_gene_14328-mRNA-1
SCAFFOLD00028	genBlast	CDS	1945176	1945334	.	-	0	ID=SINVm1_gene_14328-mRNA-1-R1-1-A1-E1;Parent=SINVm1_gene_14328-mRNA-1-R1-1-A1
SCAFFOLD00028	genBlast	CDS	1944239	1944338	.	-	0	ID=SINVm1_gene_14328-mRNA-1-R1-1-A1-E2;Parent=SINVm1_gene_14328-mRNA-1-R1-1-A1
SCAFFOLD00028	genBlast	CDS	1943721	1943800	.	-	2	ID=SINVm1_gene_14328-mRNA-1-R1-1-A1-E3;Parent=SINVm1_gene_14328-mRNA-1-R1-1-A1
SCAFFOLD00028	genBlast	mRNA	1970576	1972117	13.2143	-	.	ID=SINVm1_gene_11867-mRNA-1-R1-1-A1;Name=SINVm1_gene_11867-mRNA-1
SCAFFOLD00028	genBlast	CDS	1972063	1972117	.	-	0	ID=SINVm1_gene_11867-mRNA-1-R1-1-A1-E1;Parent=SINVm1_gene_11867-mRNA-1-R1-1-A1
SCAFFOLD00028	genBlast	CDS	1971167	1971255	.	-	2	ID=SINVm1_gene_11867-mRNA-1-R1-1-A1-E2;Parent=SINVm1_gene_11867-mRNA-1-R1-1-A1
SCAFFOLD00028	genBlast	CDS	1970576	1970635	.	-	1	ID=SINVm1_gene_11867-mRNA-1-R1-1-A1-E3;Parent=SINVm1_gene_11867-mRNA-1-R1-1-A1
SCAFFOLD00028	genBlast	mRNA	1982287	1984078	27.8596	-	.	ID=SINVm1_gene_11865-mRNA-1-R1-1-A1;Name=SINVm1_gene_11865-mRNA-1
SCAFFOLD00028	genBlast	CDS	1983905	1984078	.	-	0	ID=SINVm1_gene_11865-mRNA-1-R1-1-A1-E1;Parent=SINVm1_gene_11865-mRNA-1-R1-1-A1
SCAFFOLD00028	genBlast	CDS	1983815	1983883	.	-	0	ID=SINVm1_gene_11865-mRNA-1-R1-1-A1-E2;Parent=SINVm1_gene_11865-mRNA-1-R1-1-A1
SCAFFOLD00028	genBlast	CDS	1982287	1982490	.	-	0	ID=SINVm1_gene_11865-mRNA-1-R1-1-A1-E3;Parent=SINVm1_gene_11865-mRNA-1-R1-1-A1
SCAFFOLD00028	genBlast	mRNA	2036375	2041870	4.03767	-	.	ID=SINVm1_gene_04203-mRNA-1-R1-1-A1;Name=SINVm1_gene_04203-mRNA-1
SCAFFOLD00028	genBlast	CDS	2041715	2041870	.	-	0	ID=SINVm1_gene_04203-mRNA-1-R1-1-A1-E1;Parent=SINVm1_gene_04203-mRNA-1-R1-1-A1
SCAFFOLD00028	genBlast	CDS	2037254	2037358	.	-	0	ID=SINVm1_gene_04203-mRNA-1-R1-1-A1-E2;Parent=SINVm1_gene_04203-mRNA-1-R1-1-A1
SCAFFOLD00028	genBlast	CDS	2036375	2036515	.	-	0	ID=SINVm1_gene_04203-mRNA-1-R1-1-A1-E3;Parent=SINVm1_gene_04203-mRNA-1-R1-1-A1
SCAFFOLD00028	genBlast	mRNA	2060337	2063124	22.6389	+	.	ID=SINVm1_gene_04212-mRNA-1-R1-1-A1;Name=SINVm1_gene_04212-mRNA-1
SCAFFOLD00028	genBlast	CDS	2060337	2060497	.	+	0	ID=SINVm1_gene_04212-mRNA-1-R1-1-A1-E1;Parent=SINVm1_gene_04212-mRNA-1-R1-1-A1
SCAFFOLD00028	genBlast	CDS	2062974	2063124	.	+	1	ID=SINVm1_gene_04212-mRNA-1-R1-1-A1-E2;Parent=SINVm1_gene_04212-mRNA-1-R1-1-A1
SCAFFOLD00028	genBlast	mRNA	2067887	2069805	32.5	+	.	ID=SINVm1_gene_04213-mRNA-1-R1-1-A1;Name=SINVm1_gene_04213-mRNA-1
SCAFFOLD00028	genBlast	CDS	2067887	2068149	.	+	0	ID=SINVm1_gene_04213-mRNA-1-R1-1-A1-E1;Parent=SINVm1_gene_04213-mRNA-1-R1-1-A1
SCAFFOLD00028	genBlast	CDS	2069685	2069805	.	+	1	ID=SINVm1_gene_04213-mRNA-1-R1-1-A1-E2;Parent=SINVm1_gene_04213-mRNA-1-R1-1-A1
SCAFFOLD00028	genBlast	mRNA	2069815	2080117	207.304	+	.	ID=SINVm1_gene_04214-mRNA-1-R1-1-A1;Name=SINVm1_gene_04214-mRNA-1
SCAFFOLD00028	genBlast	CDS	2069815	2070150	.	+	0	ID=SINVm1_gene_04214-mRNA-1-R1-1-A1-E1;Parent=SINVm1_gene_04214-mRNA-1-R1-1-A1
SCAFFOLD00028	genBlast	CDS	2071003	2071082	.	+	0	ID=SINVm1_gene_04214-mRNA-1-R1-1-A1-E2;Parent=SINVm1_gene_04214-mRNA-1-R1-1-A1
SCAFFOLD00028	genBlast	CDS	2072675	2072909	.	+	1	ID=SINVm1_gene_04214-mRNA-1-R1-1-A1-E3;Parent=SINVm1_gene_04214-mRNA-1-R1-1-A1
SCAFFOLD00028	genBlast	CDS	2074035	2074343	.	+	2	ID=SINVm1_gene_04214-mRNA-1-R1-1-A1-E4;Parent=SINVm1_gene_04214-mRNA-1-R1-1-A1
SCAFFOLD00028	genBlast	CDS	2077516	2077633	.	+	0	ID=SINVm1_gene_04214-mRNA-1-R1-1-A1-E5;Parent=SINVm1_gene_04214-mRNA-1-R1-1-A1
SCAFFOLD00028	genBlast	CDS	2078032	2078185	.	+	2	ID=SINVm1_gene_04214-mRNA-1-R1-1-A1-E6;Parent=SINVm1_gene_04214-mRNA-1-R1-1-A1
SCAFFOLD00028	genBlast	CDS	2078263	2078422	.	+	2	ID=SINVm1_gene_04214-mRNA-1-R1-1-A1-E7;Parent=SINVm1_gene_04214-mRNA-1-R1-1-A1
SCAFFOLD00028	genBlast	CDS	2078579	2079687	.	+	2	ID=SINVm1_gene_04214-mRNA-1-R1-1-A1-E8;Parent=SINVm1_gene_04214-mRNA-1-R1-1-A1
SCAFFOLD00028	genBlast	CDS	2079724	2079869	.	+	1	ID=SINVm1_gene_04214-mRNA-1-R1-1-A1-E9;Parent=SINVm1_gene_04214-mRNA-1-R1-1-A1
SCAFFOLD00028	genBlast	CDS	2079897	2080117	.	+	1	ID=SINVm1_gene_04214-mRNA-1-R1-1-A1-E10;Parent=SINVm1_gene_04214-mRNA-1-R1-1-A1
SCAFFOLD00028	genBlast	mRNA	2083572	2086470	146.153	-	.	ID=SINVm1_gene_14329-mRNA-1-R1-1-A1;Name=SINVm1_gene_14329-mRNA-1
SCAFFOLD00028	genBlast	CDS	2086306	2086470	.	-	0	ID=SINVm1_gene_14329-mRNA-1-R1-1-A1-E1;Parent=SINVm1_gene_14329-mRNA-1-R1-1-A1
SCAFFOLD00028	genBlast	CDS	2086098	2086229	.	-	0	ID=SINVm1_gene_14329-mRNA-1-R1-1-A1-E2;Parent=SINVm1_gene_14329-mRNA-1-R1-1-A1
SCAFFOLD00028	genBlast	CDS	2085566	2086015	.	-	0	ID=SINVm1_gene_14329-mRNA-1-R1-1-A1-E3;Parent=SINVm1_gene_14329-mRNA-1-R1-1-A1
SCAFFOLD00028	genBlast	CDS	2084988	2085479	.	-	0	ID=SINVm1_gene_14329-mRNA-1-R1-1-A1-E4;Parent=SINVm1_gene_14329-mRNA-1-R1-1-A1
SCAFFOLD00028	genBlast	CDS	2084774	2084894	.	-	0	ID=SINVm1_gene_14329-mRNA-1-R1-1-A1-E5;Parent=SINVm1_gene_14329-mRNA-1-R1-1-A1
SCAFFOLD00028	genBlast	CDS	2084525	2084698	.	-	2	ID=SINVm1_gene_14329-mRNA-1-R1-1-A1-E6;Parent=SINVm1_gene_14329-mRNA-1-R1-1-A1
SCAFFOLD00028	genBlast	CDS	2083826	2084284	.	-	0	ID=SINVm1_gene_14329-mRNA-1-R1-1-A1-E7;Parent=SINVm1_gene_14329-mRNA-1-R1-1-A1
SCAFFOLD00028	genBlast	CDS	2083572	2083744	.	-	0	ID=SINVm1_gene_14329-mRNA-1-R1-1-A1-E8;Parent=SINVm1_gene_14329-mRNA-1-R1-1-A1
SCAFFOLD00028	genBlast	mRNA	2088880	2089274	4.05928	+	.	ID=SINVm1_gene_04215-mRNA-1-R1-1-A1;Name=SINVm1_gene_04215-mRNA-1
SCAFFOLD00028	genBlast	CDS	2088880	2088955	.	+	0	ID=SINVm1_gene_04215-mRNA-1-R1-1-A1-E1;Parent=SINVm1_gene_04215-mRNA-1-R1-1-A1
SCAFFOLD00028	genBlast	CDS	2088979	2089180	.	+	2	ID=SINVm1_gene_04215-mRNA-1-R1-1-A1-E2;Parent=SINVm1_gene_04215-mRNA-1-R1-1-A1
SCAFFOLD00028	genBlast	CDS	2089247	2089274	.	+	2	ID=SINVm1_gene_04215-mRNA-1-R1-1-A1-E3;Parent=SINVm1_gene_04215-mRNA-1-R1-1-A1
SCAFFOLD00028	genBlast	mRNA	2090879	2096993	24.9879	-	.	ID=SINVm1_gene_04206-mRNA-1-R1-1-A1;Name=SINVm1_gene_04206-mRNA-1
SCAFFOLD00028	genBlast	CDS	2096959	2096993	.	-	0	ID=SINVm1_gene_04206-mRNA-1-R1-1-A1-E1;Parent=SINVm1_gene_04206-mRNA-1-R1-1-A1
[truncated: 2,231 more rows]
