# Supplementary material for: Evolution of Olfactory Functions on the Fire Ant Social Chromosome
Source: Genome Biol Evol. 2018 Sep 18;10(11):2947–60. doi: 10.1093/gbe/evy204 (PMC6279166; doi:10.1093/gbe/evy204)
Supplement: Supplementary Data [file evy204_supp.zip › FileS4.SiORs.cDNA.fna.txt]

>SiOR1_co
ATGATGAAGATGAAGCAACAGGGCCTTGTGGCCGATCTCATGCCCAACATAAGGGTCATGAAGATGTTCGGGCATTTCGTATTCAACTATTACGACGACAATTCGTCCAAGTACTTGCATAAGGTGTTTTGCTGCATAAACTTGTTTATGCTGCTGCTGCAATTCGGCCTGTGCGCGGTGAATCTGATCATCGAGAGCGCCGACGTCGACGATCTCACGGCGAACACGATCACCCTTCTCTTCTTCACGCACAGCATCGTCAAGGTCGTCTACTTCGCCATCAGGAGCAAATACTTTTACAGAACGTGGGCGATATGGAACAATCCAAATTCCCATCCGCTCTTCGCCGAGAGCAATGCGAGATACCACGCGATCGCCCTGAAAAAGATGAGGCTGCTGCTCTTCTTGGTCGGCGGCACCACCGTGCTCGCCGCGTTAGCTTGGACCACTCTCACTTTCTTCGAACATCCGGTCAGAAAAATTGTGGATCCAATCACGAACGAGACGGAAGTTATTCAGTTACCGCAACTGTTGGTCCGATCGTTCTATCCATTCGACGCCAGCAAAGGAGTGACGCACGTTTTGGTACTCATATACCAATTCTACTGGGTGCTCTTCATGCTTATCAACGCCAATTCGTTGGATGTCCTCTTCTGCTCGTGGTTGCTGTTTGCCTGCGAACAACTGCAGCACCTGAAACAGATCATGAAGCCTCTCATGGAGCTCAGCGCGACTTTAGACACGGTGGTTCCAAACAGCAGTGAACTCTTCAAGGCTGGTAGCGCGGATCATCTTCGTGAATCGGAGAACAATCAGCCGCCACCGCCGCCACCTCAAAACGACAACATGCTGGATCTCGATCTTCGTAACATATACAGCAATCGGCAGGACTTCACGGCAACCTTCCGGCCGACCGCCGGCATGACTTTCAACGGTGGCGTAGGACCGAACGGATTGACCAAGAAGCAAGAGATGCTCGTAAGAAGCGCCATCAAGTACTGGGTGGAGAGACACAAGCACATTGTCAGATTGGTCACCGCGGTCGGCGACGCGTACGGTTTCGCGCTTCTACTCCACATGTTGACGACGACCATCACTCTGACGCTGCTCGCCTACCAAGCGACGAAGGTGAACGGTATAAACGTGTATGCAGCCTCGACGATCGGTTACGTGCTCTACACGTTCGGCCAAGTCTTTCTGTTCTGCATATTTGGAAATCGTCTGATTGAAGAGAGCACCTCGGTGATGGAGGCGGCTTATTCTTGCCACTGGTACGATGGATCGGAGGAAGCTAAAACGTTCGTGCAGATTGTGTGTCAGCAGTGTCAGAAAGCTATGTCAATATCGGGAGCGAAATTCTTCACGGTGTCCTTAGATCTCTTCGCTTCGGTACTGGGAGCCGTGGTGACTTACTTCATGGTGTTGGTGCAACTGAAATGA
>SiOR2
ATGTTGCGCAACGAGCATTATAAAGATGACATAGTTTACATTACACAATTGACGCGTACTGTTTTGTATCTACTCGGAGTTTGGCCTGCTTACAAAAGAAGATCTACGAGCGAAAAAGTTTGGAAGTACTTTTTGATCGTGATCTCTTATGCTCTTCTTTTCTGCGTTCTGATTCCCGGTGCTCTCTTCTGGTTAATTGAGAAGAGAACACGCGTCAGGCTTCAAACAATCCCTTTACTTCTCTTTGGTTTCACGGCCAGTGGTAAATATGGCAATTTGATAATCCACGAGAACAGTATCAGACGCTGCTTAAAGCACATCGAGGAAGATTATAAGAGCATTCGCAGCGAAAAGGCACGAAACACAATGATCGAATCCGCAAAGATCGGAAGACGGCTGGTCATACTTTGCGCGATCTTCATGTACGGTAGTGGACTCTCTTTTCGATCAATTTTACCATTTGCCAAGGGAAAAATCGTCACTGCGCAAAACGTCACGATCAGACCTCTGCCTTGTCCGGGTTACTTTCTTTCCTTTGATGTACAAATTAGTCCCGCTTACGAGCTGGTCTTCGCAATACAAGTATTATCTGGTTTAGTTACTTATTCGATAACAACAGGTTTATGTGGCCTCGCGGCAGTTTTTGTGATGCATGCCTGCGGTCAGCTAAAGATTCTGATGAATCTGATGAGAAATCTCGTCGAGGAACAATGGCAAGAAAAACGTGAAGTAAATAAGAAGTTGGCTGTAATGATCGAACATCAAATAAGAATTCGAAGTTTTTTGCAATCGGTAGAAACTACTCTACAACAAGCGTGTCTAATGGAATTGACAGGGTGTACGGCGGTAGCCTGTCTTCTAGGATATTTTATAATAATGGAATGGGAAAATAGCAATTCGATAGCTATGTGTTCCTACTTTACAGCACTTGTGTCGATAATGATAAATATGTTCATGTTTTGTTACACTGGTGAGCAACTTACTGTTCAGGCAGAGAAAGTAGCTAGAACATCTTGCGTGCTGGAGTGGTATCGTCTTCCAAAAAAGGAGGCGCGCGGAATCGTGCTAATAATAATCATGTCAAACATGCCTATGAAGATCACTGCTGGGAGGATTATGGATCTGTCATTCAAGACATACGGCGATGTAAGCATATATGTTCAAAACCATTCATTAATTTTATTTTTTAAATTAGCAAAATTAAATTCGCACTACAATTAA
>SiOR3
ATGCTGTGCAACGAGCATTATAAAGATGACATGATTTACGTCACACAATTAACGAGAAATATTTCGAGCTTACTCGGAATCTGGCCTGTTTACAAAAGAAGAGCTACGAGCGAAAAAGTTTGGAAGTACTTTTTGATCTGTATCTCTTATGCTCTTCTCCTGTGGGTCCTGATTCCCGGTGCTCTCTTCTGGTTGATTGAAAAAAGGGCACGCGTCAGGGTTCGAACGATACCTCTGCTTTTCTATGGTATCATGGCCTGTAGTAAATACGGCACACTGATATACCATGAAACGAACATCAGACGTTGCTTGATGCACATTGAGGAAGATTATAAGACCGCGATCAATGAGAAAACGCGAGCCACAATGCTCGAATCCGCGAAGATCGGACGACGCTTAGTTACACTTTGCGCGATCTTCATGTACGGTAGCGGCCTCTTTTTCCGATCAATCCTGCCGTTTGCCAAAGGAAAAATCGTCACTGCGCAAAACATCACGATCAAACCTCTGCCTTGTCCGGCTAACTTTATTGTTTTTGATGCACAAGTCAACTCAGTTTACAAACTGATTTTTGCATTACAAATATTATCCGGGTTAATCACTTTTTCGATAACAACAGGTTTATGTGGTCTCGCAGCCGTTTTTGTGATGCATTCCTGCGGTCAACTGAAGATTCTGGTGACTTTGATGAAAAGTCTCGTCGAGGAGCAATGGCAAAAGGAACAGGAAGTGAACAGAAAGTTGGCTACATTGGTACAACATCAAATAAGAATTCGAAATTTTTTACAATTGGTGGAAAATACTCTGCAGCAAGCGTGTCTATTAGAATTGTTTGGATGTACAATGATACTCTGCCTTCTCGGATATTTTATAATAATGGAATGGGAGGATAGCAATTTGATAGCTATGTGCTCCTACTTTTCAACACTTACATCTATGTTGATAAACATGTTTATATTTTGTTACACTGGTGAACAACTTACTGTTCAGGCAGAGAAAGTAGCTAGAACGTCTTGCATGCTCGAGTGGTATCATCTTCCGAACAAGGAGGCGCGTGGGATTGTATTGGTGGTTATAATGTCAAACCTGCCTCTCAAGATCACAGCTGGAAAATTTATGGATCTATCACTCAAAACTTATGGTGACGTTGTAAAAACAGCTGTAATGTATTTTAATATGCTTGTGAAAGTAACCGATTGA
>SiOR4
GAACGAATGCTTTGTGATTGGAATGAATTAACCAACATGCAAGAAATTGAAATAATAAAAAAATACGCGGATATTGCAAGATTTATTACATTGCTAACGACATTGTTCGTCTATGGAAGTATTTTTGTTTTCATTTTGATACAGTTGCTACCACATATTTTTCTGACCATTACATCTAGTAAAAATGACACCAATTTACGACAACTTCCGGTCCTTATAGAATGTTTTCTGGATCAGCAGAAATATTATTTTTTACTTTTACTGCTTTTATCTTTTGAAGCAATATGTTGTTTTACTACGATAATAGCTACAGAAACACTTATTATGGCATATGCACATCATGCATGTGGCTTATTTGAAATAGCCAGTTGTCGCATAGAACAAGCTTTTCTTGAAAATAAGGTAAAAGGTATTACATCTGTAACGCAAAGAAATTCGATAATATGTCAAGGAATAATCAACGGATTTGAAATGTATAACAGAGCAGTCGAGTTTATCGATATGGTACAAAAAAGTTATAAATGGGCATATTCATTATTAATGCCATTAGGGGTGCTATCGCTGAGCATTAATCTTTTTAACTTTTCTCGATTAATAAACTCCAGAAACTATATCGAGCTGATTATTAGTTTTATACATATTGTTGGCATTTTTGGATATATGTTCTTTTTCAACTATTTAGGACAACAAATAATCGATCATAGCAGCAATGTTTTCCACAGATTATACAACGTCAAATGGTACGTAGCTCCGTTGAAAGCGCAAAAATTATTGCTGCTTGTAATGCAAAGAAGCATACGACATTGTACAATCATCATGGACGGCTTGTTTATTACGTCATTCGAAGGATTTGCCACGCTTGGAAACACGTCATTTTCATACTTTGCGCTGATTTTTTCCCTTTTTTGA
>SiOR5
ATGGGCGATCTGCACCGCTGTGCATTGAAAATTATTGGTGTATGGCCCATGATAAATTTTTTTCGGATGCTATTTAATATTACGTTGATAATTTTTGTATTGACTGTACCGACTTTAGCTCAATTAATAAAAACATGGGGTGACATGATCCAGATAATAGATAATTTACAATTTATTATATTTAATTTGATAGCGGCATTTAAAATCTTCATTATGTGGTACAAGAAAGAAGTTTTATCGCTGTTGATTAACATAATTATAAATGATTGGATGCGAGTGAAAATAAATAAAGAGCGAAATGTCATGTTAAAGAATGCCAGGATTACCCGCTTACTCATCAAAGACAGAATATTCTTTATGCTTTCCGCAACATCTATCAGAATGAGTCCTGCAATCTTTAAACAATACTTTGGACATATGAAAAATCTCACTAATCTTGAAAAATCTTTACCGATTCCTGCACACTACTGGTACGATGTATCCAGCAGCCCGATATATGAGCTAACATATCTGGTACAAACAATCGGCTCATTTGCATGCGCTCTAACTTACAGTGCAATCGACAACTTCCTTGGACTACTGATCTTACATGTATGTGGTCAGATGGAGAGTCTGCATCTGCGATTATTGAATTTGGGGAAGGATCCAGATTTCAGAGCGGTTTTAAAGTACAACATTAAAGACTACTTGATCAGATCTATAGAAGCCATTGACGACACTTTCAATTTATTGATGCTCGGTATGATTGGATTCTTTAACATAGTAACTAGTATTCTTGGATTTCTAATAATTAATACTATTAATCAAGGTACTCACTTGTCGATCACAACAATTGCTTGGTACTTTTCCGCAATTGTAAATGTTTTACTGCTGTCTGGTTTTTATTGTGCAATAGGCGAACTTCTCGTGATTCAAGTAAGTATAATAGAAATTGCGTTATCTTTTCGATCTTTTGCCTTTTTTTTGTCTTTTAGTGTATAA
>SiOR6
ATGCTGCCGAACGAGCAGTACAAAGAAGACATGATTTACGTTACAAAATTGACACGACACGTTCTAAGTCTACTTGGCGTCTGGCCGTCTTACAACAGAAGATCTGTCGGCGAAAAAGCCTGGAAGTACTTCTTGATCTCGATCTCGTACATGCTTATTTACTTCGTCCTAATTCCCGGTATTTCCTTCTCGTTGATTGAAAAGACAAAAGTCACGGTTCGAACGATCCCTTTACTTTTCTACGGTTTCATGGCCAGCGGTAAATACAGTAACCTGGTATTCCGCGAGAAGAACATCAGACGCTGCTTGAAACATATCGAAGAAGATTATAGAATCATAACTAGCACAGAGGCACGAGACACGATGATCGAATCTGCAAAGATCGGAAGACGGCTGGTCACACTTTGTGCGATCTTTATGTACGGCACCGGACTCTTCGCTCGTTCAATCCTGCCATTTGCCAAAGGAAAAATCGTGACTGCGCAAAACATCACAATCAAACCTCTACCTTGCCCGGCTTACTTTATTGTTTTCGATGCACAAGTCAGCCCCGTTTACGAACTGACTTTTACATTACAAGTAGTATCCGGGATAATCACTTATTCGATAACAACAGGTTTATGTGGTCTCGCAGCCGTCTTCGTGATGCACGCCTGCGGCCAGCTGAAGATTCTGGTGGATATGATGAAAAATCTCGTTGAAGAGCAATGGGAAGAGAAACAGGAAGTAGACAGGAAACTGGCGAGAATGGTCGAACATCAAATAAGAATTCGAAGTTTTTTGCACTTGGTAGAAAATACTCTTCAACAAGCGTGTCTAATAGAATTGATGGGTTGTACGGCAATACTATGTCTTATAGGATATTTTATAATAATGGAATGGGAGAGTAATACCAATTCGATAGCTGTATGTACCTACTTCATAACAATGACATCCCTGATGATAAACATGTTCCTGTTTTGTTATACTGGTGAACAGCTTACCGTTCAGGCGGAGAGAGTAGCTAGAACATCTTGCGAGCTTGAGTGGTATCGTCTTCCGGATAAGAAAGCACGTGCAATCGTGCTGGTGATAATTATATCAAACATGCCTATCAAGATTACCGCTGGAAAGATTATGGATCTATCATTCAAGACATACGGTGATGTTATGAAGACAGCCGTGACATATTTTAACATGCTTGTAAATATAGCCGATTGA
>SiOR7
TTTCTATGGGCAGTGGAACTACATTACTTAGGTTTGGAACTAATCGGCTTGTGGCCTAAAACCGACAAATTTGCACGTTTATGGTCTCAAATTCGTGTAGGCTTCATTTTAACTTCTGAAATTCCGTTGATTTATGCAATTATCCAAACATGGGGCGATATGGTATTTCTAATCAGCAATTTACAATTGGCATTGCCCTTCATAATGATTTCAATGAAATATGTTATTATGCACTGGAAACGAACAGTTTTCTTTTCGATCGTAAATATGATGGCGGAAGATTGGATAGCAGTAAAGATTGAAACAGAAAAAGATGTCATGATAAAACAAGCTCGAATTGCTCGATCAATCATGATGATTGGATATATTTTCGTGGTAGTAGTGTTCATTGGATTGGCTGTTCCTCCTTATTTGGATACAATGAATTTAACAGACAGAAATAAGCCGTTACCACTTCAGACATATCATTTCTACGATACAGATAAAAGTCCACAGTTTGAATTAACATTTCTCATTCATAGCGTAACAATCTTCTTTGGAGGTATTATTTACGTATGTCTAGATAATTCTTTTATACTAATAACTTTTCATATTCGTGGCCAATTAAGGAACTTTAGATGTCGGTTAGTAAGATTGATCTGTTGTAAAAGTTTCAACAAGGTTTTGAATGATATTATAGTGACACATTTACGACTTATCAGGTATGAATTCAATAATATTTAA
>SiOR8
ATGATTGATAAACAATTACAAGCGTATCGCAAGTATCAACGCTTCATTAAGGCTATTCTCACTATGAGTGGCTGTTGGTACATGCCCACAAAATCAGGCAAGTCTACGTACTACTGGCCAATTTGTGTATTTTTGCTAATGAACGTGTACATAATACTCATCTTGCATACAGCTTATATCTTTAGACATAACTTGGTAAATATGATGAAAATGATAGGCGTAGCTATATCTATAATTAGCGCCATTATCAAGGTGACAACTTTTATGATACATCGCAAATCTCTCAAAAATTGTCACCGGATACTGAGTGATTTTTTTGAGGAGGAGCTTATGCAAAACGAACAAATCCGGACGATAATGTTCTCGTCCCTGCGTGCAACGTACACCCTGGCGTATGCGTATTTCATCATTTATATATCATTGATTTCGGGATATGTTGCGCCTCCGATTATATCCATGATCCGCGATCTCTGTCACTTGCGTTTAACTACAAATTACAACTTGCCGGTCGGCAGAGGACACTTATACTTCTGGACCGTTCCCGATAATTTGTTGTATCATTTTCATTTTTTCTACGAACTGATCATGCTGGCGTGCGCTGTCGAGAGCGTTTTTGGCTTCTACACCTACCTATTCGCCTCGACGGTGCGCGTCATGATTTTTAGACTCACGAATCCTTTGCCTACAGACAAGTTTTCAAATGTGTTGAAAATATGCATTAAGAAACATCAAAAATTGCTACGATGCCGCGACACGCTGGAGAGCGTTTTTGGACCAATCGTCCTTTGGCATGTTATCTCCAATTCTCTCCTTCTTTGCTCGCTGATTTTTTCCAACATAGCCAGAATTGTGACATACTCTTCAATAAAGCTACTCCAAATGTTTATATATGCACAGTACGGCACTGTTCTTACAAATGCGAGCGATGATTTTCGTAAAGGAATATACTTTAGTGAGTGGCCTAACTCTGATCTCGATTGTCACGTCAAAACAAATGTTATTCTGATGTTGATGCAAAAACCGATGACCATATACGCAATTTTCTCCCCCGTCGAGATGATCATGTTCACTAAT
>SiOR9
ATGGACGTCCAAAATGTAAATCCCCTAAATAGAATATACAATATTGTTATATGGCTAATATACAATATTGATGCTGGAACGATGGGCATCCTAGTGAGCGTTGAAGTATTAATTTTGTTGACGCGTATGTACGCAAATAGAAATCTAGGAAGGCAATTAATCCAAAAGTTGAATAGCCTTCTGCGCACCGAAGACGAAAGTATGAAGAACATCGTGCATTCGACCCTGAAACCATTAGAGATTCCTCTCGAGTTTTACTACATAGGTGGAACCGGATCTGTAATAATATATTGCTGTTTACCGTTTATGCTGATTTTCAAAAAGAAGTATTTTTTCTACGAAGATTTTGTAATGACAGCAGCTTTTTCGAAACAGCCATTCTCGACGAAAGTTTTTGTGTTGGGCAACCTTTTCGAAACCATCTCCTGCGCTTTCATATTTTTAAAAAAGGTTGCCATGGATGTTTATATGATAAATCTCGTATTACTACTGACAACACAGTATCGCTACGTCGCAGTGAAACTCGCAACAATACTTCGTAATGATTCTTCACAAAATGAGGACCATGAATATTTATTAGTGGAGAAAAAGATGAAAGCGTTATGTCAACATTACAGCTCCGTAATTTTCACAACTTTAATGTTAAAGAAATTCCTGTTCTTGAATATGAGTTTTATTTACTTGAATAATATCTTTCGTTTCTGTTTCATCGATCTACTCTTTATAAATGCAATACGATCAGGGGCTATCTACGAAGTAGCTTTGCTCATTATATACGTATGTGGCGCCTTAGTACAACTGTATATTGTGTGTTTCTGCGTTCATCAGTTATTAGATGCGAGTAAAGAAGTGACAGATATAGCATTTCACGAACAATGGTATGAATTTAAACCCTCGGTGAAACATATGTTCAGGATGATTATAATGGCTAATAATTTAAAGATTAAACTTTCGGTTTCTGAAAACTTTAGTCTTTCTCTTCCTTCATTTTTAGCGATTTTAAATCAATCGTATTCGGTTGCTCTTTTGCTTTTAAAAGTGAAGTAA
>SiOR10
ATGCTGAGCAAAGAGCATTATAAAGATGACATGGTTTACATCACACAATTGACGAGACACATTTTGAGCTTACTCGGAATCTGGCCGATTTACAACAGGAGCAAATCTACCGGCGACAAATTTTGGAAAAACTTCTTGATCTCACTGTGTAACATTCTCCTCTATTGCGTCCTGATTCCCGGTCTTCTCTTTTGGTTGATTGAGAAAAGAACACGCGTCAGGGTTCAAACGATGCCTTTGCTTATCTTTGTCATCATGGCCTGTAGTAAATACAGTACTCTGATATACCGTGAAACAAACATCAGACGTTGCTTGATGCACATCGAGGAAGATTATAAGACCGCGATCAATGAGAAAACGCGAGCCACAATGCTCGAATCCGCGAAGATCGGACGACGCTTAGTTACACTTTGCGCGATTTTCATGTATACCAGCGGGCTCTCTTTCCGATTGGTCTTGCCGTTTGCTAGAGGAAAAATCGTGACTGCGCAAAACATCACGATCAAACCCTTGCCATGTCCGGCTTACTTTATTGTTTTCGATGTACAAGTCAGCCCCGTTTACGAACTGATTTTTGCATTACAAGTATTATCCGGGTTAATCACTTATTCGATAACAACAGGTTTATGTGGTCTCGCAGCCGTTTTCGTGATGCATGCCTGCGGTCAACTGAAGATTCTGGTGACTTTGATGAAAAATCTCGTCGAGGAGCAATGGCAAGAGAAACAGGAAGTGAACAGAAAGCTGGCTACAATGGTACAACATCAAATAAGAATTCGAAATTTTTTACAATTGGTGGAAAATACTCTGCAACAAGCGTGTCTATTAGAATTGTTTGGATGCACGACGATAGTCTGCCTTCTCGGATATTTTATAATAATGGAATGGGAGAATAGCAACTTGATAGCTATGTGCTCCTACTTTTCATCACTTATATCCATGATGATAAACATGTTCATGTTTTGTTATACTGGTGAACAGCTTACTGTTCAGGCAGAGAAAGTAGCTAGAACATCTTGCATGCTTGAGTGGTACCGTCTTCCGAACAAGGAGGCGCGTGGGATTGTATTGGTGGTTATAATGTCGAACCTGCCTCTCAAGATCACAGCTGGAAAAATCATGGATCTATCACTCAAAACTTATGGTGATGTAAGCATATTCAAAAATATGTACTTTTTTTTTAGAAATAATCAAAAATAA
>SiOR11
TTAGAATGGGCGATTGGTCTGCATCGCTGTATGTTGAAAATTGTTGGTTTGTGGCCGCAACAAAGCAAAGATCAGTATAAAAAATTCTTTTCAAAGTTTCGAATGTTATTTAATGCTACAGCAATAGTTTTTATATTAACTATACCGGCTTTAGCTCAACTGATAAAAGTATGGGGTGATATGATCCAGATAATAGATAATTTACAATTTACCTTACCTTTTTTGGTAACGACACTTAAAGTCTTCATTATGTGGTACAAGAAAGGAGCTTTATTACTGTTAACTAACATGATTATGAAAGACTGGACGCGAGTGAAAATGGATGAAGAGCGAAATGTCATGCTAAAAAAAGCTAAGACCACCCGCTTACTCTTAAAAATCGGAGTATTTTTTACAGTTTTGGCAGTGTTCAAATACATTTGGCGTGTGAACAATCTCACTAATCATGAAAGATCTTTACCAGTTCCTACATACTACTGGTACGATGTAACCAGCAGCCCGAAATATGAACTAACATATCTGGCACAAACAATCGGCGCATTTGCAATCGCTCTTACATATGTTGCGGTCGACAACTTTCTTGGACTACTGATCTTACACGTATGTGGTCAGATGGAGAATCTACATCTTCGATTATTGCATCTGGGGAAGGATCCGGACTTCAGAACGGTTTTAAAGTTCAACGTTAAAGACCATATTCGCCTGATCAGATCTGTAGAAATCATTGATGACGCCTTCAATTTATTGCTGCTTGGCATGATAGGTTTTTTTAGCATACTATTCAGTCTTTATGGATTTCTAGTACTTACTGCTGTTAATCAAAATACTCAATTATCGTTTGCACAAATGTCTTGGTACTTTTCTGCGGGTGTATCTCTTTTAATGCATACTTGTCTTTATTGTGCGGTAGGCGAACATCTCGTTAATCAATGTGAAAAAATACATAGCGCTACGTATGAATGTGTATGGTATACTCTAGAGCCAAAAGCAGCAAGAAACTTGACAGTAATTATGGTCTGTGACAAAGAA
>SiOR12
ATGTTTGATAAACGATTACAAGCGTATCGCAAGTATCAACGCTTCATTAAGGCTATTCTCACTATGACTGGCTGTTGGTACATGCCCGCAAAATCAAGCAAGTCCACGTACTACTGGCCAGTTTGTGTGCTTTTGATAATGAACGTGTACATGATACTCGCCTTTCATACAGCTTATGTCTTTAGACATAACTTGGCAAACATGATGAAAATGATAGGCGCAGCTATATCTTTAATTAGCGCCATTATCAAGGTGACAAACTTCATGATACATCGCAGATCTCTGAAAAATAATCACCAGACCCTGAGTGATTTTTTTGAGGAGGAGCTTATGCAAAACGAAAAAATTCGGAAGATAACGTTTTCATCCCTGCGTGCAACGTACACTATGGCGTATGCGTATATCATCATTATTATATCATTGCTTTTGGGATATGCTGCGCCTCCGATTATATCCATGATCCGCGATCTCTGTCACTTGCGTTTAACTACAAATTACAACTTGCCGTTCGCCAGAGGATACTCATACTTCTGGACTGTTCCCGATAACTGGTCGTATCATCTTTATTTTTTCTACGAAATGATGCAAGCCTGGTTGACTGCCATGACGTCAGGCGCTGTCGAAAGCGTTTTTGGCTTCCACACCTATCTATTCGCCTCGACGGTGCGCGTCATGATTTTTAGACTCACGAATCCTTTGCCTACAGACAAGTTTTCGGATGTGTTGAAAATGTGCATTAAGAAACATCAAAAGTTGCTACGATGCCGCGATACGCTGGAGAACGTTTTTGGACCAATCGTCCTTTGGCATGTTACCTCCAATTCCATCCTTCTTTGCTCGTTGATATACGAGACTGTAAATATGGAAATTCGTCTTACCAACATAATCACATTTGTGATATACTCTTCATTAAAGCTAGTCCAAATGTTTATATATGCACAGTACGGCACTGTTCTTACAAATGCGAGCGATGATTTTCGTAAAGGAATATACTTTAGCGAAACAAATGTTATTCTGATGTTAATGCAAAAACCGATGACCATATACGCAATTTTCTCTCCCATCGAGATAATCATGTTCACC
>SiOR13
CAAAACATAAATCCTCTAAATGTCCAGCTGAACATGATATCAGGTAACTTGTTACCAATGACCGCCGACAATTCCTCTTTTCCGATATTTTGGAAAATATACAGCATTCTAGTATGGTTACTCGAAGTAGTCCAAATATGCGTATTAGTGCCAGGGTGTATTTTTGTGCCGAGAGAGAAGGCTCTGAACGACGGTCTAATCACTTTTGTCGTTACCATGGAAGTGGTTTCTATAATCGTACGAATTCACACGAGCAGAGGACTAATGCAACAAATAATTCAGAAATTAAATGTTATTCTGTGCACGGAGGACGAAATGATGACGAATATAGTGACAACGGCCATAAAATCTATGGAGATTCCTCTTAAGTTTTACTGGTTGGCCGGCATGATATCCATAATATTGTGGAGTGGTACACCATTAATATTGGTCTTTCAAAAAAATTCCTTTTACTATGTAGATTACAGACAGCCAGTTGTCTACAGCAAAGAACCATTCACGACCAGTATCTTTGTGATGGGAAGTGTCATCGTGATGATGAGCTGCGTGTACATTTTCATAAAGAAAGTCAGTGCGGATAGCTACGTAATACATATCATGTTGCTGACAATGGCACAATATAAATATATCGCATTAAAACTATCGATGTTATTTCAAGATAAATCGCTTCCGAATAATCACAGCAAATCTAATACAAAAACATGTGAGTCTAATAGAGATTATTGTATAGAAAAAAGGATAAAAACTTTATGTCGGCATCATAATACAGTCATTCACATAATGATAATGCTAAGAAAACTATTATCTTTAAATATCAGTTTAATATATATAATAAGCGTTTTTCGATTCTGCTGCATTGCATTAATGATGATTGCAATACCGTCAGTAAACTTGTGGGAAGCATTTTCGCATGTTATGTATGCAGCCGGTGGAGTAGTGCAGCTCTATATAATATGTTCTTGTGCGCAACAACTATTAGATGCGAGTGTTGAAATAACGGATTTTGCATTTCACGAAGGCTGGTACCAANACGGAATGTCCATAACACAAATTAATTTGTCAGCATTTAAAAGATACAGTTTATCTCTGTCTTCA
>SiOR14
TCGGATATTTTGATCGCGATGGACGACGATTGGAAAGAGTGCGGGACCGAATTTCATGAATGCATTATGGTGGACAAGGCAAATTTGGCGTACCGTTGCTCCAACGTCTTGATATCCGTCAACGCTATCGCTACTTTTCTATATTTTATTGAAAGCTACGCGAGTGAACGTAAGTTATCTAAGAACGGACAGTTGCGTAAGTTTCCGATACAGGCACAGTTTCCGTTCGATGTTCAAGAAACGCCCATCTACGAGTTCGTCGACGTGGTCTTGTTTTTCCACGTATTAGAAACTGCGACCGTAATAGCAATGCTGAATGCTTTAATCTTAACATTAGTACTTCACGTAAGTGGACAAATCGATATCATGTGTCAAGAGTTGAAAGAGATTCGTTCCACGTCTAAATCTAATTCGATATCTACCAGCTCGCTTGTCGCAAGACATCAGAAAATCATATCGTTGTCGAAAAACATCGAAAATTACTTTTCATTTGTTGCTTTGTTGCAATTCGTGTGGAACACTTTTGTTATTTGCGCCATTGGATTCATGGTATCTTTGAGTATGAATATAACAAGTAAATCAGGAATACTGATACAATTTATTATTCCATTCTGCGCAGTAACTATGGAAGCTTTCGTTTTTTGTTTCGCTGGCGAGTATTTAAGAACCAAAAGCAAGGCTGTTGGCGATGCAGCGTATGAGGCGGTTTGGTACGATTTGCCTACCAGCGAATGTCGAATTTTGTTATTTGTGATCCTCAGATCACAAAAACAACTGACAATCACTGCTGGTAAAGTCATGGACTTAACATTGGAAGATTTCACCAGTGTA
>SiOR15
TTGAATTTCGCGGTCGGATGGAATCGATTCAATTTGAGTCTCATCGGCATTTGGCCCGGTCCGCTACGAAATTCTAAACAGAAGGTCGGACTTTCCCGATGTCGTTTTATAATAGCTGGTTTCTTCATGCTGGGTTTTATGTGTATACCGCAATCGGTGAATTTGATATTCATCTGGGGTAATGCGGATATGATGACCGAAAACTTGGCGACCGCTAATATCCCAGTCGCAAATTCTTTCATGAAAGCATTCACCACCTGGCGTCAACGAAAAGCTTTGAAGCTGTTGGTCAACTTCTTCTATCAGGATTGGTACACGCCGAAAACATCTGCAGAGAGAACAAATATGCTAAAAACTGCTAAGCTTGGGAGAAGGATATCCATCTGGTGTACAGTACTAACGCAAACAATGGTGACCATTTATATCGTTCTGAGGCTCTCAATAATCATCAGGATTCCACGTAGTGACCCAGCTCGTCCTATGCTTTATACGGCTTATTTTCCCTTCGATATTAACCGAAGCCCGATTTTTGAATTAATTTGTGTGTGTCAGATTCTATCGGCTTATAGCGCAACAGTTTCTTATACAGGTAACGACTGTTTCATCTCCATGCTAGTGCTCCATATCTGTGGCCAGTTCCGAAACTTACGCGAGAGGCTCAAGAATCTCGTTAATGAATCGAATGCAAAAACACCCGACAAGTTCAAAAAAGAACTGAGGCGAATCATAAAGAGACATGAACATTTAAATTGGTTTGCAAAAACAATCGAGGACTCTTTCAATATGATGATGTTAATACAGATGCTTTCTTGTACTGTTCAATTGTGCTTTCAAGGATTTCAGGTTTTTAGAATATTAATAAACAAAGAGGAGCATGGATCAGTAACGTTCCAATTAATTTTTCTAGTTAGTTTCGTAGCATTTGTCCTAACTCATCTGTATATTTATTGTCACATCGGTGAAATGCTGCTCGTTCAAAGTACTGAGATAGGATTCTCTACGTATGAGTCGAACTGGTTTAATTTGCGAGGGAAACAAGCGAAAAATCTTCTGTTTATAATGCAAAGATCGACAACGCCTCTTACCTTAACTGCTGGAAAATTTAGTGCATTTTCTTTACAAATGTTTAGTACGATTGTGAGAACTTCACTCGGTTACCTCTCAGTGTTGCTCACTGTAACCGGTTCGGAGAAGATAATTGATAATAGTTAA
>SiOR16
GAATATGCGTGCGGGTGGAATCGTTATACCATGACGATTCTGGGAATTTGGCCAGCAAATAGAAGTCTCAGTCAAGCATCGAGTTACATAGTACTAGCCCCCGTTCTAATAATGCTTTGCTTCATCTGTGTACCACAATCGGCAAATCTGCCGTACGTTTGGAGCGACTTTGACTTGTTGGTAGACAATTTGTCCACAGGAAACGTAACGATTACGATCTCGATGTTGAAGACTATTATATTTTGGTCTAATGGTGGATCCCTGAGGACACTCCTGTTGTACATGTCGAGGGATTGGAACACAATCGTGGATAAACGAAATCGCAAAACGATGTTGGGCATAGCGAACTTCTCCAGGAAGCTGTCGATAAGAAGCACCGTGCTCGTGGTGACTGTGGTGATAGCCTTCGTCGTGTCTCGATTCATCGAAATTCGACGAAGCGGTCGCATATTGTTCTTCAATGTACGTTTACCTTACAACGCGACCATCAGTCCTATTTACGAATTGACTCTTGTCGGTCAATTTGGGGGTTCTATATCTGCGGCAGTTAGTTACACCGCGGTGGACACTTTTATTGCCACCCTAGTGCTTCATGTGTGTGGCCAGCTTTCTAATCTACGTTACGAACTGACGAATCTGTGCGCCAATACAAAGGCAGAATTCCAGATGAAGCTGGGAAATATCGTGAGGAAGCATGAACATCTCAACAGATTTGCAGAAACAATCGAAGACTGTTTCAACATGATGCTTCTACTGCAAATGTTAGGATGCTCAGTTCAACTTTGTTTCCAGTGTTTACAGGCGTTTATGGCATTAATGGGCGAAATAAATGAAGTAGTCTTTACTCAATTGGGTTTCCTGTTCATCTACGTGGGTTACATACTGATACAATTATACCTGTACTGTTACATCGGCGAAAAACTACTTATCGAGAGCACGCAAATAGCATACGCGGCATACGACTGCAGTTGGTATAACTTGTCAGCACGTGAAGCGAGATCACTAATGAACATCATGTATCGAGCCCGGTCACCATTACAAATCAGCGCCGGTGGTTTCTGCTGTTTCAATCGGGAACTCTATAGCGAGATTCTGAAGAGATCAGTGGCTTACATGTCGTGTATCCTCGCAATGAATAGCATTGAGTGA
>SiOR17
GAGTTTGCGTGCGGGTGGAATCGTTATACCATGACGATTCTGGGAATTTGGCCAGCAAAAAGAAGTCTCAGTCAAGCATCCAGTTACATAGTAATAGCCCCCGTATCAATGCTTTGCTTTGTCTGTGTATCGCAATCAGCAAATCTGCCATACGTCTGGAGCGACTTTGACTTGTTGGTAGACAATTTGTCCCTAGGAAACGTAATGGTTACGATCTCGATGTTGAAGATCATTATATTTTGGTCTAAAGGTGGATCCCTGAAGACGCTCTTGTTGTACATGTCGAGGCATTGGAACACAATCGTGGATGAACGAGATCGCAAAACGATGTTGGGCATAGCGAACTTCTCCAGGAAGCTGTCGATAAGAAGCACCGTGCTCGTGGTGACTGTGGTGATAAGCTTCATCATGTCTCGATTCATCGAAATCCGACGAAGCGGTCGCATATTGTTCTTCAATGTACGTTTACCTTACAACGCGACCATCAGTCCTATTTACGAGTTGACTCTTGTCGGTCAATTTGGAGGCTGTATATCTTCCGCAATTAGTTACACCGCGGTGGATACTTTCATTGCCACCCTAGTGCTTCATGTATGCGGCCAGCTTTCGAATCTACGTTACGAACTGACAAATCTGTGCGCCAATACAAAAGCGGAATTCCAGATGAAGCTGAGAAATATCGTAAAGAAGCATGAACATCTCAACAGATTTGCAGAAACGATCGAAGACTGTTTCAACATGATGCTTCTACTGCAAATGTTAGGATGCTCAGTTCAACTCTGTTTCCAGTGTTTACAGGTATTAATGGGCGAAATGAACAAAGCAGTCTTTATTCAATTAGGTTTCCTGTTCACCTACGTGGGTTACATACTGATACAATTATACCTGTACTGTTACATCGGCGAAAAACTACTTATCGAGAGCACGCAAATGGCATACGCGGCATACGACTGCAGTTGGTATAACTTGTCAGCGCGTAAAGCGAGATCACTAATCAACATCATGTGTCGAGCTCGGTCACCATTAAAAATCAGCGCCGGTGGTTTCTGCTGTTTTAACCTGGAACTCTATAGCGAGATTCTGAAGAGATCAGTGGCTTACATGTCGTGTATCCTCGCAATGAATAGCATTGAGTGA
>SiOR18
TTGAATTACGTATTTACCCTAAGTCGTCAATGGCTATGGATATTTGGCATATGGCCCGACCCACGTATCCCTTTGAGAGAATTCCGTCGGCCAAACATAAGATTCATTATCATTGCGTGTACTGTGTGTCTGTACGTAACCACGCCTCAAATGATGAACGTGATCCGTGCTTGGGGTGACGTGTCTCGGATGGTGGAAAATTTTGCTTCTGCGAATTTCAGTTTGCTGGCATTTTGCAAATTGATAGTTACCTGGTATCACGGTGAAAAACTTCGGCCGCTGATGGCATCGATCATGGACGACTGGATGACTTCGACGAGCGACTGGGAACGAAATACTATGTTGAAGATTGCGAGACGTGGAAGAAGCTTATCCTTTAGATGTTGCATAGCCGCAACGGGCACGATTATATTTTACATCTCTTTTCACTCGCTGAGGCTCTTTAAAAACATACACGAGCCTCATCGGCACCTCGTCTATCGATTGGAAAACATCCAAAAGAGTCCGACTTACGAAATCACCTATTTCATTCAACTTTCAGGTGGCACATATTCAGTACTCGCTAATTATACCATTGACTGCTTTGTCTCGATACTCGTGTTGCATGTGTGCGCACAACTGATAAATTTGCGGACAACACTTAATAATCTGGTCAACGAATTAGCCAGCAAATCTATATCTTCCACAAGATTTAGAGAAGGTATAGCTGCGATTGTTGAACGACACGAACATCTCATCAGGAACGCAAAGACGATCGACGGTTGCTACAGCTCAGTGTTATTTGTGCATGTGTTAGCCGCTACTTTTCAGATGTGTGTTATAACTTTTCAGGTTTTTACGATAATAACTGATAATTTGAAAGTGCCTTTTGTTAGAATGATTTTCCTTACGTTTTACGTTTCCGCTGTGTTAACGAACCTGTATGCATATTGCTACTCAGCTGAAAGACTTGTAGCGGAGAGTACCAAAATGGCATACGGGGTATATGAATGCAAGTGGTATGACTTACAAGCAAAAGACGTAAAAAACTTAATGTTCATTGCATATCGATCTACGATTCCCCTTAGATTGACAGCTGGCAAATTCGGAATGTTTTCGTTAGAAATGTTTACTTTGAAAACATCAATGGGATATTTATCTGCATTGCTAACAATGAGAGATTAA
>SiOR19
TTAAATTACATGTTTGCTATGGTTCGCCTCTGTCTACAAATATTTGACATATGGCCCAATCCACATATATCATTGAGTAACATTCGCTGGCCAAGCGTAAAATTCATTATCATTATATCTACTATAAGCCTTTATGTATCGGTGCCACAAATAATGAATGTGAAACGTGCTTGGGGTAATGTGACTCGGATGGTGGAACCTTTTATCTCCGTATTCTACAGTATGTTGGCAGTGTTCAAATTGCTTGTTACCTGGTATCACAACAAGACTTTACAGCCGCTGATACTATCGATCATAACTGATTGGATGACTTCGACCAGCAACTGGGAACGAAATACAATGCTGAGAATTACAAGACGTGGCAGAAACTTATCCTTTAGATGTTGTTTATCTGTGATAGGCTTGACTATAATTACATTTTACTTTCATATTCTGAAAATCATTAAGACTATACACCAGCCTCATCGACACCTTCTCTATCCAATAGAAAACATTCAAAAAACTCCGATTTATGAAATCACATATATAATTCAAATATCCTGCGGCTTTTGTTCCGTCCTCGCTAACTACACTGTCGACAATTTTGTATCGATACTCGTGCTACACATGTGCTCACAGCTGATAAATTTGCGGACGACACTTAATAATCTGGTCAACGAAATAGCTAACAAATCTACATCTTCCTCGAGATTTAGGGAAGGATTAATTATAATCGTTGAACGACATGAGCATCTTATCAGGTACGCCGAAAAAATTCCGGTATATAATGTGAAGCGATCGTTACCTGACACCCTGTATATATGTGAATACAACACATGGAAAAAAATATATAATTTTCAGAGCACTAAAATGGCGTACAGCGTGTTTGAATGCAGATGGTATGATCTACCGCCGAAAGATGCAAAAGACTTAATGTTCATTGTATATCGATCAACGATACCCCTTAGATTGACAGCTGGAAAATTTGGAACGTTTTCGATAGAAATGTTTGGATCAGTAAGATAA
>SiOR20
TTAAATTACATGTTTGCCATGGTTCGCCGCTTGCTACGAATATGTGACATATGGCCCGATCCACATATACCTTTGAGTAACATTCGCCGGCCGAGCATAAGATTTATTATCGTACTATCTACTATAAGCTTGTACTTAACGACACCACAAATGATAAATGTGATACGTTCTTGGGGCAATCTGACTCTAATGGTACAACATTTTGTCTCTGCGATCTTTAGCATACTGGCAGTGTTCAAATTGCTCGTTACCTGGTACCACGGCAAAACATTACAACCGCTAATACTGTCGATCGTAACTGATTGGATAACTACGACCAGCAAGTGGGAACGAAATACAATGCTGAGGATCGCAAGACGTGGCAGAAACTTATCCTTTAGATGTTTTGTGTCTGCGATAGGCTTAATTATATTTTCATTTTCCTTTTATGTGCTGAAATTCTTGAAAACTATACACGAGCCTCATCGTAGCCTCGCCTATCGAATGGAAAACATTCAAAAGACTCCGATTTACGAAATCACATTTATCGCCCAAATATTCGCCGGCCTATATACGGTACTCGCTAACTATACCATCGATAGCTTTGTATCGATACTCGTGCTGCACGTGTGCTCGCAATTGATAAATCTGCGGATGACACTTAATAATTTGGTCAACGAATTAGCTAATAAATCTATATCTTCCTCAAAATTTAGGGAAGGTTTAACTGCGATCGTTGAACGACATGAGCATCTCATCAGTATTCATGATCATTCCTAG
>SiOR21
AATTACGCCTTTGCGCTGATTCGCCATTGGTTACGGATATTAGGCGTATGGCCCGATCCACTTGCGCCTTTAAGCGATTTCCACCGACCAAACATAAAATTCATAATCGTTACGTGTATCCTGTTACTTTACGTGTTCGTGCCGCAAATAACAAATGTAATTCTTGCTTGGGGTAACGTGTCTCGTATGGTGGAAAATCTCGCATCCGCGAACTACAGCTTGTTGTCACTATGCAAGTTAATCAGTACTTGGTATCACGGAAAATCACTTCAAACGCTGTTGACATCAGTTAGGACCGATTGGATAACTCCGAAGAACAACGAGGAACAAAATACAATGTTATATTTAGCAAGTCGTGGCAGAACCTTGTCTAATAGATGTTACGTGCTGTTGCTAGTATCTCTCCCGTGTTACCTATTTCTCAACCTCGTAAGACTTTATCGAACTATATCTCAACCTCAACGAACTCTCGTTTATCACTTTAGCTACTTTTACAACAGTCAAAAAAGTCCGAATTATGAAATCACTTTCTTCATTCAACTTTTCGGCGGTCTATACACAGCTATCGTCAACTGTACCATTGACAGTTTCATCTCGATGCTTCTGCTGCATATATGCGCGCAGCTAATAAATCTACGAGCGGCACTAAACAATCTAGTTGACGAATTAGCCAAAGGATCTATATCCTCTTCAACATTTAAGAAAGGATTAGCTGAGATCACTATGCGTCACCTACATCTCATCAGGTACGCCGAGAAATTTTAA
>SiOR22
AATTACGCCTTTGCGCTGAGTCGCCATGGTTTACGGATATTCGGCATATGGCCCGATCCATTTGCGCCTCGTGAATTCAATCGGCCAAACATAAGACTTATAATCGTTATGTTTCTCGTGATACTTTACGTGGTGGTGCCGCAAATGTCAAATATAATTCTTGCCTGGGGTAACGTGACTCGTATGGTGGAAGGTCTCAGTTCCGTGAATTTCAGCTTGTTGTCACTATTCAAGTTATTTGGTACTTGGTATCACGGTAAAAGACTTCGATCGCTGATGACATCAGTTATGACCGATTGGATAACTTCGAAGAACAACAAGGAAAGAAATACAATGTTACACTTAACAAAATATGGCAGAATCTTATCTATTAGAAGTTACGTGTTGACGATAGCCTTAATCTCGCTCTATCTATATTTCAACTTCATAAAACTTTATCGAAATATATCCCAACCTCAACGAACTCTCGTGTATCCTTTTAGCTATTTTTACAACAGTCAAAAAAGTCCAAACTATGAAATCACTTATTTCATTCAACTTTCCGGCGGAGCATGCACAGCTGTCATCAACTCTTTCGTAGACATGTTCATCTCGATGCATCTGCTGCATATATGCGCGCAGCTGATAAATCTACGAACAGCACTCAACAATCTGGTTGACGAATTAGCCAACGGATCTATATCCTCCTCAAGATTTAAGAAAGGATTAGCTGAGATCACTATACGTCACGAACATCTTATAAGGAACACAAACCTAGTCAACAATTGCTATAGCGCAGTGCTATTTATACAAGTGCTTGCCACTACTTTTCAATTATGTTTTAAAAGCTTTCAATTTTTCACGATAATAACAAGTCAATTGGATATATCTTTTATCAACATATTTTATATCTTGTTTTACTTCGTCTTTGTATTCACGAATTTGTATATTTATTGTTATTCAGCCGAAAGACTTTCAACAGAGAGCACTAATATGATGTATGGCGTGTATGAATGCAGATGGTATGATTTACCGCCAAAAGACGCAAAAAGTTTAATGTTTATGACATATCGATCATCAATTCCGCTTAGATTGAAGACGGTGAAAACGTCAATGGGATATCTATCTGTATTGCTGACACTAATGGATTAG
>SiOR23
AATTACGCTTTTGGAGTGAGTCGCCATAGTTTACGAATATTCGGCGTATGGCCCGATCCACTTGTATCATTAAGTGATTTCCACCGGCCAAGCATAAGATTTATAATCGCTATGAGTATCGTGCTCTTTTACGCGATTATGCCGACCACGATAAATACGATTCGTGCTTGGGGAAACGTAATTCGTATGGTGGAAGGTATCGCCACCACCAACTTCTGCATGTTGGCACTATGCAAAATATTCGGTACTTGGTATCACCGTAAAACACTTCGAACGCTGATGACATCAATTATGATTGATTGGACTTCGAAGAACAATGAGGAACGAAATACAATGTTACATATAACAAGACGTGGCCGAATCTTATGTATTACATGTTACGCGATGATGATAATCTTAATCTCTTTTTTTATAAACTCCAACCTTATAAAAATCTTTCGAAATATATCCCAACCTCAAAGAACTCTCGTGTATCCTTTTAACTATTTTTACAATAGTCAAAAAAGTCCAAACTATGAAATTACTTGTTTATTTCAACTTATCGCCGGTGCATGTTCATGTTTCATCAATTCTACCATCGACGTTTTCATTTCGTTACTTTTATTGCACATATGCGCGCAGCTGATAAATCTACGAACGGCACTCAACAATTTAGTTGACAAATTAGCCGAAGGATCTATATCATCGTCGAGCTTTAAGAAAGGATTGGCTGAGATCACTACACGTCACGAACATCTCATCAGGAACACAAAAATAGTCAACAATTGCTACAGCATAATATTATTTCTGCACATGTTTGCCACAACCTTTCAGTTGTGTTTTAAAAGCTTTCAATTTTTCACGATAATAATAAGGCATTTGGATGTACCTATTATCACCAAAATTTATGCCTTGCTTTATTTCATCTATGAATTGATGCATTTGTATATTTATTGTTATTCAGCTGAAAGACTTTTAACGGAGAGCGTTAATATGATGCATGGCGCGTATGAATGCAAATGGTATGATTTACCGTCAAAAGACGCAAAGAATTTAATATTTATGATACGTCGATCAGCCATTCCGTTTAGATTAAAAGCTGGAAAATTTGGAACATTTTCAATAGAAATGTTTGGAAACGTAAGATATCTAAAAAGAAAATATTCCATTTTTCATACCTACTACAAAACAAAATATCTCATTTTTAATATACAACAGAGAGAATGA
>SiOR24
ATGCTAGTGAATATACTTAGGGAGCATAATATCAATAAAAGATTTTTATGGTGGCTTGGTCTTTGGCCGTTCCAATATAAGCTCATGAGATGTTGGTTACCAATGTTGTTGTTTGCAATTCAAATAACTTATTTGCCATTTGAGATAGTAACATTATATATGCACAGACACAATGGGCAAATAATTTTTGAAAGCCTTTATCAAATAGTTGTATCGTTAGCTTTCATCACAAAGTTATTAAATCAGCTTTGGAATCGCGACAAGTTTCGTCGTTTATACGAAATTATGGAAGATCATTGGAATATATTTACAAATGAAATGGACGTTAGAATTTTGAAAAATTACTCTCATATATCACACAAATTTACAATACTTTATTCAACACTAACATACACAATGATGTCTTTGTTTATAATGATACCCTCATTAGGACCAATGTTTCTCGATATCGTATTACCTCTTAATAAATCGCGTCCGCGAAATATCGCGTTATATAGCGAATATGGAATAGATCGAGATAAGTATTTTTTCCCAATCTTTTTACACACCTCTATTGTGATCATTTTTGGTGTAAGTATTATGGTGGCTGTCGATAGTATGCATATAGTGTGTACCGCACATGCATGCAGCTTATTTCAAATTATTGGTCGACAAATCGAGAACATAATATCGAATATGAATACCGATAACAAAATGAACAAACTCGAACAATATAAAATACTCAATGAGAAAATAATATATCGAGAGTACATCACGTGTATAAAAAAACATCAACTTACTTTAGAATATGTCATCGTATTAAATGACACCCACAAGATTGTTGGATTTAGTTTTTTATTTTTAATTGGTGTGTGCTTTAGTCTATTGGGAATTCGAATTGTCTATGTGTTAGACCAAATAGAAGAAATGATTAGATTTATGTGTATAATAACCGGAGCGTTATTGCAACTGATGATCGTATGTTATTCTGGTCAGAAATTAATGGACGAAAGTCAGAATATATTCCATCGAGCATATGCGGCGGAATGGTACAACTTCTCACCAAGGCTAAAATCATTGTTAATCATAATTCTTCACAAAAGTATTGTGCCGTGCAAACTGACAGCAGGTAATTTGTTTCCGTTATCAATGGCGGTCTTCGCCGCGGTGATACGAACGGGTATATCTTACTTCACGGCATTCTTATCAATAAAAAATTGA
>SiOR25
AATATTATGCTGGTGCATGTTCAACGAGAATACAATGTTAATAAGATTTTTTTGTCACGCTTAGGTCTTTGGCCGTTCCAAAGTAAACTTGTGAGAAATTTGTTACCGATCGTTTGTCTTATACTTGAAATAAGTTATTATTCGTTCGAGATTTTAATGTTGCATGATCATCGAGACGATTCGCAAATGGTTTTTGAAAGTTGCTATCAATTTGTCATAACAACCGCTTTTGTAGTAAGACTATGGAATGAGGTTTGGAATCGTGACAAGTTCCGTCGTTTGTATGAAGCCATGAACGATCATTGGGATATATTCACAAATGAAATAGAAGTTCGTATTTTAAAACATTATTCTAATATATCGCGGAAGTTTACGATAGTTTATTCAACTATGATGTACCTTTTATGTTCAATGTTTATAATAATCCCGTTGACACCGACGTTCCTAGATATCATATTGCCTCTTAACGAATCGCGTCCACGAATCTTAGCGATCGAAGTTGAATTCAGAGTAGATACAGACGAGTACTTCGTGCTAATTTTTTGTTACACTACTGCTATAATTGTGGTGGGTGTAAGTATAATGGTGGCTGTCGATGCAATGCATTTCACGTGTACCACTCATGCATGTAGTTTATTTTCAATTGTCGGTGAACAAATTGAAAATATTACATCGACACAACATATGCGAAAGTGCGAATGTGACTTGAATGAAGAGAAAGAGCAAGTGTTATATCAGCAATACGTTATGTGTGTAAAAAAGTACCAGATTGCATTAAAGTTTGTCGATATATTGAATTCAACGCATCAAACGGTTGCAGTATTCTTCTTATTGTTGATTTGTGCAACTTTAAGTTTGATTGGAGTTCGAATCGTCTACGTCTTAGGCCAACTCGAAGAAATGATCAGATTTACGTTTATAATTGTAGGAGCGTTATTGCAACTATTGATCATGTGTTATTCTGGTCAGAAATTAATAGACGAAAGCGAGAATATATTCCATCGAGCATACGCAGCGAAATGGTACTTGTTCTCACCGAGATTAAAATCGCTGCTATTTATAACTCTTTATAGAAGTATTGTACCGTGCAATTTAACTGTAGGTAAATTCTGTCCGTTATCTATGTCGACTTATGCGACGGTGATACGAGCGGCCATGTCTTACTTTACGGCATTTCTGTCGTTTAAAAATTAA
>SiOR26
ATGCTGGTGCATGTCCTACGAGAGTACAATGTCAATAAAATATTTCTGTCACACTTGGGTCTTTGGCCGTTACAAAATAAATTTGTAAAAAGTTTATTACCGATTTTATTTCTTGTGATTCACATGAGTAACTTTCCATTCGAGATATTAATGTTATATGATTATTGGAAAGATAAACAATTGATTTTTGAAACTTTTCATTACATTATCGCACTAATAATATTTATCGTTAAGTTATTTAATGAGTTTTGGAATTATGACAAGGTACAAAGCTTATATCAAGCTATGGAAAACCATTGGAATATATTTACAAATGAATTTGAAGTGTGTATTCTTAAAGACTATACTAGTCAATCACGAAAAATTATAATAATTTATTCGATTATGATGTATGTAGCGTTAACAATATATTTAATGCCTCCATTTATACCAATATTATTCGATCTCATATGGCCTCTTAACGAGTCACGACCGCGAGTCTTCTCACTGTCAATAAAATGGAGAATAGATATGGACAAGTATTACGTACCGATAGTTTGCTACAATTCAATTACCATTATGACGGGTATAATTATTATGATTGGTGTCGACAGTATATATATTAGCCGTACTTTTCATGCTTGTAGTTTATTTTCAATTGTTAGCCGATACTGCGGATGTTATATAAATACAAATGTTAACAGATGCTGCGCGAATGCAATGTTTAAATTGGCATGCGAGCATGTGATATACCAGGAATACGTTATGTGTTTAAAGAAATATCAGATTGCTTTAGAATTTGTCAATATATTGAATTCAATGTATCGAACGATGACATTAATCTCGCTGGCAATTAGTTGTCTTGTATGTGTGTTGGATCAATTAGAAAATGTAATAAAAAATGGTATTTTACTGCAACTTTTGCTCATTTGTTATCCTGGTCAAAAGTTGTTAGATGAGACTGAAAATGTGTTCTACAAAATATACGCTGTAAAATGGTATGCATTTCCATTGAAATTAAAATCTCTGTTGATTATATCTCTTCGTAAAAGCTCTATACCTTGCGGCTTAACAGCTGGTAACTTATTTTCATTATCAATGGTGACGTATGGTACGATGGTGCGAGCAGGAATATCCTACTTCACGACATTTTTATCATTAAAAGATTAA
>SiOR27
ATGCTGGTAAATATTCTACGAGAATACAATATCAATAAAATATTACTAAGTTTGTTACTGCTTTCATTTCTTGTGATTGAGTATCCTTCTATTCGAGGTAATACATCTCAACACATATTAATGTTATATGATTATTGGGAAGATACACAATGCATTTTTGAAACTTTTCATTACATTGTCTCGATAATATTATTTATCGCTAAGTTATTTAATGAGTTTTGGAATTACGACAAGGTACGACGTTTATATGAAATTATGGAAAATCAATGGAATATATTTACAAAGGAATCTGAAATGCGTATTCTTAAAAATTATTCTGGTCTATCACGAAAATTGATAATAATTTATACGACAATAACATTTTATTTTACAATTCCGCTTAAATCGATATTATTCGATATCATACGGCCTCTTAATGAATCACGACCGCGATACTTTCCGATACCCATAAAATGGAGAATAAATATGGATAAGTATTACGCATCAATTTATTGTTACCATACAAGTGTACTTTTTGCTGTCAACGGTATATATATTACTCGTATACTTCATGCTTATAGTTTATTTTCGATTATTGTAAGAATTTGGTTTCACAGTCAACAAATTGAAATGATTTCAAAACCGGATAATAATATGAATCTTAGCAACTACTGCGAATGTTACATAAACACAAATATTAACAGATACTGTATGAAAATCGGCACGAATAAACTGGCAATCGAACAAGTGATATACCAGGAATACGTTATGTGTTTAAAGAAACATCAGATTTTCGTGTATGGATTGGAGGAGATAGAATTTGTAATAAAGAATGTTATAGGAATCATGGCAGTATTATTGCATCTCATGTTTTATTGTTATTCTGGTCAAATAATAATAGATCAAAGTCAAAACGTGTTCTACCAAATATACGCTGTAAAATGGTATGCATTATTACTGAAATTAAAGTCGTTGACGCTTATAATTCTTCGGAAAAGTCTCATACCTTGTAACTTAAACGCTGGCATATTTTCATTATCACTAGAGACTTATGCTACAATGGTGAAAACAAGCTTATCCTATTTCATGACATTTTTATCACTCCAAGATTAA
>SiOR28
ATGTTGGTGCACATTATACGAGAATACAATATCAATAAAACATTACTGTCACGTTTTGGTCTTTGGCCATTTCAAAATAAATTTGTAAGATATTTGTTACCGATTTCATTATTCGTGCTTGAAATAAGTGGCATTCAACTAGAGATAATATTCTTATGTGATGATTGGAAAGACACAGAATTGATTTTTGAGTCTTTTTTTATCACAATCGCAATGATAATGTTTATTATGAAGTTGTGTAATGAGTTTTGGAATTATAACAAGGTACGACATTTATATGAAATTATGGAAAATCATTGGAATATATTTACAAAGGAATCTGAAATGCGTATTCTTAAAAATTATTCTGGTCTATCACGAAAATTGATAATAATTTATACGCCAATATTTTCATATGTTACAATTCCACTTAAACCGTTATTATTCGATATCATATGGCCTCTCAATGAATCACGACCGCGAAAGTTTCCGATGCCCATCAAAAAGATAACAGATTTGGATAAGTATTACGTACCGATTTATTGTGTAGGTGTTTTTTGTGCTGTCGACAGTGTATATATTACTCGTATACTTCATGCTTGTAGTTTATTTTCGATCATGATTTCAAAACCGGATATCAATATGAAAACTAGCAATAATTGCAAATGTTGCATAAACACAAATGATAGCAAATACTGCATGAAAATCGACACGTACAAATCGACAAGCGAAGAAGTGACATACAAGGAATATATTATATGTTTAAAGAAATACCAGATAATAGTAAATGCAATAAGTCACATTGTGATAATCACAGCAATATTAATGCATCTCTTGGTTATTTGTTATTCTGGTCAGATAATAATGGATCATAGTCAAAAAGTGTTCTACCGAATATACGCTGTAGAATGGTACGCATTATCATGGAGATTTAAATCATTGATGCTTATAACTCTTCGGAAAAGTTTCACACCTTGTGGATTAAAAACTGCCATATTTTCATTATCACTGGAGACTTATGCTGCAGTATGTATGACAGGAGTATCCTATTTCATGACATTTTTATCATTCAAAGATTAA
>SiOR29
ATCATGCTGGTGCATATCCTACGATTGTACAATGTTAATGAAATATTATTATCATACTTCGGTCTTTGGCCATTCCAAAATAAATTCGTGAAAAATTTCCTATCAATTTCATATTTTGTGCTTCAAATGAGCATTTTTCCATTCGAGATATTAATGTTATATGATCATTGGAAAAATAAACAATTAATTTTTAAAACTTTTTATTACATTATTTCACGATTCTTCGTGATTTCCATAGAATGGATAATAGATATGAACAAGTATTACGTACCAATTATTTGCTACAACACTATTCTAATTATGATGGATACAATTATTCTGATTGATGTCGACAGTATACATATTACTCGTGTTGTTGCTTGTAATTCATTTTTGATCAAGATGATGTTAAAATCAAATATGAATATAAAAATTAGCAAATGCTGCGAATGTCGTATGAATGCAATATTTCAATCAGCAAGCGAGCATGTGATATACCAGGAATACGTTATATATTTAAAGAAATTTCAAATTGCTTTAGAGTTGAAAAAGATATTAAAAAATATTGATGCAGTTATAGGCACGTTACTGCATATTATATTCTTTTGTTATTCTGGTCAAAAGTTAGATAAGAATGAAAGAGTATACGCTGTAGAATGGAACGCATTTTCACCACGATTAAAGTCGCCGTTGATTCTAACTCTTCATAATAGTTTAGTTAGTTTTATACCTTGCGAATTACTACCTGGTAATGTATTTTTATTATTAATGGTGACTTATGCTGCAGTAAGTATGAGTCTTGAATTTTTACTTGTGTTGTACAGAAGACAAATTATACATATCTTTGTATTTTCTTTAAGATGGTGCGAGCAGGCATTTTCTACTTCATGA
>SiOR30
ATGCTAGTGCATATTGAGCGAGAATACAGTATCAATAAAATATTTTTATCGTGCTTAGGTGTCTGGCCATTTCAAAGTAAACTCGCAAGAAGTCTGATACCGATTTGCTACATTGTGTACGAAACAAGTTACTATTCGATCGAGATATTGATGTTGTATGATCATTGGAAAGATGCGCGAATAGTCTTCGACTGCTGTTATCAAATTGTCTTGCTGACTACCTTTGTCTCAAAGCTACTAAATGAGTTCTTGAATCACGATAAGACTATGGATAATCATTGGAATATATTTACGAGTGAATCGGAACTTCGAACTCTTAAAGATTATACTAACATATCACGAAAATTTACAATATTCTACTCGATAATGATGTACTCCATGGTAACGACATTTTTATTAATCCCATTAACACCAGTTTTTCTTGACATTATACGACCTCTTAATGAATCACCTGTAGAATTAAGAATAGATCAAGAAAAGTACTATACACCACTTTTTTGTTACAATATCAGTATAATAATGTTGGGCACAATTATTATGGTTGGAGTCGATACTATGTACGTCGCATATACTGCTCATGCTTGCAGTTTATTTTCAATCATCAGTCAGCAGTTTGAGGAGATATTATCAAAGCTGGATGTCACGAAGCAAGTTAGCAAATATGAACCTTACTTGGATGAGGATCTTGAATTGTTAAGCGAGAAAGAAATATATCAGCAATACATAATATGCTTAAAAAAATATCAACTTACTTTAGAATTTGGTTTCATAATCATTGGCATGTTAACACAACTCTTGATCATATGTTATTCTGGTCAAAAGCTAATGGATGAAAGTCAGAATGTATTCTACCAAATCTACGCTGTAAAATGGTATAAATTCTCACCAAGATTAAAAACACTGTTAATTATAACTCTTTATAGAAGTATTATTCCCTCTGGTTTAACAGCAGCTAATATAGTTCCATTATCAATGGCAACTTACGCTACGGTGGTTCGAGCGGCCTTATCTTACTTTATAACATTCTTATCTTTCAAAAGCTAG
>SiOR31
ATGCTAGTGCACGTTCAGCGCGAGTACAAAATCAATAAAATATTTTTGTCGTTCTTAGGCATCTGGCCATTTCAAAATAAACTCGCAAGAAATCTAATACCGATTTTCTGTCTTGCGTACATAATAAGTTACTATTCGTTAGAGATAATGATGTTATATGATCATTGGAAGGATACGAGACTAGTCTTCGACTGCTGTTATGAATCTGTCTTGATAACTACGTGTAACGCAAAGCTATTAAATCAGTTCTTGTTGCACGATAAGATTCAACATTTATACGAGACCATAAATAATCATTGGAATATATTTACAAATAAATCGGAACTTCAAATTCTTAAAAATTATTCCAACATATCACGAAAATTTACAATAATTTACTCGATAATGATATGCTCCATGGTAACATTGTTTTTTTTAATTCCATTAACACCGGTTTTGCTCGATATTATACGGCCTCTTAATGATTCACGTCCACGATTGTTCGCGATGTCTCTAAAATTAAGAATAGATCAAGAAAAGTATTACGTTCCGCTTTATTGTTACCAATACAGTATAACAGTTTTGGGCGCAATTGTTATAACTGCTCATGCTTGTAGTTTATTCTCGATCATCAATCAGCAGTTTGAGGAGATACTATCAAACAAATATAATTTGGATGAGGATCTTGAATTGTTAAGCGAAAAAGAAATATATCAGCAATACATAATATGCTTAAAAAAATATCAGTTTATCGTTTATGTATTAGATCAATTGCAAGAAGTGATAAGGTTTAGTTTTGTAATCGTTACCATGTTAATACAACTCATGATCGGATGTTATTCTGGTCAAAAGCTAATGGACGAAAGTCAGAATATATTCTACCAAATATACGCTATGAAATGGTATAAATTCTCACCAAGATTAAAGTCGCTATTGATGATAACTCTTTATAGAAGTATTACTCCCTGTAGTTTAACAGCAGGCAACATGATTCCACTGTCAATGACAACTTACGCTACGGTGGTACGAACAGCTTTATCTTACTTCACGACATTCTTATCTCTCAAAAACTAG
>SiOR32
ATGGATATTAATAATTATATATCTATTAATAAAAAAGTTTTAAAGTTTGTTGGCCTTTATCCAATCTGTATCGTGAGATATATTATGTGTTGTGTGTGTATGATTACTATTGTTATACCGCAAGGAATGCAAATTTATCAGAATCGGCAGGATTTATCTACTGTATTAGAAACAAGTTCAGTATTATTTACTATTTTACTTGCCCTATTCAAATCGCTAGTTTGGGTAAGCAACAGAAGAAAAATGGATCCCTTTATAAAATACATGTTAACAGATTATTGGGACATAATGACAACATGTATTTCGGAGAAACACACGGATGTACATATAATATGCGTGAAAAAAGCACATTTGTTTACTAAAGGATATTTGTCTATGATTTGTCTTTCTTTAACGTTCTTCTTCAGTACACCTATAATAGAGATATTTATTATGGTTAAAAGCACTAACGATAATAGTACAAAGCATTTTCCGTTTTTAGCTTTATACCCAGAATCTTATTATAATTTTCCGATGTACGAGATCATTTATCTCTCGCAAATGGTAGCGACAATTTCGTGTGGCCTTGTTATTTTGGGAACCGATACTCTAATTGCGACAGCGTTGTTTCACACATGTGGTCACTTTAAAGTACTTCAAAAAAAGATAAAAGATATTAACAATGAAATTGATTTCGTACAAGATGCATACATTAAAAAAAATGTTATGCAAAAAATTAAATTGCATATGATAGATATCATCAAACATCATTATACGATTATCTGGTTTTGCGATTATATGGAAACAGTTTTTAGCCGAATGTTATTTCTGCAAACATTGGCTAGCAGTCTCATAATATGTTTAGTAGGTTTTCAAATTGCAACTGCAAATATAACTGTAAGCATGATCTCCAAGTTATTTAAGTACATCTCGTATTTAATAATGGCTCTTTTTCAATTACTACTCTTCTGTATACCCGGTGATGCTTTGATATACGAGAGTTCCATGATTTCTAAAATTGTATATACAATTGCTTGGTACGAATTGCCAGTTTTATTTAAAACTGAGATATGTCTGCTTATGTTGCGTAGTCAGAAACCTTGTAAAATAACCGCAGGAAAATTCTATGTAATGCATCTAGAGAATTTCAATGCGGTATTGAGTACGGCTGCCTCGTACTTCATGTTGCTCCGCAGTTTTAGCTCGGATGAAACTACTGTCAAATTATAA
>SiOR33
ATGTTTGCCAACAAGTATTACGAACGCGACATAGGGAACGCTTTCGCGATGCATCGCTTCTTCTTTCGCATGATAGGCTTATGGCCATTCGCGCACGCAAATTCTCTTCTTCCGGAACAGTTAGAGACAATCGTGGTGGTTTTCGTGTGTTTCGCGTGTCTCATTGTCGAAGCAGTTCCGACCTTGCTCTATGTATTCATGGTGCTGACGGACATTCGTGTGAAACTGAAAGTCATGGGCAGCGCGATGTTCACCACAGTTGAAATCATGAAGTATGTTTACATGCTGTTTTACAAAAGTCAAATGCGAAACTGTCTAATATTGGTCGACGAAGACTGGCAAAACGTCGTCAGTCCGAGCGATCGCACCTCGATGATAGAAAAAGTTAAGATTTGTAAACGTCTGGTTGTGTTGTGTGCCGTAATCCTATATAGCCTCAACATAATTGTTCGAATAGTCATACCGTTGTCAGTAGGAAAGATCGTTACTCCACAAAATATCACAATCAGACCAATGCCGCATGTGGCCTATCTGGTCATACTTGATGTGCAGCAGAGTCCAGTTTATGAAATCACATATATCATGCAATTACTAGGAGGCTTTTTCAAGTATACGATTGTAGTGACAACCTTTAGTTTCGTGACTCTTTGCGCGATGCACTTTTGCTCACAATCGAACATACTTATAACATTAATAAATGATTTCGTGAACGAGAGTCGACCGGAAAACTTGAACAAGAAGCTGTCCATTGTCGTGGAGCATCAAATCAGAATAAAGAATTTCTTGCAATTGGTGCAGAGCGTCACCCAGTATCCAAGTTTAGTAGAAGTCCTGGGATCTACTGTGATGCTATGCTTCGTAGGATATTGCATTATCACCGAATGGGAAGATCAGAATATTCTTCGTCTGTGTGTATATTCCCTCATACTAGTAATGTTCGTTTTCAACGTATTTATTTACTGTTATATGGGCGAACAAATCATCGAGCACGCAGGACAAGTAGCATTAACAGCATGCACTTTGGAATGGTACCGTCTTCCGGATACACAAGCACGGGCGTTGATTTTACTTATAATCGTTTCTGAAACTCCATTTAAGCTTAAAGCAGGAAGTTTCATTGATCTTTCTCTCAGAACGTTTGGCAATGTAAGTGTGACACAACTATTTTTTAAAGTTTCAATCTAA
>SiOR34
ATGAATCTTCTTTTGGAGAAGCATCCAAATAAAAATTACAAGCAAGATATAGAATACGTTACCAAACAAACAAACTTTCTTCTACGAATACTCGGCATTTGGCCTCTACTTGACAGAGACCTGTCTGTCGTCGAAATAGCCTGTAAGATTCTTCTGATAATCATTTGCTGTATTCTCGTTTGCTTCGAAAGCATTCCCAGTATGTTATATTGCATATTCGTGACCGTGGAAGAACCGCGTATGAAATTGATGATGATCGCTCCTACGATCTATTCGTTTACCTCTCTTACTAAGTACGGCGCTCTAATTGTCTACGAAAACGAGATCAGAAAATGCTTCAGGCACATAAAAGACGATTGGAAGTTCATCGCGATGTCGGGCGCGAGGGATATCATGATGGAGAAGGTGAAGACTGCCAGAAGCATGTTCACTATCTGCTGTACCTGCCTGTACACCGCCGCTCTCTCTTATCACACGATCGTGCCATTAACGCGGGGAAAAGTTATTACCAGTAATAACGTAACGATCAGACCGTTGGCCTACGCGGGATATTTCGTCCTCTTCGACGAACAGCGTAGTCCAGCTTACGAGATCGTGTTTACGCTACAGTTCTTCGGCGGATTCGTCATGTATTCCGTCACGATCGTGACGTACGGACTCGCTGCTCTTCTCGTCATGCACGCGTGTGCGCAGATGAAAATTTTGATGATGTTAATGGAAGAGCTTGTCGACGAGCGAGCGTGCAAAGAGAAAAATACGGACGAAAAGTTAGTGGCGGTGGTCGAACGTCAGATAAGGATACGAAATTTCCTGTGTCTGGTGGAAGACACGCTGCAAATAAGTAACTTGTTTGAAATATTAGCAAATACAACAATGATGTGTTTCATGGGATACTGTATCTTGACGGAGTGGCAAGACGGAAATACCGCGAATGCGTATACATTTGTCGTTGCTCTAGCTTCCGACATAGTTAATATCTTTCTTCTTTGCTACATCGGCGAATATATTATTGATACAGCGGACAAAGTAGCTTGGAAAACAAATATGTTAGAATGGTATCGTCTTCCAACCGAGAGAACACGCGATATGGTGCTAGTAATACTTGTATCGCATATGCCGTCGAAGCTTACGGTGGGAAAATTCATCGTCCTTTCTTTAAAGACATTCGGCGACGTGATGAAATCAGCCGTCGTGTACTTCAATATACTTCGCACGGTTACGGAATAA
>SiOR35
ATGCCGCAAAACGGGCAGCATCAGAACGATATCTTGTACATCACGCAACCAACTCGCAAAATTTTGCGCGCACTCGGCGCTTGGCCCTCCATCAGTAAAGGGAGATCCATATATCCGAAGGCTCACAATCTCTTGCTAATCTGTATAGCCTACGCTCTCCTTTCTTCCGACATTATACCCGGTAGCCTTTTCTGGGTAATGGAGAAAACAACGCGCATTAAACTACAGATCATCCCTGCTCTTATCTACGACTTCATGTCCGCCATTCAATACGGCATCTTCATAGTTCGCTATGATCAGGTCAGGCGATGCTTGAAGCACGTTGAGGAAGATTGGAAGAACATTCTCAGTGCGGACGTACGAAACATTATGTTGCGATCCGGGAGGACGGGAAAGCGTCTGGTTACGATCTGTGGAGCCTTTATGTACAGCGGCGCCTTAACTTTCCGAACAATCTTACCGTTATCAATGGGAAAGACCGTTACTGATCAGAACGTCACGCTGAGACACTTGGCCTGTCCGGGTTACTTCTTTTCCCTTGACGTTCAAGTTAGCCCTGTTTACGAAACGGTCTTTATAATCCAGCTTCTAACATCAATCGTTACAGTTTCGATCGTGACAGCTGCATGTGGCCTCACCGCGATTTTCGTCATGCATGCCTGCGGCCAACTGAAAATCCTGATCAACTTGATGAAAAGCCTCGTGCAGAAACAGTGGCTAGAGGAGCGTGAAGTGGATAAGAAGTTATCTGAGATAGTCGAGCATCAAATAAGAGTGCGCAAATTTTTACGATTGGTACAACATACTTTGCAGGAAATATATCTGATGGAAATTCTAGTGAACTCGATAACTATTTGCATTTTAGTATATTTTATGTCAATGGACTGGCAAAATAGGAATGTAACATCTGTATGCAGTTATATGATAAGCATTGCAAATGTAACAATCCATATGTTTCTATTTTGCTATACCGGTGAACAGCTTACAAGTCAGGCGGAAAAGGTAGCCATTGCATCTTGCGAACTTGAATGGTATCGTCTTCCGGACAGAAGAGCGCGTACTGTCATATTGTTGATGATTATGTCTAACGCGCCAACTAAAATTTCCGCTGGAAAGTTTGTTGATCTCTCGCTCAAAACATTTGGTGATGTCGTGAAAACAGCTGGAGCATATTTTAACATGCTCCGAAATGTAATCGAATAA
>SiOR36
ATGTACCCAAATAAAAATTACGAGAACGACATAAAATACACTACACAATTAAATCGCGTCATTTGCAACCTATTAGGTATCTGGCCGGATATAGAAACCTCGTTTCTTAAAAATTTCAAGAACGTCTCGCTGATATTGAGCTGCATTTTCCTTCTCATTACCGAGTTAATTCCAACAATCCTGTATGTAGTGTACATAGAGAAACGATTCCGCATCAGAATGATACTCATACCATCCATAATGTTCACGACTTCAGCGGTTATCAAGTACTTCAGCCTGATGCTTAACAAGAACCAAGTGGGAAACTGTCTGACGCAAGTGAAGGACGATTGGCGAAATGTCGTAAGTGCGAGCGCACGTCGTTCTATGATTAACAAAGCCAGGACTGCAAGGCATTTGATCGTTCTCTGCTGCATATTCATGTATTCTGCCGGCTTTTATTTTCGTACGATAGTGCCGCTATACAAGGGAAAATCCGTCACCGATCAGAATATCACTATCAGGCATTTACCATGCGCAAGTTATTTTATTCTGTTCAATGGGCAGATCAGTCCCGCGTACGAAATCATATTCTTTATGCAGTTCGCCTCTGGATTTATCAAATACACCATCACGGTGGCGATCTGTAGCCTCGCCGCTCTTTTCGTTATGCATGTATGCGGACAGCTGGAAATATTGATGGCACTAATAGAAAATCTGGTAAATGAAACGGACGAAAAGAATTTGGACAGGATGCTGGGTATGGCCGTGGAACATCAAATCAAGATGCGGAATTTCTTACGATTGGTGCAGAGCACTTTGGAACATACCAGCTTGTTAGAAATAACGGGATGTACGATATTTATATGTCTTCTAGGACACAGTATTATCACGGAATGGGAAAATCAAAATGTTGTATCTATGTGCTCCTACGTTATTCTGCTCACGTCAATGAGCTTCAACATTTATATCTTTTGTTTTATCGGTGAACAACTTTCCATAGAGGGAGAGAAATTAGCAGTTACAGTGTGTACGTTGGCCTGGTACCGTTTTCCAAATGCGAAAGCACGAGAACTGATATTGGTCATAGCCATGTCGATTGTCCCAACAAAACTTAAAGCTGGGAAGTTCTTCGAACTCTCCATTAGAACTTTCGGTGATGTCGTTAAGATGGCTGTGACATATCTTAATTTTATTCGGAAATCGATGGAGTAA
>SiOR37
ATGTATCCGAATAAAAATTACGAGAACGACATAAAATACACTACACAATTAAATCGCGTCATTTGCCGCCTATTAGGTATCTGGCCGGATACAGAACCCTCGTTTTTTAAAAATCTCAAGAGCGTCTCACTGATATTGAGCTGCTCCTTCCTCCTCGCTAGCGAGCTAATCCCAACAATCCTGTACGTAGTGTTCATAGAGAAACGATTCCGCGTCAGATTGAAGCTCATATCATCCATACTGTTCACGACAACGGCAGTTCTCAAGTACTTTACCCTGGTGCTTAGTAAGAACCAAGTGAGAAACTGTCTGACGCGAGTGAAGGACGATTGGCGAAATGTCGTAAGCGCGAGCGCTCGTCATTCTATGATTAACAAAGCCAGGACTGCAAAACGTTTGCTCATTCTCTGCGGCATATTCATGTATACTTCCGGTTTGTATTTTCGTACGATAGTGCCGCTGAGCAAGGGAAAATCAGTCACCGATCAGAACATCACGATCAAGCATTTACCATGCCCAAGTTATTTTGTTCTGTTCAATGGGCAGATCAGTCCCGCGTACGAAATCATATTCTTTATACAGTTCTTCTCTGGATTTATTAAATACACCATCACTGTGGCGATCTGTAGCCTTGCCGCTCTTTTCGTTATGCATGTATGCGGACAACTGGAAATATTGATGGCACTAATAGACAATCTGGTAAATAAAACGGAAGAAAGGGATTTAGACAGGATGCTGGCTATGACCGTAGAACATCAAATCAATATGCGGAATTTCTTACGATTGGTGCAGAGCACTTTGGAACATACCAGCATGTTAGAAGTAACGGGATGTACGATAATTATATGTCTTCTAGGACACGATATTATCACGGAATGGGAAGATCAAAATGTTGTATCTATGTGCTCCTACATTATTCTGCTCACGTCAATTGGCTTTAATATTTATATATTTTGTTTTATCGGTGAACAACTTTCCGTAGAGGGAGAGAAATTAGCAATAACAGTATGTACGTTGGCTTGGTACCGTCTTCCGAATGAGAAAGCACGAGCACTGATATTAGTCATAGCTATGTCAATTGTCCCAACAAAACTTAAAGCTGGGAAGTTCTTTGATCTCTCCATTAGAACTTTCGGTGATGTCGTTAAGATGGCTGTGACATATCTTAATTTTATTCGGAAAATGATGGAATAA
>SiOR38
ATGAAACGTTCGTCAAAAACGAACAAAAACGAAAATGATTTCAATTACGCCGTACAAGTGACTCGCGTTATTTTAAGAGCGATCGGCGCGTGGCCGATTCCCAATTTTGCTTCCAACATGGAAAGAATCACAACCCGCTTACAAAACCTCATTTGCTACTTTTTATTCGCATTCATCATCATACCAGGTCTCCTACGGGTGTTCCTAAAAGAACACGAGTTCAAACGAAGAATTAGATTGCTTGCCCCTCTTCTGAATTGTGGGATGGGTTGGTTGAAATATAACTTGCTCGTGAATCACGCGAGGGAGATTAAGTCTTGCCTAAAACAGGCGCGACAGGATTGGAGCAACACAATCGATGAGGACAATCGTAAAATGATGCTTTCTACAGCGAAGATAGGCCGGAGATTCGCGATCTTTTCTGCCGCCTTCATGTACATCGGCGGACTGTCTTATCGCACTCTCGTGCCGCTGTCAAAGGGTCGTATGCTCACGCCGATGAATATCACGGTGAGAGCGCTAGCATGCCCGAGCTACTTCATCAAGTTCGACGGTGAAGTTTCGCCGGCGTACGAGATCGTCTTCACCTTGCAATTCTTCGCAGGACTGATCACCTACTCGGTAAGAGTAGGCGCGGCCGGATTGGCCGCATTTTTCATCATGCACGTTTGTGGACAACTGCGGATTATAATAGGAAAATTGCAGTATCTCAACAACATGCCAAATCTGAATGATCGAGCTGTCGGAATATTGTTGGCTGATATCGTAGAACATCAGATAAAAGTGAAAAGTTTTCTAAAACAAGTAGAGGAAACCATGCGTTATGTATGGTTAGTGGAATTAATGGGCTCTGCTGTACTCTTGTGTCTTTCAGGATACTACATTATTATGGAATGGGAGAATAATAATTCAACAGCCATGTTAACAATGTCTGTGATGCTTACATCCTTTACTTTTTCCATTTTTACCAATTGCTATGTCGGTCAACAATTAACAAATCAGAGCCTCAAGCTTGGATTAATGACGACCACGATAAATTGGTATCATCTCCAGTACAAAAGAGCCCGTTCTTTAATCCTGATAATGGCAGTTTCTAATATTCCGGAGAAAATCTCGGCAGGCAGAATGATAGAAATGTCTCTACCTACATTTAGTAACATCGTTAAAACATCGATGGCATACTTTAATATGCTTTTAAAATTCACATAA
>SiOR39
ATGGATAGTCCACCCGATTATCCTGATACCTGTAATGGATCTGAACCGTACAACCAGAATTACAAAAATGATTTGCAAAACAGCATGCAACTGAATATCTGGGTCATGAAGGTGATCGGCACGTGGCCACTGAGGCATTCTTGGACCGAAACATTGGGAAAAAAAGTCTTAAATGTAATCTGCTACATGTTATTGGCCTTCCTCCTGATCCCCAGCAGCATGTACATCGTCCTGGAGATCAAGGACTTCTACAACCAGCTGAAGCTCGGCAGTGCTCTCACCTTCTTCTTTATGGCCGTTATGAAATACTGCGCTCTGCTTTTGCGTGAGAATGATATACGCAGGTGCGTCGATTATATCGAGGGTGACTGGAGGAACGTGAGATACACAGAGGAAAGAAGAATCATGCTGGAGAACGCAAGCTTTGGTCGTCGGCTAGTATTTATTTGCAGTGTCTTCATGTATGGCGGTGTCCTGTTCTATTTCGTGGCGGTGCCGCTAACTCGCGCAAAGATCATCGAGGAGGATGGCAATCTCACTTATCGCAGGCTGGCGTTTCCAGTGCCTAGCGTGATCGTCGATGCTCGCCGTAGTCCCATCAACGAGATCCTTTATTTCATCCAACTATTTGGCGGCTTTGTCGCCCACAACATCACGGTGGCCGCATGTAGCTTAGCAGCCCTTCTCGCGATGCACGCTTGTGGGCAGCTGCAAGTGCTCATATCCTGGATAAACCATTTAGTTGATGGTCGAGAGGGCGTCAATGAAACAACGGACGAAAGATTGGCAAAGATTATACAACTGCACGTGCGCATTTTGAACTTTATATCATTAACTGAGGAGTTATTACATGAGATATCTCTGGTGGAAATTGTGGGATGTACGTTGAATATATGTTTTCTCGGATATTATTGCATGATGGAATGGGATTTTAAGCAACCCGTAAGCGGCTTAACATATTTGATACTCCTCATTTCACTCACATTCAACATATTCATATTTTGTTACATAGGCGAACTTTTAACGGAACAGACCATAAAAGTACGCGAGAGTTCGTACATGATCGACTGGTATCGACTTCCAGAGAAAAAAAGCCTTGCCATCATCTTGATAATTTGTATGTCCAATGCAACCACCAGACTCACTGCCGGAAATATAATCGAATTGTCCATCAGCAGCTTCGGTGATGTTATCAAATCATCTTTAGCTTACTTGAACATACTACGAACGTTTACCACTTGA
>SiOR40
ATGGTAGGAACTATGATGGAAAGAACAAATCCTGTCGCGACGGTCTACAATCATGACAAAGATATACAGCTGAGCATCCAGCTAAATCGTTGGTTATTAAAGCCGATCGGCGTCTGGCCGAACTTAACCGACATCTCACGTATGGAAAGATACGCGTACGGATTAATAAACGTAATTTGCACCAGTCTGATCGGTTTTCTCTTTATACCATCTGCCATCTACATGGCACTTGAAATGGATAACATGTATTATATTTTGAAACTTTCCGGGCCGCTGAGTTTTTGCCTAATGGCCGTTGTCAAGTACTCCTCGCTGATTATTCGCGAGAACGACATCCGCCATGGAATCAAACATATCGAGAGCGACTGGATAAGCACCCAGCATTACGGCGATCGGATCATCATGATCAGGAACGCGAAGTTCGGCCGACGTCTCGTGTCGATCTGCGCGTTCTTCATGTACGGCGGTGCCGTATTTTATTATCTCGCCCTGCCTTTCAGTAAAGGCAAGATCACCGACTATGATGGAAACCTGACGTACCGGCCACTAGTGTATCCAGTCGCCAGGGTGATCGTCGACGCACGTTATAGTCCAATTAGTGAGATCTTTTTCTGGCTTCAGTGTCTGTCAGGTTTCATAGCACACTCCATCACGACCGGTGCTTGCAGCTTAGCCGCCGTGTTCGCGATGCACGCTTACGGCCGTCTGGAGGTTTTAATACAGTGGATCGAACATCTAGTGGATGGTCGGGAAGATTTCTGCGATAACGTAGATGAGAGGTTGACGATGATCGTACAACAGCACGTTCGAATCTTACGTTTTATATCGCTAACGGACAAAGTATTACGTGAAATATCTATGGTGGAAATTGTAGGATGTACGTTAAACATGTGTTTCCTTGGATATTACACTCTCACGGAATGGGAGAATAGAGAGCCTGCAAGTTATATAACATATATTGTTCTGCTTATATCTCTTACGTTCAATATTTTTATATTTTGTTACATCGGCGAACTTGTTGCCGAAAAGTGCAAGAAGATCGGCCAGATATCATACATGATCGATTGGCATCGTCTATCAGGAAGAAAGGGCCTCGCCCTCGTTTTAATGATTGCTATGTCCAACTCGTCGGTCAAACTGACTGCCGGAAATTTCTTCGAATTATCCCTCAGTACTTTCGGTGACGTGGTTAGGATGTCTGTTGCCTATTTGAACATGCTACGTACATTAACTACATAA
>SiOR41
ATGAACAAAACGGAAAAGACAATTCCGGTCGCAATCATTTACGATCACAAAAAGGATGTGCAGCTGAGCATCCAGTTGAATCGTTGGATACTAAAGCCACTCGGGGCATGGCCAAAGTCAATCAAAATTTCACGCGCAGAGAGATGCGCATATGCGCTGGTGAATATTATATGCATTTGTCTAATCGCCTTCCTATTCATACCTTGCGCAATCTTCGTGGCACTTGAAATGGACGATATATACAATATCTTGAAACTCACCGGGCCGCTGAATTTCTGCCTCATGGCCACTGTTAAATACTCCGCAATGATCTTCCGCGAGAACGACATCCGCAGCGGTATTGAGCATATCACGAACGACTGGATGAACACTCGGCATTATGGTGACCATAAGATCATGACCAGGAGCGCAAAATTCGGCCAGCGTTTAGTGAAGATTTGCGCGTTCTTCATGTACGGTGGTGCAACTTTCTATTACCTCGCACTGCCGTTTAAGAATGACGGAAACTTAACGTATCGGCCGCTGATGTATCCAGTTGCCAGTGTGATCGTTGACGCGCGACGCAATCCCATCAACGAGATTTTTTTCTGGATGCAGTTCTTCTCAGGTTTCATAGTACACTCCATCACTACCGGTGCTTGCAGCATAGCCGCCGTGTTCGCGATGCACGCTTACGGCCGTCTGGAAGTTCTAATGCAATGGATCGAACACTTCGTGGATGGCCGAGAGGATTTATATGACAACGTGGATGAAAGATTGGCGATGATCGTGCAACAGCACGTCCGAATTTTAAATTTTATATCGCTGACAGATAAAATATTGCGTGAAATATCATTAGTGGAAGTTGTAGGATGTACAATGAGCATGTGTCTTCTTGGATATTATATTGAATGGGAGAGTAAAGACATGACAAGTTATGTAACATACATTGTTTTATACACATCTCTTACGTTCAATATTTTTATATTTTGTTACATCGGCGATCTTGTTGATAAAAAGTGTAAGGAAATTGGCGAAATATCGTACATGACCGATTGGCATCGTCTATCGGGAAGAAAAAGCCTTAGTCTCATCTTGATGATAGCTGTGTCCAACACGTCAGTCAAACTTACTGCCGGAAACATGTTTGTGTTGTCTCTCAATACTTTCGGTGACGTAGTTAAGGCATCTTTCGGCTACTTGAACATGCTGCGTACAGTAACTTCATAA
>SiOR42
ATGCAGCCAATCACGGAAGGCACATCAAAAACAAAGAAAAACGAAGATGATTTCAATTACGCAGTGCAAGTGATTCGCGTTATCATGCGAATGATCGGAGCGTGGCCGATTTCCAGTTATGCTTCCAACGTGGAAAGATTCGCGATCCGTTTACAAAACATCATTTGCCAATTTTTATTCGCGTTTGTCATCGTGCCGACTCTCCTGCTGATATTTTTAAAAGAACGCGATTTCAAACGTAGAGTGAGACTACTCGGGCCGCTTTTAAATTGTTTGATGGGTTGGATAAAGTACAACCTGCTCATATACCACATGAGAGAGATTCAATCTTGCTTGAAGCAGGCGCGACAGGATTGGAGGGATACAGTCGATTGGGGAGATCGTAAAGCGATGCTATCTAAGGCGAAAATAGGCCGCAGGTTCGCGATTTTTTCTGCCGCCTTTATGTACATCGGCGGATTGTCTTATCGCACTCTCGTGCCTCTTTCGAAAGGACGAATGCTCACGCCGATGAACACTACGGTGAGAGCGTTGGCATGCCCGAGCTACTTCGTCAAGTTCGATGAACAGGCCACACCGGCATACGAAATTGTCTTTACCCTGCAATTCTTCTCAGGGCTGCTCACTTATTCGGTAACGGTCGGCGCTGCCGGATTGGCAGCATTTTTTGTCTTGCACGTTTGCGGACAGCTACAACTTTTAATCGGCAAGTTTCAACGTCTCAATGACATGTCAGAACCAAACGATCGATCTGTCGCTATACTGTTCGCTGATATCGTGGAGCATCAGATAAAAGTGAAAAATTTCCTAAAAGAAGTAGAGAAAACTATGCGATACGTATTATTAGTGGAAATAATGGGCAGTACTATACTTTTATGTCTTGTGGGATACTACGTTATTTTGGAATGGGAAACTAGCGATTCTACAGCTACGTTAACTATGTTTGTAATCTTTACATCTTTCGTCATTTCCATTTTTATTAATTGCTACGTTGGTCAATTGCTGACAGATCAGAGCATCAAGTTTGGTTCAGTGACGTCCACGACAAATTGGCATCGTCTTCCTTATAAAAGAGCCCGTACTTTGATCTTAATAATGGCGGTTTCCAATATTCCGGCAAAAATTTCGGCAGGAAAGATAATGGAAATGTCTCTACCTACGTTTGGTACTATCGTTAAAACGTCGATGGCATATTTTAATCTGCTCCGAAAATTTATATGA
>SiOR43
ATGCAGCCAATCACGAAAAACTCATCGAAAAAGAACAGAAACGAAGATGATTTTAATTACGCAGTGCAAGTGACTCGTATCGTTATGCGAATGATGGGAGTGTGGCCGATTCCCAGTTACGCTTCCAACGTGGAAAAAATTCTCACCCGTTTACAAAATGTCATTTGCTATTTTTTATTCGCGGTTGTCGTCGTGCCAGGTCTCCTGCAGTTGTTCCTAAAAGAACACGACTTTAAACGTAGAGTGAGACTGCTCGGGCCGATTCTAAATTGTTTTATAGGTTGTACGAAGTACAGCTTGCTTTTACATCACGCAAGAGAGATTCAGTATTGCTTGAAACAGGCGCGACAGGACTGGAGGGATACAGTCGATTCGAAGGATCGAAATGCGATGCTATCTAAGGCGAAAGTAGGCCGCAGATTCGCGATTTTTACTGCCGCTTTTATGTATGTCGGCGGATTGTCTTATCGTACCATCTTTCCGCTTGTAAAAGGACGAGTACTCACGCCGATGAACACCACGGTGAGAGTGCTCGCATGCCCGAGCTACTTCATCAAGTTCGATGAACAGGCCACACCAGCATACGAGATCATCTACACCCTGCAATTCTTCTCAGGGCTACTCGCCTATTCGGTAACGGTCGGCGGTGTCGGATTGGCTGCATTTTTTATCCTGCACGTTTGTGGACAGCTAAGAGTTTTAATTGGCAAGATTCAACGTATCAATGACATGTCGGAACCCGATGATCGAGTTGTCGAGATATTGTTCGCTAATATCGTGGAACATCAGATAAAAGTAAAGAATTTCCTGAAAGAAGTAGAGGAAACTATGCGATACGTATTATTAGTGGAAGTAGTGGGCTGTACTATAATTCTATGTCTTGCAGGATACTACGTTCTTTGGGAATATGAAGCTAGCGGTGTCACAGCCATGTTAGTTCTCTTTATGGTATTTATATCATTCGTCATTTCCATTTTTATTAATTGCTACGTTGGTCAAATGCTGATGGATGAGAGCATGAAGTTTGGCTCAATGACGTCCACAACAAATTGGCATCGCCTTTTTCACAAAAGAGCCCGTTCTTTGATTTTAATAATGGCGGTTTCCAATATTCCGGAGAAAATCTCGGCGGGAAAGTTGATAGAAATGTCTCTACCTACGTTCAATAATATCATTAGAACGTCGATGGCGTACTTTAATCTGCTCCGAAAATTCATTTGA
>SiOR44
ATGCAGCCAATCAAGAAAAACTCATGGAAGAAGAATAGAAGCGAAGATGATTTTAATTACGCAGTGCAAGTGACTCGTATTGTCATGCGAATGATGGGAGTGTGGCCGATTCCCAGTTACGCTTCCAACGTGGAAAAAATTGTCACCCGTTTACAAAATGTCATTTGCTATTTTTTATTCGCGGTTGTCATCGTGCCGGGTCTCCTGCGAGTGTTCCTAAAAGAACACGAGTTCAAACGTAGAATGAGACTGTTTGGGCCGATTCTAAATTGTTTTATAGGTTGTACGAAGTACAGTCTGCTCTTACACCACGCGAGAGAAATTCAGTACTGCTTGAAACAGGCGCGACAGGATTGGAGGGATACAGTCGATTGGAAGGATCGGAATGCGATGCTAGCTAAGGCAAAAATAGGTCGCAGGTTCGCGATTTTTACTGCCGCATTCATGTATATCGGCGGATTGTCTTACCGCACCATCGTACCGCTTATAAAAGGACGAGTACTCACGTCGATGAACACCACGGTGAGAGTGCTGGCATGCCCGAGCTACTTCATCAAGTTCGATGAACAGACGACACCGGCATACGAGATTATCTACACCCTGCAGTTCTTCTCAGGACTGCTCACCTATTCGGTAACTGTCGGAGGTGCCGGATTGGCTGCGTTTTTTATCCTGCACGTTTGTGGACAGCTAAGAGTTTTAATTGGCAAGATTCAACGTATCAATGACATGTCGGAACCCGATGATCGAGTTGTCGGGATATTGTTCACTAATATCGTGGAGCATCAGATAAAAGTGAAGACTTTTTTAAAAGAAGTAGAGGAAACTATGCGATATGTATTATTAGTGGAAATAGTGGGCTGTACTATACTTATATGCCTTGTGGGATACTACGTTCTTTGGGAATGGGAAACTAGCGGTGCCACTGCCATGTTAGTTATGTTTGTGGTATTTATATCTTTCATCATTTCCATTTTCATTAATTGCTACGTTGGTCAATTGCTGATGGACGAGAGCATGAAGTTTGGCTCAATGACGTCCACAACAAATTGGCATCGCCTTTTTCACAAAAGAGCCCGTTCTTTGATTTTAATAATGGCGGTTTCCAATATTCCGGAGAAAATCTCGGCGGGAAAGTTGATAGAAATGTCTCTACCTACGTTCAATAATATCATGAGAACGTCAATGGCGTACTTTAATCTGCTCCGAAAATTCATTTGA
>SiOR45
ATAAAGCTAATCATGGAAGTCTCATCAAAGATGAGCAGACGCAAAAATGATTTCACTTACGCAGTGCAAGTGACTCGCGTTATCCTGCGAGCGATCGGCGCGTGGCCAATTTCCAGTTACGTTTCCAATGTGGAAAAAATCGCGACCCGCTTACAAAATATCTGTTGCTACTTTCTATTCGCGTTTACCATTGTGCCGGGTTTGTTGCTAATGTTTCTGAAGGAACGCGATGTAAAACGTAGAGTGAAATTGCTCGCGCCGATTTTAAATTCTTGGACGAGTTGTGTGAAGTACAGCCTGCTCGTGTACCACGCGAGGGAAATTCATTCTTGCTTGAAGCAGACGGATCGGAAAACAATGCTATCCAAGGCGAAAATAGGCCGAAAGTTCGCGATCGTTTCTGCCCTCTTCATGTACATCAGCGGATTGTCTTTCCGCGTTATCGTACCGCTGTCGAGAGGACGAATGCTCACGCCGATGAACACTACGGTGAGAGCGTTGGCATGCCCGAGCTACTTCGTCAAGTTCGATGAACAAGCTTCACCGGCATACGAGATCGTTTTCACCCTGCAAGTCTTCGCAGGGCTGCTCACCTATTCGGTAACAGTCGGCATTGCTGGGCTGGTTGCATTTTTCGTCATGCACATTTGCGGACAACTGAGCATTTTAATTGCCAAGCTCCAACGTCTTGATAATATACTGGAGCCCGAAGATCGAGTTATTAAGATGTTGCTAGCTGATATCGTACAGCACCACATAAAAGTGAAAGGTTTCCTAAAGCAAGTAGAGGAAACTATGCAATATGTGTGGTTAGTGGAAATAGTGAGCTCTACAATATTTTTGTGTCTTACGGGATACAACGTTATTATGGAATGGGAAAATAGTAATTCTACAGCAATGTTAACTTACACAGTGATGCTGACATCTTTGACCTTTTCTATTTTTACTAATTGTTACGTTGCTCAACTGTTGACGAATCAGAGCATCAAGTTTGGCTTAATGACATCCACGATGAATTGGTATCGTCTTCCACATAAAAGAGCCCGTACTTTGATCTTGATAATGGCGGTTTCTAATATTCCGGTGAAAATCTCGGCGGGAAAGATGATAGAAATGTCTCTACCTACGTTCAGTAATATCGTTAGAACGTCGATGGCGTATTTTAACCTGCTCCGAAAATTTGCCACGTAA
>SiOR46
ATGGAAAGAGCGAACCCTATCGCGAGTGTCTATGATCCCAAGAAAGGCACGCAGTTAAGTATCGAGTTGAATCGCTGGATATTGAAGCCAATCGGTGTCTGGCCCAAATCAGTTCATCTCTCATGGATGGGAAAATTCGTGTACCTTCTGATAAACGTAATTTGTATCACTTTCGTCTGCTTCCTCTTACTACCTGCTGCCATCAACGTAGAACTTGACAAAGAAGAATTTACGTATCGTATGCTAAGACTCTCTTCGATTCGGGGTTTCTCCATAATGACCATTATAAAGTATTTATCGTTGATATTCCGTGAGAACGATATCCGCAATGGTATTCAACATATCGAGATCGACTGGATGAATACTCAGCGTTATGAAGATCGAATCATCATGATCAAGAATGCGAAATTCGGCCGGCGCATCGTGACAATCGTCGCGTTCGTGACGTACGGCAGCGCCTTTTTCTATTATATAGCTTTACCGTTAAATTCCATCATGATGACGAAAAACGATGAAAACTTGACGTTTCAGCTACAAATGAATCCGGCTGCCACGGAAACCATCGACAAAAAATACAATTTTAATGATATTTTTTTCTTCTGGATGCAGCTTGTGTCGGGTTTCATCGCACACTCCGTCTATGCCGGTACACTCAGCTTAGCTGCCGTATTTGCAGTGCACGCATACAGTCGCCTAGAAGTTTTAATGCAGTGGATCCAACATCTCGTGGATGGACGGGAAGATTTATGTGATAACGTGGATGAGAGATTGATGACGATCGTGCAACAGCACGTTCGAATCATACGTTTTATATCACTAACAGACAAGGTACTGCGCGAAATATCTTTCTTGGATATAACATGCTCAACATTAATTATGATTCTTCTTGGATATTTTTGTATCAAGGAATGGGAGACTAGAGAAATTACAAATTACCTAACATTTATTGTTCTGCTTATGTGTATGACGTTCAATATTTTTGTACTCTGTTACATTGGCGACATTGTTACAGACAGGTGCAAGAAAATCGGAGAGGTGTCGTATATGACTGATTGGTATCGTCTGCCAGAAAGAAAAAATCTTGCCCTCGTGTTGATGATCGCTATGTCCAATGCATCAATCAAACTTACTGCCGGAATCTTCGAATTGTCTCTTAGTACTTTTGGCGAGGTAAGTAACGTAACATCAGTCTATTATACCTATCCGCAAGTAATGTGA
>SiOR47
ATGTCACATTCCTTCCGCGTATCCTCTACGCGCAACATCGCGTACCAGCGAGATAGCGAGTACAGTATTCAACTGAATCGCTGGTTCCTGAAACCGATCGGTGCTTGGCCCGAGACCAACACCGGTGTCACGGACAAGGTGCTATCGCGCAGTATCCAGTTCCTCTGTCACTCTTTGATCGCTTTCACAGTAGTGCCGTGCGTATTATACATCATGTTCGAGCCAAACGTGTACTTGAAACTGAAAGCTTTCGGCCCAATGATACATTGGCTGATGGGCGGCGCGAACTATTGCTCATTGCTAGTGCGTAGCTACGAGATACGCAAGTGCGTGGATCATATGCGCGTCGATTGGCGGTACGTGGGGAAGACGCGTGATCGGGAAGTGATGCTACAGAATGCTAAATTCGGCCGATTCGTGTCCGCCTTTTGTGCGGTTTTCATGCAGGGCGGTGTCTGCTCCTACAGCATCATTACCACCCTGACACCGGCGATCATTCGGATCGGAAACGTTACGATAACGACACACCAGCTTCCATGTCCGTTCTACAACGAGCTAGTGGACACGAGATACAGCCCGGCGAACGAGATTGTGATCGTCTTACAGCTGTTGTCGACTGTCATAGTGAATACTGTCACGGTGGGCGCGTGCAGTCTCGCTGCTGTTTTCGCTATGCACGCTTGCGGCCAGCTAAATATTTTAATGATGGAATTGAATGAACTTGTCGATGAGAGCGAGTACAATGTCACGCGACGAAAATTAGCTATTATTGTGGAGCATCATCTCCGTATACTGAATTTTGTATCGCAGATAGAAATGATTATGCATCAGATATGTCTCGTTGAGTTATTGGGCTGTACTATTGATATATGCATGCTCGGATATTACACGATCACGGAATGGAAATTGCAAGATACCAAGAACTTACTCACGTACTTTACTATATTCATAGCTATGTCATGCAACATTTTTATATTTTGTTACATTGCTGAAATTCTCACAAATCAGTGTCGAAAAATAGGCGAAATAGCTTATATGACGGAGTGGTATCGATTACACCATAAAATTGCGATCGACTTAATTCTAATAATTTCGAGATCGAATGCCGTTATTAAGATAACTGCCGGAAAAATGATTCAACTATCCATTGCGACTTTTGCAAATGTGATGAAAACAGCGTTTGCATATGTAAATATACTTAGAACGGTAACGACGTAA
>SiOR48
ATGAAGCGTACTTCTAGCGAAACCACTGTAGACATTTGCAGGCGAGACAATGATTATAGTTTGCAGTTCAATCGTTGGATTCTGAAATCGATAGGCGCTTGGCCGGAATTCAGGAAAAATTCGATGATCAAGAATATTCTAATAAATATCTTGCGATTAGCGTTATCTTCTACATTATATGTATTGTTCGAAGAGAAAGATTTACGCTTAAGACTGAAAGCTATAGGACCTACGAGCCACATTATTATGGGCGGAATCAATTACTGCTCGCTCCTGCACAATAATGATCGAATACGCGCGTTTATAGAGCATATGGAGACCGACTGGCGAATGGCGAAAAGAGAACAGGATCGAGAAGTGATGCTGCGAAACGCGAGAATAGGACGCGTTATAGCGGCCGTTTGTACGCTTATCATGCAGGTTGGTGTTATTTCTTACAATATAGCTCGAGGGATGTCACGGATAACAGTGGTAATCGGCAACAAGACCATCGAGACAGGTGGCCTACCATGTGCATCTTACAATAAGATCGTGGACACTAGACTCAGCCCGGTATACGAAGTCGTGCTCGCGGTGCAGTGTCTCTCGACCATCGTGGTGAACAACGTCACGGTCGGTGCGTGCAGTCTCGCTGCCGTTTTCGCGATGCACGCTTCCGGCCAACTCAACGTAGTAATGCTACGTCTCGAAGAACTCGTCGCTGAAAAACAAGATCTTCAATTGAAACTGGCAAATATCGTGGAGCATCATCTGCGAGCTTTGAGATTTCTTTCACATTTGGAAGTTATGATGCGTCAAATATGTTTTGTGGAATTAGTCGGATGTACATTCAATTTATGTATGCTGGGATATTACACAATTTCGGAATGGCATCAAGAGAGCATAAACACTATAATAACATATGTTATGGTGCTGACATCAATGCTGTTTAATATCTTCATATTTTGTTTCATTGGTGAACTCGTAACGGATCAGTGTAAAAAAGTTGGCGAAGCAGCTTATATGACAAATTGGTATTTATTGCCGCATAAAACTGTACTTAGTTTAATTTTAATAATCTTACGATCAAGAATTGTTATCAAAATTACGGCTGGAAAAATATTTCACATGTCTATCCAGACTTTCGGTGCTGTAATTAAAACATCTGTCGCATACTTGAATATGCTTCGAACTTTAACTATGTAA
>SiOR49
ATGCGTTTCTATCACGAATCCAAGATAGACGTTTACAAACGAAATAACAATTATAGTCTTCAATGGACTCGTTGGATTTTAAAGCCGATAGGTGTTTGGCCAGAATTACCCACGAGCTCAGCAATCGAGAAGATTTTATCAAAAATTTTGAGATTAACGTGTCACACTTTAATAGCTCTCACTGTGATACCCTCTATATTATATATTATTTTTGAAGAGAAGGATATCGAATTAAAACTGAAGGCCGTAGGGCCCGCAAGTCATTGGCTCATGGGTGGTGTGAATTACTGCTCGCTGTTGTATCAAAAGGGTCAGATACGTAAATCTATCAAACACATGGAAACCGATTGGCGAATGGCGAAGAGACAGTGCGATCAAGAAATGATGCTGAAGAACGCGAGAGCGGGACGCATTATAGCGGGCGTTTGCGCACTCATTATGCAGGGTGGTCTTTTTACTTACAATGTGGCAAGGGGAACATCACCTATACTCGTAGCGATAGGCAACGAAACAGTCACGATGAATCGCCTACCGTGTCCGTCTTTCAACAAAATCGTGGATACCAGGTTTACCCCGGTTTTCGAGATAGTGTTCACGCTTCAGTTGCTTTCGACCCTCGTGGTGAACAATACCATAGTAGGTGCGTGCGGTCTGGCCGCAGTATTCGCGATGCACGCATGCGGACAGCTCAGTGTAGTGATGTCGCGATTCGAAGAACTCGTTGAGGAAAAACGACACAACGTTATTCAGAGAAAGCTAGCGAATCTCGTCGAGCATCATCTACGAACATTAAGGTTTCTTTCGCGCATGGAGATAATTATGCGTCAAGTGTGTTTCGTGGAATTAACTGGATGTACATTCAACTTATGTATGCTAGGATATTACGCCATTACGCAATGGCACGAAGAAAGTACAAACACTATAATAGCGTACTTTGTTATATTTACATCAATGACGTTTAACATTTTCATATTTTGCTACATTGGTGATCTCGTTACGGAACAGTGTAAAAAAGTTGGAGAAGCAGTTTATATGACAAATTGGTATAAGTTGCCGCAAAAAACTGTGCTTAGCCTAATTTTAATAATTTTGCGATCAAGTATAGTCATCAAAATGACTGCGGGAAATTTAGTTCATATGTCAATCTCAACTTTCGGTGATGTAATGAAAACTTCTATAGCATACTTGAATATGCTTAGAACTTTAACTATGTAA
>SiOR50
ATGCGTTCCTACCACGAATCCAAGATAGACGTTTACAAACAAAATAACAATTATAGTCTTCAATGGACTCGTTGGATTTTAAAGCCGATAGGTGTTTGGCCAGAATTATCAACGAGCTCGGCAATCGAGAAAATTTTATCAAAAATTTTGAGATTAACGTGTCACACTTTAATAGCTCTCACTCTGATACCATCTATATTATATATTATTTTTGAAGAGAAGGACAGCCAATTAAAACTGAAGGCCTTAGGGCCTACAAGCCATTGGCTCATGGGTGGTATAAATTATTGCTCACTGTTGTATCAAAAAGATCAAATACGTAAATCTATCAAACACATAGAGACCGATTGGCGAATGGCGAAAAGACAGTGCGATCAAGAAATGATGCTGAAGAACGCGAGAGCGGGACGCATTATCGCGGGCGTTTGCGTGCTGTTTATGCAGGGTGGTGTTTTTACTTTCAATGTGGCAAGGGGAACATCATCTATACTCGTAGCGATGGGCAACGAAACAGTCGCGATGGGTCGCCTACCGTGTCCGTCTTTCAACAAAATCGTGGATACCAGGTTTACCCCGGTTTTCGAGATAGTGTTCACGCTTCAGTTGCTTTCCGCCCTCGTGGTGAACAATACCACAGTGGGTGCGTGCGGTCTGGCCGCAGTATTCGCGATGCACGCATGCGGTCAGCTCAGTGTAGTGATATCGCGATTCGAAGAACTCGTTGAGGAAAAACAACACGACGTTATTGAGAAAAAGTTGGCAAATCTCGTTGAGCATCATCTACGAACATTAAGGTTCCTTTCGCGCATGGAGATAATTATGCGTCAAGTGTGTTTCGTAGAATTAACTGGATGTACATTCAACTTATGTATGCTAGGATATTACGCCATTACGCAATGGCACGAAGAAACTACAAACACTATAATAGCGTACTTTGTTTTATTTATATCAATGACGTTTAACATTTTCATATTTTGCTACATTGGTGATCTCGTTACGGAACAGTGTAGAAAAGTTGGAGAAGCAGTTTATATGACAAATTGGTATCAGTTGCCGCAACAAACTATGCTTAGCCTGATTTTAATAATTTTACGATCAAGTATAGTCATCAAAATGACTGCGGGAAAAATAGTTCACATGTCAATCTCAACTTTCGGTGATGTAATGAAAACTTCTGTAACGTACTTAAATATGCTTAGAACTTTAACTATGTAA
>SiOR51
ATGACGCATTCCGACCATGTGACAAGGAGCATCGAGCTCCCTCACGGAAGCGATTATAGTCTTCAATTGACACGTTGGTTTCTAATACCGATCGGCGCTTGGCCGCGAATGAGTACGACGACGAGAGTGAAGAGGATCTCTTCGCACATGCACATTTTTGTATGCACATCTTTAATAGCAATCATCATGGTGCCGTGTCTGTTATACGTGTCACTGGAGGAGAAAGACACCGAGATCAAATTGAGCGTGATAGGTCCGCTGAGCCACTGGATCATGGGTATGATCAATTACTGTCTGCTTCTCACGCGCAGTAACGATATCCGTGAATGCGTACTGCACATGGAGATGGACTGGCGGCTCGTTCGAAAGATCGAGGATCGTCAGATAATGATGCGACAGGCCAAGATCGGCCGCTTCGTCGCCGGTTTCTGCGCGATGTTCATGCAGAGCGGCACGTTTCTCTTCGCTGTACGTAAATCGCTGTCAACAACTATCGTCATCGTCGGCAACGAAACCGTCTCGATGCATCCGATGACCTGCCCGTTTTACAACAAGTTGATCGACACGAGGTTCAGTCCTGCGAATGAGATCATGGTGGTCGTAGAATGGCTGTCATGTTTTATAGTGAATTCTGTTACGGTGGGCGCTTGCAGTCTTGACGCCGTCTTTGCGATGCACGCCTATGGTCAGCTGAACATGCTGTTTTCGTGGTTAAACAAACTCGTTATAGACGAAGATAAGGAAAACAAATGCGTCGAGCAAAGACTGGCTATTATTGTGGAACATCATTTAAGGGTGCTGAGTTTTATATCACGTATGGAAACCGTTATGCGACATATCTGTCTAGTGGAATTGCTGGGATGTACGATGAATATGTGTTTTCTTGCATATTATTTTATTACGAATATGGACTCATTTGATGGGGCAAAGACAACGTCGTATGTCATTATATACTTATCTATGGCTTTCAATATTTTTATATTTTGTTACATCGGTGAGATTCTCACAGAACAGTGCAAGAACGTCGGCGAAAGAGCGTATATGATTAATTGGTATGAACTACCGCACAAAACTGCCCTTGGACTTATTTTGGTGATAGCACGATCGAATAACATTATCAAGATGACTGCTGGAAAATTATTTCATTTATCTATCGCGACTTTCGGAGATGTAATTAAAACTTCCGTGGTATATTTGAATATGTTACGAACAATGAGAACGTCCGTGTGA
>SiOR52
ATGACGCACTCGGAGCGTTTACTAACGAACATCAAATTCACGTACAAAAGCAACAACGATTACAGTCTTCAGCTTACCCGTTGGTTTCTGCTGCCAATCGCAGCATGGCCACGACCGACTACATCGACGACAGTGGAAAGAATCTCACTCCAAGCGCACGTTTTCGCTTGCGTATTTCTGATACTGATTATCTTGATACCATGCATATTGTACGTATGGCTGGAAGAAAAAGATATACAGATAAAGTTGAGTGTAATGGGTCCGCTAAGTCATTGGATCATGGGCACGATTAATTACTGGCTGCTCCTTGCGCACAGCGATGATATCCGTGAATGCGTGCAACACATGGAGACTGACTGGAGAATGGTTCGCGGGACCGACGATCGGGACGTGATGCTGCGATACGCGAAAATCGGCCGCCTCGTCGCCGGATTCTGCGCAGTGTTCATGCAAAGCGGGACGCTCCTCTTTATGGTGGCCAAAGCGGTGACATCTATGACTGTCATCATTGGCAATGATACTGTAACGATGCACCCGATGACCTGTCCGATATACAGCAAGTTCATTGACGCGAGATTCAGCCCCGCGAACGAGATCATGATACTTACACAGATATTGTCGTGTTTTATAGTGAACTCAATTACAGTGGGAGCTTGTAGTCTCGCGGCGGTATTCGCCATGCACGCTTACGGTCAGCTAAGCATGTTGTTCTCGTGGTTGAACAATCTCGTTGAGGACGAGGACAAGGAAAACGAATTTGCTGAACAGAAGCTGGCGACGATTGTGGAACATCATTTAAGAGTGCTGAGTTTTATATCGCGCATAGAAAATATCATGCAAACCATCTGTCTTGTGGAATTGGTGGGATGCACATTGAATATGTGTTTACTTGCATATTATTCTATTACGAACTGGAGTGATTTTGATGCAGCAAAAATAACATCATATGTCATCGTATACCTATCAATGGCTTTCAATATTTTTATATTTTGTTTCATCGGCGAGATTCTAACGGAACAGTGTAAAAATGTTGGTGAAAAAGCATATATGACCAATTGGTATGAATTGCCGCACAAAACTGCTCTTGGTCTCATTTTGATAATAGCGCGATCGAGTAACGTTATCAAGATTACAGCTGGAAAATTATTTCACTTATCTATTGCAACTTTTGGTGATGTAATTAAGACTTCTATGGTATATTTGAATATATTAAGAACGATGACTCCCGCCACGTGA
>SiOR53
ATGAGTAGCGGTAAATCTGTCAAGCCGTATCAAGATCCGAGCGATTACAGTATTCAGTTAAATCGTTGGTTCCTGACACCAGTGGGCGCTTGGCCAAGATCAGCTTCGACGACATTCAGAGAGAAGGTGATTTCGACGATATTGATAATCATCTGTTACTCTCTAATATCCTTCACGGTCCTACCCTGCATCTTGAACATTCTATTCGAAGAGACCGATATGCATAAAAAATTAAAAGCAATAGGTCCGTTAAGCCATTGGAGCATGGGTGGTATGAATTTTTTCTCTCTGTTGTTTCGCAACCGCCAAATAGGTCGTTGCATTCAGCATATGAAGATCGATTGGCAAACGGTGAAAAATAGTGAGGATCGACAAGTGATGCTGAAATATGCCAAAATCGGCCGTTTTGTCGCTGGGATATGCGCAGTTTTTATGCACGGCGGCGTATTCATGCACAGCCTGTTGCAGGGCATTACACCAACGTTCGAATATATCGGCAACGTGAGTGTGTCGGTGATCGTGTTACCTTGTCCCACGTACAGCAAGTTCATAGACATCGGGCAGAGTCCGGAGAACAAGATCGCGTTAACGATACAACTTATGTCAAGTATCGTCGTCAATTCTGTCACAGTTGGCGCCTGCAGTCTCGCAGCGGTGTTTGCCATGCACGCGTGCGGCCAGTTGAATGTGTTAATGAGATGGCTGTACCAATTGGACGATCAAAAACAGCAAAATACGGTACAACGTCGTTTGGCGAACATTGTGGAGCACCATCTAAGAGTATTAAGTTTTGTTGCACAGATGGAAGAACTTTTGAATCAAATATGTTTTGTGGAATTGCTAGGATGTACATTTAACTTATGTATGCTCGGATATTATGTCATTACGGGATGGAATGTAATAGAGAAAACAACGTGTTTGTCCCTGATGCTCATATATATATCTATGTGTTTCAACATTTTTATATTCTGCTACATTGGTGAGGTAGTCACAGAACAGTGTAAACAAGTAGGCGAAACAGCCTATATGACAAACTGGTACAATTTGCATCATAAAACGGCTCGTGGTCTGATTTTAATTATTTCCCGATCGAGTACCGTGATCAAGTTAACTGCAGGAAAACTAGTTCATCTTTCTATTGCAACTTTTGGTGCTGTGATAAAAACCTCCATGGTGTATTTAAACATGCTCCGAACTATGACGGTTTCTTAA
>SiOR54
ATGGATGTCGATGAATCTAACAATCCGCAGCAGGACGTAACCGATTACAGTACTCAATTTAATCGTTGGCTCTTAAAACCGATGGGCGCTTGGCCAAGTGAAGACTCCACGCCAATAAAGGATAAGGTGATTTCAATAATACTGGCAATAACCTGCTACTCCCTCATAGTCTACGCGCTCGTGCCTTGTATCCTGAACATACTATTCGAAGAGACTGATATGCATAAAAAAATAACAACTTTGGGTCCATTAAGTCATTGGAGCATAGGCGGTGTGAATTATTTCTTCCTGCTTATTCGCAGTCGCGATATAAATCGTTGCGTGCAACATATGAGGAACGATTGGCGAACAGTGACGGATAGTGAAGACAGAGGAGCTATGATGAGATACGCCAAAGTCGGCCGTTTTGTCGCCGGACTCTGCGCAATTGTTATGCCTAGCGGCGTAATCGCCCATACTCTGCTAACTGGCACCACGCCGGTAATTGTACATATCGGCAACAAGAGCGTATCAACGTATTTGTTACCGTGTCCCTCATACACGAAGTTCGTGGATACCACGAAGAGCCCGGCGTTTGAAATTACATTAATATTGCAACTTATGTCGAGTATCATTGTCACTTTCATCAGGGTCGGCACCTGTAGTCTCGCGGCGGTGTTTGCAACGCATGCATGCGGCCAGTTAACTATGCTAATGAGATGGCTAGATCAGCTGGAGAATCGAAAGAAACAAAACACGGTGCAACATCGATTGGGGAACATTGTGGAGCACCATTTAAAAGTACTGAGCTTCGTGGCACAGATGGAAGCACTTATGAATCAGTTATGTTTTGTGGAAGTGCTAGGATGTACGTTTGACTTGTGTTTACTTGGATATTACATCATTACGGGATGGAATGTAATGGGGAGAAAATTGTCAATATCTTATGTAATCATATATGTAGGCATGGCTTTTAATATTTTTATATTGTGTTACATTGGTGAGATAGTCACAGAACAGTGTAAACAAGTAGGCGAAACAGCCTACATGACTAATTGGTATGATTTGGCTCATACAACGGCTCGTGATCTGATTTTAATTATTTCCCGATCAAGCACTGTGACCAAATTAACTGCAGGAAAACTTGTTCATCTTTCTATCTCAACTTTTGGTGATGTGATGAAAACCTCCATGGCGTATCTAAACATGCTCCGAACTATGACGGCTTCTTAA
>SiOR55
ATGTCAAATTATAACCGCGCACCAGAAAGCAACCAAAAGAAATATCACGGTTACAGTTTACAATTAAATCGATGGTTTCTCATACTAATCGGTGCGTGGCCACAAATAAATGCATCGAGCAAAATCTTTATACTAATACAAGTTTTGTTTTGTTGGAGCGTGGTAGCATCAATGACGGTACCGTGTCTAATATATGTGTTATTTGAGAAAATCAGCATCAAGACAAAATTGAAAGCTTTGGGGCCACTGATTCACAGGGCCATGGGCATAGTAAATTACTGCGTGTTGCTCAAGCGCAGCGGTGACATTAGTAAATTGATACGACATATGGAAGCAGATTGGAGTCTCATACAAAAAACCGATAATTGCGAGGTGATGTTGCAACACGCCAAGCTCGGTCGTTTCATTACCATAATCTGTGGAGTAATTATGCAGGGCGGTGTATTCCTGTTCAGTTTAGCGAGGGCGATGAAAACTGTACCTATTACCGTTGACAACCAGACTTTTATGACGCATCCAATGACGTGTCCAATTTATAGTAAAATCATCGACACAAGATTTAGCCCTGTGAATGAAGTCGCATTGGCATTGCAATTTGTGTCAATGTTCATAATGAATTGCTCTAGCGTTGGTGTTTGCAGTTTGGCTGCCGTCTTCGCGATACATGCTTGTGGTCAACTGAACGTGCTGTACGCATGGTTACATAAACTTGTTGAAGAGCAGGAAAAAAGCAAACAGACAACTAAACGAAAATTGGCAGCTATCGTGGAGCATCATCTGAGAGTATTGAGTTTTGTATCACTCATTGAAGATATTATGAATACAGTTTCTCTTGCACAATTAATGGGATGCACAACAGTTATGTGCTTAATCGGATATTACATGATTATGGCTTGGGAAACGCTCGATGCAGCAAACATAATATCTTGCGTTTTTACATATTTGTCATACGGTTTTAATATTTTTATATTTTGCTACATCGGAGAAATTGTTACAGAAAAGTGTAAATATGTCGGGGAAATGGCATATATGACTAACTGGCATGATTTACATCACAAAACTGCACGTGGTTTGGTTTTAATTATTCTCCAATCAAGTAACGTGGTTAAGATCACTGCAGGAAAGTTAATCAATTTATCTTTCATAACTTTTGGGGATGTAAGTAATGTAGATATACTATTTCTTTATTTCATTAATTAA
>SiOR56
ATGAAGAAGCCCTCGAATCGACAGAACTCACCGGTCGCATTTAATTATATAGAGAACAAGGAGTACAGCATACAGCCGATTCGTTGGTTGCTGAAGCCGATAAGTGTCTGGCCGGTAACGGATTCGTCGATTGTGGAAAGGATTTTATCAGTGGTGCTACTGATAGTATGCATTTTTTTGATCGCCAGCACTTTGGTGCCTTGCGCGTTGGCTATATTCCTGGACGAGACCAAGGACTTGGAGATGAAGATGCGCGATTTCGGACCGCTCAGCAACTGGATACTGGCGAGTCTCAAGTATGTCTCGTTACTGACGCACGTTGGCGACATACATCGATGTATCAAGCATATAGAGACGGATTGGCGGGCCGTGACAAAACTCGAGGAGCAAGAGATGATGCTAAGAAATGCTAGGATAGGTCGTTTCATCGCGATATTCTCCGCGACAATTATGCACAGTGGCGTATTCTCGTACGGAATTTTCCGAGGAATGACGTTGAGTAGCAATAACGTGACGGTGCGTCCGCTACCTTTCCCATTTTATGAGAAGATTGTGGACACTACAACAAGTCCAATGTACGAGATAGTGTTCGTAACACAGTGTCTATCCACGTTCGTCGTGAATTCTGTAGGAGTAGGCACTTGCAGCCTCACCGCTGTTTTTGTAATGCATGCCTGCGGTCAGTTAAACATCTTGATGTCCTTGTTGGATAATTTGATCGATAAAGAAAACGAAAAGAGAAACTCTTCACAGAAATTCGCTGTCATCATCGAGCATCATTTAAAAGTACTCAGCTTCGTATCTCATATAGACAAAATTACGAATGTAGTTTGCCTCGTGGAAGTAGTAGGGTGCACGCTACACATGTGTCTCTTGGGTTATTATTGCATACTGGATTGGAACCAAGGCGAAATGGAAGGTATGGTATCGTACGCTATAATACTGATCTCGGTTATCTTCAACATCTTTATGTTTTGTTACATCGGAGAGATCCTTTCGGAACAGTGTGGCCAAATTGGTGAGACAGCTTACATGACAAACTGGTATCTGTTACCTGGAAATACTGCTCTTAGTCTCGTTTTGATCATTTTAAAATCCAGTATTGCAGTCAAAATCACTGCTGGAAAGATGATTGATCTTTCTCTTTCTACCTTTGGTACCGTAATTAAATCCGCGTTAGCGTATTTAAACATACTTCGTACCCTAATAAATGTTACATAA
>SiOR57
ATGGAGAATGAACTCACGAATAATCCTAGCGTCTCCGTGCCCAAGCATTTGATCGAATACAAATACAATGAATATAGCATCCAGATAATACGTTGGATTCTCAAAGCAATTAATGCATGGCCACGTCCCGCCGACATCTCAATCGTCGAGAAGATCCATTCCGATTTCGCAAGATTTATGTGCTACTTCCTGATAATCGCCGTCATGGTACCGAACGGTTTAAGTATGTTTTTGGATAAGCAGCTGCCTTATGCGGACAAACTGCAGAACTTCGGCCCATTCACCTTCTGGGCTATAGCGATAGTAAATTATTCCTGCCTCCTGATACACATTGACGACATACGTGATTGTGTGGAGCACGTAAAGGTAGACTGGCGGATCATCAAAGGTTTGGAGGATCGGAAAGTGATGCTGAAAACTGCCCGGCTAGGCCGTTTTTTCGCCGGTTTCTGTGCCGTGTTCATGCACTGCGGCGTGTTCTCATACAATATCGTCCAAGGAACTCTAAAGACTGCTTTACAAATGGAGAATGGCAGTGTAACAGTTCGTACTTTACCCTATCCGTTCTACCACAAGATCCTGAACGCATACTACAGTCCAGCGTACGAGTGCGTATTCTTTATGCAATTCCTCTCGTCCTTCATCGTGAACAGCGTTACAGTTGCCACATGTAGCTTGGCAGCAGTTTTCGTGATGCACGCATGCGGCCAAATAAAAATCATGATATCTTGGCTAGAAAATTTTATTGACAATAGAAATGAAGAAGGAACTTCTATGAGGCAAAAATACGCAATCATTGTAAATCATCATTTGAGAATCATAAGTTTTGTATCTCGAATAGAAAAAATTATGAATATAATTTGTCTTGTGGAATTATTGGGATGTACAATGCACATATGTTGCTTAGGATACTACTGTATGATGGATTATTTTTCAGGCGACAAACGAAGTATCTTATCGCATGGGATGGTATTATGTTCAATCACTTTTAATATTTTTATATTTTGTTACATCGGGGAAATACTTTCTGAACAGGGCGAACAGATTGGTAAATCTGCCTATATGACAAACTGGCATCTCTTGCCTGGGAAATCCGCTCAGGGGATTATTTTGATAATCTTAAGATCCAATACTGTCCTCAAGATAACTGCGGGAAAGATTGTCCAGCTTTCATTTGCCACTTTCGGTGACGTAATAAAATCTGCGTTAGCGTATTTAAATATGCTTCGGACTATACTGGTTTTATAA
>SiOR58
ATGCTCGATCATTCGAAGTTGAAGTCGAGCTCTCTCGAGCCTGTGACGGGCGATTGGAACTACAGCATTCAGCTGAATCGCTGGTTCCTGAAGCCAATTGGCGCGTGGCCGTTAACACTCTGTGAGACTACGATGGAGAAGATCATATGCATAGTTCTAACAATAGGCAGTGCTTTCTTGATATGTTTCCTGCTTATCCCGTGCACTCTTTGTAGTATCCTAGTGGACACCGATCTCGACACTAAGATCAAGACGATCGGTCCAAACAGTTTTATTTTAATGGCCGCGGTGAAACAGTACATCCTCATTACCCGCAGCGAGAACATCAGCAAGTGCATTCGAGATATCCGCGCGGACTGGGACCACGTCGCGTTGGGCCACCGAGAAATAATGATGACCACTGCCAAGTTTGGCAGGTGGCTCTCCTGTGTCAGCGCGATTTTTATGTACTCCGCCGGCATATTTTTTACCACGATTATGCCGATCTGCGCGAGAAGGACACAGGTCATCAATAACGAGACGGTGAGGTCGCTCTCCTTCCCGATCTACCGCGGCCTCTTCGATCCGCGCGCTACGCCGTTCTTCGAAATCGCGCAGTTCACGCAAGCTCTTGCTGGTTATGTCATTTACACGATTACCATTGGCGTGTGTAGTCTGGCAGCGGTATTGGTCATGCACGCTTGCGGCCAATTCCAAATAGTTATGTCAAAGATGGAGGATCTTGCAAGTGAAAAAGAAAAAAAGAGCGCGAGTAGGCATGAAGGAAGACTCGGTGACATTGTGGAACATCACATCAGAATATTGAGTTTTATCGCTCGTACCGAGAAGCTTTTAAACGAGATTTGTCTCGTGGACGTAATCGGATGTACACTCAACATATGTTTTGTAGGATTCAATATGATGACGGAATGGGAAAATCGTGAAACACTAGGAACAATGACGTACCTTTCGTTCGTCATATCTTTCACATTCAATATATTTATCCTTTGCTATATTGGCGAACTTCTTGCCGAACAGTGTATAGAAATCGGCATAAAGTCCTATATGATAAACTGGTATCGTATTCCAAATAAAGGTGCACTCGGTTTGATATTGATCATGACAATGTCCAATGCTACGATCAAACTCACAGCTGGAAAATTTATGAGTTTATCTTTGGCCAGCTTTTGCAGTGTCATGAAAGCATCTCTGGCTTATCTAAATTTACTTCGTACTTTTTATGTTTAA
>SiOR59
ATGCTGGGTCGTTCAAAGCCGAAGTCGAGCTCTCTCGAGCCTGTGGCCGACTTCAACTATAGCATTAAAGTGAATCGCTTGTTCATGAAGTCGATCGGCGCATGGCCGTTTTCACTCTGCGAAACTACAAAAGAAAAAATCGGTCAGATAGTTCTGGCAATGACCAGTTGTTTCTTGTTATTGTTCATGTTTATCCCATGCACTCTTTGTATTATCCTAGCAAAAATCGATCTTAAAGCTAAGATCACTATGGTCGGTCCAGACAGTTTTATTTTGATGGGCGTGTGCAAGCAGTTCGTTCTACTTACCAAGAGCAAGAGCATCAGCGAATGCATTCGGGATATCCGCGCAGACTGGGACCATATCGCGATGGATAGCGAAAAAAACCGAGAAATAATGTCGACCACTGCCAAGTTCGGCAGATGGCTCTCCACAATCAGCGCGATTTTCATGTTCAGCGCTGGCCTTTTCTTCACCACGATTATGCCAATCTTCGCGGGAAGGACGGAGATCATCGACAATGAGACGGTGAGATCGCTCGCCGTCCCGGTTTACCGCAAAATCTTAGATCCGCGTTCTACGCCGTACTTCGAAATTGTGCTGTTGATGGAAGCTGTTGGTTGTAACGCGATTTATTCATTCACTGTCAGCGTATATAGTATGGCAGCGATATTTGTCATGCACACTTGCGGTCAGTTCCAAATACTCATGCTGAAGATGGACGATCTTGCAGATGGAAAAGAAAGCAAGCTCGCGAATAATACGTATCAAGGAAGACTCGGTGAAATTGTGAAACTTCATGTCAAAATACTGAGTTTTATTGCTCGTACCGAGGAGCTTTTAAACGGGATTTGCCTCGTGGATGTAATCGGATGTACACTCAACGTATGTTTTTTAGGATTCTATTTGATTACGGAATGGGAAAATAGTGAAGCAATAGGAACAATAATGTATGGTTTGTTGATGACATCCTTCACGTTCAATATATTTATCCTTTGTTATATTGGCGATCTCCTTGCCGATCAGTGCGTAGAAATCGGCACAAAGGCTTACATGATAGAGTGGTACCGTATTCACCCAAATAAGGGTGCGCTCGGTTTGATATTGATGATGACAAAATCCAATTCTACGCTCAAACTCACAGCTGGAAAATTTTTTAATCTATCTTTGGACACCTTTGGCGCTGTGAGTAGAAATATCGTTAAAATTATTATTTTTGTTTATTCTTAA
>SiOR60
ATGCTGGGTCGTTCAAAGCCAAAATCGAGCTCTCTCGAGCCTGTGGCCGATTTCAACTATAGCATTCAAGTGAATCGCTTGTTCATGAAGTCGATCGGCGCGTGGCCGTTTTCACTCTGCGAAACTACAATGGAAAAGATCGGTCAGATAGTTCTGGCAATGACCAGTTGTTTCTTGTTATTGTTCATGTTTATCCCATGCACTCTTTGTATTATCCTAGCAAAAATCGATCTCAAAGCCAAGATCGCTATGGTCGGTCCAGACAGTTTTATCTTGATGGGCGTGTGCAAGCAGTTCGCCCTACTTACCAAGAGCAAGAGCATCAGCGAATGCATTCGGGATATTCGCGCAGACTGGGACTATATCGCGATGGATAGCAAAAAAAACCGAGAAATAATGTCGACCACTGCCAAGTTCGGCAGGTGGCTCTCTACAGTCAGCGCGATTTTCATGTTCAGCGCTGGCCTTTTCTTCACCACGATTACGCCAATCTTCGCGGGAAAAACCGAGATCATCGACAATGAGACGGTGAGATCGCTCGCCGTCCCGGTCTACCGCGAAATCTTAGATCCACGTTCTACGCCGTATTTCGAAATTGTGCTGTTGACGGAAGCCGTTGGTTGTAACGCGATTTATTCGTTTACTGTCAGCGTATATAGTATGGCAGCGATATTTGTCATGCACACTTGCGGTCAATTCCAAATACTCATGCTGAAGATGGACGATCTTGCAGATGGAAAAGAAAGCAAGCTCGCGAATAATACGTATCAAGGAAGACTCGGTGAAATTGTGAAACTTCATGTCAGAATACTGAGTTTTATTGCTCGTATCGAGGAACTTTTAAACGGGATTTGCCTCGTGGATGTAATCGGATGTACACTCAACGTATGTTTTTTAGGATTCTATTTGATTACGGAATGGGAAAATAGTGAAGCAATAGGAACGATAATGTATGGTTTGTTGATGACATCCTTCACGTTCAATATATTTATCCTTTGTTATATTGGCGATCTCCTTGCCGATCAGTGCGTAGAAATCGGTACGAAGGCTTACATGATAGAGTGGTATCGCATTCACCCAAATAAGGGTGCGCTCGGTTTGATGTTGATGATGACAAAATCCAATTCTACGCTCAAACTCACAGCTGGAAAATTTTTTAGTCTATCATTGGACACCTTTGGCGCTGTCATGAGAACATCAATGGCTTATCTGAATTTACTTCGTACTTTCTTTTGA
>SiOR61
ATGACATGTACGGTACGCACCTGCACGCGATCACGGAATCATTTCCCCGCGCTTGCGTCGCCACACGGACGTCGAGACCCTGCCGTATGCGTATTTCAGTCGGTGTTGCTCCATGCGAACGACAGCATGCACGATCGATTCCAACCAGACAAGATACACAATGTACGTTACGAACAAGACGTACACTACGCTATGCAGCTGTGCCGGTGGATCCTGAAACCAATCGGTATCTGGCATCTGATTCATGAACGCTCGTCGCAAAGCGAGAAGTTTCTTTCATTTATACTGATCCTCGCGTGCTTGTCCGGTCTATGTTTCGTGCTTGTACCCGCCGGTCCGTACATTCTATTCCGCGAGAAGGATATCAATATCAAGGTCAAGCTCTTCGGACCGGTCGGCTTCTGTCTAACTTCCGCGATCAAGTACTGCTTCCTCGGAGCGCGCGTCTCGGCGATCGGAAGATGTATCAAACACGTTGAAAGCGACTGGCGGGTAGTACGGTATCAGGATCATCGCAAAATGATGCTGAAAAACTCTCTAGTGGGTCGCAGACTAACGACGCTGTGCGTAATCTTCCTTTACACCGGCGGTATGTCATATCACACCATCATGCCATTATCATCTGGGACGAAGACGAACGGTAGTTTCACAAGTAGGCCCTTGGTTTATCCGGGATACGATCTTTATGTTGATCCTCAGGCAAGTCCCGCTTACGAGACCATCTTTTTCATGCACTGTCTGTCCGCTATGATACAGTATAGCTGTACGACGGCGGCGTGCAGTTTGGCCGCGAGTTTTGCGACACACGCGTGCGGACAGGTGCAGATATTGATGACACTTTTGGACGATCTAGTCGATGGAAAGAGGATTAAAGGCACCGTCGCGAAACGTCTAAGCTTGATAGCGAAGCATCACGTGCGTGTGCTGAGATTTACGGCCGACGTGGAGGAAATTTTACGTGAAATATGCTTAATGGAACTTGTGGCCGCCACCTTGATTATATGCTTGCTCGAGTATTATTGCATGATGGAATGGGCGAATAGCGACGCCGTGGCCATCCTCACGTATTTTATTTTATTGATATCTTTAACGTTCAACATTCTAATATTCTGTTACATCGGCGAACTCCTCATGGAAGAGTATGGTAAAATCGGTTCAGCGGCGTATGAAATTAATTGGTACGATTTACCTGGCCATAAAGCTGCTGATCTTATTCTGATTATCACAATGTCTCACTATCCGCCTAAACTTACGGCTGGCAAGTTCTGCGATTTATCCCTGAATACTTTCAGCACTGTACTTAAATCATCCGTAGTGTATTTAAATTTACTTCGGACAGTTACACAATAA
>SiOR62
ATGGGCAAAATCCCAACGTGGTCTAATGCGAATCACGAGAAGGACGTAATCGACATTCTGATATGGAACCGATGGTTACTGCGGGTTCTTGGAATCTGGCCACTAATATATCCGAATACCACAACGATCGAAAAGATTCTGGCAACGTTCTCGTTCGCCTCATGCTGGACTGTGCTTGGTTTATTTCTGGTACTCACGAGCATATACACCTTCACGGACCGAAGTATCATGGGTGAGAAATTGAAAATGCTGGGCCCGTTAGGCTACGTGTTCTTTTCTATGCTGAAATACTTTTTTCTGGTGATACGTCACAAGAGTATTCGACGATGTATTCGAAATCTCAGTACAGATTGGCACAAGGTTCAAGAAGAATATCACCGGGAGATCATGATGAGGGACGCGGAGAAGGGCCACTTGCTGTCCAAGTTCTGTATAGTGTTCATGTACTGTGGCGGTTTGTCTTACAACACGGTGATGCCTTTTCTGTCGCAGACACACGATGCAAACGAGCAAAACATTACCATTCGACCGATGGCTTATCTCGGCTTCGATATTGTTTTCAATTTGCAGCTAATGCCAATTTATGTGTTTGCTTTTTCCCTTCAATGTTTCACCGGTATCGTTATGTTCAACATCACTACGTCGGTATGCTGCTTAGCGGCTATGTTCGTCGCCCACGCGTGTGGACAAATCGACATCGTGATAGCGCGCGTGGAGAGCCTTTTCAAGGAAGAACGCAATCATATAAAGTTTGAGAAATGCATGGCGATTATCGTGCAGCATCATGTACGAGCGTTAAAATTTTCAGCTAGCATCGAAGATACTTTGCGCGAGTTATGTCTAATCGAATTAGTGGGAACGACATTGATAATGTGCTTGGTAGAATATTCATTAATAACGGAGTGGAACAATAGTGACAGTATAGCGATCTTTACATACTTTTTTCTATTAGTTTCATTTGTCTTCAACATCTTTATATTTTGTTACATCGGGGAATTATTAACGGAGCAGTGCAGCAAAGTCGGATATACTTCGTATAAAGTTGAATGGTATAATTTGCCGGGAAAAATCGCTCTTGATCTACTGTTCATGATTAACACATCTCGATATCCAGTACAAATTACCGCTGGAAGATTAATAAGTCTCTCTCTCGCTAGTTTTGGAAATGTTTTGAAAACATCGGTCGCATATTTAAATTTGCTTCGAACTGCCACTGCGTCATGA
>SiOR63
ATGCCAAGTACGCGCGATGAAAAGGATCCCACTTATCAGCGAGACATTCGATATGTCTTTAAGCTGAACAAATGGATTCTGGGCTCGATCGGCATCTGGCCAGTCTCGATTCGAGGCATCGGACGGTACGCGTCCAAGATCGCGATCGCGCTCGGTAATCTCGCGTTAAGTTTCGCGATAGTGCCGTGCGCCTTGCACATTGTCTACGACGAGAAGGATATCATCATGAGACTGAAGCTAAGCGGCCTGCTGGCTTTCTGTCTCGTCTCGATGATCAAATATTGCATTCTCGCGATACGTCGCCCTAAGATACTGCGCTGTATCGAATACGTAAAGAATGATTGGTGGCAGGCGACGTTCGGATCCGACCGGGAATTGATGCTAAAGTACGCTACCCTCGGTCGTAATTTAACGATAATTAGCGCATCCTTCATGTACACTGGCGGCATTATTTATTACATGATTCTGATTCCGTTCTTTTCCGAGAACAAGATCAACAATCGAACGGTCAGACCACTCGTATATCCGACATTTAGTAAATTTCGCCAATCCCAGATAAGCCCGATATACGAAATTGTATATGTGGTTCACTGCATGTGCGGATATACCACATATTCGATAACAGCCGGTGCATGCGGATTGGCCGCTGTGTTCGTTACTCATGCGTGCGGTCAGATCCAAGTGATTGTATCGCGATTGGAAGCTCTCTTAAATGGCGAAAATCCGAACATTCATCAACGAATCGCTGTCATCGTGAAGGATCACGTCCGCATAATGAGGTTTTCAGTCGTGGTGGAGGAAATTTTACAAGAAGTATGTTTAGTGGAGTTCTCTAGCTCTGTATGCACGATATGTCTACTCGAATACTACTGTATAGATTGGCAAGACGACAATAAGCTTAGCTTAGCAAATTACTTTTTACTCTTTGTTTCATTCTGCTTTAATATATACATGTTATGCTATATTGGGGAGCTTCTCATAGAAAAGAGCAGTCAAATTGGATCGATGTGCTATATGATCAATTGGTATCAATTATCGCCAAGATCAGTTCGCAGTCTTATATTAATAATCGCTATGTCCAGCCATCCCATAAAACTTAGTGCTGGTAGAATGGTAGATTTGTCATTAACAACTTTTGGAACTGTACTGAAAACTAGTGTGGCATATCTGAGCTTCCTACGGACATTAGTTATGTAA
>SiOR64
ATGTCCAATATACGCGATAAGTCTACGACGTTGCATAACTCCAGTTACGAGCAAGACATTCGATATGCCTTCAAGGTGAACAATTGGATTCTGGGCTCGATCGGTCTTTGGCCAGTCGTGATACGAGGTATTGGACAGCACGTGCCCAAGATTGCGATCGCATTTTGGAATTTCGCGTTAAGCTTCGCGATAATGCCCTGCGTTCTGCATATCGTTTATGATCAAAAAGATACCATCACAAGGTTGAAGATAGGCGGCCTGTTGACCTTCTGCCTTACCGTGAAGGCGAAGTATTGCATCCTCGTGATACGTTGCCCTAGGATACATCGTTGCATCGAACACGTAAAGAATGATTGGTGGCAGGTAACATTCAGGTCCGATCGCGAGTTGATGCTAAAGTACGCTAACACCGGTCGCAATCTGACTATAATCGGCGTGTCTCTCATGTACGGTGCTGGCATTATTTATAATATTATTCTGCCATTCTGTTCCGAGCACAAAATCGGCAATCAAACTATCAGACCGCTCATCTATCCAATCTACAGTAAATTTAGCCAGTTACAAATTAGCCCAGTATACGAAATCGTGTATATGGCTCATTGCATGTGTGGATACACACTATGTACAGTGACAGCCGGTGCTTGCGGTTTGGCCGCTTTGTTTGTTACTCATGCGTGTGGCCAAATCCAAATACTTATTTCACGACTAGAAGATCTATTAACTGGCAAAAGGTTCAAACAAAACCCGAACGTTCATCGTCGAATCGCGGTTATCGTACAAAATCACGTACAAATAATAAGGTTTGCGGCCACGGTGGAGGAAGTTTTGCAAGAAGCGTGTTTAATAGAGTTCACTAGTTCCATATGCACAATATGTATACTCGAATTCCTCTGTATAGATTGGAAGGCGAACGATACAGTTAGTCTAGCGACTTATCTTACGCTATTTGTGTCATTTTGCTTCAATGTTTACATCCTATGCTATATCGGCGAACTTCTCATGGATAAGAGCAGTCAAATTGGATCGATATGCTATATGATCAATTGGTATCAACTATCGCCAAAATCAGCTCGCAGTCTTGTACTGATACTCGCGATGTCTAGCCATCCTATAAAAATCAGTGCTGGTAGAATGGTAGACTTGTCATTAATGACTTTCGGAAATGTACTAAAAACTAGCGTAGCGTATATGAGCTTCCTACGAACGTTAGTTATGTAA
>SiOR65
ATGGAAAACTCACAGAACGAACGTGTGATGTCATCGAACGCGAGTTACCAGCAAAATATACGATACATCTTCAAGCCCGGTAACTGGATCCTCGGCTCAATCGGCATCTGGCCTATCTATGGAATCGGACGACATGCGTCAAAAATCGCGATCGTGCTGTGTAATTTTGCGTTAGCCTTTGCAATAATACCTTGCGTTCTGCATATGATCTACGACCAGAAGGACCTCAACATCAAACTGAAGCTCTTCGGATTGCTCGGCTTCTGTACTACTGCAATGATGAAGTATTGCATTCTCGTGATACGTCGACCCAAGATAATGCATTGCATCGAGCACGTGAAGAATGACTGGTGGCAGGCGAAATTCAGCTCCGATCGCGAATTGATGCTGAAATACGCCACTACCGGCTGTAGACTATCCATGATCAGCGCGACTTCCATGTACATCGCCGGCTTCATTTTTCATCTGGTTCTACCATTTTGCATTGAGCACAAGGTTGACAATCAAACCATTCGACCACTCGTGTATCCGACTTACAGTAAGTTTTTCAAGGCGCAGGCGAGCCCGATATACGAAATAGTATATCTAGCCCATTGCGTATGCGGATACACTATGTATTCTATTACGACTGGATCGTGCGGATTGGCCGCTGTGTTCGTCACTCATGCGTGCGGTCAGATCCAAGTGATTGTATCGCGATTGGAAGCTCTCTTAAATGGCGAAAATCCGAACATTCATCAACGAATCGCTGTCATCGTGAAGGATCACGTCCGCATAATGAGGTTTGCAGGCGTGGTGGAGGAAATTTTACAAGAAGTATGTTTAGTGGAGTTCTCTAGCTCTGTATGCACGATATGTCTACTCGAATACTACTGTATAGTGGATTGGCAAGACGACAATAGGCTTAGCTTAGCAAATTACTTTTTACTCTTTGTTTCATTCTGCTTTAATATATACATGTTATGCTATATTGGCGAGCTTCTCATAGAAAAGAGCAGTCAAATTGGATCGATGTGCTATATGATCAATTGGTATCAATTATCGCCAAGATCAGTTCGTAGTCTTATATTGATAATCGCTATGTCCAGCCATCCCATAAAACTTAGTGCTGGCAGAATGGTAGATTTGTCATTAACAACTTTTGGAACTGTACTGAAAACTAGCGTGGCATATCTGAGCTTCCTACGGACATTAGTTATGTAA
>SiOR66
ATGTCCAATATACGCGATAAGTCTACGACGTTGCATAACTCCAGTTACGAGCAAGACATTCGATATGCCTTCAAGGTGAACAATTGGATTCTGGGCTCGATCGGTCTTTGGCCAGTCGTGAAACGAGGTATTGGACAGCACGTGCCCAAGATTGCGATCGCATTTTGGAATTTCGCGTTAAGCTTCGCGATAGTGCCCTGCGCTCTGCATATCGTTTATGATCAAAAAGATGTCATCAAAAGGTTGAAGTTAGGCGGCCTGTTGACCTTTTGCCTCACTGTGATGGCGAAGTATTGCATCCTCGTGATACGTTGCCCTAGGATACATCGTTGCATCGAACACGTAAAGAATGATTGGTGGCAGGTAACATTCAGGTCCGATCGCGAGTTGATGCTAAAGTACGCTAACACCGGTCGCAATCTGACTATAATTGGCGTGTCTCTCATGTACGGTGCTGGCATTATTTATCATTTTGTTCTGCCATTCTGTTCCGAGCACAAAATCGCCAATCAAACTATCAGACCGCTCGTCTATCCAATCTACAGTAAATTTAGCCAGTCACAAATTAGCCCAGTATACGAAATCGTGTATATGGCTCATTGCATGTGTGGATACACATTATATTCAGTGACAGCCGGTACCTGCGGTTTGGCCGCTTTGTTTGCCACTCATGCGTGTGGCCAAATCCAAATACTTATTTCACGACTAGAAGATCTATTAACTGGCAAAAGATTCAAACAAAACCCGAACGTTCATCGTCGAATCGCGGTTATCGTACAAAATCACGTACAAATAATAAGGTTTGCGGCCACGGTGGAGGAAGTTTTGCAAGAAGCGTGTTTAATAGAGTTCACTAGTTCCATATGCACAATATGTATACTCGAATTCCTCTGTATAGATTGGAAGGCGAACGATACAGTTAGTCTAGCGACTTATCTTTTGCTATTTGTGTCATTTTGCTTCAATGTTTACATCCTATGCTATATCGGCGAACTTCTCATGGACAAGAGCAGTCAAATTGGATCGATATGCTACATGATCAATTGGTATCAATTATCGTCAAAATCAGCTCGCAGTCTTGTACTGATACTCGCGATGTCTAGCCATCCCATAAAAATCAGTGCTGGTAGAATGGTAGACTTATCATTAATGACTTTCGGAAATGTACTAAAAACTAGCGTAGCGTATATGAGCTTCCTACGAACGTTAGTTATGTAA
>SiOR67
ATGGAAAACTCACAGAACGAGCGTGTGGTGTCATCGAACGCGAGTTACCAGCAAAATATACGATACATCTTCAAGCCCGGTAACTGGATCCTCGGCTCAATCGGCATCTGGCCTATCTATGGAATCGGACGACATGCGTCAAAAATCGCGATCGTGCTGTGTAATTTTGCGTTAGCCTTTGCAATAATACCTTGCGTTCTGCATATGATCTACGACCAGAAGGACCTCAATATAAAACTGAAGCTCTTCGGATTGCTGGGCTTTTGTACCACTGCAATGATGAAGTATTGCGTTCTCGTGATACGTCGACCCAAGATAATGCGTTGCATCGAGCACGTGAAGAATGACTGGTGGCAGGCGAAATTCAGCTCCGATCGCGAATTGATGCTGAAATACGCCACTACCGGCCGTAGACTATCTATGATCAGCGCGACTTCCATGTATTTCGCCGGCTTCATTTTTCATCTGGTTCTACCATTTTGCATTGAGCACAAGGTTGACAATCAAACCATTCGACCACTCGTGTATCCAACTTACAGTAAGTTTTTCAAGGCGCAGGCAAGCCCGATATACGAAATAGTATATCTAGCCCATTGCGTGTGCGGATACACTATGTATTCTGTTACGACTGGATCGTGCGGATTGGCAGCGATATTCGCCACTCATGTATGTGGCCAGATCGAGGTGATCATATCTCGACTCGAAGATCTTTCGCATGGCAAAAACTTTGAACAACTGCCGAATGTCAATCAACGAATCGCTCTCATCGTGAAAAGTCACGTTCGAATATTGAGATTTTCTGCTGCTGTTGAAGAAATTCTACAAGAAGTGTGTTTATTGGAATTCGCCAGTTCTATATTCACAATGTGTTTGCCCGAATATTACTGCATAGTGGACTGGCAAGAAAGCGACACAGTAGGATTAACGACTTATTTTCTGCTCTTTGTTTCATTCTGCTTCAATATGTATATATTATGTTACATTGGAGAACAACTCGTAGCAAAGAGCAGTCAGATCGGTACGAGATGTTTCATGATTCGTTGGTACCAGCTGCCGGCAAAGTCAATGCGTAGTCTAATTTTAGTGATCGCAATGTCCAGTCATCCTATAAAGATCAGCGCCGGCAGAATGATAGATTTATCACTGGCGACATTCGGAAATGTACTCAAAACAAGTTTGGCATACCTGAGTCTTCTTCGAACATTAGTAGTGTGA
>SiOR68
ATGGACTTCCAAAACGTAAATCTTCTAAATGTGCGAATAAATATGCTTTCTGGAAATTTGTTTCCAATGACAGCAGATAACTCGCGATTCTCCATTGGTTGGAAGATATATAGCGCTATTACATGGTTGATGATTTTAACCGTAGTCATTGCATTTTTCGTGGGGTTTAATCTGGTATCCAAGATGAAAGCTATAAGCGACGGCATGATAGGCACGGTGTTCACCATAGAAGTGTTCTTCATGGCTGTGCGTATTCATATATGCAGAGATCTGATTGTACAGTTTATCCGGAATATGAATGACATTCTTCGCGTTCAAGACGAGACTATGAGGTGCGCCGTGATGACTTCTCTAGAACTAATGCACTCTCGTTTCCTCAAGTTTTATTGGTTGTCCGGCATCACAACTGTCATAATTTGGATCGGCATGCCGCTAAAAGCGGTCTTCATAAAGAATTCCTTCTTCTACGAAGATTACAGATTACCATTTATCATCAGCAAACAGCCATTCTCGATGGAAATTTTCCTGACAGGTGGTTTATTGTTGATACTCTGCAGCGTGTATGTTCTTTTAAAAAAAGCCGCTATTGATATCTATACGTTGAATTTCGTAATGTTGATGACAGCGCAATATCGTTATATCGCGGTGAAACTTGAAGAACTATTTCGAGAAAAAAATTCATTGAACGAATATAATTTTCAAATGGGAAGGACAGATTCATGGGCAGAAGCAGAGATGAAAGCGATATGTAAGCATCATCACACCGTCGTTTACATGTCATCTAGGCTGAAGAAAATACTAGGCCCAAACTTTTGTTTAATTTATTTGACTAGCATCCTACGATTTTCTTTTGTCGGAGTCATGATAAGTAATACGACGCTGTTGACAACTGTTGTTGAACGGGTTGCGATGGTCTTCTTTGCTATGGGTGAAATAATACAATTTTACATTTTGTGTCTTAATGTACAAAAATTATTAGACGCTAGTACGGAAATGACAGATATGGCATTTCACGAAAATTGGTATCAATTGCGGCCATCAATAAAACGTAAATTCATGTTATTGATATTTGGCAATAATCTGACATGTAGAATTACGTCAGTTGAAAAGTTTGATATATCTTTGCCATCATTTATGAAGATCATGGATCAGGCATATTCAATTGCTGTTTTATGTTTAAAAATTGTTAAAAAATAA
>SiOR69
ATGGATTTTCAAAACGTGAATCCCCTAAACATTCGCTTAAACCTTCTCTCAGGCAACTTGTTGCCGTTAAAACCGGGAGATGCGCAATTCCCGATGATATGGAGGGTATATAGCAGCTTGGTATGGCTAATTGACATAATCCAAACAATTGTATTAATTCCCGGACTATTTCTCGCGTCACGGGAAAAGGTCATAAAAGACGGTACAGTTCTCTGTGTGGTTACCTTAGAGGTGTTCTTTATAGCCACGCGGTTTCATTCACGCAAGCAGTTGGTGAGTCGTTTGATCCAAAAACTGAACGACATTCTGCAGTTTGCGGACGAAACCATGAAGAATGTTGTGATAACAACTCTGCAGCCTATGGATAATCCGCTTAAGTTTTATTGGTTATCTGGCACGTTAGCTGTTTTCTTATGGGCCTGCTTACCGTTTGTATTGATCTTCAAAGAGGAATCCTTTTTTTACGATGACTACAGAACGCCAGCAGTTTTCTCCTATCAGCCCTTTTCGTTTAATGTCTTCCTACTAGGCAGCATCCTTCTACTGATGGGTAACATGTACATTTTTGTAAAGAAAGTTGGATTGGATGTTTATATGATACATATTGTGCTACTGATAACGGCACAGTATCGATATATTGCTACAAAACTTACTGCAATATTTCGAGATGGAAATCCGCTAAGTGAGTTTGATGGATCTCGCCAGAAATACTGTTCTGAAGTAGATCGATGGGTGGAAAAAGAAATAAGAGCGTTATGTCGACATCACAACACTGTCGTTCACTTATCATCTATGTTAAAACAATTATTATCTGTGAACTTCACTCTAATTTATGTGAACAGCGTCTTTCGATTTTGTTTTATCGGTATCATGCTAAGTACAGTACCATCAACGACTCTGCCGGAAGCTTTGGCAATTGTCATGTTCTCATGTGGTTCAATAGTGCAATTTTACATGTTATGTTCTTGCGTCCAACAATTGCTAGATGCGAGTAAGCAAATGACGAATAGTGCATTTCACGAAAAGTGGTATCAGTTTGGGCCATCTGTAAAACGTACATTTATGTTGATGATGTTAGGTAATAATTTAGAGTGCAAGCTTTCGATGTGCGACAAATTTAATTTGTCTCTGCCCTCTTTTATGGCGATCTTAAATCAATCATATTCGATTGCTCTTCTCTTCTTACGAGTGAAATAA
>SiOR70
ATGGACTTTCGAAGACTGAATCGTCTGAACATACGAATGAATATTTTGTCGGGCAACCTATTGCCGATGACACCCAACAAGACGGAATTTTGCGTTTACTGGAAAATATACAGCTACTCGATATGGGTGATGGAATTAATACGTGCAGGTGCTTTAATTCCCGGAGTGATTCTGTACACATCGACGGCAAAGGGTCTGATAGGTTTTTTAGTCGCCATATTCATCGCTATGGAAGTAATTTTCTTGGTATCGCGAATTCATTCACATGACGTGTTGATGCGACAGCTTATACAGAAGTTAAATGATATTCTACGTAACCAGGACGAAACTATGAAGAATGTTGTGATGGCAACTTTATTACCGATGAAAACCCCGTTAAATTTCTATTGGAGCACCGGCCTATTGGGCACGCTGGTATGGTACAGTTTGCCACTTACACGAATATTTAAGAAGAGTATTTTCTACTATAAAGATTTTGGACTGCCGATTGTTATTTCTAAGCAACCATTTTCGACCGAAATCTTTGTGCTAGGAAATCTGCTCGTATTATTTGGTGGTTTATACATGTTTTCAAAGAAAGTCGCCGTGAATATCTACATGATACATTTAGTATTGTTGATAACGGCGCAGTATCGATATGTCGCGGTGAAGCTCGAGCAATTATTTCAACAAAAAAATTTAGATAATGAAAGCGACTCTCAAACAGAATCTCATCCCAAGAGAACAAATTCATGGGCCGAACGAGAAATAAAAGCGATGTGTCGACATTATAACACCGTCATCCACTTATCATTTATGTTAAAGAAATTACTGGCCCTAAATTTTAGCGTAATTTATATGAACACCATTTTTCGACTCTGTTTTCTTGGTATCATAATGAGTACAGTAAGTAATATTTGTTTTGTAGCCTCTATGACTGCTTGTGCTGATACAGTACAATTTTATACTCTATGTTCCTCTGTACAGCAATTATTAGATGCAAGTTCAAAAGTAACGGATCTGGCATTTCACAAGAATTGGTATCAATTTGGAATTTCGATAAAACGGACATTTTTGTTATTAATACTAGGTAATACTCTAGAGTGCAAACTAGCAGCATATGACAAGTATAACCTTTCGCTGTCATCGTTTATGACTGTTATGAATCAAGCATATACAGTAGCTCTTTTATTTTTAAGAATGAAATAA
>SiOR71
ATGGACTTTCAAAACACGAATCTCTTTAACGTTCGGCTAAACTTGCTTTCGGGCAATTTGTTACCAATGACCGACAAGTCAGACAAATTCTCATTTTCACTATTCTGGAAAGTATATTGTGCTTTCGTGTGGTTACTGGAATTAGTTTATATGATCTCATTAATTCTTGCCTACTTCTTAGTACCGAACAAGATAGCATTAAGCGATGGCTTTGATGGATTATTCGTTATAGAAGAAGTTGGTTTTGTTATCGATTATTCACGAATTCTTATACAGAAAACACTGGTACAACAATTGATACGAAAACTGAACGAGGATGAGAACATGCAACGTATCGTAACAACAAATCTAAAGCAGATTAAAAATCCATTCATATATTACTTAGTGACTGGCACAGGTTCTGTTATCTTTTGGTGTTGTACGACGCTCCCATTAATTCTTGAAAGAAACACTTTCTACCACGCAGATTACAATGCACCAGCTGTTTTTTCCAAAGAACCATTTTCTGTCGGCGTTTTCCTGCTAGGCAATATGATGATAATGGTGTGCAACACATACCTTTTTTTAAAGGTAATCAGCGTGGATGTATATACAGCACATTTAATATCATTAATAACGGCGCAATATCAATATATTTCTTCAAGACTTGTATTGATATTTCGAAATAATAAACATCCGAATAACAGAAGTTCTCGAGAAGGTAATTCTGAAGTGGATTCTTTCACAACGAAAGAAATAAAAAATTTATGTCGCCAACATGTCAATGTTATGCACATAACGTTAATGTTGAAGAAGTTGATATCTGTAAATATTTTTTTAATATATTTAATTAATGTTTTCCGATTTTGTTTTATTGGTCTCATGGTGAATAAAGTAAAGTCTTACTTAGTAGGATGCTTTGTGATTTTGTACGCATCTGGTTCAGTAACACAATTCTACGTATTGTGTGCATGTTTCCAGAGATTATCGGAAGCAAGTTCAGAAATAACGAATGAAGCATTCCACGAAGATTGGAATCAATTCAGTTCATCCATAAAACGTACATTTTTATTGATAACATTGGCTAGTAATAATATAAAGGTTAAACTTTCATTATTCGAAAGATTCAACTTGTCTTTACCTTCATTCATGTCGGTAAGATATATGTTTTATATAGTCAATACTTTTAGTATTCAGTATTTTAAGAATAAAAGGTATATTTTTATATAA
>SiOR72
ATGGACTTTCAAAACACGAATCTCTTTAACGTTCGGCTAAACTTGCTTTCGGGCAATCTGTTACCAATGACCGACAAGTCAGACAAATCCTCATTTTCACTATTCTGGAAAGTATATTGTGCTTTCGTGTGGTTACTGGAATTAGCAACATTAAGCGATAGCTTTGATGGATTATTCGTTATAGAAGAAGTTGGTTTTGTAATCGATTACTCACGAATTCTTACACAGAAAACACTGGTACAAAAACTAATACGAAACCTGAACAAGGCTCTAAGTATTAAGGATGAGAATATGCGACGTATCGTAACAACGAATCTAAAATCAATTAAAAATCCATTCATATATTACTTAGTGACTGGTACAGGTTCTCTTATCTTCTGGTGTTGTACGACGCTCCCGTTAATTCTTGAAAGAAACACTTTTTACCACGCAGATTACAATACACCAGCTGTTTTTTACAAAGAACCATTTTCTCTCGGCGTTTTCCTGCTAGGCAATATGATGATAATGGTGTGCAACATATACCTTTTTTTAAAGGTAATCAGCGTGGATGTATACACAGCACATTTGATATCATTAATAACGGCGCAATATCAATATATTTCTTCAAGACTTGTATTGATATTTCAAAATAATAAACATCCGAATAACAGAAGTTCTCGAGAAGGTAATTCTGAAGTGGATTCTTTTACAGCGACAGAAATAAAAAATTTATGTCGTCAACATGTCAATGTTATCATAACGTTAATGTTGAAGAAATTGATATCTGTAAATATCTTTCTTATATATTTAATTAACGTTTTCCGATTTTGTTTTATTGGTCTCATTGCAACTACAGTGACTGTTTATTTTTCTAAGAGTTCAGAAATAACAAATGAAGCATTTCACGAAAATTGGAATCAATTGAATTTGTCCGTAAAACGTACATTTTTATTGATGATGATGGCTAGTAATAATATAGAGATTAAACTTTCATTATTCGATAGATTCAACTTGTCTTTACCTTCATTCATGTCGGTTCTAAACCAGGCATATTCTGTCGCTCTTCTGATATTAAGAATGAGTTAA
>SiOR73
ATGGACTTTCAAAACGTAAATCCCCTGAACGCCAAATTGAACAAGTTTTCAGGCAACTTGTTACCGATGACCAGCGACGATTCTCCGTTTCCTATAGGATGGAGAATATATAGCGCTGTCATATTGCTGATAGAGGCGATTCAAACCAGCGCAATAATTCCCGGAATTTTGTACGTGCCAAAGGAGAAGACTCTGCGTGATGCAACGGTAGGACTAGTGATTACCATAGAAGTATTTTTCTTATTAAGACAAATGCACGTGTACAGAGATCTTTTGACGCAACTGATTCAAAAATTAAATCAAATTCTGCGCACTGAAGACAAGACGATGAAGAGCATCGTGAGCTCGACCTTAAAGCCGGCAGACATTCCGTTCAAATTTTATTGCATGGCCGGGGTTGGATCCATGACAGTGTGGTGCAGCATATCTATCGCGTTGATTTTCAAAAAGAAATATTTTTTCTATGAAGATTATAGGATATCAATAGTTCTTTCGGAGCAACCATTCACGATGGAAATCTTTCTACTGGGAAATTCTATTATATTAATTGCTAGCGTAAAGGTTGCCTTGGATGTATATATGATACACATCGTATTACTAGTAACAGCGCAATACCGCTATATTGCGGTGAAGCTCTCGACGATATTTCGAGAAAATACTTTACAGAGTCACGATGAATTTGAAAAGGAATATTTTACTGTAAATTCATTAACGATTCAGAAGATGAAAGTGCTATGTCGACATCATTGTGTTTTGGTTCAAATAACATTAATGCTAAAGGAATTACTGTCTTTGAATATGAGTCTAATATATTTGACAAATGTTTTTATTTTTTGCTTTCTCGATGTCATGCTGATAAGTGCAATATTATCGAAGGACTTTTTAGAAGGAAATATGGTCGTCATGTATATAACCGGCAATCTAGTAGAACTTTATATTTTGTGTTCGTGCGTTAATCAATTATTAGATGCGGTAAGCTTTATTGAAATATATTTTCACGATTCTTTCTATCTTCTAATATGTTTTAACTATTTTGTAATAACCTTGAAAAAGTAA
>SiOR74
ATGCATGACTCAAAGAGAATGGATTTCGAAAATGTGAATCTTTTAAACAGTCGCGTGAACATGCTCTCAGGGAATTTATTACCGATAGCAACCGATAGTTCGCGGTTTTCGGTAATCTGGCGTACTCACAGCGTCGCCGTATGGTTAATAGAATTAACCCACATCATCGCGTTAATCGTTGGGATTATCTTAACGCCGAAAGAAAAGGGTTTGAAAGACGGTACTGTCGCTGTCGTGGTCCACCTGGAGGCGCTTTTTATGCTTATGAGTCTTTACTCACGCAAGAAGCTGATGGAGGAAATGATCCAGAAAATGAACAAAATTTTACAAAGCGCGGACGAGATCATGAAAGATATCGTAAAGTCCGCCATAAAGCCCATAATAATGCCGTTTATGATATATGGAGTGACCAGCATGATATCTGTCGCGATATGGACTATACAGCCGGTTCTATTGGTTTTCGAGAAGTCCACCTTTTTCTATGTAGATTACAATTTACCAGCTGCTTTCAGTCCCGAGCCGTTCTCCAGCCGCATTCTAATTCCTACGACCATTATTATGACAATTGGCAGCCTTTATCAGTTTCTTCGAAAATTCAGTGTGGATATATATATGATGCACTTAGTATTAATGTTAACGGCACAGTATCGATACATGGCAGCAAAACTTACTTTACAGAACGGTCACAACGAATTTCGAAACGAACGTCATTCTGCGGAAGATCGATGGATGGAGAGGGAACTAAAAAAATTATGTCAGCACCAGAATACTGTTTTAAACATGTCATTTATATTAAAGAAGCTTCTGTCTGTAAACTTCAGTCTACTTTATGTCAATAACGTGTTTCGCTTCTGTTTTATAGGTATCATGATGACTACAGTACCATCGCTGTCCTTTGCCGAAGGAATTTCGGTCACATTTTTTGCAATGGGTTCGCTATTGCAATTTTTTTTGTTATGTTCTTCTGTACAAACATTATCAGATGCAAGTACTGAAATAACAGATAAAGCATTTGATGAAGGCTGGCATCAATTTGGACCATCAATGAAACGTACATTTATTTTATTGATTATGGCTAATAACCTAGAATGCAGAATTGCGGCGATTGAAAAGTTTAACCTGTCTCTACCTTCATTTATGACGATCATGAATCAATCATATTCAATCGCTCTTCTGTTTTTAAGAGCAAAATGA
>SiOR75
ATGGATTTCAAAAACGTTAATCTTTTAAATAGTCGAGTGAACATGCTCTCGGGGAATTTATTGCCGATTGCGGGCGATAATTCGCGATTTTCGGTATTCTGGCGTGCTCACAGTGCCATTGTTTGGCTAATAGAATTAATTCACACAATCGCGTTGATCTTCGGACTTATCCTATCACCTACAGAGAAAAGTTTGAAAGACGGCACTGTTTGCGTTGTGGTCGCTGTGGAGGCGTTTTTTATGCTTTCGCGTCTTTACTCACGCAGAAAGATGATAGAGGAAATGATCCAGAAGATGAATGATATCTTACAAGATACGGACGAGATTATGGCGGATATTGTAAAGTCGGCTATAAGACCCATAATAAAGCCTTTCATAATATACGGAGTGACCAGCGCGATGTCTATTGCGATATGGACTGTCCAGCCGGTTGCATTGGCTCTCGAAAAGTCGACCTTTTTCTATGTAGATTACAATTTGCCAACGGCTTTCAGCGCCGAGCCGTTCTCTAGCCACGTTTTAATTTCCTCGTCAATTTTTATGACAATTGGTAGTGTTTATCTGTTCCTCAAGAAATTCGGTGTGGATGTGTACATGATGCATTTGGTATTAATGTTAACGGCGCAATATCGATACATAGCGGCAAAGCTCACGATCCTATTTCAGGATATACGAAACTGTCACGACGAATCTCAAAACAAATATCACTCTGCAAAAAATCGATGGACCAAAAGAGAACTAAGAAAGTTATGTCAGCATCAGAATACTGTTTTACACATGTCATTTATATTAAGGAAGCTTCTGTCTGTAAACTTCAGTCTGCTTTATATCAACAACGTGTTTCGGTTCTGTTTTATAGGTATCATGATACCATCACTGTCTTTTACAGAAGGAATGTCAGTGATGCTTTTTGCAATGGGTTCGCTAATGCAATTTTTTTTGTTGTGTTCTTCCGTACAAACATTATCAGATGCGAGTACCGAAATAACAGATAAAGCTTTTGATGAAGGCTGGTACCATTGTGGATCATCAATGAAACGAACATTTATTTTATTAATAATGACTAATAACCTAGAATGCAAAATTGCAGCGATTGGAAAGTTTAACTTGTCTTTGCCTTCATTTATGACGATCATGAATCAATCATATTCAATCGCTCTTTTGTTTTTAAGAGCAAAATGA
>SiOR76
ATGTCATTGAATGATGATGTGGCGTATGCTATGACTCCTTTCAAACTCTTAACTTTACCATTAGGCGTTTGGCCATTGCAAAAATATAATGCATTTTCATTAGTCCGTTTTATCGTATGTATCTTCAGTTTGACCGTGCTGATGATTATGTTGTTCCTCGAAATCAATTTCGGTAGCAGCGATGCATATGTAAAACTTGATGCCCTTATGGTTATGTTCTGCGCCGTTCTCTCTATACTAAAGCTGTTGTCCTTCCGCTTATACGCCGACAATCTGATTTGTAATTTCTCTTCTGCTGTGACCGATTATCATGCAATCGACAACGAGGAAAAGCGCACAATCATGCGGCAGCATGCATTTATGGGAAGGATGATTTTCTATAGTATCTTATTTTTTGCTTATGTGGCCTCATCAATTTTCGTGCTGACGCCTATGATAGCGGGCAATAAGGACGTCCAAGTTAATTTATCCATCAAGAGTCAAGCAGCACAATTACCCTTACCTATGACATGGACTTTAAAGGAATCTAATATCTCTACGAATTTATTTTTGTTAATCTCTGCAGTGCAATATTTTTTAATGGTGCTTAATAGCACTAGCGATTGTGGCGGTGATGCAGTTTTCCTGGCTATTGTTCTCCACGTTTGCGGGCAAATAGAACTTCTAAAAATTGACTTCATCAACTATGGCGTAAATAATCAAACAGGAGATATTTCAAAATTGACGTCTAGACATTGTTATCTAATAAAGCATGCAAAACTTCTAGTAGAAGTAATAAGTTCCGTTTTGCTCGTGCAAGTGCTATTCAGTTGTCTTATTATTAGTTTGATTGGTTTCCAACTTATCTTGGCATTAAAATCGCATGATGTAATAATGATAACTAAAACGATAACAGTATTAAGCGCTTTGCTGTTACAATTATTTTTTTTTTGTTTCGTGGGTGATTATCTGAAATGTCAAATGGAAGATATCGCAGATTCAATTTACAATAGTAATTGGTATTTCTTGTCAACAAAATTGATGAGGAATGTCTTGTTCGTCATTATGAGATCGCAGAAACCAGTTCAACTCTTAGCTGGCAACTTTTTCCTTGTAAACATTAAAACTTTTATGAACATATTAAAAAGCTCGCTGTCGTATTTGTCCGTCTTACGAGTGATGGTAGACGCGTAA
>SiOR77
ATGTCATGGAATGATGATATCGCTTACGCTATGACTCCCTTCAAATTCTTAACTCTACCATTAGGCGTTTGGCCGTTGCAAAAATATAATACATTTTCTTTAGCCCGATGTTTTGTGTGCGGCATCGGTATGGTACGTTCGCAATTTTCATATTACATGTATCACGATGCTTATGTAAAAATTGAAGATCTTTTGTGTATATATGCTAACATTATCGGTATACTAAAGCTGTTGACCTTACGCTTACACGCCGAGAATTTGACTTACTATTTCTCTTCTGCTGTAAATGACTATCTTGCAATCGATAACGAAGAAAAGCGCATCATCATGAGACGGCACGCATTCATGGGAAGGATAATTTGCTATAGCTTAGTACCTCTCACTTATTTAGCTATATTATTTATCACGCTAACGCCTATGGTAACACACTATAATGAAGACATCCAAGTTAATGTAACCATAAAGTTTCATCTTTCAGAATTACCTTTCCCCATAACATTTTTAGGACACATGCAAATCCCAACGGGTATATATTTCGCAATATCTACGATGGAATTTTTGATAACGGCGGTCATTGTTGCCAGCAATTGTGGCAATGATGCACTTTTCGCCGCTATTATTCTTCATATTTGTGGTCAAATGGAACTTCTAAAAATTGAGTTTACTAAATATGGCATGACAAATAAAAACGAAAATGAGAATTTTTTAGTATTGGTATTAAGACATCGTTTTCTAATGGAACATGCAGAACTTTTGTCAGATGTAATAAGTTTCGTTGTGCTGACGCAAATACTGTTTAATTGTGTTCTTATTAGTTTGTATGGTTACCAACTTTTCTTGGCAATGAAAGTAGTACTGATCGTTAGAACCACGATATTGTTGATTGTTCTGCTGTTAGAAATGTTTGTTTATACTTTCGTAGGCGATTATTTGAAATGTCAAATGGAAGAAATTGCGGATTCAATTTACAGTAGTAATTGGTATTGCTTGCCAGCGAAATTGATGAGAAACGTCTTGTTTGTCATCATGCGATCGCAGCAACCAGTTCAGCTGTTAGCTGGCAAATTTTTTATTGTAAATATTAAAACTTTTATGACCATATTAAGAACCTCACTATCGTATTTCTCTGTCCTACGAGTGATGATGGATGCATAG
>SiOR78
ATGTCATGGAATGATGATATCGCTTACGCTATGAATCCCATCAAATTCTTAACTCCATTAGGCGTTTGGCCGTTGCAAAAATATAATACATCTTCTTTAGTCCGTTATATCGTGTGTATCATCAATATGATCGTGATGACGATTGTGATGTTCCTTGAACTTAATTTCGGTAACGACGATGCTTATATAAAAATCCATGCTCTTTACGCTATATATAGCACCGTACTCTGTATACTAAAGCTGTTGACTTTCCGCTTATACGCCGACAATTTGACTCGCAATTTCTCTTCTGCTGTAAATGACTATCTTGCAATCGATAACAAAGAAAAGCGCATCATCATGAGACGGCACGCATTCATGGGAAGGATGATTTGCTATAGTATCGTACTTCTTATTTATTTAGCAGTTTTAATTATCATTCTAACACCTACGATAACAAGTTATATTAATGTAACCATCAAGATTCATGTCTCAGAATTACCCGTGCCCCTAACATTTTTAGGAGACTTCCAAATCCCAACGAATGTATACTTAGCATTATCTATGATGGAATTATTGATATGCATAATCAATGCCACCTGTAATTGTGGTAAGAAACTAATTATTAATACAAAGAAATTTGCATACAACGTATTCAATGATTCACTTTTCCTCGCTATCACTCTTCATGTTTGTGGTCAAATGGAACTTTTAAAAATCGAGTTTAACAAATATAATATGACAAATAAAAACGACAATAAGAAATTTTCAATATTGATATTAAGACATCGTTATCTAATGGAAAATGCAGAACTTTTAGCAGATGTAATAAGTTTCGTTTTGTTGATGGAAGTACTGTTTAATTGTCTTTTTATTAGTTTGTATGGTTTCCAACTTCTCTTGAAACTGAAAGTAGTACTGACTATTAGTACCACGACAGTGGTGATCGTTTTGTTGTTACAATTGTTTTCTTATTGTTGCGTAGGTGATTATTTGAAGTGTCAAATGGAAGAAATTGCAGATTCGATTTACAGTAGTAATTGGTATTGCTTGCCAGCAAAATTGATGAGAAACATCTTGTTAGTCATAATGCGATCGCAGCAACCAGTTCAGCTGTTAGCTGGCAAATTTTTCACTGTAAACATTAAAACTTATATGACCATATTAAAAACGTCGCTGTCATATTTCTCCGTCTTACGAGTGATGATGGATACGTAA
>SiOR79
ATGTCATGGAATGACGATATCACTTATGCTATGACTCCCCTCAAACTCTTAACTTTACCATTAGGCGTTTGGCCGTTGCAAAAATATAATACATTTTCTATAGTTCGTTCTTTTGTGTGTGGCTTCTGTATGATCACGATGATATTCGTGTTGTTCCTTGAAATCAATTTTGGTACCAGCAATGCTTATGTAAAACTTGATGCTCTTATGATTATGTTTTGTAACATTCTCTGTGTACTGAAGCTGATATCGTTTCGCATATATGCCGACAATCTGACTCGCAATTTCTCTTCTGCTGTAAAAGACTATCTTGCAATCGACAACGAAGGAAAACGCACCATCATGAGACGGCACGCATTCATGGGAAGGATGATTTGCTATAGCATCGTACTTTTTGCTTATATAGCTTCATTAATTTTTACGCTAGCGCCTATCATAGCAGGCGATGGTGAGGACATCCAAGTTAATGTAACCATCAAGAATCAAGCTTCAGAATTACCCATACCAGTAACATTTTTAGGAGACTTGCAACTTCCTACAAGTGTATTCTTCACAATTTCTATGATGCAATTATTCATATTGATGCTCACTGCCACCGGTAATTGCGGCAATGATTCACTTTTCCTCGCTATCGTTCTTCACGTTTGTGGTCAAATGGAACTTTTAAAAATGGAATTTGTTAAACACGACACGACAAAAAAAGACGTAAATAAGAATTTTATAGTACTGGCATCAAGACATTGTTATCTAATGGAACATGCAGAACTTTTAGCAAATGTAATAAGTTTCGTTTTGCTTGTGCAAGTACTGATTAGTTGTCTTATTATTAGTTTCATTGGTTTCCAACTTATCTTGGCATTAAAAGCGCATGACGCAGTAATGATTATTAAAACCATAACAGTATTGAGCACTTTGCTGTTACAATTGTTTTATTATAGTTTTGCAAGCGATTATCTGAAGTGTCAAATGGAAGATATCGCAGATTCAATTTACAGTAGTAATTGGTATTGTTTGCCAACGACATTGATGTGGAACGTCTTGTTCGTCATCATGCGATCGCAGCAACCAGTTCAGCTGTTAGCTGGCAAATTTTTAATTGTGAACATTAAAACTTTTATGAACATATTAAAAAGCTCGTTGTCGTATTTATCCGTACTACGAGTGATGGTCGATGCGTAG
>SiOR80
ATGTCATGGAATGACGATATCGCTTATGCTATGACTCCCTTCAAACTCTTAACTCTACCATTAGGCGTTTGGCCCTTGCAAAAATATAATACATTTTCTTTAGTCCGTTCTATCGTGTGTGGCGTCAGTATGACCGCGATGATGATTATGTTGTTCCTCGAAATCAATTTCGGTAGCAGCGATGCTTATGTAAAACTCGATGATCTTATGCTTATGTCTTGCAACATTCTTTGTGTACTAAAACTATTATCGTACCGCTTATACGCCGACAATCTGATTCGCAATTATTCTTCTGCTGTGAAAGATTATCTCGCGATCGACGACGAATGGAAGCGTATCATCATGAGGCGACACGCATACATGGGAAGGATAATTTGCTACATTTGCATACTTTCAACTTATGGGTGTTCATTAATTTGGACGGTAATGCCTATGCTAGATATCCAAATTAATGTAACCATCGAGAATCAAGCTTCAGAATTACCCGTGCCTGTAACATTTTTAGGGGACGTACATATCCCTGCGGGTGTATACTTTGTGATTTCCTCGATGGAATCATTCATATTGCTTCTCACTGGCACTAGTAATTGTGGCAATGATGCACTTTTCTTTGCTATCGTTCTTCATGTTTGTGGTCAAATGGAACTTCTAAAAATCGAGTTTACTAAATACGGCAAGACAAATAAAAACGAAAATGAGAATTTTTCATTATTGGGATCAAGACATCGTTATTTAATGGAACATGCAAAACTTCTAACAGATGTAATAAGTTTCGTTTTGCTTGTACAAGTGCTGTTTAGTTGTCTTATTATTAGTTTAATCGGTTTTCAATTTATTTTGGCATTGAAAGTAAATGACGCAGTTATGATTATTAAATCCGTATCAGTGTTGGCCTCTTTCCTGTTTCAATTGTTTTTTTATAGTTTTGTGGGCGATTATCTGAAGTGTCAAATGGAAGATATCGCAGATTCGATTTACAGTAGTAATTGGTATTGCTTGTCAACGAAATTGATGAGGAATGTCTTGTTCGTTACCATGAGATCGCAGCAACCAGTTCAGCTATTAGCTGGCAAATTTTTTATTATAAACATTAGAACTTACATGACCATATTAAAAAGTTCGCTGTCATATTTATCCGTCTTAAGAGTAATGATGGATACGTAA
>SiOR81
ATGTCATGGAATGACGATATCGCTTATGCTATGACTCCCTCCAAACTCTTCACTTTGCCATTAGGCGTTTGGCCATTGCAGAAATATAATACATTTGCTTTAGTCCGTGTTCTTGTGTGCGGCTTCCTTATGAGCTCGATGATGATAACGTTGTTCCTCGAAATTAATTTCGGTAGCAGCGATGCTTATGTAAAAGTTGATGCTCTTATGCTTATGTCTTGCAACATTCTCTGTGTACTGAAGCTAATATTGTATCGTTTCTACGCCGACAATCTGATTCGTAATTTCTCTTCTGCTGTGAAAGATTATCTTGCGATCGACAACGAATGGAAACGCATCATCATGAGGCGACACGCATTTATGGGAAGGATAGTTTGCTACATTTGCGTACTTTCAACTTATGTGTGTGCATTAATTTGGACGATAATGCCTATGCTAGATATCCAAGTAAATGTAACCATCAAGAATCAAGTTTCAGAACTACCCGTGCCTGTAACATTTTTAGGAGACCCTGATATTCCTACGGGCATATACTTTGTAATTGTTACAATGCAATTATTTATATTGATGCTAACTGGTACCAGCAATTGTGGTAATGATTCACTTTTCTTTGCTATCGTACTTCATATTTGTGGCCAAATGGAACTTCTGAAAACCGAGTTTAATAAATACGGCATAATAGATAAAGACATAAGTGATAATTTTTCAATATTGGCATCGAGACATCATTATTTAATGGAAAATGCAAAACTTCTAACAGATGTAATAAGTTCTGTTTTACTTGTGCAACTGGTGTTTAGTTGTCTTATTATTAGTTTCATCGGTTTCCAATTTATCTTGGCATTGAAAGTAAATGACGCAGTAATGATTATTAAAAGCGTAGCAGTGTTGACCTCTTTGACGCTTCAATTGTTCTTTTATAGTTTCGTGGGCGATTATCTAAAGTGTCAAATGGAAGACATAGCCGATTCGATTTACACTAGTAATTGGTATCGCTTACCAACAAAATTGATGAGAAACGTCTTGTTCGTCATGGTGCGATCGCAGCAACCAGTTCAACTATTAGCTGGCAACTTTTTCCTTGTAAACATGAAAACTTTTATGAACATATTAAAAAGTTCGCTGTCGTATTTGTCTGTTTTACGAGTAATGGTGGAGTAA
>SiOR82
ATGGCATGGAATAAGGATGTCGCTTATGCTATGACTCCGGCCAAACTCTTCACTTTACCACTAGGCGTTTGGCCGTTGCAGAAATATAATACATTTGCTTTAGTCCGTGTTCTTGTGTGCGGCTTCCTTATGGTACGTTCTCAATTTTCATATTACATCGATGCTTATGCGAAAGTTGATGCTCTTATGCTTATGTCTTGCAACATTCTCTGTGTACTGAAGCTAATAATGTACCGTTTCTACGCCGACAATCTGATTCATAATTTCTCTTCTGCTGTGAAAGATTATCTTGCGATCGACAACGAATGGAAGCGCATCATCATGAGACGACACGCATTTATGGGAAGAATATTTTGCTACGTTTGCGTACTTACAACTTATGTGTGTTCATTAATTTGGTCACTAATGCCTATAATAGCAGACGATGGTTTTCAATTTATCTTGGCAATGAAAATAAATGATGCAGTAATGATGATTAAAAGCTTAGCAGTGATGCTCTCTTTGATGTTTCAATTGTTCTTTTATAGTTTCGTGGGCGATTATCTAAAGTGTCAAATAGAAGACATAGCAGATTCGATTTACACTAGTACTTGGTACCGCTTGCCAACTAAACTGATGAAAAACGTCTTGTTCGTCATGGTGCGATCGCAGCAACCAGTTCAGCTGTTAGCTGGCAACTTTTTCGTTGTAAACATTAAAACTTTTATGAACATATTAAAAACCTCGCTGTCGTATTTGTCCGTTCTACGAGTAATGATGGATTCGTAA
>SiOR83
ATGTCGCAGAACGACGATCTGGCATATGCCATGACGATCTATAAATTCTTAACTCTGCCATTAGGCGTTTGGCCCCTGCAAAAATATAATACATTTTCTTTGGTCCGTTCTATCATATGTGGTTTTAGCATAACTGTAATGTTGATCACGTTACTTATTGAAATCAATTTCGGTAGTGACGATGTGTACTTAAAACTCGATGCTCTTATGCTTATAATCTGCAACAGTCTCGCTGTAACAAAGTTATTGGCATTCCGCTTATACGCCGACAATCTAACTCGCAATTATTCTTCTGCTGTGAATGATTATCTCACGATTGACACTAAGGAGAAACGTACGATCATGCGACGACACGCATTTCTGGGAAGGATGATTTGCTACAGTATCTTATTTTTCGCTTATTTGGGTTCAATAACTTTTATATTCACGCCTATGTTTGCAGGCGATAGTGAGAATATCCAAGTTAATGTAACAGCCAAGAATAAAATTTCAGAATTACCCGTGCCCGTAACATTTTTAGGGGATTACTCTAATAAAATTTTTAATATAAATTATTTTAATGTTATATTAAAATCTATTTATGAAGGTAATGATTCACTTTACTTCGCTATCACTCTTCATGTATGCGGACAAATAAAAATTTTAAAAATTGAATTTCTTAAATACGGCATGAAGAGCAAAAACCTAAATGAAGATTTTTCAATATTGGTATTAAGACATCGTTATCTAATAAAGCATGCGGAATATTTGGCAGATGCAATAAGCTCTGTTTTACTTATCCAACTGTTATTAAGTTGTATTATTATTAGTTTAGTAGGTTTCCAATTGATCTGGGCATTGAAAATGAATGATGCAGTCATAATAATTAAAACCACATCAGTGTTGAGTGCTTTACTGTTACAGTTGTTCTTTTATAGTTGTGTAGGCGATTATCTGAAATGTCAAACGGAAGAAATCGCTAACTCAATTTACAGCTGCAATTGGTACAATTTACCAACGAAATTGATAAGAAATGTTTTGTTCGTCATCATGCGATCGCAACAACCTGTTCAACTGCTAGCTGGCCGATGTTTTGTTGTAAACATTAAAACTTACATGACTATATTAAAGAGCTCACTCTCGTATTTGTCCGTTCTACGAGTAATGATGAATACGTAA
>SiOR84
ATGCCACGGAATGATGATGTGGCATACGCTATGGATCCCTTGAAATTTTTAACTGTGCCATTAGGCATTTGGCCGTTGCAAAAATATGGTATATTTCCCTTAATTCGTTCTATCGTAAGCGTCTTCAGTTTGGTCGTATGGCTGATCACGTTATTCCTGGAAGTGAATTACAGTAATAGTGATGCGTACGTAAAACTCGATCAACTTATGCTTTTGTCTTGTGCCATTCTTTCTACACTAAAGATAGTGTTCTTTCGCTTATATGCCGACAACCTGATTTGCAATTTCTTTTCTGCTGTGAGTGATTATCTCGCAATCGACACCGAGGAGAAACGCACGATCATGCGGCGACACGCATTTATAGGAAGGATGATTTCCTATAGTACCATATCTTTGGCTTATGTGGCTGCGACAATGTTCATACTTTTGCCTATGTTAAGCGATGAGAATGCTCAAGTTAATGTATCCAAGAAGCAAGCAGCGGATTTACCCTTACCTATGACATGGATCTTAGGAGAATATCACTTCTCTACGAGTTTATATTACACGATTTTTATAGTGCAATACTATTTATTGTTACTCAATGCTAACGCCAATGTTGGCAATGATTCACTTTTCCTCGCAATCGTTCTCCACATTTGCGGACAAATGGAATTTTTGAAAACCGAATTTACTAATTATGGTGTGAAAAGTAAAAATCTAAATGAAGATTTTCTAGTATTGATATCAAGGCATCGCTATCTTATGGAGCATGCGGAACGTCTGGTAGATGTAATAAGTTTCGTTTTGCTCGTGCAAGTGCTGATCAGTTGTATTATTATTTGTCTAAGTTTTATTGTGGCATTGAAAACACATGACATGATGATGATTACAAAATGCGGATCAGTGTTGAGCGCTCTGCTTTTACAATTGTTCTTCTACAGCTTTGTAAGCGATTATTTAAAGTGTCAAATGGAAGATGTCGCTCATTCGATCTACAGCTGCGATTGGTACAGCTTCCCATTGAAATTGATGAAAAATGTCTTATTTGTCATCATGCGATCGCAGCAACCTATTCAACTGCTAGCTGGCAAATTCTTTGTCGTAAACATTGAAACTTACATGACCATATTAAAAACCTCCATGTCGTACTTGTCAGTTCTGCGAGTGATGATAGATACATAG
>SiOR85
ATGTTATGGAATGACGATACGGCGTACTCTATGACCCTAGTCAAACACTTAACCGTACCCATAGGTGCATGGCCCTTGCAAGAATACAATAAGTTCGCTTTGTTGCGTCATATCTTGTCTAGTTTTGGCTTGACCGTGGCGGTGATCGTACAGTATTTGGAACTCTATTTCAACTGCACCAGCGCGACTGCGAATCTTGATGCCCTAACACTTTTTGCATGCGGTATTGTCGCTTTAACAAAAATAATATCGTTTCGCATATATGCCGATAATCTGATTTGTAATTACTCTTCTGCTATGAACGATTATCTTGCGATCGATACCGAGGAGAAGCGCATCATTATGCGGAAGCATGCTTTCTGGGGAAGAATAATCTGTATTTTCGCCATATTTATCGCTTATGTCGATTCGGGGATTTTCATTGTGGGACACGCACAACTAAGCAGTGAAGAAGCCAAAACTAATATATCTATCCTGGGCCACCAAGCGGGATATGCTATTCCATCGACATGTACCTTAGCGCACTTCCACATTTCGACGAGCTCATATTTAGTGATTTTTGTGCTGGAGTATGTCTGTTTAATAATCATGTGCCTCAGCAATCATGGTAGTGACTCTGTATTCCTTCATATCGTACTGCACGTGTGCGGTCAATTAAAAATTCTAAAGGCGAGTTTCGTCAACTTTGACGTTGAAAGTCCGAAAGTGCACGAACGCTTTAACGCATTAATTAGGAGACACGATCATTTAATACGAATGACCAGAAAACTTGCTGAAATAATTAGTTTTGTTTTGGTGGTACAATTCTTTGTCAGCAGTATGCTGATAATTATAGTAGGATTCCAATTTATCATTGCCTTAACGTCCAACGACTTTGGTATGGTGTCAAAAAGTTTCATGGTGCTTAGTGCCTTTCTAGTGCAGTTAACGCTGTATAGTGTTGTTGGGGATTATTTAAAAGTGCAGATGGAAGAAGTTGCGCAGTCCGTTTATCAGAGCGGTTGGTACGATCTTCCTGTGAAAGTGACAAAAAATATAGTATTTATTATGATGTGGAATCAGCTTCCGATCAAGCTGCAAGCTGGAAATTTTATTGTGGTAGATTTGGGAACTTACATGAGCATTTTAAAAACTTCGATTTCATATTTATCTGTTTTACGCGTGATGGTAGAAGCTTAA
>SiOR86
TCCCCTACGCTGATCAACGTGGTGATAGAACTTTTCAAGAGCTGTAATGCTGTTAGAGACGATTTACAAATTCTTCGTATGATAGAAAGCGCCATACATTCGTGGTTGAATATCTTTTCGTACTGGTCATCTCCGTCTATGAAGAAAGAATTGCGCTTAGTGATGACGGCGTGTGCACGTGTAGGACGTCTAATCGCCTCAATCGCATCGATTCAGTTGACCTTTGCATCCGCCTTCCTCAGCAATAAGCAAGAGGTTGTATTAGATCCTTATAAGATTATTATAACAGCACTGAGACTGCAGGGATTTTTGTTCTTCCATCAACGTGCCTGTAGGAGTTTTATATTCTACTTTCAAAATATTTTTTATGATAATATAGTACAAAGGTCTCTGGTATTAATATCGGAATGTGTTTGCCATAATTTCTTCTTCAGCATCACTATGCATCTTTGCGGTCAGTTTGAGCTTCTCATGATTCAATTTACGAAGATCAATAACAAACTATTATCTAAGAATATTGAAGATATTTTTAATATCGATTACAAAGAAATGATAAAAATGTTACTCTCTAATCAATTTTACGTATTCACGTATGCCAGTGATATTTTGCAGACTCAAAGCGAATCGATTATTTACACCATATATAGCTCTACATGGCACGAAATGTCGCTCACAATGACGAAAGATCTGCTATTCATTATGATGAGAATTCAGACTCCTCTCCGAATTAGTGCTGGAAAATTTTTCACTCTTACGCGAATTACTATAACAGATATCTTGAGAACTGTAACATATAAATCGTTCTTACAAATGACAATTAATTAA
>SiOR87
ATGTCGAATGATGTTTGGAACGATGATATCGCTTATGCATTTTCTACTCACAAGACATTTATGCAAATACTCGGTATATGGCCCCTACAAAAGAAGACGATATTCACGATAATCCATTGGAGCTTCTTGTCACTCTTGTTCCTGTACATGGAATTGACTGCAAAGCATGACATGGATGCCATAATATACGCTGTATGCGTGGTGTCTATGAAATTGAAATATTTTTGTGTTGTTGCTAACCAACAAAAATTAGCTCAAAACATCAATGCTGCTTTTGTCGATTGGTTGTCTGCAAAGAATAATGAAAAAGCATACAAGATTATGAAAGAACAATCATCTAGATCCAGACTGTACACTTTCATTATGATATATTCATGTTACATATGTGGTTTCCTTTACATAATATCTGTCGCTGTTGTAAACGTAAAAGAAATAATTTTCAAAGCCCAAATGATGAATACATCAAATGAAAGGATATATATAATCCCATCTGGTGATATTGGTGATAATATGACAACTTTGCAGTACACAATGTTCACCATCTTGCATACTGTTCAATTGCTGTCAATATGTACAGCAATATCTACTCTGGACAGTTTTTTCATTAATGTTACTCTACATATCTCTGGTCAACTTAAAGTGCTTGAAACAAAATTTAAAACTTTAACAAGCAAGCCAGATGCTCTGCTAATCTATCGAAAGCAATTTATTAAGTTGATTAATAGACACTGCGAATTAATGGAGCACAATCAGAATATAGAAGATACGTTCCATTTGATTATATTATACCAACTTGTTACAGTAACTCTCCTATTCGCACTTTCAGGAATACGTATACTAATTTACTTAAGAAATGGTATTTATTTTGAATCAGCGAAAACTGGTCTAATCATAAACTACCTGTTTATGCAATCGCTGTTGTATTGTTGGGGCGGTGATTTTATACAAAGAGGAAGTACAGGAATATTCCATGCAATGTACACGACTTCCTGGTATACGCTTCCTCTAACGTTGATGAAAGACATGAACTTTGCGTTGATGAGGTCAGCTCGTTCATTTCAGCTCACCGGTGGAAAATTTTTTTACGTTAATCGCATGGCGATGGTGTACGTTCTGAGGACGGCAGCTTCATACATTTCGTTTTTGCGAGTGGCTCTGAGAGAATAA
>SiOR88
ATGATGAGATCGATGATGAGATCGATGATGCGGATACTTGATTTATGGCTTTTGCAGCGAAATAATGTAGTTTACACGAGTCTGTGGTTCATAATATTCACAGTAGAGTTTCTTACACTGATCAACGTTCTGATAGAATATTTCAAGAGCTGTGATACTGTCAAAGACGGTTTGAAAATTCTTCGTATGATAGAAATTAATGTCAACTCTGCGATTGAAGACTGGTCATCTCCGTCTATGAAGAAAGAATCGCGCTTAGTGATGATGGCGTATGCACGTGTAGGACGTTTAATCACCTCAGTCGCATCGATTCAATTGACCATTGAAGGAAAAGCAGGCAGCGAATGCTTTGCATCCGCCTTCCTCAACTACATAGCTTTTGTCCTTCCATCAACATGTCTGTACAAAGGAGTTTCATATTCTATTTTCAAAATATTGTTTATGATTTTCTTCTTCAGTATCACTGTGCATCTCTACGGTCAGTTAGAGCTTCTGAGGATTCAATTTACGGAGATCAGCAAACGCTATGAGGAAAAGAGTTACGTAAATGTGCTAGGACCATTGATCAAAAGATATTGCCAGCTGACAGCATTGTCTAAGAATATTGAAGATATTATTAATATCGTTATTTTAATATGCCTTTTAATAATTAGCGTAATTATTGCAGTTTCAGGTATATAG
>SiOR89
ATGTCGAATGATGTTTGGAACGATGATATCGCTTATGAGTTCTCTACTCACAGAACACTTATGCAAATACTTGGTATATGGCCCCTACAAAAGAAGACGGTATTTACTATCATCCATTGGAGCGTAATAATAATTCTGCAGTTGTTGTCAATTATCTTGATCTACATGGACTTGACTGAAAAGTATGGTGACACCGGTAGAACCATGGATGCCATAATATATATATCAAGCACGGTGTGTTTGATTTTGAAATATTCCTGTCTTGCTGCTAACCAAAGAAAACTGGCTAAAAATATCAATGCTGCTTCCGACGATTGGTTGTGTGCAAAAAATAATGAGGAAGCATACAAAATTATGAAAAAACATTCATTTGAATCCAGAGTCTACACTTTCGTTATGTTATATTCAACTTACACATGTGGTTCTCTTTACATAATGTCTGTCGTTGTTGTGAACATAAAAGAAATATTTTTCCAAGCCCAAATGGTGAATGCATCAAATGACAGAGCATATATATTCCCATGTGGTAGTTTTGGTGACAATATGACTACTTTGCAGTACACAATGTTTACCATCTTTCAAATTGTTCTATTACTCGTAGTATGTACAGCGCAATCTATTACGGACAGTTTTTATATTAGTCTTACTCTACATATCGCTGGTCAACTTAAAATACTTGAAACAAAATTTAAAAATTTATCAAGTAAGCCAGATAATCAGCTATATTATCGGAAGCAATTTATTAAGTTGGTTAATAGACACTGCGAATTAAGGGATCACAATCAGAATGTGGAAGATACGTTTCATTTGGTTATATTATACCAACTTGTTACAGTAACTCTCCTATTGGCACTATCAGGAATACGTATACTAATTTACTTAAGAAGCAAAATTTATTTTGAATCACTAAAAACTGCTCTAATCATAAACTTTTTGTTTATGGAATCGCTGCTATATTGCATTGGAGGTGATTTTGTACAAAGAGGAAGTACAGGAATATTCCACGCAATGTACACGACTTCCTGGTATACGCTTCCTTTAACGTTGATGAAAGACATGAACTTTGCGTTGATGAGGTCAGCTCGTTCATTTCAGCTCACCGGTGGAAAATTTTTCTACGTTAATCGCATGGCGATGGTGTACGTTCTGAGAACAGCAGCTTCATACATTTCGTTTTTGCGAGTGGCTCTAAAAGAATAA
>SiOR90
ATGGCACGTGAACGATGGAAGAACGATGTCGCATATGCGATGACTCCCTTCAAGCTGTTAGCGTGGCCGGTCGGCGTTTGGCCACTTCAAGTTTATAACGTCTCTTCGCTAATACGATGCATTTTGGCCACTTGTTGCATGAGCCTAATAGTGATCTTCCCTTCCATGGAGTTTCACATGGGCTGCACTAACGCGGAGCAGAACATCGACGGTCTCATGTTGGCCTGTTGCGGTGTGCTCGGAGTGCTGAAGCTTATATGTTTCCGTATATATGCGAAAAACTTAACTGACAATTACGGCTCTGCTCGAAATGATTATCTGACGATTGAGAACACAGAGCATCGTGCCATCATGAGAAGACACGCTTTTTTGGGAAGAATTGTCTCTTGCTTCATGGTGTGCTTCTCTTATGTTAGTGTAATGATTTATTCGCTAATTCCTCTCTTGGATAATCAGATCAACATAACAGATGAAATTGTATTGGATTATCCCATGCCATCGAGATGCGCGTTAGAATATTTGCATGTCCCAACGAGCATGTATAAAATTATTTGTCTCTTGGAGTTTATCGTGCTAGTACTTACATGTACTTGTAATCATGGTAATGATTCTCTGTTCCTCAATATTACATTGCATATGTGTGGTCAAGTAAAAATTCTAAAAGCCAATTTTATTGACTTTGGTGCCTCAAGTCCGCAAATCTACAATCGTTTCAATGATTTAATTCAGAGGCATAACTATCTGATAGAATTGGCCAAGGAACTGGCCGAATCGATTAGTTTCGTTTTACTAACGCAGTTATTTATTAGCAGCGTATTATTGTGTATAATGGGATTTCAATTTATCTTAGCGTTAAAAGCGCACAACATTGTTTTAATGGGGAAAAGCTGCATGGTATTGTGTACTTTCCTGACGCAATTATCCGTATACAGCTTTGTCGGGGATTACCTGAAATCCCAAATGGAAGAAGTTGGACTTTACATATATCAAAGCACCTGGTATGATCTTCCTGTGAAGTTGGCGAAAAATTTAATCTTCATCATTATGCGTACACGAATTCCAGTCAAGCTGCAGGCTGGAAATTTCATCGTGGTCAACCTGGCAACTTATATGAGTATTCTGAAAACTTCTATTTCGTATCTATCTGTATTACGTGTAATGATTGAAACATGA
>SiOR91
ATGGCGAATATACGATGGAAAGACGACGTCTCATACGCGATGACCCCCTTCAAATTGCTAACGTGGCCCATCGGCGTTTGGCCACTTCAAGTTTATAACATATATTCTCTATTGCGATGCATCTTTGCCACCTGTTGCGTGAGCCTAATGGTGATATTGCCTTCCATGGAAATCTACATGGGCTGCACTGATGCTGAACAGAGCGTAGACAGCCTCATGTTAATTTGTTGCGGAATACTTGGTATAATGAAGACAATATGGTTTCGTAAACACGCAAGGAATTTGACTAAAAATTATAGCTCTGCTCTGAACGATTATGTGATGGTTGAAGACACGAAACATCGGGCCATTATGCGAAAACATGCTTTTACGGGAAGAATGCTCTGCTGTTGCATGCTGGGATTCTCTTATTTCAGTTGTATAATATATGCGCTAATTCCTTTTTTGGGTGCTGCTACAAATAACCAGATAAATGTAACGCACGAGGACATATTAGAGTATACAGTACCATCAAGATGTGCTGTGGAGTACTTCTTCAATGCTCCAGCAAGAATGCATACTATCATGTGTCTCATTGAAGCAGTCTCAATTATTTTAACAAGTACTACTAATCACGGTAACGACTCTATGTTTATCAACATTACGTTGCATGTTTGCGGACAAGTGGAAGTTTTGAAAACAAAATTAATTAATTTTGACGTTACGAGTCCACAAGTTTACGAGCGTTTTATCACGTTGATTAAAAGGCATAGCTACTTGATAAGAATGGCCAGAGAACTTGCCGATACAATTAATTTTGTTTTAATAATTCAGCTATTCATTATTAGCATACAATTATGTATAACAGGATTTCAGTTTATCCTAGCTTTGAAAGTCAATGATCCTGTTATGGCAGGAAAAAGTGTAATGGTGCAGAGTACCTTTCTGTCACAATTAACGCTATACAGTTTTATGGGAGACTACTTGAAAACCCAAATGGAAGAAGTGGGACTTTGTATTTATCAAAACTATTGGTACAATTTCCCTCCAAAAATAATGAAGAACTTGATCTTCGTCATTATGCGGACTGAGACTCCTGTCACATTGCAAGCCGGAAATATTGTGGTAAATTTGTCAACCTACATGAGTATCCTAAAAGCTTCTATTTCGTATTTATCTGTACTTCGAGTAATGGTGGAAACATAA
>SiOR92
ATGAAATCATCTATAAAATGGAATGCTGAAACTAAATACGTTTTAACGCTTTATAAATATCTTCTTGGTACAATTGGACTCTGGGTGTTAGATGAAAATAAATTTTCAAGAATTCGATGGTTTATGTCGACGATAATAGAACTAAGTGCAACGATCAGCCTGTCTTTGGAAATTATTAGACACTGTCGTGGTCACGAGGACGCATTGGACGCTTTTCTATCGGTGTCCACATCAGTAACTAGTATAGCAAAACTGCTCTTGCATCGTGTGAGCTGGAGATATAAATTAATTTTGGTGGAATCTATCATCCATGACTGGAGTTTTGTGAAAAAGCCTTATTCTCGCAATATTATGCTAAAGTACGCGCGCATTAGTAGGATGGGATCCTTGGTATTTTTTTACTTCGGGTGTGCTTCTTGCGTGTTTCTCTTCTCGCCCCTTATATTCGCCAATTTTAATCTGCTCTCGATCTCTGAAGAACAGCTTCACAACAGAACGAGCGAAAAGAGATTGCTTTTAGCAGCTTATTGCATCTTCGAAAGTTATACATCTTCCGCTTACAGCTTTATTCTAGTCCTGCAGATATTACAAATTCTTGTCAACTGTACTTCGCAGTGTGGAAACGATGGATTCTTCTTTAATCTCACAATGCATGTGTGCGGACAGTTCGAAGTTCTCAGAATGGACTTTGCTGAAATAGATAGCAAAGAATTTTTTAATGGCAAAAAACTTGGTATCCTGTTGAAGAGACATAATCGTCTTATATATTTGGCGCATTATTTGCAAAAAGCATTTAGTCTGGTCATCTTATCGCAACTTTTAATGAGCGTCATTCTATTATGCGTCGAAGGCTTTCAATTAATCCTTACGCTTTCGATGCACAATACGTACGCTGCTATGAAACACTTTCTTTTTATCGTTGTACTGCTGGTACAACTTTTTCTCTATTGCTTCGCGGGACAAACGTTGGAATTTCAATCGCGAGAATTAGCCTCTGCGATATACGATACGCCCTGGTACAATTTTGACGTGAGCGTGATGAAAAGTTTACCACTGATGATTCTACGCGCATCTAATCCTCATCATTTAACCGCAGGAAAATTTCTAGCAATAAATTTTATGTGCTTTAAGGAAATTCTGAAGGCTTCCGCTTCGTATTTATCTGTATTGAGAGTAATACTAGAAACGTGA
>SiOR93
ATGACGGATAAACGTTGGAATGATGACATTGCTTACGTTTTCAACATTCATAAAGTATTATTAAAAATATACGGTTTATGGCCGTTACAAACGCAAACGATATTCACGAAGCTACGATGGCACCTATGCATAATTGTACAGTTGACAATGCTATCTTTTGTAATGATGAATCTCTGGAGTACCCAGAATGTCAACTCAAATATAGAATGTATAGTATATTTTACGACTCCGGTGCTCGGAATCATGAAAAGTTTGTGTATTATAGTCAACCAAAAGAAACTTGGTACAAATATTAATGCTGCTATTGATGATTGGCTGTCTGTTACAAATAACAAAGAAAAAAATATTATGAAGAAATATGCGACTCAAGCGAAAGTGTTTACTTATACGTTATTAGTTTTCTTCGTTGTATTTCTTGCTTTTTATCCGTTAGCCATCATATTTGTGAATACCAAGCAAATATTCTTCAAGGATGATTCAGTAAATGTTAATACATCAAATTGGGTATTTATAATTCCATCTGGTCTATTGAGTAATTCAATCACTGGTTTACAATTCGTGATAATCTTGGCTATCCAGATTATTCAAATAGTCATAGTGGCTTTCAAAATATATATGGCGGACACCTTCATGTATAACATCACAATACATCTCACCGGTCAACTCAAGATACTTAAAAATAAGTTCAAAACTTTTGCGAATAAGATGGACACTGAGTTAGATTATCAAAAGAAATTTGTCAACTTAATTAACAGATTTTGCGAACTAACGGAATTGTATCAAAATTTAGAAGACAGCTTCAATTTACTTATACTATTTCAAATGGTGGTATCGACGGTTTTGCTTGTATTCATAGGTAAGACATACTTAAAAAAGAATAATCATGTCGAATCAGTGAAGTTTGTTTTTGCTTTAGTCGTCATCTTAACGCAATCGTTGGTACCTTGTTATAGTAGTGAATACCTGCAAGAGGAAACTGAAGGTATATTCTATGCATTATATGAAACTTCCTGGTATACGCTTCCTTTAGCATTGAAGAAGGATCTGCATTTCGCAATGATGAGATCAAGAATTCCGTTTCGTTTTACCGGTGGAAAATGTTTCTATGTTAATTGTGAAACAGTGAAGTATATCCTGAAAACAGTAATTTCGTATATTTCTGTTTTACGAATTGTATTAGAAAAGTAA
>SiOR94
ATTCCGCTCATCAGAATGACAGATAAACGTTGGAATGATGACATCGCTGACGTTTTCTACGTTCATAGAGTATTCTTGAAAGTTTATGGTTTATGGCCGTTGCAAACGCAGACTGTATTCACGAAGATACGATGGGGCCTATGTATGACTGCACAGTTTACAATATTACCATTCGTTATGATGGATCTCTGGTTCAACCAAAATACCAACTCAAATATAGAATGTATAATATTCTTTACGGGTTCAGTGCTCGGAATCGCGAAATGTTTGTGTATTGCAGCCAATCAAAAAAAACTGAGCATGAATATCAACGCTGTTATTGATGATTGGATATCTGTTAAAAATAATAAAAAAAAGACGATTATGAAGAAATCTGCTGCTAAAGCCAAAATGCTTACCAATACATTATTATTCTCATTAATTATAACTTTTTCTTTTTACATATCAGGCATCATATTCATGAATAGGAAGCAAATATTCTTCATGGATGATTCAGTAAATGTTAATACATCAAATTGGATTTTTATAATTCCATCTGGTCCATTGAGTAGTTCGATCACTGGTTCACAGTTTGCAATAATCTTGCCTATCCAGATTATTCAAATAGGCATAATGGCTTTCATGATATATATGGCGGACACCTTCATCTTCAACATCACGATACATCTCACCGGTCAGCTCGAGATGCTTAAAAATAAGTTCAAAATTTTTGCGAATAAGATGGACACTGAGTTAGATTATCAAAAGAAATTCGTCAACTTAATTAATAGATTTAACGAACTAACGGAATTATATCAAAATTTGGAAGACAGCTTCACTTTTCTTATATTATTTCAACTGGTGATAACGACAGTTCTGCTTATATTGATAGGTAAGACATACATACGTTTAAATGAGCAAAATTATATCGAATCAGTGACATTTGCTCTTGGTTTAGCCTTTTTATTAACGCAATCGTTGATACCTAGTTATAGTAGTGAATATTTGCAAGAGGAAAGTGAAAGTATATTCTATGCGTTATACGAAACTTCCTGGTTTACGCTTCCTTTAGCGTTGCAGAAGGATCTGCATTTCGCAATGATGAGATCGAGAATTCCGTTCCGTTTTACCGGTGGAAAATGTTTCTTCATTAATTGTGAAACAATGAAGCATATCCTGAAGACAGCGGTTTCGTATATTTCAATTTTACGAATAGTGTTGAAAAAGTAA
>SiOR95
ATTCGAGTTCTTCCACTCACCAGAATGACGGATAAACGTTGGAATGATGACGTCGCTTACGTTTTCTCTACTCATAGATTCTTTCTAGGATTATACGGTTTGTGGCCATTACAAAAGAAGACGGGCTTCACGAAGATACAATGGAGCTTTGCAATGATACTTTTGGTTATGATGGATTTCTTCTGGAACAACCAGGACGCCAATTCAAATATAGAATATGCAATATACGTTGCGAGTGCGATGGTCGCAGGCATGAGAATTTTATGTTTCGTCATCTGTCAAAAAAAATTGGGTACAAACATTAACGCTGCTATCGATGATTGGGTGTCTGCTAAAGATAATAAAGAAATTGAGAGGATTATGAAGAAATATGCAGTTAAAGCTAAAATACTCACCCTTACATTATTATACGGAGTAATTATGTTTATTGCTTTTTATATAGCAGTAGTCATATTTATGAATAGACAGCAATTATTCTTCACGGATGATTCAGTAAATGTCAATACAAATTGGGTATTACTGGTTCCATCTGGTCCATTGAGCAACTCGATCAGTAGTTCACAGTTTGTGATAGCTATTCAAGCATACACATTAAGTTTTATATTATGTATGACGGACAGTTTCTTCTTCAATATCATAAATTATCGAAGGAAATTTGTTCGCTTAATTAACAGACACAGCGAATTAATGGAATTATATCAAAATTTAGAAGACAGTTTCCATGTTCTAATATTATTACAACTGATGGAAACGACAATCGTACTTGCATTGTCAGGATTGCGATTAAATATATACCTGAACGAGAACAATAATATTGAAGCAATGAAGAGTGCCTGTATCGTGGTTTACTTATTAATGCAATCGTTTGTATATACTTATTGTGGTGAATTTCTGCAAACGGAAAGTGAAGGTATATTTTATGCGTTATACGCAAGTTCCTGGGTCACGCTTCCCTTAGTGTTGATGAAGGATCTGCGTTTCATAATGATGAGATCAACGGCCTCGTATGTTTCAGTTTTACGAATAGCAATACAAAAGTATCAATAG
>SiOR96
ATGAAGTCAAACGTGAAGTGGAATACGGATACTACAAATATTTTGAAATTTCACAAAAATTTCCTCGGCATAATTGGACTCTGGGTATTGAATGACAAAAATATTTTTTCGAGGATTCGATGGTTCTTATCGACAATGGTGGAAATGAGTACTTCAATCACCATGTCGATAGAAATGATTCGACACTGTAATGGTCACGAGGATGCCATGGATGCCTTCCTATTAAGCTCATCGTCATTAATTAGCATGGTAAAACTGCTCTTGCATCGCGTATATTGGAGACAAAAATTGATTTTGGTGGAATCGGTCATTCACGATTGGACTTACGTGAAAAATTCTCACTCTCGCGATATCATGCTAAAGTACGCGCGTATAGGTAGGCTGGGATCCTCGATATTCTTCTATTTCGGTTGTGCCTCGGTCGTATCCTTCGTCTCCAGTGTCGTGCTCGCCAACGTCGACTTGCCCTGGACATCTGGAAAGCAGACTTTTAATGAAACATATGAAAGAAAATTGATGTTGGCGGCCTATTGCATCTTTGGAAAGGATACATCTCTTTTCGCTTACTGTGCCATTGAAGCTTTACAGTTTGTACAGATCGTCGTTAACGGCATTTCGCAGTGCGGAAACGACGGGTTCTTCTTCGATCTCACGATGCACATGTGTGGCCAATTTGCAATTCTCCGAATGAACTTCACTAAATTGGGTTGCGAAGATTTTTCTTACCGCAGCAAACTCAACATCCTATTGAAGAGACACTATCAGCTCATATGTTTATCGCATTATTTAGAGAGAGCATTCACCATGATCATCTTGGCACAAGTTTTAATGAGTATGATTGTCATATGCGTCGAAGGTTTTCTTTTACTTCTCTCGCTTGAAATGAACGATGCTTTAACCGCTGCAAAACATAGCGTCTTCATTCTTTCACTGTGTATGCAACTTTTTCTTTATTGCTTTGCTGGACAAACTTTGGAATTTCAATCGAAAGAATTGGCTTGTGCAATTTATGAATCACCATGGTACACTTTTGACGTAAGCATGATGAAGACTTTACCACTGATCATTCTTCGAACAGCTCATCCTCAGCAGTTAACTGCAGGGAAATTTGTAGCAATAAATTTCATGACTTTTAAGGAAATTTTAAAAGCTTCCGCTTCATATTTATCTGTACTAAGGGTAATGATTAAAACATGA
>SiOR97
ATGAAGGAAGCAAGAAACTGGAACGATGAATCTCGTTACGCTTTAAATGTTTACAAAAAAGTTCTTAATATAATTGGAGTTTGGCCTTTGAATGCGGAAGAGTTTACATCTGTTGCACGGTGCTCTTTAGCTATTTTGATCCAGATCAGTACTATCGTCAGCCTGTCTCTGGAAGCATACTGGCAATGCCTCGGTCCCGAAGATATGATGGAAGCTTTTCTCATGGACCTCTCATCTGTCGTCAGCCTTTCCAAGCTTCTCGTCATTCGTCTTTCCTGGAGGCATACTTACGTCTTGGTGACTTCCATTATTGACGACTGGTCGATATCCCGGGACACACAACGACGGGAAATCATGATGAGGTACACCCACGCCGGCAGGGCTGTATCCTTGACGATGTTGTATTTGGGCTACGCATCGGGCTTCTCGTTTATCTTCATGGCCATTCCGTTTGACAGCTTCATACCCTGGCTAAACGTATCCGAAGTGAATAATAACGATACAATGGTGACACCGTATTTTTTAGCAACTTACTGCGTTTTCGGATCATTACGAACAATCGCTTACACCTGTGTCCTGCTGCTACAAGTGGCGCAGATCTTCGTCAACGCTACTTCGCATTGTGGAAACGATGGTTTCTTTTTTGGTCTCGCGATGCACCTATGCGGGCAGTTCGAAGTACTGCAAATGGACTTCGCCGGCATCAAAGCTGAAGAGCAAACCTGTAAGAAAGAGATAAAAATGTTAATTAGCAGACATTGCGATTTGATAAGGCTGGCTGACAGTTTTGAATACGCTTTCAACATGGCTATCTTCGCGCAAGTGTCAATGAGTGTACTGCTGCTTTGTGTGGAAGGTATGCAATTGATAATATCGTTGAAGTTAAATGATAATATCGCAGCAATAAAACATATTGTCCTGATTCTGACAATGCTGGTGCAACTGTATCTCTATTGCTATGCTGGTGATCAACTAGAATACGTAACTGGAAGGATCGGCTACAGTCTTTACGACAGTCCATGGTACAATTTTGATCTGAAAGCAATGAAAAATTTGCCTATGGTGATGCATCGAGGAAGGATGCCTCATCAAACAACCGCCGGGAGGTTTCTACGAATGAATTTATTTTCATTCAAAGAGATCTTGAAAGCTACAGGTTCCTATCTCTCCGTTCTCAGAGTGATGATAGACGTGTAA
>SiOR98
ATGTTTTTCCATAGAGACGTTACCGTGACGCTGTCGGTGCACAGATTTGCTCTCAGTTGCGTGGGCATTTGGCCAGTGAGGGAGAGAAACATCTTTATGGACCTCAGATGGATTATCGCCATATTTTTGGAAGCGATTCCAATGTGCGTTTATTTCGCCGAAATCTACATACACTGTAATGGTGCGAAAAGATCTTTCGACTGGGTGACACCGGGTGCCGCCGCCACTTTAGCCCTTACAAGGCTGATCACACCTCGTATCCATCGAGGAGAATTACTCGAGATAGTCACTTCCATGGTGGACGATTGGACTATGCAGAAAGAAAAAAAAATTCGCTGGATTATGAAGAAATACGCGACAATGTCGACACGCGTGACAGTGCTTACTTTCATTATGGTGGCCATCATATTGGGTGTTTATATCGCTATGGCGATATCAGCAGTTACCACAAAAAGGCAACATCCTGATAACGAGATCAATGTAAGCGTGAGCGATGAAGCAGAAAGTCAGTCCTGTGTGTTTCGGAGCGAGTCGTCGCATCAGGCGTTTATGGTCATTCAGGCAATGCAGATGTTCACCACTTGTATAATAACTTTTGGTACCACTAGTTTCTTCTTCGGACTGGCTATGCACCTCTGCGCCCAATTTGACGCGTTGAGTATCAAACTAACCGAATTCCGAGTCAGTAACGCTCATCGCGTGATATCTGAAGCAGTCCAAAGGCATTGTCAGCTTATCCGGCTAGCCGAGTGTATGGAGGAGTCATTTAATGCGAACGTTTTGATGTACTTGTTCGTTACCAGTTTTCTCATGTGTATAGATGGATACATGTTAATCGCGTCGTTACCTGTTGGCGATGTACCTACGATTGTACATAGCGCTAGTATCTTACTTCTCATGCTGATCCAGTTGTCTTTCTACACATTCGCCGGTGACTATTTGGAGACAAGAAGTACTGCATTAGCTTACACTACTTACAACTGCGATTGGTACGAACTGCCGGCTAGTAGAGCCAAGGACTTTCAGATTATTATAATGCGAGCCAGTATTCCTCATCAGCTAACGGCCGGAAAATTTGTGGTCATGAACATGATCACATTTAAGGATATCTTAAAATCCACGGCTTCGTATCTTTCGGTCTTGCGTGTTATGTTAGATGGCTAA
>SiOR99
TTGAAATGGGCGATCGGAATAAATCAGACATGTCTGAAACTCATGGGTCTCTGGCCAGACAGCGAGTTAAGTCGTCGACAAAAATTTGTAACGGATGTACGCGCTATCATTTTTTTTACCATAATGATGTGCGTGGCGGTTATACCTGGACTGATGGCGTTTGTGAGAGTCTGGGGCAATATGATGGCGATGGTAGACAATATGCAAATCAGTCTGCCTTTCTCAGCGACTACTTTGAAATTTATCATCATGTGGCTTCACAAAAAAGAGCTCGAACCGCTCACAAAAATGATCATAGAAGATTGGCTCAGGCCAAAACCGAAGAAGGAACGAAATATTATGATAAAACATGCGAGAATTGCCAGAATAATAATCATGTTTGGATGTATCATGATGACGCTTGCGTGCTTTATTCTCATCATTCCTCCCTTATTTGGAGCTTCGTTGAGATATCTGACAAATTTGACAGATCCAGGAAGACCGTTTCTGGTGCAAACGTATTATTTGAATGACTTTTTTTCAACGGACTCTCCATACTACGAAATCGTGTTCGCCGCTCAAGCTACATCGATCATAATGGCTGCGATTTCTTATACGGGCATCGATACTTTTCTGAGCTTGCTTGTATTTCACATATGTGCGCAATTGGAAATTCTGAAAGGGCGATTTCTCAATTTGAACAGCTTCAAAGATTTCAACACCGGATTAGCTATCAATATCGAGAATCATCTACGTCTCATTAGGTCTGTTGATGTCATCGAAAACACATTCAACTCGATGCTTTTGACATTGTTGGTGTTTTTCGGAATGTTATTTTGCGTACAAGGATTTCTGATAGTTTCCATTATTGACGGAACCACTACTAATGTTTCCTTTTGGCGAATATGTTGGCTCGTTTCAATTCTAATTAATACTGGTAATCACATGTGCTTATATTGTGTGGTCGGAGAGATTCTTATAGCCAAAGCCGAAGCAGTATATAGTGCGGTTTACAACTACACGTGGTATTTGAGACCACCAAAAGAAGCTAGAGACCTGATGATGATAATGATTCGTGCCGAAAAGCCTCTGTACATTACCGCGGGCCGGATGTTTCCCATGACAATGTCCATGTTTTGCAGTTTGATAAAGACATCAGCCGGTTACATATCTGTAATGCTTGCTAATCGATAA
>SiOR100
TTGAAATGGGCGATCGGAATAAATCGGACAGCTTTAAAAATTGTTGGTCTTTGGCCAGACTGCACGTTAAGTCATCAGCAAAAACGTATGACGAATGCAATGGCTCTCATCTTTTTTTTCATAATGATTTGCGTATCGGTCATACCCGGAATGTTGGCGTTTGTAAGAGTCTGGGGGAGACTGATGGAACTATTGGACAATGTGCAAATCGGTCTACCCTTCTCAGTGACCACGTTCAAATTTATCGTCATGTGGTTTCACAAAGATGAGCTTGAACCGCTCACAAAAATGATCATAGAAGATTGGCTGAGAGCAAAGACAACGGCAGAACGAAATATTATGATAAAGCACGCGAGAATTGCCAGAATATTAATCATATTTGGATGTTTTATGATGGTCATTGCGTGCTTCAATCTCATGGTTCCTCCCTTTTTTGGAGCTTCGCTGAGATATCTGACAAATTTGACAGATCCGGGAAGACCGTTTCTGGTGCAAACGTATTATTTGAATGATTTTTTTTCAACGGACTCTCCATACTATGAAATTGTGTACGCCTCACAAGCTACAGCGATCTTCATAGCTGCAATTTCTTACACGGGCATCGATAATTTTCTGAGTTTGGTTGTATTTCACGTATGTGCTCAATTGGAAATTCTAAAACGGCGATTGCTCGATTTGGACAGCTTCAGAGATTTCAACACCGGATTAGCTATTAATATCGAGGATCACCTACGTCTCATTAGATCTGTTGATATACTTGACAACACATTCAACTCGATGCTTTTGGCATTATTAGTGTTTTTCGCATCGTTATTTGCCTTACAAGGATTTCTGATAGTTTCCATCGTTGACGGAACCGCTACCGATGTATCCTTTTGGCGAATGTGTTGGCTCATTACGATTCTTATTAATATTGCTAGTCACATGTGTCTATACTGCGTGGTCGGAGATATTCTTATAGACAAAGCCGAAGAAGTATATAATGCGGTTTATAACTATACGTGGTACATGAGACCACCAAAAGAAGCTAGAGACTTGATGATGATGATGATTCGTGCCGAAAAACCTCTGTACATTACCGCGGGCCGGATGTTTCCCATGACATTGTCCACGTTTTGCAGTTTGATAAAGACATCAGCAGGTTATATATCTGTAATGCTTGCTAATCGATAA
>SiOR101
TTAGAATGGGCCATCGGGATAAATCGGTTTACCCTGCAATGTGTCGGGCTATGGCCTGACGAGAAATTAAGCAGTAGACAGAAATTCTTGGCGAACGTACGAGCTTTTGTCATTTTCACTACATTGGTTACTGTGTCGATTATACCATCGATATTTTCGCTGACGAGGGTCTGGGACGATATGATAGCAATAATAGACAACTTGCAAATCCTGTTACCTATCTCAGCCACTGCCATGAAAATCATCATTATGTGGCTTCGAAAAGAAGATCTCACCTTGGTGGTAAGCATGGTGATAGCAGATTGGATCAAGAAGAAGACAGAAGAGGAGCGCGATACCATGATGAAGCAGGCAAGAATTGCAAGAAGGCTCGTACAGTTAGGATGCATTATAATGGTTTCAGCGATTGTCATTATTATCATCCCACCGTGCTTCGGCTATTCCATGAGATATTTGACAAACGTCACGGATCCGGGGAAGCCGTTGCTGCTGCAAACTTATTATTTTCAAGACACGACCCAGAGCCCATATTTTGAAATCGCTTTCGTTGCGCAAGCTGCAGCCGTCGTAATGGCCGCGTTCTCTTATACGGGGATCGACAACTTTTTGGGTCTGATTGTCTTTCACATATGTGCCCAGATGGAAATTCTCAAGGAGCGATTTCTCAGTCTGAAAGAATACAAAGATTTTAATATCGGCCTGTCGACAAATGTTCAGAATCACCTGCGTCTTATCAGGTCCATCGATATCATCGAAAGTACATTCAACTTGATGCTCCTGGCATTGGTAGTATATTTCGGAATAATATTTTGTCTTCAAGGCTTTCTGATAATTAGCATCATTGATGATGGTGGCAATGTCTCTTTTCCGCGAATATGTTGGCTCGTTTCGGTAGTCATTAATACGTTCGTTCATATGTTGCTTTACTGCGTAGTCGGTGAAATTCTCATTTCTAAGTGTGAAAGCATATATCATGCGGTGTACGACTTTGCATGGTACACACTGAAACCGAATGAAGCCAAGAATCTGATGTTGATAATGATTCGTGCTGATAAACCTCTTTACATCACTGCAGGGAAAATGTTTCCAATGACATTATCTACGTTCTGTAGTCTGATCAAAACGTCTGCCGGATATATATCGGTACTACTCGCGAATCGTTGA
>SiOR102
GAAATGTATGCGATCGTGGAACGATATTACAAGATTAATAGAATTAGTCTTACGATGCTTGGGTTATGGCCCTATCAGCAATCATATCTTACGCAAATACAACAAATTTTGTTTGCTAGTATTCTTTTAGCATTTATGCTTGCTCAGTTGCTGGTATTTATTACAAGACAATATAATGCGGAACTTTTGTTCATGAATCTGTCTTTGATTTTTCCTACTGTTTTAGTTACTATGCTATATTTATTTTTTACCGTGAAACTATTATTGGAGCAAATTCAAGATGACTGTAATTTGTTAAAGGATAAATTAGAAATTGATATTCTAGAAAAATATGCTAGCAACTTTGGATTTTTTATACAAATTACGATGGTAAATTCATGCAGTTATCGAATAGAAAATGTTACTGAGAATATGTTAGCGATCTCTAATCCTAGAAGAGAACACCTCCTTCACCAAAGGGTTGTACATGCAGTTATTATACATCAAAGAGCTATTGAGTTAGTATTTAGAATAAAATTTATTTTTAAAAATTGTAGTTATAATGGATTATGGTATGCAGCACCATTATCTATACAAAAATTGTTATTATTTGTAATGCAAAGAGGAAGAATACCCCTTACTTTAACGTATTACGATTTAATTACTTCATCCATTGATGGCTTTGCTACGGTAAAATTAAAATTTCACTGA
>SiOR103
ACAAGGCAATATAATACGGATCTTCTTTTCAAGATTCTTTCTTTCGTTTTTCCCATTCTTTTTGCTATTATAAAATATTTCCTTTTTATCATTGAAGCAAATAGTTTGAAGCAACTATTGGAACAAATTCAAGATGACTGGAATTCGTTGAATGATAAATTGGAAATTGATATTGTAGAAAAATACGCTGGCAATATGAGACTTTTGACAATAAGTTCGATGGCGATTTGTTATATTAGTGTATTCTTTTTCGGAGTATTTCAACGCTTGCCGTTGATTCTTGACGCTGTGTTACCTTTGAATGAGTCACGACCCTATCAGCTTTTTGTGATGACAGAATACTTTGTCAGTCAAGATAAATATATTCACATTATGTTGTTACATGAGTTTTTAACTGTTTATATAGGACTGACTACAGTGTGCAGCACTGGTTTGGCAATTATAATATATATGGTACATATATGTGTACTACTTAAAATTGCAAGCTATCGAATAGAAAATGCTATCAAGAAGAATGTATTAGCGATTCCTAGTCCTAGAAGAGAGTATTTCCTTCACCGAAGGATTGTACATGCAGTTATTATACATCAAAGAGCTATCGAGTTAGTATGTTTCTTTCAACTAATGGCATCAAATAGTAAAAGTATGTCATTTATAGCAGTTGGATTAGTACTTATATGTTTAACTTATATGTTTGTTGGTAATTACTATGGACAAGCAGTAATCGATAGTGGAATAAGCTTGTTTAAAGCCACTTATAATGGATTATGGTATTCAGCACCATTATCGACGCAAAAATTGTTACTATTTATAATGCAAAGAGGAAGAATACACCTTACTTTTACGTTTTACAGTATACTTATTTCATCCTTGGATGGCTTTGCCGTGGTAAAGTAA
>SiOR104
GAAATGTATTCGATCATGGAACGATATTACAAAATTATTCCAACAGTTCTTAGGAGTCTTGGGTTATGGCTCTATCAGCAATCATATTTCACACAAATACATCAAATTTTGTTTGCTAGTATTCTTTTGACATTTATTCTTGTTCAGTTGCTGGTATTTATTACACGACAATATAATATGGAGTTTTTTTTCATGGTTCTGACTTTCGTCTGTCCTAATCTTTTTGCTACAATAAAGTATTTTACTTTTATCACAAAACAACTATTGGAGCAAATCCAAAATGATTGTAATTTGTTAAAAGATAAATTAGAAATTGATATTGTAGAAAAATATAATAGAAACGCGGGACTTTTTATACTAAGTTTGCTAGGTAAGAAAAAATGCAAATTTTGTTACCGAATAAAAAATATTGTTCAGATGAATACGTTAGTAATCCCTAGTCCGAGAAGAGAACAGATTGTTCACCAGAAGATTGTAAATGCGATTATTATACATCAACGAGCTATTGAGTCAGTATTTTTATATTTTTGTTATAAAATTTCTGAAAAATACGTCTATGATTACATACGGTTGTCATTTAATATTCACAATGCTTATCGATGTAACTTTTATAATGGATTATGGTACGCAGCACCGTTATCTACGCAAAAATTGTTATTATTTGTAATGCAAAGAGCAAGAATGTATTTTTCGTTAACGTTTTACGGTGTAATTGCTGCATCTTTTGATGGATTAGCTACGGTAAAATTAAAATTTCTTTGA
>SiOR105
CAGTTTTTGTTTGAAATGTATTCGATCATGGAACGATATTACAAAATTATTCCAATAGTTCTTAAGAGCCTGGGGTTATGGCCCTATCAGCAATCATATTTCACACAAGTACATCAAATTTTGTTCGCTAGTATCCTTTTGACATTTATTCTTGTTCAGTTGAAGCAACTATTGGAGCAAATCCAAAATGATTGTAATTTGTTAAAAGATAAATTAGAAATTGATATTGTAGAAAAATATAATAGAAACCCTTTTGGATTACTTCAAGTACTTTTAATATATTTGGTGATGACTGGTTATTGTGGACAAAAAATAATCGATAATGGAATAAATTTTTTCGAAGAGGCTTATAATGGATTATGGTATGCAGCACCATTATCTACACAAAAATTGTTATTATTTGTAATGCAAAAAGCAAGAACGTATTTTTCGTTAACGTTTCACGGTGTAATCGCTGCATCTTTTGATGGCTTAGTTACGGTAAAATTAAAATTTCTTTGGCAATAG
>SiOR106
CAGTTTTTATTTGAAATGTATTCGATCATGGAACGATACTACAAAATTATTTCAATACTTCTTAAAGGCCTTGGTTTATGGCCCTATCAGCAATCATATTTCACACAAGTACATCAAATTTTGTTCTCTAGTATCCTTTTGACATTTATTCTTGTTCAGTTGAAGCAACTATTGGAACAAATCCAAAATGATTTTAATTTGTTAAAAGATAAATTAGAAATTGATATTCTAGAAAAATATAATAGAAACGCGGGACTTTTTATACTAACTGTGCTAGGTAAGAAAAAATGCAATTTTTATTATCGAATAAAAAATGTTATTCAGATGAATATGTTAGTAATCCCTAGTCCGAGAAGAGATCAGATTGTTTACCAGAGGATTGTAAATGCGATTATTATACATCAAAGAGCTATTGATTATAATGGATTATGGTATGCAGCACCATTATCTACACAAAAATTGTTGTTATTTGTAATGCAAAAAGCAAGAACGTATTTTTCGTTAACGTTTCACGGTGTAATTGCTGCATCTTTTGACGGCTTAGTTACGGTAAAATTAAAATTTTTTTGA
>SiOR107
ATGACTGCTATTATATCGATCGTTAAAAACGAACTCTATTCAAAAACAAATATTGTGACAATTTGTATTGTAGACGCAGTTGCATCGCAGTCTTTGTTTGAAATGTATTCGATCATGGAACGATATTACAAAATTATTCCAATAGTTCTTAAGAGCCTTGGGTTATGGCCCTATCAGCAATCATATTTCACACAAGTACATCAAATTTTGTACGCCAGTATCCTTTTGTCATTTATTCTTGTTCAGTTGAAGCAGCTATTGGAGCAAATTCAAAATGATTGTAATTTGTTAAAGGATAAATTAGAAATTAATATTTTAGAAAAATATAATCGAAACGCGAGACTTGTTATACTAAGTTTGCTAGGTAAGAAAAAATACAAATTTTATTACCGAATAAAAAATGTTATTCAGATGAATACGTTAGTAATCCCTAGTCCAAGAAGAGAACAAATTGTTCATCAGAGGATTGTAAATGCGATTATTATGCATCAAAGAGCTATTGAGTCAGTATTTTTATATTTTTGTTATAAAACATCTAAAAAAACGCATTTAAAGTTACATGTGGGTTTCTCTCAACAAGTCATATCAAATAATATGGGTATGGCGTTTGTAGCCTTTGGATTACTACAAGTACTTTTAATTTATTTGTTGATCACTTGTTACTGTGGACAAAAAGTAATCGATAATGGAATAAATTTTTTCGAAGATACTTATAATGGATTATGGTATGCAGCACCGTTATCTACGCAAAAATTGTTATTATTTGTAATGCAAAGAGGAAGAGCATATTTTTCGTTAACGTTTTACGGTGTAATCGCTGCATCCTTTGATGGCTTAACTACGGTAAAATTAAAATTTTTTTGA
>SiOR108
ATGACTGCTATTATATCGATCGTTAAAAATGAACACTATTCAAAAAGAAATATTGTGACAATTTGTATTATAAACGCAGTTGCATCGCAGTCTTTGTTTGAAATGTATGCGATTATGGAACGATATTACAAAATTATTCCAATAGTTCTTAAGAGTCTTGGGTTATGGCCCTATCAGCAATCATATTTCACACAAGTACATCAAATTTTGTATGCCAGTATCCTTTTGTCATTTATTCTTGTTCAGTTGAAACAGCTTCTGGAGCAAATTCAAAATGATTGTAATTTGTTAAAGGATAAATTAGAAATTAATATTCTTGAAAAATATAATCGAAACGCGAGACTTGTTATACTAAGTTTGCTAGGTAAGAAAAAATATAAATTTTATTACCGAATAAAAAATGTTATTCAGATGAATACATTAGTAATTCCTAGTCCAAGAAGAGATCAAATTGTTCACCAGAGGATTGTAAATGCGATTATTATACATCAAAGAGCTATTGAGTCAGTATTTTTATGTTTTTGTTATAAAACCTCTAAAAAAACACATTTAAAGTTACATGTGGGTTTCACTCAACAAGTTGCATCAAATAATATGGGTATGGCGTCTGTAGCCTTTGGATTACTACAATTTTTTATAATTTATTTGATAATTGGTTGTTATTGTGGACAAAGAATAATTGATAATGGAATAAATTTTTTCGAAGATACTTATAATGGATTATGGTATGTAGCACCGTTATCTACGCAAAAATTGTTATTATTTGTAATGCAAAGAGGAAGAGCATATTTTTCGTTAACGTTTTACGGTGTAATTGCTGCATCTTTTGACGGCTTAGTTACGGTAAAATTAAAATTTTTTTGA
>SiOR109
ATGACAATTTTTACTGCAAACGCAGTTGTGTTGCAATTCTCGTGTGAAATGTATGCTATCGTGGAACGATATTACAAGATTAATCGAATAGTTCTTAAGATGCTTGGGTTATGGCCCTATCAGCAATCATATTTCAAGCAAATACATCAAGTTCTATTTGCTAGTATTCTTTTGACATTTATTCTTGTACAGTTGCTGGTATTTACAAAGCAATATAATACGGAGCTTTTTTTCATGATTATGTCTTTCGTCTTTCCTAATATTTTTGCTACAATAAAGTATTTCATTTTTATCACTAAATTGAAACAACTATTGGAGCAAATCCAAGATGACTGTAATTTGCTGAAGGATAAATTAGAAATTGATATTCTAGAAAATTATGCTAGCAACGTAAGACTTTTCACTTACCGAATAGAAAATATTATTGAGAGGAATATATTAGTGATATCTAGTCCGAGAAGAGAACATCTTGTTTACCGGAGGATCATACATGCGATTGTTATACATCAAAGAGCTATTGAGTCAGTATTTTTATATTTTTGTTATAAAACTTTTGAAAACTTTTTATTTATGTCGTTTTTATCTATTAAGTTTAAGTTCTCTCAACAAATGGCAGCAAATAATAAAGGTATGGCGCTAGCATCTTTTGCATTAATACAAATATATTTAATTTATTTGTTTGTCGGTAACTACTGGGGACAAACAGTAATTGATAATGGAATAATTTTTTCCGAAGCTATTTATAATGGATTATGGTATGCAGCGCCATTATCTACGCAAAAATTGTTATTATTTGTAATGCAAAGAGGAAGAGCGTACCTTTCTTTAACGTTTTACAATGTAATCGTTGCATCCTTTGATGGTTTCGCTACGGTAAAATTAAGATTTCTTTGA
>SiOR110
ATGAATTTGTTTGAAAGTCGTTATTTTAATCTCAACCGTCTTCTCATGTCATTAATTGGTCTATGGCCTTATCAAAAGCTAGAATCCAGAAGAATTAAAATGATTTTTATATCGTTTTTCATGGCAATAGGTGTAATTGCACAGTTGCTGAGCTTTGTTACGATTGAATACAGTAGGGATCTTCTTACAAAAGTATTTTCCTTCTCTTTTATTATTCTTATCTGCACTATAAAATATAATATGCTATATTTCAAATCGGAACAAGTAAAGTATCTTTTCGAACAAATTCTATATGATTGGCACGCTTTCACTGATGCAGAAGAAATGAAAATAATACAAAAATACGCGAATAAAGGGAGATCATTGACTATTTATACTGGACTTGTTATATATATTGGCATCCTGGTATTCATTGTATTATTTTTCATACCGGACATTCTCGATATTGTAACACCATTGAATGAGCCTCGGCGTCATCAACTGCCAGTCACGATTGAAACCCTTTTCGACCAGGAAAAACATTTTCTTTTTATCGTTTTAAATTTTTTTATAATTACTTTTGTAATGTTAACTGTATTATGGACTATTGAAACGTTATATATGATGTGCATACAACACGCTTGCGGATTATTGAAACTTACTAGCTATCGTATTTTGAACGCATTCGACAATCGATTACAACAGATAAGTATACCCAACAAAAAATTAAAGTGCACCATCTGTATTAAATTGTCTAAAGCTATCAAGATTCACAGACGATCCATAGAGTTCATCGAATGTTTATGCTCTACTTTTTCTGTTTCCTACTTTATTCTGTGCGTGTTTATAGTAGCTTCTTTAAGTATTAATTTATTTGAATTTTTAAAAGCAGTTGAATCAAAACATACGAGCCAAGCGATTCATATTGGTATGTTCGTTTATGCTCATTTAGTTTATATATTTTGGATTAACTATTTTGGTCAAGCCTTAATAGACAATAGTGCTGACGTATTTACACAGACTTATAATGTAAAATGGTATATGGTATCAACACATATTCAAAAAAAGATCTTATTCATACTACACAGGTCTGCAAAGGACATTATGTTTGATGTTGGCAATATATTTACATTCTCGTTGGACGGAGTTGCTTTGCTTATTAACAAATCTTTGTCATATTCTATGCTACTCTATTCTACACGGGCATGA
>SiOR111
ATGGACTTCGATGGTAGTCGATACTTTACGCTTAACCGGATAATGTTATCATCTGTCGGGCTATGGCCGTACCAAAATAAGTGGCATGTCCGAATTCAAAGAATGTTTTGCTTACTTAGTTTTTTATCTTGCATAATAGTTCAGTTATTTACATTTCTTACATTGGAATATAATTTGGATCTTCTTGTTGAAGTTTTATCATTCATATTTCCTTGTCTCATTGTTATCTTGAAATATACCACATATTGGGCGAAAATCAAATCAATAAAAAAGTTAATGGAGATGATAAAGTATGATTGGAATACAATAAGAAATGAAGTAGAATATGAAATAATTAAAAAACATACTTATACTGGAGCATTTTATTCACAGATATTTGCAGTAATGACCTATACTATGCCGACATTTATCGCTTTTATGCATCTTATACCGAATTTTCTTGATTTTGTGGCGCCACTTAACCAGTCTCGTCCGCATCATTGGCTAATTTTGACAGAATATTTTGTTGATAGCGACGAATATTTTTATCCAATTTTTCTACACCTGATTGCGAACCTTTTTCTAATTCAAAATACGCTAATGTCTACCACATCTATATATGTAGCATTCATACAGCATACTTGCGGAATGTTTGAAATAGCTAGCTATCGTATTGAACATGCTCTAAATAATTATAAACAAAGAAATTTGATGTTTGGAAGACGTTGCTCAACTTGCACTAAAATAATCAGTGCTGTCGACATTCACAGAAGAGTTATCGAGTTTTTTGAATTTTTGAAAGAAACTTTTATAGTAATGTACTTTTTTCTACTCGGTCTCGGCATAGCATCTTTAACTGTTAGTCTGTACCGCGCTGTAATTACAAAGGGAATTATTAAAAATATCATGCCAATAACGTGCGTATTTATTCACATATTTTATTTTATTTTTGTCACATATTCGGGACAAAAAGTGTTGAATCATAGCAACGATTTTTTATTAAGAACATATAATTCTAACTGGTATATGATGCCGTTGCACTCGCAAAAGTTGATGTTATTTGTAATAAAAAGAAGTTTGAAAAATTGTATATTGCTTGTAGGTGGTATCTTTGTTGCGTCATTGGAAGGTTTTGCTACGGTAATATTATTTTTTTCGTTTTTTAACAATGATGTTACGACATACGTGCCAACCTCTTTACAAATGCACATCTTGTTCTAG
>SiOR112
ATGGAATTTCTTGGCTATGACTACTATAAACTGTATCGAATCTTTTTATTGTCACTCGGTCTATGGCCATATGGTGACTCATTCTTTAAGCGAATTTATGCAATTTTCTGTATTTTTACGCTTCTAGTTTTGATAACTGCTCAGTTGTTGAAACTATTTACAATGGAATTCAATCTCGAGTTTGTATTAAATGATCTTTCGTTCGCTATTCCTTCCATAGTTTATCTTTTAAAATATAGTACTTTTTATATACAATCTCAAAAGATTAAAAAATTAATGGAACATATTCGAATTGATTGGAATGCGTTACAAGACGAAGAAGAAATTGAGATAATACGGAAAAATGCCAAGATCGCAAGAAGATATATGTACGCATTTGTAGGTTTAGCTTATCCGACTACTGTTGTTTACGTTTCAATACCGTTTTGGCCAGATATTCTTGATATTGTTGCACCATTAAACGAATCACGCAAACGACATCTTCCGTTTTTAGTAGAATACTTTCTGGATGAACAAAAATACTTTTATCCCATATTATTGCACATGAATCTAACTCTTGTCGTGGGAATTGTAACTGTTGTAGCTACAGAGACATTGTTTTTTGCGTACATTTTTCATATTTGTGGTATGTTTGAAATAGTTAGTTATCGAATAACGTGTGCATTGGATAAGAGTATGTCAATATTATCAACATTAAATAAAGAAGATACGATTCGTGTTAAATTAATTGACGCTATACAAATTCATCAAAGAACATTCGAGTTTTTTGAATATTTAACATCTACACTTTCATTATCTTATTTTATATTAGTTATTCTAGGTGTAGTTTCTTTGAGTATAAATTTATTTCGTCTTTTTCAAGTTGCCACTTTACCAGATCAAAGGAAAGATCTTGGACCGTTCGTGGTATTTGTATCAGCTCATTTTTATTATATGTTTGTATGTAATTACATGGGACAGAAGATTATAGATAACAGTACAGACATTTTTAGAAAAGCATACGATACACAGTGGTACACGGCGCCTGTACAAATGCAAAAAATATTATTCTTTATTACGCAAAGGAGCATGAAATCTTGCAAAATTGTTATGGGTGGCCTGTATTCTGCGTCACTGGAACAATTTACTACGCTTGCGAGTATGTCGCTGTCTTACTTCACAATAATTTATTCTGTTCAACAGTGA
>SiOR113
ATGGACGTTATAGGAAACATACATCGCTATTATAACATACACCGTATTCTTTTATCTTCAGTCGGATTGTGGCCATATCAAGATCCGAAAATGAAAAAAGTTCAATGGATAATTTCTTCTATTGTTCTCTCATCTTCTATTATTATTCAATTTATGACATTTCTCACAACTGAATACAGTTTGGATCTTCTACTCAAGATTTTGTCATTTGCAATACCTTGCATGGTGTTTGTCTTAAAATACGTTTCTTTTTGCATTGGTAGTAATTCAGTGAAAGATCTCATGGAGAGTGTTATAAGCGATTGGAATTTGTTAAAAACCGATGCCGAGTTTGAAATTATAAAAAAACATTCCAACTTTGGGCGACTGTATGGGTTGTTCTTTGCATTAGCTGTGTACTGTGGTTTATTTTTTTATTCGTTGATTCAATTTTCACCAAATTTTCTCGACATTATATCACCACGAAATAAATCACGATTACATAACATACCACTAGCTGCAGAATATTTTATCGATCAACAGGAATATTATCTTCCGATTTTATTGCATATCGACATAATAGCTATTGTAGGATTTACTACTGTGATTTCTACTGAATCCTTAATTACAGCATACATACGACATGCCGTAGGAATGTTTGAAGTTGCCAGTTACAGAATAGAACATGCGTTTGATGAAGTATTGGGCATAATGACATCTCAAAAATGTTGTTCATATTGCACAAAAATAATAAACGCCGTTCACATTCACAGAAGAGCTACACAATTCATCGAGTTTTTAAGAACCACTTTTGTTATTTCATACTTTTTCTTAGTCTTTTTGGGAGTAACTTCTTTAACGGCTAATTTAATTCGTTTCTTTTTAGCTACGCAATATCTGAACAATTTAGAAGAATGTATTACTGCCTTGTTACTTGTCCTTGGTCATATTTATTATATATTTTTTTGCAATTACACTAGTCAGAAATTAATAGATCAAAGTATTGATGTATTCTATAAAACATATATGTCACAATGGTACGATGCTCCACTCCATACACAAAAGTTACTATTATTCATGATGCAACAAGCTATTAAAGGTACTGCCATGTCCGTGGGTGGTATATTTGTCGCATCGTTGGAAGGTTTTGCGACTGTAATTAATTATTTCCATTCACTGTAA
>SiOR114
ATGAACTTTATTGGAGCACGATACTATAAGATCAACAAGTTGCTTCTGTGTATTCTTGGATTGTGGCCATATCAGATAACAAAGCGCATACAAATTCAACCTATATTATTTTATAGTATATACATCTCTTTTCTATTTGCAGAGTTGTGTTCATTCTTTATTTTAAAGTGTGATTTAATTGTGGTCCTTAAAATTTTGTCTCATCTCTTCCCTACTATTCTAGAATTGATGGAATACAATTCTTTTTATACAAATGCTAAAAACATTAAATTACTGTTGGATAAAATACAAAATGATTGGAACGCTTTAGATGATAAAAAGGAAATAGAAATAATCGAAAAATACACTTATAGAATGCATATTTTTACGTCTATTGTTACACGTAAGGAAAAGCAAAATATAAAAATTCTTAGCTTTCGCATAGCACATTTATTAGACAAGAATATATCGCAACGTTCCAGCCATCAAATAGATCGTATAATCTGCAATAGAATAGCACATGCCGTAGATTTGCATAGAAAAATTTTTCTTCTACCGTCCACGTTGGAAAGCGAGACAGAATTGTTTGCATCTGTTGTACTCATATTTGGTCACTACTTTTATATGTTTATGGCTAATTATGTTGGGCAATTAATCATCGATCATAGTGAAGACGTTTTTAGAACAACATGTAATGTATTGTGGTACGTTGTACCAAAATCATCGCAAAAGATGCTATTGTTTTTAATGCATAGAACGATGAAAAATTTGAAGATATGTGGTGGTTTCAATGCAATAACGGCATCGTACGAAGCTTTTGCTACGCTTTCCACCACATCGTTGTCTTACTTCACAGTATTTTATTCTCTACAATAG
>SiOR115
TTATGGTTTCAGTTGTTGAAACTATTTGCAATGGAATTCAATCTCGAGTTTGTATTAAATGATCTTTCGTTCGCTATTTTTTCCATAGTTTATCTTTTAAAATATTTAAAATATAGTACTTTAAAATATAATAAAGAAGAAATTGAGATAATATGGAAAAATGCCAAGATCGCAAAAAGATATATGTATGCATGTTTTTTAGCTTATCCGACCACTGTTGTTTACATTTCAATACCATTTTGGCCAGATATTTTTGATATCGTTACACCATTAAACGAATCACGCAAACGACACCTTTCGTTTTTAGTAGAATACTTTCTGGATGAACAAAAATACTTTTACCCCATATTATTGCACATGAATCTAACCCTTGTCGTGGGAATTGTAACTGTTGTAGCTACAGAGACATTGTTTTTTGCGTACATATTTCATATTTGTGGCATGTTTGAAATAATACATATTAAAAATAGTTTTAATTACATAAAATTTTCTACTTTTCTAGGTTTTTTTGAATATTTAACATCTACACTTTTATTATTTTATTTTATATTAGTTATTCTAGGCGTACTTTTCCAAGTTGCTACTTTACCAGATCAAAGGAAATATCTTGGACCGTTCGTGGTATTTGTATCAGCTCATTTTTATTATACGTTTGTATGTAATTATATGGGACAGAAGATTATAGATAACAGTACAGATTTTTTCAGAAAAGCGTGA
>SiOR116
AACAAGTTGCTTCTTTGTATTCTTGGGTTGTGGCCATATCAAATAACAAAGCGCATACAAGTTCGACCTATATTATTTTATAGTATATACATCTCTTTTAATTATTATTTGCAGTTGTGTCCATTCTTTATTTTAAAGTGTAATTTAATTGTGGTCCTTAAAATTTTGTCTCATCTCTTCCCTACTCTTCTAGAATTTGTGAAATACAATTCTTTTTATACAAATGCTAAAAACATTAAATTACTACTGGATGAAATACAAAATGATTGGAACGCTTTAGATGATAAGAAGGAAACAGAAATAATTGAAAAATACGCTTATAGAATGCATATTTTTACGTCTATTGTTACACGTAAGGAAAAGCAAAATATTTTCTTGGATCTACTTGTTTCAACTTTTACGGTACAATATAGTATTTTAATTTTCATCGGTGTAGCTTCCATAAGTCTTAATTTATATTGTGTAAAATTGTTTGCATCTGTTGTACTCATAGTTGCTCACTTTTTTTATATGTTCATGGCTAATTATGTCGGGCAAATAATCATCGATCATAGTGAAGACATTTTTAGAGTAACATGTAATGTATTGTGGTACGTTGTACCAATATCATCGCAAAAGATACTATTGTTTTTAATGCATGGAACGATGAAAAATTTGAAGCTATCTGGTCTCAATGTATTTACGTCATCGTACGAAGGTTTTGCCACGCTTTCTACCACATCGTTGTCTTACTTCACAGTAATTTATTCTCTACAATAG
>SiOR117
ATGTTCCGTTCACTACGCAAGTTGATCTCTTCTGAACGCTATTACAATATTTATCGAATTATGTTAACAGCGTTTGGTTTGTGGCCTTATCAAACGTCAAGCGTTATGAAATTACAAGCAATATTCTTCCTTGGCGCATATTGCTTTATTCTTGTGTTTCAGTGTACGATTTTCTTAACAGCTACGTGCAACTTGGAATTTATCATTAAAGAACTTTCATATATTTTTATTACCGTTTATAACTCCTATTATTTTAATTCTAACGGAGTGAAATATTTATTGGAACAAATTAAATTGGATTGGAATACAATGGAAGATAATAGTGAAATTAGAATATTAGAAAAGTATGCTTTTGAAATTTGTTTTCGTTCATTAATTCTGGTTTTTGTCATTTGTTGTATATTTAGTGTTATATTTATCGAATTAATACCCGTTATTCTTGATGCTGTTGCACCGATGAATGAGTCTCGACCACGAAAAATAAAAATGGATTTTGAATTTTTTATTGATGAGCAAAAATACTTTTATATTTATTTAATATATGAAATTATAGTAATACTACTTGGAATTTTTACAATACTCGCAACAGGAACATTATCGATGGCGTTTTTGCAGCATTGTTGCGCAACTATCAAAATCCTACTTAACGCATTAAAAACATTAAAGGAACTTTCCGAAGTATTAATGTCTATTGGTCTGATACTAGGTCACTTTATCATTATATTTGTACCTAATTTAGTTGGACAATCACTTACCGATCATAGCGCAGAAATATTTAATGCCGCGTAA
>SiOR118
ATGGTTTTTATTGGTGAACGCTGCTTGAATTTGCATCGGATAACGCTATCACTTCTTGGTTTGTGGCCTTATCAAAAACCAAGTGTTTTACGAACAGTTTTCTTTTTCGGTATTTTTTTTGCCTCTTTGGTTTTTCAGTTAACGGTATTTATAACAACAAAATACGACACGGAATTTATTATTACAGAACTTACACGTTTTTGCCCCTTTGTCATTTATTTTTTAAATTATAACTGTTTTTATTTCAACTCTAAAAGCGTAAGTTTTACTCTTTTAAAAAATAAAATTCTATTAATTTTAATATTTTCAGTTTTACTCACTTTGGTTATGCTTATTTTTACGATCATCGAATTCATACCTATTATTCTTGACGCAATTGCGCCATTGAACGAATCTCGACCACATAGATTTAAAGTATATTATGAACTCTTTATTGATGAAGAAGAATATTATTTTTTGTATTTAATAGTCGAAGTTGTAACAGTGACGATTGGAATTTATTCAACAGTTATGACTGGTACATTCTTGCTTACGATTGGAGGTCACTTTTGCGCGACATTTAAAATTGCTAGCAATTTAATTAAAGAAACTGTGACTGAAAATATGATACAAATGCCTGCTCCTTATAAAATTTATTTCATGTACCGTAACATTTGTCGTGCAGTTCATATTCATAGAAGAACTGTGATTATAAGTAACATGTCAAATTCTTTAACCATATGGTATTTACCTTTGCTTCTATTTGGCGTTATATCTTCAAGTTGCATTATTTTTCGATTTCTTAATGCAATAAGACGATTAAACGATTTCTCTGAGCTATTTGTATCCTTTTCGCTATTTATGGCTCATTTCATATACATGTTTATTGCGAACCTTGGTGGACAAGTAATTACTGATCACAGTTCAGAGATGTTGAAATCCGTATATAATACATTGTGGTACGTAGCTCCACTATCGATTCAAAAGTTGATATTGTTTCTATTAACATCTGTAAAAGATTATAAACTGTTGGTTGGTGGTATTTTTGTTCCATCTTTTGAAGGTTTTTCTACGCTTATCACCTCGGCAATATCATATTTTACAGTAATATATACTATGCGAGAATGA
>SiOR119
ATGCATACGATAGAGCGCTATTACAAACTCAATAGAATACTTCTTGAAACGATGGGCTTATGGCCCTATCACTATACATATGTTACACAACTGCAGAGAACATTATTTATCACTGTTCTTATAACATTTATTATTGTTCAGTTAAAGCAACTACTGGAGCAAATCCAAGATGACTGGAATTCGTTGAAGGATAAGTTGGAAATTAATATTTTAGACAGATATGCTTGCAACGCAAGGTTTTGCACAAAACTTTTAATAGTGTATTGCTGTTTTGGCTTATTATTTTGCGGGCTATTCCAATTACTGCCGATAATTCTTGATGTTATCGCACCGTTAAACGAATCACGGCCCTGTGAACTTATCGTAGTCACGGAATACTTTGTCAATAAAAAAAAATATTTTTACATTACGCTGTTACATGAAACATTAGCTGCCATATTCTGTTCTACAAGTGCGATAGTTATGATATGTATTCTGCACGCATGTGCACTATTTGAAATCGCAAGTTGCCGAATAGAAAATGCGATACCGAAGAGTACATTAATGATCCCTACATCTAAAAGAGAGTATTTTCTTTACCGGAAGATTGTATATGCGGTTATTATGCATCAAAGAGCCATCAAGTTTGTTAAACTTATGACAACCAGTTTTGCGACATTATTCTTGATTCTAATCATACTTGGCATCAGTTCTTTAAGTTTTAATCTCTTTCAATTCCTACAATTAATAACGCTAAGAAAAAATATCGGCATATTGATACTACTACATTTGAATTATATGTTTATTACTAATTATGGTGGACAAGAATTGTTGAATCATGGTCTAAAGCTTTTCAAAGTAACTTATAATGGACTGTGGTATATAGCTCCGTTACGTACACAAAAACTATTATTATTTATAATGCAAAAGGGAACAATAAACATTGGTTTAACGTGTGGCAGCATATTTGTTGCATCCTTAGAAGGTTTTGCTACGGTAAAACTAACGCTTTTTCCACGACACACAACTCAAACTTTAATGTTTATTTAA
>SiOR120
ATGTACAAAACGCGTGCTCAAGAGCGCTATAACCAAGTCTATCGAATTATACTTAAGTCTCTTGGCATATGGCCCTATCAACAAACATGCTTTGTACGACTGCAGCAAATGTTCAATACTGGTGTTCTTGTGTTATTTATTCTTGCTCAGTCGCTGGTATTCATTACGAACCAATACGATATAAACCTTCTCCTAAAGATTTTCTCATTTTTATTTCCTAATCTTTTCGCTACAGTAAACTATGTCGGTTTTATTTTAAAAATATTACTTGATCAAATACAAAATGACTGGAATTTATTGAAAGATAAGTTGGAAATTGATATTATAAAAAAATATGCTTGCAACATGAGATTATTCGCAATATCTGTAATTGTGTTTTGCTATCTAGTCATGTTAAGTTGTGGAATATTTGAAAGTATTCCGTTGATCCTTGATATTATATTACCATTAAATGAATCACGACCAATTAAACTCATGGCGATGACAGAATACTTTATCGACCAGGAAAAATATATTTACTATTTAATGTTACACGAGTCACTAACCGGTTACATAGGAATGCTCTCATTATGCGGCATTGGTGTGATACTCGTAATGGTTTGCATGCACTCATGTGCACTGTTTAAAATTGCAAGCTATCGAATAGAAAACGTGATCGACAAAAGTGTGCTTCCTAGAAGAGAGTATCTCCTTTATCAAAGGATTGTACATGCGGTTGTTATGCATCAAAGAGCCATTGAGTATCTTGATTTTGTAAATTCCATTTTTGCGACATATTTCGTTATTCTAATCATAATTGGTGTCTCTTCTTTTAGTATCAACCTTTTTCAACTTTTTCAATATATAAGATATTCAAACGATATTCGTATCACAATTATTTCTCTTGTAATTACAATGTTTCATTTGACATATATGTTTACTCTTAATTATCCCGGACAAGAAATGATAAATCAGGGATTATATTTCTTCAAAGCATGCTATAATAATCTATGGTACGTAGCGCCTTTGCATATACAAAAATTATTATTGTTTATAATGCAAAGAGGATCAATAGATACTACTTTTGTAATTGGCAAAATATATGTTGGATCCTTTGAAGGTTTCGCAACGGTAAATACGGCAATATCTTATTTCACAGTGATTTATTCTACACGATAA
>SiOR121
AAAATGCGTGATCTTCAAGAGCACTATTACAAAATCTATCGAGTTATACTTAAGATACTTGGCTTATGGTCCTATGAACAGACATGCCTAACACGATTACACAAAATATTGTTTTTGCTGTCATTCATCACGAAGCAATATAATGTAAACCTTCTCATGAAGATTTTTTCAACTTTTTTTCCTAATCTTTTCGTTACAGTAAAATATATCAGTTTTATCATTCTATTAAAAATATTATTTGATCAAATACAAAATGACTGGAATTTATTGAAAGATAAGTTGGAAATTGATATTATAAAAAAGTATGCCTACGACATGAGATTATTCGCAATATCTATAATGGTGTATTGCCAACTAATCATGTTAAGTTGTGGAATATTTGAAAATTTTCCGATGATCCTTGATATTATATTACCGTTAAATGAATCACGACCATTTCAACTCATGGCAATTACGGAATACTTTATCGACCAGGAAAAATATATTTACTATTTAATGTTACACGAGTCACTAACCGCTTACATAGGATTGCTCTCATTGTGTGGCATTGGTGTGATACTCCTAATGTTTATGATGCATGCATGTGCACTGTTTAAAATTGCAAGTTATCGAATAGAGAACGCGATCGAGAAAAGTGTGTTAATGGTTCCTAGAAGAAAGTATCTCCTTTATCAGAAGATTGTATATGCGGTTGTTATGCATCAAAGAGCCATTGAGTTTACTGACTTTGTGAATTCTGTTTTGACGACATTTTACACTACTATAATCATAATTGGTGTCTGTTCTTTAACTGTCAATCTTTTCCAAGTGACACCTTTGCATATACAAAAATTATTATTATTTATAATGCAAAGGGGAACAAGAAACTCTGTTTTTGTATGTGGCAAAATGTATGTTGGATCCTTAGAAGGATTCGCAACGCTTACAAGTACGGCAGTATCTTACTTTACAGTGATTTATTCTACGCGATAA
>SiOR122
GTGGAACGTTATTACAAAGTTAATCGAGTAGTTCTTAAGGCGCTTGGACTATGGCCCTCTCAGCAATCTTATTTCACGCAAATACTTCAAATTCTATATGCTAGTATTCTTTTGACTTTTATTCTTGTTCAGTTGCTGGTATTTATTACAAGGCAATATAATACGGATCTTCTTTTTAAGATTCTCTCTTTCGTCTGTCCTTGTCTTTTTGCTACTATAAAATATTTTCTTTTTATTATTGAGACAAAAAATGTAACGTCGTGTTATATTGGCATATTATTACTCGGAATATTACAACATCTGCCATTGATCCTTGACATTATGTTACCATTGAACGAATCGCGGCCCTATCAGCTTATTGTGATCACTGAATACTTTGTCAATCAAGATAAATATATTCACGTTATGATGTTACATGAGTTTTTAGTCATCTTTGTAGGATCATTTATAATAATTGGCACTGGTTCGATACTTGTAATATATATAATACATATATGTGCACTGCTTAAAATTGCCAGCTATCGGATAGAAAATGCTATCGAGAAGAATATATTAGAAATTCCTAGTCCTACAAGAGAGTATCTCCTCCACCGGAGGATTGTACATGCGATTGTTATACATCGAAGAGCTATCGAGTTTAATGAATTTTTAACATCCATTTGTCTGCTACCATTTGCTACTTTGATTGTAGTTGGTGTTAGTTCTTTAACTTTCAATTTATTTCTATTTATTCATCTAATAACAGCAAATAAAAACATTATGGCATGTGTGACCGCTACATCAATAATTTTTCATTTAATTTATTTATTTGTCGCTAATTACTGCGGACAAGCAGTAATCAATCATGCAATAAATTGGTTCGAAGCCATTTATAATGGGTTATGGTATGCAGCCCCATCTTCTACGCAGAAACTAATATTATTTATAATGCAAAGAGGAAGAATATACCTAACTATATCGTGTTACAGCGTATTCGTTGCATCCTTAGAAGGTTTCGCTACGCTCACGAGTACGGCAGTATCCTACTTCACAGTGATTTATTCCACGCAAAAATAA
>SiOR123
ATGTATCTAGTCGAGGAACATTATTATACAATCAATAAAACTGTTTTAAAGGGATTAGGTATCTGGCCTCATGATAAATCGCGATTGGCATTTTTGCGGCGGATGCTGTTTCTTACTTTAGCTGTAACATACATTGCTTTACAGTTGGCAGTCTTTATTACATCAAAATACAATATGAACCTCTTTGTTAAAACTATGTCGCTCGCTTTTCCTAGTATATTATTTACGTTAAAGTATATCACTTTTATGTTTAGAACAAAAACTATGAAAAACTTGCATCATCGTATGCGAGAAGACTGGAAGTTAATGCAAAATAAAATTGAACATGATATCATAAAGAAATGTGCTCACGACTGTCAAAATTATATCATCTTTATATCCCGTAAGAAAACTCATCGAATAAAACATTCCATTGATAATTATGTCATACGTATGCCAAATTGTGAAATGGAACGCACAATTTACAAAAGGATTATCCATGTTATAATTGCACACCGTAGAGCTATGGAGTTAGTATATTATATTTCTATTGTTTTTGTAAAATTTATTACAGTTTCTTTTCAAGGACCTACATATGTTCTCAACTTTAAAAAAACCAATTTGTTTCTATATGATACATCATGGTATTTAATACCTGTCACATCACAAAAACTGATTTTATTCTTAATAACAAGAACTGGTAAAGAATTTTATTACACACTTGGCTACATATTTGTGGCAAAAATAGAAAACTTTGCCATGCTCTTAAATACTGCGCTGTCCTACGTTGCCGTGATGTATTCTATCCAATAA
>SiOR124
ATGTATGTAGTCGAAGAACATTATTATACAATCAATGAAGCATTTTTAAAGATATTAGGTATCTGGCCTCATAACAAATCACGATTGGTATTCTACCAACGGATTAATTGTATTTATTATTTTCAGTTGGCAGTTTTCATTACAACGACGTATGATATTACTCTCTTCGTTAAAATTATGTCGATCGTTTGTCCTTGTATATTAATTACACTAAAGTACTTTGTTTTCATTTTTAAATTAAAAACTATAAAATTCCTACATCATTTTATCCAAGAAGACTGGAAAATAATGCGAAATAAGTTAGAAAATGATATTATACAGAAACATGCTCACGAATGTCGAAATTATATTATCTTTATATTTCTCTTAATCCAAGCATTTCCTAGTATTCTTGATTTTGTATTGCCGCTAGACGAATCTCGACCATTCAAATTTATTGTTGAGGTTGAATATTTTATTTCTCAGGATACTTATTTCTATATCATACTACTTCATCTTGTAATTGTGTTGGCATTATATGCGTCAATAATTTTAGCTACAGCAACGCAATTGTTGTTATTTTCATATCACTCTTTAGGGATGTTTAAAATTGCTAGTCATCGAATTGAGTATTTCATCGATGATCATATCATATGTATGTCAAAGTATGAAAAGGAACGCTCAATTTGCAAGGAAATTACTCATATTGTAAAAGCACACCGTAGAGCTATAGAGTTTTCTAATATTTTAACGTCATCGTTTAATTTGCCATATTGTATTATTGCTATCGTTGGAGTGTTATCATTGAGCATCAATTTATTCAGATTTTTTCAAGCAATAACAATATCACGGAACATAGGAGAGATATTAATATCTTTTTTTATTGTTTTTGGTCATCTAATTTATATGTTTATAGCGAATTATATGGGACAGCAAGTTACCGATTACAATAACAAGTTTATTTTTAGATATAATACATCATGGTATTTAATGCCTGTTACATCACAAAAACTGATTTTATTTTTAATGACAAGAACTAGTAAAGATTTTTACTATTCGATCGGCTACATATTTGTGGCAAAAATAGAAAATTTTGCCATGCTCGTAAATACTGCTCTGTCCTACGTTGCCGTGATGTTTTCTATCCAATAA
>SiOR125
ATGCACAACATCGAAGATCATTACTACAAAATCAATCGTATTCTTCTTCTAATAATCGGTATATGGCCTTATGAAAACTCAATACTTGTGAAAGCACAGAGGCTAATTGTATTTAGTCTCCTTGTGAGCGGAATTTGTGTTGAGTTAGCTATATTTACCACACGTGAATTTAACATAGCTGTCACTCTTGAAGTTTTGTCTCTTGTATTTCCTACTCTCGTACCCATAATAAAATATTACTTCTTTTGCGTTAATGCAGATTTAAAACAGATGTTGGAACGTGTTCAAATCGATTGGAACTTATTGAAGAATAAGCATGAACGTAAAATAATAGAATCTTATGCTGAATACGGAAGATTTATGACTGTCGTTACATCATTATTTATCGTCGGCATTATGATTATATATATGATATCGCCAATAGTACTTTATACTATTAACATTTACTTATTTCAAAACAACAATACTTATACGTATTATATATTTATTCCAATCGATTACTTCGTTAATCAAGAAAAATACTTTTATATCACATTTTTGCATTTTATTACATTTGCCTTTGTTGGAATGGTAATAACTGTAGCTATCGCTACATTTCTGGGATTATATTTGTATCACGTTTGTGGTTTATTAAAAATTGCCTGCTATCGAATTGAACATGCAATAAATATAGAAGAAATACTACAAATCTCTCCATTAAAAAGAGAATATGTTATGTGTATGAAGATAATGCGAGCCATAAAAATCCAACAAGAAGGAATGAAGTTTGTATCTAACTTCCTTGTAAACATGAAAACGGACCGTGATATACGCGAATTTTTTTTAATCTTATCCATGTTATTTGGACACTTCTTATACATATTTCTGGCGAATAACACAGCACAAGACGTTTCTGATCACTGTAATAACGTATTTTTTGCAGCATATAGCTCAATGTGGTATGTAGCACCGGTCCGAGTTCAGAAATTAATATTGTTCTTGTAA
>SiOR126
ATGATATTGTTTGTGGATCAATATTATGATATTAATCGAAAGTTATTATCAATTGCGGGATTGTGGCCGTATCAAAAACAAAGATTTAAACTTCTCCAAATTACGTTATTTCCCATCATGCTTATTTCTTTTTTGACTGCTCAGTTGGCAACATTTACCACATCAGAATTCAATGTAAATATTATGTTAACAGTTCTGTCGCAAGCTTTTCCTTGTTCAATATATTTCTTATTCTATATCTCTTTTCTTCTGAATAATAAAGACATAAAAATCTTCTTCGATCTGATTCATCACGAATGGATGACATTAAAAGCTGCAGATGAAATTGATATATTAAGAAGATATGCTAATTTTTCCAAACGATTCAATGTGGTAATATTTGTGTTGTTAATGTTTATTGTGAATATTTTCTGCTTGTATCAATTTTTTCCGGACTTTCTTGACGTTATTATACCGCTTAATGAATCTCGTGACCATCATCTCACATTCGTAGCCGAATATTTTGTTGATCAGCAAAGATATATTTATCCTATTTTAATACATAGTCTATTGGCTATTTATATGGGAGTTATCGCAGTACTTTCTACTGGTACTACACTTATAGCATTTCTATTACATATCTGCGCAATGTTGAAAATAGCAAGTTATCGTCTTGAATGTGTCAATGATAATATACCACTAGTATCTAAATCTGAAAAAAATAATATTATTCGTGAAAGAATAATCAACGCTGTTAATATACATCGCAGAGCACTTGAATTTGCTGAATCTATACTATCTAGCTTTTCGACTTTCTACTTCATTATGATTGGTGTAGGTATCTCATCTTTAACCATTAACATGTTTCAATTTATGCAACTTATGATGTTTACAAGCGATACGAACGGAATGCTAGCAAGCGGCTTCTTAATTCTTAGCCATTTCACTTATATGTTCATCGGTAACTTGGCCGGACAGATAGTCACAGATCATAATAACAATATTTTTAATGCAATGTATATTCTGAAATGGTACACAATGTCAATAGAAGCTCAAAAACTGCTACTTTTTATAATCCAAACAAATACGAAAACTTACTATCTTATTATCGGTAATATTTTCGCCGCTTCTCTAGAAGGCTTTGCTACGTTAATGAGTATGACAGTGTCTTACTTCACAATGATTTACTCCACACGATGA
>SiOR127
ATGTTCTTGAATCGCGAGAAGTCAGACTTCGCCGAGAATCATTATTACAAGTTAAATCAAATATTTCTCGCAGCGATCAGTCTGTGGCCGTACCAACAATCGAAGTTTATTATAATTAGTCATATCTTCCATTTTATAATAATGGGATCATTCGTGTTTTTTCAGTTAACATCGTTTCTTACATTCCAATTCACCCTGGATCTATTTGTTATGGTACTCTCAAATGCCGTACCGTCTTGCTTATACATCGTACAGTATTATTCGTTTTGTATTCAATCCAATACAATAAAGAGATTTTGGAAAGATATACGTGATAGTTGGAATCTTTTAAAAAATGAAACAGAACGTAATATAATGCGTCAACAATCATTCTTTGGTGAACTATGCACGATATTATTATCATTGAGTATCAGCATAAGTATTATTCTGTATGCATTCATTGAACTATTACCGACTATCCTTGATCTAATCTGTCCGCTAAATGAAACTCGCCCGCGCGAACTTCATGCTTTGGCAGAATACTTCATCGACAAGCAAACATATTTCTATCCAATTTTATGTCACTGGTTGATTTGCTTGGCTTTCGGTGGCTTTGTCTTTATGGCCACAGGTACATTCGAAATGGTATACATCGATAATGTTTGCGGATTATTTAAAATTGCCAGCTATCGAATTGAATGTTCAATCAAAAAATATGCATCGTATAGTTCTGTACAAAAGAAAGATTATGAAGCTCAACGAAATATAATCGCCGCAGTGGCGATACACACAAGAGCCCTCGAGTCAGTATCTATATGTATAATATTTTTTACAAAAATCGAAATATTTATATTGATTTTTTATTTAAAACTATGTGTGAATGGCTTCAACTTGCTCAGAGCAATAATTTCACACAATATGTTTGAGTTTATCTCATCAATATTATTCATCGCTTTCCATTTTATATTCTTGTTTTTGGGTAATTATTACGGACAAAAAATTACGGATTGTAATAACGAAGTTTTTAATTCTGTATACAATGTACAATGGTACAAAACTTCAGTAAAAATCCAAAAATGTCTACTATTTATAATGCAAAATACTACGATCCCATATGTTATAAATATTGGCAACTTAGTTTGGGCTTCTGTAGAAGGTTTTGCTAAGCTTGTAAGCACGTCAATGTCTTATTTCACGATCATTTATACTCTACTATAA
>SiOR128
ATGTACATGTTCGATGATCACTATCATAAGCTTAATCAAATTTTTTTGAGAATTCTTGGTTTGTGGCCTTATGGAAAAACCAAATATGATCATTTTCGTGCAACGTGTTTCTTCATAATACTCGTTTCCCATACGTTTGTTCAGTTAGCACAACTTCTTATAGCCGATTTTAGTATAATTGTTATTATCAGGATTTTATCGGAGTTTCTTCCGATTTTAATGTGTCTTGTAAAGTTTAACATGTTTTTCTTGGAAACCAAGAAAGTAATGCTGATGACATTTATTTTATATATATTGGCAACAATAGAATTGTTTCCGAGTATCCTTGATTGTTTCTGGCCACTGAACGAATCACGTACACATAATATGTTGTTCCTGACTCAATACCATATAAGTGAAGGAATACAGTATTATTCTTGTTTCTTGTATTTTAGTATAAGCGTTAGTATTGGTTGTTTTTCAGTAATATGCATCACTACCATGTTTACAGTGGCTATGTTACACTGCTGTGCAATATTCAAAATTTGCAGTTATCGAATAAAACAATCTGTGGACGAGAAAATAATAATGTGCTCTAATAAGAGAAATGTAATCGTCAAAAGAATAATTAGAACAATAGAGCTTCATCAAAATGCAAAGAGATATATGTCATTATGGTACAAAGCACCTGTAACAATACAGAAATTATTATTATTTATGATGCAAGTAGCCTCAAAAAGTGTGGTACCGAAGGTTGGCGGTATATACTGTTCAGTAATGGAAAGCTTTACTACGCTTACAAGTATGTCATTATCTTATTTTATGGTAATCTATTCTACACAATCAAAATAA
>SiOR129
ATGTTCGTCTCTGCGAGTAAATATTATAATGTGAATCGATTACTTTTGATAATATCCGGTTTGTGGCCTTATCAAAAGTCAAAGTACAGAAAGATTCAACTTATGACTTTTATTGACGCAAACTGCACTATAGATCTAATCATGAAAGTGTTATCGCTCGTTCTTCCCATGTGTGCATCTATTATAAAACACGGTACCTTCTTCTATAATAACCGAAAAATGAAACATCTTATAAGTCTAATGTGGTATCACTGGACTATAATTCAGGATAAACAAGAAATAGCAATATTAGAAAAGTATACCAACTACTCTAGGCGATTTACAATATATATGCTACACCTGTGTGTTTTGGGCATGTTCGTTATAATAATAGGCCACACATCACCAATGATTTTGGATATGATAGTACCATTGAATTCATCCCGGCCACGACACTTCTACATCTTAGTGAAAAGTTTTGTCGATGAAGAAAAATACTTTTTTTGGCTTTTACTACATACCATAGTGACTGTATTAGTAGCAATAATGATGATGATATCCGTTGGAACTATGATTATAACTTACTTTTTGCACGCTTGCGCTATGTTCAAAATTGCTGGGTTTACTGATTTGATCTTCTCTAATTTGAAAGTACCTTATTTCATAATACTCTCTGTAGGAGTTGCTTCATTAGTTCTTAATATATTTCAGGTTTTTATTGCATTATCCACACATAATATGAATGAACTGTTTACAACTTTTATATTTCTTTTCGCACAAATCGTCTATATGTATGTAGGAAATTATGGTGGACAGATAATTACGGATCACTATGTCGAGGTATTTAACACGACATATAATTCATACTGGTATACAGTACCATTACGTTCACAAAAATTGTTATTATTCATAATGCAGAGAACTTCAAAAAATTTTGCTTTTGTTCTTGGATTATTTGTAGTTTCACTGAAAGGTTTTTCTACGCTTGCGAGCATGGCAATGTCTTACTTTACGGTGATCTATTCTATACTTTCGGGATAA
>SiOR130
ATGGACGTTGTTGGAGAACGATACTATAAATTGAATAAAAATTTTCTATTATGCCTCGGTCTGTGGCCTTGTCAAACTTCGACCTTAAAAAAAACTCAAATAATCTTTTGCCAAACGTTATTCATATCTTTTTTAGTGTGCCAGTGGAATGCAATGTTTGTACGAAAGTACAGCATCAATTATATCATAAAAATTTGTATGTTTATCACTTGTAACTGTCTTTACATTGTAAAATATAACGCATTTCTCTTACTTGACGATAAAATCAAATATATTTCCAGCAGAATTCAATACGATTGGAACATGTTAAAATCTCAAATGGAATGGGAAGTGATACAAAAATACGCAGACACTGCAAAATTATATACAATCTATTTTATATTTTTGGCTTCTATCAGTATGCCAGGAATGTTAATATTATTTTCACTACCCCGTATACTCGATGTGATCGCACCAATGAATGAATCGCGACCGGGACAATCAATAATTTTAGTAGAATACTTTGTCGACGAAGAAACATACTATTTTACTATTCTGATACATATTGTCGTAACTCAGTATGTTGGTGCTATGACGATAGCGTCTGTCGCAACAATACTTATGGCATTTGTATTGCACGCATGCGCTATGTTTCAAATCGCCAGCCATCGAATAGAACACATATTTGATGACTTACAACAAATACCAAAGGATATTAAAAAATACATGCTCTACAATAAATTAATTCATGCAGTATATGTTCATCGCAGAGCTGTAGATTTAACCAATATTATGACGAACACCTTCGCAACATTGTATTTCATATTATTAGGGTTTGGTTTGGCTTCGACGAGTTTCAGTTTCCTTAATTTTATTTATGCAGTATTGTCCATGGAAATAATTGATATAGTGTTATTCAGTTATATTATATTTATCCACATGTATTATATATTTCTGGCAAATTATGTTGGGCAGAATATCATAGATAACAGCATTGACTTTCATCGAGCAACATACAATGCGCAGTGGTATGTTGCCCCAGTATATATGCAAAAATTAATATTATTTATAATGCAAAGAAGTAACAAAAGGAGTGCTTTAATTGCTGGCGGTTTATTTGATGCATCGTTAGAAGGTTTTGCCACGCTCATGAGTATGACTGTATCCTACGTTATGGTTCTTCAATCTAAAAATGATCATATTTAA
>SiOR131
ATGGACTTTGTTGGAGAACGGTACTATAAGTTGAATAAAATTCTTCTATTATGTCTTGGTCTGTGGCCTTGTCAAACTTCAACTTTGAAGAAAACTCAAATAATCTTTTTTCAAACACTGTTCATATCTTTTTTAGTATGCCAGTGGAATTCAATGCTTGTACAAAAGTACAGCATCGAGTTTATCATTAAAATTACTATGTTTATCACCATTAACTGTATTTTTATTGTAAAATATAACGCATTTCTCTTACTTGACAATAAAATCAAATATATTTTTGACAGAATTCAATACGATTGGAACATGTTAAAGGCTCAAGTGGAATTGGAAATGATACGAAAATACGCAAACACTGCAAAATTATTTACAGTCTGTTTTATAATTTTGGTTACTACGATTATCCCGGGATTGTTAGTAATACTTTCTGTACCTCGTATACTTGATGTAATCGTACCAATGAATGAATCGCGACAGCGACAATCACTAATACAATTAGAATATTTTATTGATGAAGAAACATACTTTTTCGCTAGTCTGATATATATTATCCTAACTATCTCTGTTGGTACTATCACGATAGCGGCTATCGCAACAATACATATGGCATACGTATTGCACGCATGCGCTATGTTTCAAATCGCCAGCCATCGAATAGAACACATATTTGATAATCTACAACAAATACCAAAGGATATTAAAAAATACATGCTCTGCAATAAATTAATTCATGCAGTATATGTTCATCGCAGAGCTGTAGATTTTACCAAAATTCTGACAAACACTTTCGCGACATTGTATTTCGTGTTATTAGGACTTGGTGTGGTTTCGATGAGTCTCAGTTTCTTGAATTTTATTTATGCAGTATTATCCCTAAAAATATGGGATGTATTGATATGCAGTTATTCTATATTTGTGCATATGTATTATATATTTGTGGGAAATTTTATTGGACAGAATGTCATAGATACCAGTATTGATATTTGTCGAGCATCATACAATGCGCAATGGTATGTTGCCCCATTATATATGCAAAAGTTAATACTATTTATAATGCAAAGAAGTAACAAAAGGAGTGCTTTAATTGCTGGTGGTTTATTTGATGCATCGCTAGAAGGTTTTGCCACGCTCATGAGTATGTCTGTATCCTACGTTATGGTTCTTCAATCCATAGGACACAAAGAAAACTACGAAAAGAAAAATGATCATATTTAA
>SiOR132
ATGAACTTTGACGGTCAACGTTATTATAGGGCTAATAAATTCTTTTTAGAAATAATGGGACTGTGGCCTTACAATAATTCCACGTACGTATATATTTACAGAGCATTTACGGCTTTCGTTCTTGTGTCTTCTGGCATTACTCAGTTCAGCAAATTGCGAAGCACGTATCATGATCTCGACCTTCTCCTATATAATCTAACGTACAGTGTTCCTTGTATCATTTATGTGTCGAAATTTTTTAGCTTTATTATTAAAATGGATAATGTACAAGCAATGAATATAATCCAACATGACTGGAATACATTAAAGGATGAAGAACGCGAAATTATACGATATTACACCATAATTGGAATGCGATATACAGTAACTTTTTTTGCTTTAAGCATGCCATGCTTATTTTGCTATACTATAAGTTTTTTTGTGCCAGGCACTCTCGATTTAATCTATCCCTTAAATGAATCTCGTTCGAGGAAATTACCCATCTTAGCGGAATACTTTATTCTTGATGAGCAGAAATACTTTTATCCTATTCTTGTGCATCAGTTATTAGTAATTGCAATAGGCATAACGATAGTACTTTCAACCGAAACATTAAGCATGATGTATCTTCATCATACTTTTGGATTGTTTGATGTAGCTAGATATCATTTGAAACATGTTTTTGATAACGAAACGTTATCAGTAACTAAAAATGAAAAGTATGCCATACTTCACGCCAGAATTGTGAAAGTCATAAATATCCACAGAAAAACTATCGAATTTGCAGATTATCTATTGTCAACATTTTATGTGACTTATTTTATTATGCTTGTGACGGGAATAATTGCAATAACTATTAACACGTTTCGTTTGATTCAAGCTGTTTTAGCAATGAATGATTTTAAAGAATTAATAGGATCTGTATCCTTTATTGGAGGTCAATATGGCTTCTTGTTTTTCGTTAACTTTTTTGGACAAAAGATATCGGATCGTAGCTTTCTTATATACGATGTACCTTGGTATACAGCACCCGTGGAAATCCAAAAACTTTTTGTATTTATACTGCAAAAAACAATAAAAGGTTACGAGCTCGGCATTAACGGTGTAATTGTAGCATCGCTGGAAAATTTTGCGTCGTTGGCGAGCATGACACTGTCTTATCTCACTATGATATATTCCATGCGTAAAGATAGATACGAAATCTGA
>SiOR133
ATGAACTTCGTCGGAGATGTTTACTATAAACTCAATCGACGTCTGTTGCTATTAGTTGGCTTATGGCCATATGAACATTCAATTTACAAATATTGTCAAATGATATTTTGTAACATTATTGTAATATTCACTGCGATATCACAAAATATTGAAATCATGCTAAAATTTCTCTCTCCTATTGTAGTTTTCTTAATCTATCTTATTAAATATGAAACATTCTGTATTGTCGCTAAAAAGATAAAATATCTTATGGATCACGTAGAAGAAGATTGGAATATGCTTAAAGATAAAAGAGAATTAGAGATTTTAGAAAGATACACTTACATTGGAAGTATGTGCACTATGGGTTTGACAATAGTGGGTTTCGTAGCTGTATTAATTTGTATTTTGTTGCCATTTCTACCAAATATTCTTGATTTTATTGCGCCACTGAATGTTTCACGTCCACAACAACTCCTATTTCCGGGGGAGTACTTTGTTGATCAGCAAAAATTTTTTTATGCAATTTCGTTGCAAATAAACATTACTATGGGCTTAATACTTCTCACTTTAATAGGTACTGAAACATTGTATGTAACTTATGTACAACATGCTTGCGGAATGTTTGAAGTTGCCAGTTATCGAATGGCTCAAGCATTCAATGCCAAGCTTTTACAAGATTACACATATGAAAAGCAAGCAATCATCATTTGCAAAAGGATAATCGAGGCTATACGTATTCACAAAAGAGCTCTTGAGTTTTCCGAATTCCTGTGGTCTACTCTGGCGATATCATATAGCATTCTTCTTATAATTGGTATTACATCTCTAATTATTAATCTTTTCTGCCTTTTTCAAGCAATTTTATTTATAAAGGCAATTGATCAAATCATAACATTAAGTCTGTTTACTGTGGGTCACATTATTTATTTATTCTTGGGTAACTATGTTGGCCAAATTTTAATAGATCATAGTGCCGGTATTTTTCAAAACATATATTGTACACAGTGGCAAGGCACACCTTTGCAAGCACAACAATTATTGCGAATTATAATGCAAAGAAGTATGAAAAGTTGCAAGATGGATGTGGGTGGAATGTTTACTCCATCATTGGAAGGCTTTGCAGCGCTTATGAGCACCACTCTATCGTACTTTACAGTACTCTGGTCGGTACACAAATAA
>SiOR134
ATGGATTTCAGTGGAAGCAAATACTATGAGTTCAATCGCATACTTTTGTTATCAATTGGTTTGTGGCCGTATGATGAATCAATATTTAAACGAATTAAAATATTGATGTCATCTAGTTTTGTAGTCTCAGGTGCTGCCGTGATGATTGCGAAGATAATTACTTCAGAATATGACATGATACTTACGCTAAGAATATTATCACTAGTTATACCTTACTGCATTACTATTTGTAAATGTATCACTTTTTTACTTCTTCCTACGAGTATAAAAACACTTATGGAATGGATCCAAAATGATTGGAATACTTTGGAAGATGTGAATGAGCTCGAAATAATAAAAAAATATGCAAATTTTGGACGACTCTGCACAATAACTTTTTCAGTATTTAGTTATTCATGCGCTTTCGCTTTACTATTATCCGTATATCTCCCTGATATTCTCAATTTCGTCATGCCGCAAAATTTTTCTCGCGAACGAAACCTTCTGTTCGATGTAGAATATTTCATCGATGAACAGAAATACTTCTACGTTATATTTTATCATTTATATATATCGATAATTTTCGGTTTGACTATAGTTATAGCTACGGAAACACTTTACGTAGCGTATGTTAACCATGCTTGTGGAATGTTTAAGATTGCTAGTTATCGATTGTATCATGCCTATGATCAAAATGTTTTACAAATCTCTCCTTTCATAAAAAATGCAGTAATCCACACGAAAGTAGCCGCAGCAATAGAAATGCACAAGAGAGCTCTCAAGTTTCATGACTTTTTGTGGTCAAAACTAGGACTACATTATTTTTTTATGATATCGATCGGAGTGGTATCGCTATCGATTAATTTCTTTCGTATTTTTCAAGCAATTGTTGTAATAAAAAGTGCCGAAGAATTAGTATTGTCTGGTATATTCATTGCTGCCCATTTTATTTACATATTTTGCGGCAACTATGCCGGACAAGTTTTCATAGACCATAGTTTGGGGGTTCATGAAAATATATGTGATAGTCGATGGTACCGCATACCTTTACGACAGCAAAAATTAATTCTGCTTATTCTGCATCGTAGTATGCACAGTTGCAAACTGGTCACAGGTGGCATTTTTATTCTGTCATTAGAAGGATTTACATCGCTCCTCGCTATGTCGATTTCTTATTTCACAGTAATATCGTCTATCCAGCACTAA
>SiOR135
ATGGAGTTTTTTGAGGAGCAGTATTTTAGGCTGAATCACATTTTGTTATCAATAGTTGGTCTTTGGCCGTATGATGATCTTAAAGTTAGATATTTTCGTTTTATACTATCTTTATTAATAATAATGTCATTTACAGGTGTTCAGTTGATAAAATTATTTATCGCAGAACACAACGTTGACCTTTTTATAAATGGACTTTCTTTTAATGTCATTTTTATATTGGGTTTCATAAGGTATATCTCATTTTATGCTGTCTTAAAAAATATTAAAAAAATTCGAGAACTTATACAAAATAATTGGAGCATTTTGATAGATAATCAAGAGATCGAGATAATATGTAAACAGGGAAGTATTGGAAAATTATGTACAATATTTATAATAGTATTGGTTTATGCTATAATTTTTGTCGCCTCTCTTTTACAATATATCTCAATCTTACTCGACATTGTAATACCTTTAAATGAATCTCGCCCACGCAAAATCCTATTTCCAGCGGAATATTTTATCGATCAACAACAATACTTTTATATTATAACAGTACATATAGCTGTGGGATTGATTTTTATAGCTACAACTGTTATTGCTGCAGAATTGTTCATATTCACAGCCGCATTACACGCTTTCGGATTATTTAAAATTACCAGTTATCGAATGAAAAATATATTAAGCGGAATTGATCAAAGAGAGAATTTAATAAAAAAATATGCAATATTTCATAATAGAATAATCGCTGCGGTGGACTTCCATAAAAGAGCAATCGAGTTAAAATTTTCGAAACGATTCTTTAAAGCTATTTCTTCAATAGTTTTGCATATTGTATATTTTAGTTTAGGTAATTACGCCGGGCAAGAATTTATGGATTGTGATACACATGTCTATCATACGATATGCGCAATGAAATGGTATGATGCCTCATTAAAAATACAAAAATTAATACTGTTTTTAATACAAAAGACTACAAAATGTTACAAAGTTACTGCCGGTGGTATGTTTAGTCCTTCTTTGGAAGGTTTTGCCACAGGTGTGAGTATGTCGATTTCCTATTTTATGGTTCTCCGTTCCATGTAA
>SiOR136
ATGGAAGAATTTCCCGAAGAGCGGTATTATGGAATGAATCGCGTTCTTTTATCAACAGTTGGTCTATGGCCAGACGACCATTACAAAGTCAGACACTTTCGTTTTATATTATTGCTATTGATAGTTATATCATTACCTAGTTCACAGTGGATAAAGTTGTTTACCTCAGAATACAATTCTGATCTTCTTTTAAAAATATTATCTTTCAATATTCTTTTAATGTTATGTCCTATAAAGTATATTACATTTTATGCTGTTTTCAAAAATATTAAAGAATTTCGGCAACGTGTTCAAAATAACTGGGGAGCTTTGAAAGATAATCGAGAAATCGAGATTATATGTAAACAGGGAAGCTATGGAAAATTTTTTACAATATTTATTGCAAGTAAATTCTACATTTGTACCCAATATGTATCAATTGTACTCGATATTATAACACCTTTAAATGTATCTCGCCCGCGTCAACTTCTAATTATTACAGAATATTTTATCGATCATGAGAAATATTTTTATATCATATCTATATATTTAGCTATTGCGATAATCGTTATAGTAACTTGTTTTATAGCTACTGAATCGTTTTCAGTAATTAATGCATTACACGCTTTCGGGTTATTTAAAATTGCTAGTTATCGTATGAAACATTTGTTAAGCGGAATTACTCCACATATGTGTCTAACTAAAAAATATATCATATCACATAACAAAATAATTGCTGCGGTGGATTTTCATAGAAGAGCAATTGAATTTTCTGATTTATTGAAAGTAAGTTTTGGACGAGTCTATTTAATCTTATATGTGCTGGGTGTGCTTTCGGCAAGCATCAATTTACTTAACCTGTCTCGGATAGTGACTATGGAAAAAGATATTATAGAAATTATTAAATCTTTTTTTTTGATAGCTTCGCATATTTTATATTTAACCGTAGCTAATTACGCTGGGCAAGAATTTATAAATAATGATATGCATTTCTATCGTGTAATATGCAATACCGAATGGTACAATGTTCCAGTAAAGACACAAAAATTAATTCTCTTTATGCTACAAAAGACTACAAAATGTTATAAAGTTGATGCCGGTGGTATGTTTAATCCCTGTTTGGAAGGTTTAGCCACAAGTTTAAGTATGTCGGTTTCGTACTTTATGGTTTTCTATTCTGTCTCATTATAA
>SiOR137
ATGGAGTTTCCCGAAGACCGATATTACCGAATAAATCGTATTCTTTTATCAGCAATTGGTCTGTGGCCATACGATAATTTTAAAAGCAGACGTTTTCGTTTTATATTTTCACTATTGATAATGGTATCATTAATCTGTGCTCAGTGGATAAAGTTGTTTACCTCAGAATACAGTTCCGATCTTCTTTTAAAAATATTATCTGTCAATCTTATTTTAATCTTTTGTCCTATAAAGTGTATTACATTTTATGCTGTTTTCGAAAATATTAAAGAATTTCGAGAACGTGTTCGAAATAACTGGGACGCTTTGAAAGATAATCGAGAAAACGAGATTATATGTAAACATGGAAGATACGGAAAATTGTTTACAATATTTATAATAATGTCTGCATCTTCTTTCTCTATATTCTACATTTTTACTCAATATCTTTCAATCCTTCTAAATATTATAATACCTTTAAATGTATCTCGTCCAAGGAAACTCATGTTTCCTGCGGAATATTTTATCGATCATGAGAAATATTTTTATATCATATCTATATATTTAACTTTTTCACTGATTATTGCGATGTCTTGTATAGCAGCTACTGAATCGTTTTCATTAACAAATGCTTTACATGCTTTCGGATTGTTTAAAATTGCTAGTTACCGTATAAAAAATGTATTAAGCGAAATTGATCCACATGTGTGTCTAACTAAAAGATATACCATATCTCATAACAGAATAATCGCTGCGGTGGATTTCCATAGAAGAGCCATCGAATTTTCTGAATTACTGAAAGCAAGTTTTGGGCGAGTTTATTTAGGTTTATTTGTGATGGATGTGTGTTCAGCAAGTATCAATTTATTTAACTTATCTAGAATAATAACATTGGAGAAAGAAATTTTGGAAATTATTAAATCTGTATTGTTAATAATGATACATATTATATATTTAACTTTAGCAAATTTTGCTGGACAAGAGTTTATAAATAATGATACTCAGTTCTATCGTACGGTATGCAATACAGAATGGTACAATGCCCCAATAAAAATTCAAAAGTTGATACTTTTTTTGATACAAAAGACTACAAAATGTTACAAAGTTGATGCCGGTGGTATGTTTAGTCCCTGTTTGGAAGGTTTGGCCACAAGTATAAGTATGACGGTTTCGTACTTTATGGTTCTCCATTCTGTGTAA
>SiOR138
ATGGAGTTTCCCGAAGACCGATATTACGGTATAAATCGTATTCTTTTATCAGCAATTGGTCTATGGCCATACGATAATTCTAAAAGCAGACGTTTTCGTTTTATATTTTCACTATTGATAATGGTATCATTAATCTGTGCTCAGTGGATAAAGTTGTTTACTTCAGAATACAGTTCAGATCTTCTTTTAAAAATATTACCTGTCAATCTTATTTTAATCTTTTGTCCTATAAAGTGTATTACATTTTATGCTGTTTTTGAAAATATTAAAGAATTGCGAGAACGTGTTCGAAATAACTGGGACGCTTTGAAAGATAATCGAGAAGACGAGATTATATGTAAACAGGGAAGATACGGAAAATTATTTACAATATTTATAATGATGTCTGCATCTTCTTTCTCTATATTCTACATTTTTACTCAATATCTTTCAATCCTTCTAAATATTATAATACCTTTAAATGTATCTCGTCCAAGGAAACTCATGTTTCCTGCGGAATATTTTATCGATCATGAGAAATATTTTTATATCATATCTATATATTTAACTTTTCACTGTATTATTGCGATGTCTTGTTTAGCATTTAATCTTTCCAGTTACCGTATAAAAAATGTATTAAGCGAAATTGATCCACATGTGTGTCTAACTAAAAGATATACCATATCTCATAACAGAATAATCGCTGCGGTGGATTTCCATAGAAGAGCCATCGAATTTTCTGAATTACTGAAAGCAAGTTTTGGGCGAGCCTATTTAGGTTTATTTGTGATTGGTTTGTGTTCAGCAAGTATCAATTTATTTAACTTATCTAGAATAATAACAATGGAGAAAGAAATTTTGGAAATTATTAAATCTATATTGTTAATAATGATAAATATTATATATATAACTTTAGCAAATTTTGCTGGACAAGAGTTTATAAATAATGATACTCAGTTCTATCGTACGGTATGCAATACAGAATGGTACAATGCCCCAATAAAAATTCAAAAGTTGATACTTTTTTTGATACAAAAGACTACAAAATGTTACAAAGTTGATGCCGGTGGTATGTTTAGTCCCTGTTTGGAAGGTTTGGCTACATGTTTAAGTATGACGGTTTCGTACTTTATGGTTCTTCATTCTGTGTAA
>SiOR139
ATGGAGTTTCCCGAAGACCGATATTACGGTATAAATCGTATTCTTTTATCAGCAATTGGTCTATGGCCATACGATAATTTTAAAAGCAGACGTTTTCGTTTGATATTTTCACTATTGATAATGGTATCATTAATCTGTGCTCAGTGGATAAAATTGTTTACCTCAGAATACAGTCCTGATCTTGTTTTAAAAATATTATCTGTCAATCTTATTTTAATCTTTTGTCCTATAAAATGTATTACATTTTATGCTGTTTTTGAAAACATTAAAGAATTTCGAGAACGTGTTCGAAATAACTGGGACGCTTTGAAAGATAATCGAGAAGACGAGATTATATGTAAACAGGGAAGATACGGAAAATTATTTACAATATTTATAATAATGTCTATATATTCTTTCTCTATATTCTACATTTTTACTCAATATCTTGCAGTTCTTCTTAATATTATAATACCTTTAAATGTATCTCGTCCGAAGAAACTTATGTTTCCTGCGGAATATTTTATCGATCATGAAAAATATTTTTATATCATATCTATATATTTAACTTTTGCACTGATTATTGGAATGTCTTGTATAATAGCTACTGAATCGTTTTCATTAACAAATGCTTTACATGCTTTCGGATTATTTAAAATTGCAAGTTACCGTATAAAAAATGTATTAAGCGGAATTAATCCACATATGTGTCTAACTAAAAGATATGCCATATCTCATAACAGAATAATCGCTGCGGTAGATTTCCATAGAAGAGCCATCGAATTTTCTGAATTATTAAAAGCAAGTTTTGGGCAAGCCTATTTAGGTTTATTTGTGATGTGTGTGTGTTCTGCAAGTATCAATTTATTTAACTTATCTAGAATAATAACAATGGAGAAAGAAATGTTGGAAATTATTAAATCTATATACCTAATAATAGTACATATTATATATATAACTTTAGCAAATTTTGCTGGACAAGAGTTTATAAATAATGATACTCAGTTCTATCGTACTGTATGCAATACAGAATGGTACAATGCCCCAGTAAAAACCCAGAAGTTGATATTCTTTTTAATACAAAAGACTACAAAATGTTACAAAGTTGATGCCGGTGGTATGTTTAGACCCTGTTTGGAAGGTTTGGCCACAAGTTTAAGTATGACGGTTTCGTACTTTATGGTTCTTCACTCGGTGTAA
>SiOR140
ATGGAGTTTCCCGAAGACCGATATTACCGAATAAATCGTATTCTTTTATCAGCAATTGGTCTGTGGCCATACGATAATTTTAAAAGCAGACGTTTTCGTTTTATATTTTCACTATTGATAATGGTATCATTACTTACTACTCAGTGGATAAAATTATACACCTCAAAATTCAGTTCTGATATTGTTTTAAAAATATTATCTTACAATATTATTTTGATAATTTGCTTTGTGAAGTATATTACATTTTATGCTGTTTTTGATAATATCAAAGAATTTCAAGAACGTGTTCGGTATAACTGGGATATTTTGAAAGATAAACAAGAAATCGAGATCATAAGCAAACACGGAAGTTATGGAAAATTATTTACAATATTTTTAACAAGTAAATTGTCTGCATATACTTTCTGTATATTTCACATGTTTACCCAATATCTTGCAGTCTTTCTTAATATTATAATACCTCTAAATGTATCTCGTCCGAGGAAACTTATGATTCTTACGGAATATTTTATCGACCCTGAGAAATATTTTTATATCATATCTATATATTTAACTATTGCACTGACACTCAGTATTGTCGTATGGGCTACTGAATCGTTTTCATTAACAAATGCTTTACATGCTTTCGGATTATTTAAAATTGCAAGTTATCGCATAAAAAATATATTAAGCGGAATTAATCCACATATGTGTCTAACTAAAAGATATATCATATCTCATGACAGAATAATTGCTGCAGTGGATTTCCATAGAAGAGCCATCGAATTTTCTGACTTATTGGAAGCAAGTTTTGGGCGAGTCTATTTAGCCATACTTGTGATTGGTGTGTGTTCAGCGAGCATCAATTTATGTTACCTATTTCGAATAATAACAACGGAGAAAGAAATTTTGGAAATTATTAAATCTATATTGTTAATAATGATACATATTATATATGTAACTTTAGCAAATTTTGCTGGACAAGAATTTATAAATTATGATACTGAGTTCTATTGTATGGTATGCAGTACAAAATGGTACAATGCCCCAATAAAAACACAAAAGTTGATACTCTTTTTAATGCAAAAGACTACAAAATGTTACAAAGTCGATGCCGGTGGTATGTTTAGTCCCTGTTTGGAAGGTTTGGCCAGGAGTTTAAGTATGATAGTTTCGTACTTCATGGTTCTTTACTCTGTGTAA
>SiOR141
ATGAACTTTAACGGTGATGATTATTATAAACTTAATCGTATTTTTCTGTCAACAATTGGCTTGTGGCCACATCGTTACATTACGTTGAGACAAATCCAATGCGTTGTATCATCGTTTATTCTAATATCAGTAACATTTCCTCAGTTAATGAAATTGATTACGATGAAATACGATGTGGATCTCATTTTAAGAGTTTTATCGTCCGCTTTGCCATTTACGTTATTTACCGTAAAATATGTCACTTTTTATTTTGTCACAAAAAAAGTAAAAGAATTAATGCAACACATTCAAAATGATTGGAACACTTTGAAAGATAATAACGAGCTTGAAATAATACATCGATATGCAAAAGTGGCAAAGCTATTTACTACGAGTCTAGCAACATTGATTTATGTATGTATATTCGCGGTTATTTGCAATCAGCATGTGCCAAGTTTTCTTGACATTATAGCGCCATTAAACAATTCTCGGCAAACCGAATTACTGTTTCAAGTCGAATATTTTCTCGATCAGGACAGATATTATCAAACGATTCAATTTCACATGGATATAGGCCTTATCGTTGCTGCGATGACAATTTTATCTACTGAAACATTTTGTTTAATACTTGCCATACACGCATTTGGATTATTTAAAATAACTAGTTATCGTATGGAATGTATAATCAATAAAAGTGCGCCGAATACATTCATGGAAAAGCATTGTGCCTTTCAAAATAATGTAGTAACTGCTGTAAACTGTCACAGGAGAGCAATTGAATTTTCTGAAAATGTTAAATCAACTTTTGCGATACCTTATTTGGCTTTAATATTGCTCGGAGTGTCTTCATCGAGCATAAATCTATATCTGCTCTTCCAAGTAATAATGTCGACAAGCACAACGGATGATTTAATAAGATCTATTATCTATGTCTTTTGTCATTTTGTCTATATGTTCTCAACTAATTACGCTGGACAGAAATTTATAGATCACGATGCTGAAGTCTACAATAAGATATGCAATATACAATGGTACAATACGCCTTTGAGGACGCAAAAACAAATATTATTTATCATGCAGAAAACCATAAAAAGTTATCACGTAGATGTCGGTGGCTTATACAATCCATCATTACAAGGCTTTACAGCGCTTGCGAGTGCATCACTCTCTTATTTTACTGTGCTTTGTTCAGTACAAAATAATAATTTATCATAA
>SiOR142
GTAGCAAAGATTGCAACAAGTGCATCTGATTTAGAGAGCTTACTTCAACTTTTATCATATGCTATACCTTGTCTAATAGTTACTGTAAAATATGCTTCATTCTCTATAAAATCTGAAGATTTTAAAAAAATAATTGAGCAAATACACCATGATTGGAATTCATTAAAGTGCAAAGAAGAATTAAAAATTTTACGTCAACGTTTAAATATCGCAAGACTGATGACTATGTCGTTAGGAGGTGTATGTTTGACTTTAATCACGCAAATATTACCGAAATTTCTTGATATAGTGATGCCCCTGAATGAATCGCGTCCACTTAAACTTTTGGGTTTAGCTACATTGTTTTTTGATCAAGATAAATACTTCTTTCCAATACTCATACACATGACAGTGGCACTTTTTGTAGAAGCGTCTACGATAATTGCTACGGAAGGAATAACCGCGATATGTCTTCAACATGCTTGTTCGCTATTCAAAATTACCAGTTTTCGCATAAAACATGCGTTTGACTGCAAAACGCAAATATCTGACTTGAAAAAACATAAAATATATTACACAAACATAGTCAACGCAATAATCATTCATAATAAAGCTGTTGAGTTTTTTGATTATTTTAATTCCTGCATCGAAGTATCTTATTTTCTCTTGCTCTTACTGGGCGTGGTTTCTCTAAGTCTCAACTTGCTTCGCTTGTTTCAAGCAGGATTAAAGAAAGAGTTGGAAGAGTTTTTTGTAATTGGTATATTTGTCATTGTTCATTTTGTTTACATATTTCTGTGTACTTTTATGGCTCAGATATTAGCAAACGATAGTGCCGACATATTTTACGATATTTGCCAGTTACCTTGGTATGCCGCCTCTATTCCATTACAAAAACTGTTACAATTTATAATGCAAAGGAGCTTAAAACATTGTAAATTTTCAATATTTATATTCATTGGATCACTTGAATTATTTACTACAGTAAGTACCAAATATATTTATAATAATGAAGTAATAGCAATAAAAAATAATTAA
>SiOR143
ATGACTACGGCAGATAGTTATTATACTGTTAATCGATACCTATTGCTAATTATCGGCCTATGGCCATATCAAAATTTTGGTTTTAGAGTTATTGTAATAACATTCCTGACCATAGTACTTACATCCGGCGTAATAGTGCAGTTTACAACCTTCGTCACAAAAGAGTACAGTACAGATCTTCTTCTGAGAATCCTTGCATATAGCATGCCATGGATAACACATTTATTGAGATACAATATCCTTTGCTTAAATGCGAAAAAGACGCAGGATCTTATAGAACGAGTGCGTATCAACTGGAATGAATTAAATAACGCGCGTGAACTTGAGATAATAAAAAAATATTCAGCTTTCGGAAAACTCATCACATTGGTTTCAACATGTGTATTTGGCGTCATTATAATGACTGTTCTAGTAAATTATGTTCTGAATGTTCCAACGTCTGCCAACGAATCTCGTCAGCGAGAGTTTCCGGCCGAGATCGAATGTTTTGTAGATCATCAAAAATATTTTGCTCCGCTTTTGGTGTATATGTTCTTTGTCGTTTGGAGCAGCCTAACCGTGCTGGCCGCCAGCGAGACACTTTTTATGTCATATACGCAACATGCGTGTGGATTATTCGAAATAGTCAATTGCCGCATAGAACAATCATTAAACAGAGGTACGCCACAAAATTTAACATCTGTTGCTGAAAAAAACTCAATAATATGTCAAGGAATAATCAGTGCAATCGATATACACAAAAAAGCAATTGAGTTTGTCGAAATGTTGAAAGACAATTTTAAATGGGTGTTTTTTACTGCACTACCATTGACAGTATTATCGCTAAGCATCAATCTCTATCGCCTTTCTCGACAAGTAACGAGTGATGAACATCACGAAACAATAACGACTCTCCTTTTCGCTACGGGCCAATTTGGGTATCTGTTTTTTTGTAACTATTTGGGACAGGAGGTGATCGATCATAGCGGCGATATCTTTCATAAAACATACAACATACAATGGTACATGGCTCCATTGAAAGCGCAAAAATTATTGCTGCTTGTAATGCAAAGAAGCATGCAATATTGCACGATCACAATTGGTGGTTTGTTCATTCCGTCTTTAGAAGGATTCGCCTCGCTTTCAAGCATGTCACTGTCATATTTTATGGTAATTTATTCCATCCAGTGA
>SiOR144
ATGCTAAACGTAAGTGATAACTCGTGGAAAGAAATTCGACACAAACGCATTGTTACATTTACACCGAGATTGCAAAATTGCCCAATAAATAGATACTACAGAATTAACCGAATTTTGTTACTATGCGTTGGTTTATGGCCGTATCAAAAGTCTAGTTTCAGATATATCGCAATAGCATTTATGACTATAATGCTTGTATCAGGCGTAGTGTTCCAGCTAACGACTTTCATCACAAGAGAATACAATATAGATATTCTTCTACGTATTCTCGCGTATAGCATCCCATGGCTAGGCTATACATTAAAATATAATGTTCTCTGTTTTAACGTGAGACAAATTCGAAATCTTATGGAACGAGTGCGCTGTGATTGGAATGAATTAAACAATACGCAAGAAATTGAAATAATAAAAGAATATTCAGCTGTCGGGCGATTCATTACATTGGTTATAACATTGTTCATGTATACATGTATTTCTTGCTTCATTCTGGTACAGTTTTTTACAAACTTTCTGTTGAACATCATATCTAGTAAAAATGAATCTCATCAACTTCCAGTCCTAATTGAATGTTTCATAGATGAGCAGAAATATTTTTTTCCAATTTTGTTGCAACTATGCGTTGTTGCTATATGTGGTCTAACCACGGTAATAGCTGCCGAAACGATTAATACATTATACGTACAGCATGTTTGTGGGTTGTTTGAAATAGCCAGTTATCGCATAGAACAAGCATTGCACAAAGATTCGGTAAAAAGTATTGCATCTTCTACCAAAAGAAATTCGATAATATATCAAGAAATAATCAATGGATTTAACATGTATATAAAAGCAAATGAATTTGCGAACTTATTGAAGATAAGTTTTAAATGGCCGTATTCATTACTATTACCCTTAGGGGTATTGTCATTGAGCATTAATCTCTATCGCTTTTCTCGGTTGATAGACGCCAAAGAATATTATGAGATGATTCTTAGTTTTATGTTCATTAACGGCCATTTTGGATATATGTTATTCGGAAACTATTTAGGACAGAAAATAATCGATCATAGCAGCGACATCTTTTATAAAACATACAACGTGCAATGGTATATAGCTCCGTTAAAAGCGCAGAAGTTATTGCTGCTTATGATGCTAAGGGGCATGCGACATTGCTCTTTCGTCGTTGCTGGTTTATTTATTCCGTCGTTCGAAGGATTTGCTACGCTTGTAAGTATGTCAATTTCATACTTTGCGATCATTCTTTCCCTCTTTTGA
>SiOR145
ATGACATTTACATCGAAATGGCAAAATTGTCAGATGAACAGTTACTATACAATCAATCGAATTTTGTTACTATGTATCGGTTTATGGCCGTTTCAAAAATCTATTTCCAAACATGTTATGATAACAATTGTAACTATAATACTTATATTGGGCTTAGTGTTACAGCTAATGACATTTGTCACTACAGAGTACAATATAGATATTCTTCTACGTGTACTCACGTACACTATCCCATGGCTAGCCGATACGTTAAAATATAATGCTCTCTGCCTAAACATAAAAGGGGTAAGATTGAAAAGCCTTTTGGAACGAATGCTTTGTGATTGGAATGAATTAACCAACGTGCAAGAAATTGAAATAATAAAAAAATACGCGGATATTGCAAGATTTATTACATTGCTAACAACAATGTTCGTCTATGGAGGTATTTTTGTTTTTATTTTGATACAGTTGCTACCACATATTTTTCTGACCATTACATCTAGTAAAAATGACACCAATTTACGACAACTTCCGGTCCTTATAGAATGTTTTCTGGATCAGCAGAAATATTATTTTCTACTTTTACTGATATTATCTTTTGCCGCAATATGTTGTTTTACTACGGTGATAGCTACAGAAACACTTATTATGGCATATGCACATCATGCATGTGGCTTATTTGAAATAGCCAGTTGTCGCATAGAACAAGCTTTTCTCGAAAATAGGGTAAAAGGTATTACATCTGTAACGCAAAGAAATTCGATAATATGTCAAGAAATAATCAACGGATTTAAAATGTATAAAAGAGGAGTCGAGTTTATCGATATGGTACAAAAAAGTTATAAATGGGCTTATTCATTACTAATGCCATTAGGGGTGCTATCGCTGAGCGTTAATCTTTTTAACTTTTCTCGATTAGTAAACTCCAATAACTATATCGAGATGATTATTAGTTTTATTTTCATAATCGGCCATTTTGGATATATTTTTTTTTTCAACTATTCAGGTCAACAAGTGATCGATCATAGCAGCAGTGTTTTCCACAGATTATACAACGTGAAATGGTACGTAGCTCCGTTGAAAGCGCAAAAATTATTGCTGCTTGTAATGCAAAGAAGCATACGACATTGTACAATCGTCGTGGACGGCTTGTTTATTACGTCATTTGAAGGAATTGCCACGGTAAAATTTTGGCACTACAAATAA
>SiOR146
ATGACATTTGTTCCGAGTTGGCAAAATTGTCCGCTAAACAGTTACTATACAATCAATCGAATTTTGTTACTATGTATCGGTTTATGGCCGTTTCAAAAATCTATTTTCAAACATATTATAATAACAATTCTAATGACATTCGTCACTACAGAGTACAATATGGCTCTTCTTCTACGTGTACTCACGTACGCCCTCCCATGGCTAGGCGATATATTAAAATATAATGCTCTTTGCCTAAACATAAAAGGGTTAAGAAGCCTTACGGAACGAATGCTTTGTGATTGGAATGAATTAACCAACGTGCAAGAAATTGAAATAATAAAAAAATACGCGGATATTGCAAGATTTATTACATTGCTAACGACATTGTTCGTCTATGGAAGTATTTTTGTTTTTATTTTGATACAGTTGCTACCACATATTTTTCTGACCATTACATCTAGTAAAAATGACACCAATTTACGACAACTTCCGGTCCTTATAGAATGTTTTCTGGATCAGCAGAAATATTATTTTCTACATTTACTTCTATTTTCTTTTGTCGCAATATGTTGTTTTACTACTGTGATAGCTACAGAAACACTTATTATGGCATATGCACATCATGCATGTGGCTTATTTGAAATAGTTTATTGCTATTTAAGGTTTATCGATATGGTACAAAAAAGTTATAAATGGGCATATTCATTACTAATGCCATTAGGGGTGCTATCGCTGAGCGTTAATCTTTTTAACTTTTCTCAATTACTAAAGTCCAAAAACTATATCGAGCTGATTATTAGTTTTATACATATTGTTGCCATTCTTGGGTATATGTTCTTTTGCAACTATTTAGGACAGCAAGTAATCGATCATAGCAGCAATGTTTTCCACAGATTATACAACGTGAAATGGTACGTAGCTCCGTTGAAAGCGCAAAAATTATTGCTGCTTGTAATGCAAAGAAGCATACGACATTGTACAATCGTCATGGACGGCTTGTTTATTACGTCATTCGAAGGATTTGCTTCGGTAAAATTTTGGCACTACAAATAA
>SiOR147
ATGACATTTGTTCCGAGTTGGCAAAATTGTCCGCTAAACAGTTACTATACAATCAATCGAATTTTGTTACTATGTATCGGTTTATGGCCGTTTCAAAAATCTATTTCCAAACATGTCGCAATAGCACTTGTAACTATAATACTTGCATTCAGCGTAATATTTCAGCTAACAACATTCATCACTACAAAGTACAATATAGATATTCTTTTACGTGTCCTCACGTACACTATCCCATGGCTAGCCTACATGTTAAAATATAATGCTCAGTGCTTGAATATAAAACGAATACGAAGCATTATGGAACGAGTGCTTTATGATTGGAAAGAATTAAGCAACGCGCAAGAAATTGAAATAATTAAGGAATATGCAGATATTGGAAGATTTATTACATTGCTAACGACTTTGACCATCTATATAGGTGTTTTTAGCTTCATTGTGATACAGTTTTTACCAAACATTCTTCAGGCAATAATATCCAGTAAAAATAACACCGATTCACGACAACTTCCAATCCTTATAGAATGTTTTATAGATCAGCAGAAATATTTTTTTCTACTTTTACTGGCAATATTTTTTTGCGTGGCATTGGCAGCTACCGAAACACTTGTTATGTCATATGTACATCATGCATGTGGCTTATTTGAAATAGCCAGCTACCGCATAGAACGAGCTTTGTTCAAAGATACGGCAAAAGATATTACATCTTCTACGCAAAGAAGTTCGATAATATGTCAAGGGATAATCAATGGATTTACTATGTACAAACGAGCAATCGAGTTCATAACTTATAAGTGGGCGTATTCAATACTATTGCCATTAGGGGTACTATCGTTAAGCGTTAATCTTTTTACTTTTTCTCGATTGGTAATATCCAAGGAATATTACAATATGTGTATTAGTTTTATGTTTATTTTTGGCCATTTTGGCTACATGTTATTTACCAACTATTTAGGACAGAAAATAATCGATCATAGCAGCAATGTTTTTCACAGATTATACAACGTACAATGGTACGTAGCTCCGTTAAAAGCACAAAAATTATTACTGCTTTTAATGCAAAGAAGCATACGAAATTGTACAATTGTCGTTGATGGCTTATTCATTTCATCGTTCGAGGGATTTGCCACGCTTGCAAGCACATCCATTTCATACTTTGCGGTGATTTTTTCCCTCTTTTGA
>SiOR148
ATGAACTTCGCTGGGAGTCGTTACTATAGAATCAATCAAATACTGTTAACATTCCTCGGTCTATGGCCATATTATACTCCACGCGCGAAATACATCTATAACATATTTTTATTTCTCCTTCTATTTTCTAACATTTTTTTTCAGGTTTCATCGTTTATCCTTATGGACTATAACGTGGATCTTTTTTTAAATGTTTGCTCAGTCATCGGACCTATAATATATTACACATTTACGTATTTTGGTATGCTTACTAATCAAAATAAAACAAAAGAGTTTATCGAACAAGTGCGATATAGTTGGAATTCCTTAAAAGAAAAAGAGGAACTTAAAATCATACACACTCATGCTAATATCGGACGATTCTACGCAATCATTGGATCAATAACAATATACACAACATATTTTCTCATTATGTTAATATTTTTTTCGCCAAATATTCTTGATATCATAATGCCGTTAAACACATCACGGGAATCACTTTGGCATCTTTCGACTACGATGAATTTTTTTATCGCTCAGGACAAATATGTCGGATTATTGACAACATACTTGATGTTAACATTCTTCATCGGTATGACCACGTTGCTAACCTCGAAAATATTTTTGCTAATGAATGTGCAGCACATATGTGCAATGTTTCAAATTACTAGTTATCGAATCGAACGTATTGTAAACAAAAGCCAAGTGAAATCGTTAGTCTTTCCAGAAAAATTCAATAATTATAAAAACATTATAGAGGCTGTCGATCTTCATCGAAATGCTCTGAAGTTTTTCGAGTCCCTCAAATCTGCTTTTTCAGTTGAAAATTTTGTTGGAATTCCTATTGGCGTGATATCATTAAGCATTAATCTATATCGTCTTTGCGACCGCATTATAGCAGAAGATATTGGCGGTGCAATTTTGATGTGTTTAACAGTCATCATTCATTTTGGTGTCATGTTCCTATCTAACTACATTGGTCAAATGGTAATAGATCACAGCGAGGACATATTTAAGAAAATATGCTGCTCTCGATGGTATGCGACGCCACTAAATATGCAAAAATGTCTCATGATGATAATGCACCGAAGTCTAAAGCCTTCCACATTGATGATCTACTTTGGTCTGTTCTTGCCATCTTTGCAAGGCTTCGCTAAGCTTATCAGCAAGTCGTTATCATACTTTATGGTAATTTATTCTATGCACCGATAG
>SiOR149
ATGGACTTTGCTGGCAGTCGTTACTACAAAATCATTCAAATAATATTAATATGCCTTGGTCTTTGGCCATATACACAACGTACGAGATACGTCTATAGTATATTTGTATTACTCCTTCTTTCATCTAAGATCTTTTTTGAGGTTTGTCGTCATTTGGACAAATCCGTGTTCAATATAAAAGAGCTTATGGAGCACGTGCAGTATAATTGGAATTCTCTGAAAGAGGAAGAGGAACTTAAAATCATACACAATCGCGCTAATATCGGAAGATTTTATACAATTATTACATTGATATGCTTATACATAACGTTCATTTCCTTTTTATTAATATTTTTCTCGCCAAATATTCTTGATATCATAGTGCCGTTAAATGAAACACGACAACCAATTTGGCGCCTTACGAGCATTATGAATGCTTTTATTGATACAACTGAATTGTTAACATGGTATTTTTTTCTGACAATCTTTATTGGTATGAATACGTTGATAGCTACGGAAACACTCTTTCTAATGAATGTGCAACACGCATGTGCAATGTTTCAAATCACTAGTTATCGTATCGAGCGAACTGTAAACAACAACCAGATGAAATCCTTAACTTCTTTAGAAAAATTCAGCATTGATAAAAATATCGTGGAGGCCATTGATAGTCATCGACGTGCCACCAAATTTATCGATTCCCTTAAATCCACTTTTTCAATTGTCCATTTGTTTGCAATTCCTATTGTCGTGGGGTCATTAAGCATCAATCTATATCGTGTGAATGTTAACGGTACGATTGTATTGTCGCTACTCGTTGCCTGTCATTTTGCCTTTATGTTCCTTATTAACTATATTGGTCAGATAGTAATAGATCATAGCGAGGATACATTTAAGAAAATATGCAACACTCGATGGTACGCGACGCCATTGAACATGCAAAAATGCCTCGTAATGATAATGCATCGAAGTATGAAGACTTCCACATTGATGTTTTGTCTTGGTCTGTTCTTGCCATCTTTGCAAGGCTTCGCTAAGCTTATCAGCAAGTCGTTATCATACTTTATGGTAATTTATTCTATGCACCGATAG
>SiOR150
ATGGTATCGGACGATTCGTTCGCGAGTGTCATCCGCGTGAACGTCGCGCTGCTGAGACTCTCCGGCGTGGTGTCTTATAAGAACGGGCTTATTCGTCGATCGAGCTCGCAGAACATTCTCAGCGCGATCGCGTACGGTTGTCTGTTCGCGTACTCGGGCCTCTATACGTACGAATTCGCGTTGCACACCATCCACCTCGACATCTGGATGGAATCTTTCGCGATGATACTCTCCCTCGTGGGCGGACAGGTGCGATTCACGATTCTTTTATTATATCGGAGCAGGTTTCAGCGATTACTGACAGTCTGCGAGGAACTCTGGACGGCGTTGAACGCGACCGAGAAGAAGCACGTGCGCGATTACGTGAAAAGGACGAGGCATTTGACTTATTATTATTTATTAGGATGCGTGTTCACGATCTTTTTCTACGCCGTGGCAAGTCTCTTCATGGGACAGCATGATGACTCGTTGAACGCGACGATGAGAACCCTGCCGTACGCCTGTCCGATACAAGTCCATCGGTCGCCTTATTACGAAATAATGTATATCGCGCAATTGTGCAGCATGATAAACGTCGGTCTCACCTGCGTTGCCACGGACACGGTCGGACCGGTGCTCGTCTTGACCGTTTGCGGCCACTTCAAGGTTCTTAACACACGAATCTCATCGCGTTCAACTCCCACGGAATCGTTCGAAATAATCCGTGAGGGAAACGACGGCGACGTGTCGAAAAATCGTGTGAAACTTAATCTTGAAGCCTGCGTGCACTATCATCAGACAATGCTCGAACTTTGCAAAGAAGTCGAGAGTCTAAATGCCACCATCTTTTTGACGCAACTGCTCGGTAGTACGTACAACGTCTCTCTTGTGGGATTTAAACTAGCGGGGGATGATCCTGATAAGTTCAAATATACAACACAACTGTTAATTGCAATGATTCAACTATTTTTGAGTAACTGGGCGGCGAATGTTCTTCTCACCGAGAGCCAGGATGTAGCAAGAGCGATATACTTTACGCCGTGGTATCGTTTTCCGTATCAACTAAAGAGATCTCTAAATATTATTACAATGAGATCTCAGAAACCAGCGCAGCTGACCGCCGGTTACATCATACCGTTATCCTTGCAAACATTCGCGTCTATGGTGTCATCCGCGGCATCCTTTTTCACCATGATACGTAGTATGAATTGA
>SiOR151
ATGGACGCTGATAAGGAATACGACGATTTAATCAAGCACATCAAGAGAATGGGCAAATTCATTTCAATTTGGCCTTTGGAGAGGGATCCTCCAACCAACGTAAAACTGTTCAGGATTTGTCACGTGCTCTGGTTCTTTTTCGTACTCATCGCAATAAGTGTCGCCGTGACGGTTGATTTAGTTCGCAACATTAACGATTTGGATAATCTGACAGCATGCGCTTTAATGGCCTCCACAACTTATCTCAGCATAATACGTCTCACCGTTTTCTCAACTCATCAAAAAGATATGCTGTACGTGGTCGAGACTATGAAAAAAGATTGGGTTTGTTCATCTTACGAAGACAAAGCTTTTCTAAAGGAGAAGTGCCTTTTTGCGTTTCGGGTTGCAAAATGCTTCTTAATTATGGTAACTATAACCACATTTTTCTTCGGATGCTCGCCAGTTTTAGAGATGCATTTCCTTGGGAAGGAGAGAATGTTCCCCTGCCGTGGTTATTTCTTTGCCAATCAAATGGTTTCACCCTTCTACGAGTTGCTTTATGTCTTCAATATAATGGCCGCCGTTTTTAGTTCAAGTACGATAATGGGTGCGACTACTTTTAACTTTGTCGCAGTAACACACGGATCAGTGAAATTCGCGCTACTGCGAAGGAAGCTAGAATTAATAAACAACAATGATCCAGACGTTGACGGAGCAATGGTCGACTGCATTAAGGATCATCAAGACGCTATTACTTTCGCGGATACGCTCGAAAGAATCGTGAACATCTTGACGTTAGCGCAGTTTGTTATCAGCAGTGGTATGCTTTGCTTCGCGGGATTTCAAATTACTGCGATGGTGAAAAACGAGGAACGTTTGATGCAATACATAATGTATCTGAGCGCCGCTATCCTCGAGCTTTTTATGTTCAGTTTTAGCGGAAACCTGTTAATAGACGAGAGCAATGCCGTGGGCGAGTCGGCTTACTGTAGCTGCTGGATCGGCAGCACTTTCGGTCGCAGCTTGCAGATCGTGATGATGCGGTCGAAAGTTCCTTCCAAGATCACCGCCGCAAAGTTCTACAGTATGTCTCTCGAAAGCTTCGCTCGAGTGAGTGGATTATTGTGTCAAACAATATCTAAATTTAATTTTCGGCAATGTAACCCAAGATCTAATTACAAAATTATCTAG
>SiOR152
ATGAGAGCAAATCCCGTCTGGGGTCTTGCGTCTGAAAGAGAGGAATTCTTGAACGATTTCATTTTTCAGTCGGCGGATCTCACTCACGCGTCAAATATAGTGGTTTGGAACAAATGGTTCCTGACTTTTCTGGGCTTATGGCCGGAAAGGGTGAATCAGCTTGTATTCATATTCTTTACCACGTACATGGTAATTTATTGCACCATGGGAATGAACCATCTGATCAGGCATTCCGACCAACCAGAACTCGTCATAGCAAATTTCACGGATAACGTTTTTCTTACTATGACACTGGGAAAGATGCTCATATGCAGACGGAGCAGCAGAATAATGGCCACGTTTCTGAAAAGCATCGAGCCCGATTTCACGACGAGGATGTACGATAACATTCAGGAAAAACAGGCATATCTACAGTACAACAAGCTCGCTCTGATATTCGTGAGGCTTTCGATGCCCATGTTGGCATTCACGTCTACGTTGTATTACTTAAGGCTATTTTACGAAAAATGGAGCATAATGATATCCGGTAATTTTTCGTATGAAACATTACCATATCCGGTTCATCCCTTCTTTGAGATCAAGGACACGGCTACGTACGTATGCGTTTGCATCTACCTGGCGATAATGTTACCGATAATATTATGCGGTTACGGTGGACTGGATGCTTTCGTGCTTAGCATGGCTCTTCACATTTGCGGTCAGTTTGCCGCTTTATCGTATAAAATTAACAATTTGCTTAAAGATCATAAGAACTACCATCGCCATATCACTAACATCGTATTAAGGCATCGCCATCTAATAAAATTAGCAGAGATCTTAGAGAACAGTTTCAACATGATATGCCTGCAGCAAACTCTGGGCACTTTAGTCTTGCTCTGTTTAACTATGTTCCATATGCTTGCGACTTCGGCATATGGCGATAATGCTAACGTTGTAGCTTTTACATTATATGCAGTCTGCGTAAGTAGTACAATTCTCGCTTATTGCTACACGGGCGAGTGCCTCTTTACTGAGAGTGCCGGATTGAGCGATGCGTTTTATAATACCGACTGGTACAATAATTCGCCATCATCTACAAAGTTAGTCGGCATTTGTATGATTCGATCTGACAGACCATTAATATTGACTGCCGGAAAATTCTGCATATTATCATTGAACACATTCACGAGTATTGTGAAAACATCGATGGCGTATCTGTCTGTGTTACGCAATTTTATGTAA
>SiOR153
ATGAGAGCAACGATAGTGTCGAATTCGCGAACGATGATATCTGTTTTCGTTTTTCAGTCGGCGGACCTCGCCCGAGCATCGAATATAGTAATTTGGAACAAATGGTTCCTGACTTGTCTGGGCTTATGGCCGGAAAGGGTGAATCAGCCTGTGTTCATACTCTTCTCCATATACATGGTAATTTATTGCACCATGGGAATGAACCATCTGATCAGGAACTTCGACCGTCCGGAGCTCGTCGCGGCAAATTTCACGGATAACGTTTTGCTTACGATGATACTGGGGAAGATGATCATATGCAGACGGAGCAGCAAAATAATGGCCACGTTTCTGAAAAGCATCGAGGCTGATTTCACGACGGCGATGTATGACAACGTCCGTGAAAAAATGGCGTACCTGTATTATAACAATATCGCGCTGATATTCATAAGGATTTCGATGTTCATGACGGGAATTTCGGGTGGGTCGTATTTCTTCAGGAAATTTATCGAAAATTGGAACGAATTGATATCTGGTAATTTTTCGTATGAATTACCATATCCGGTTCATCCCTTCTTTGAGATCAAAGACATGACTACGTACGTATGGGTCTGCCTCTACCTGTTCATAATGGTATTTATGATATTTTGCGGTTACGGTGGACCGGATTCTTTCGTGCTCAGCATGGTTTTTCATGTTTGCGGCCAATTTGCCGCTTTATCATGCAAAATCGACAATTTGCTAAGAGATCATGAGAATTACCATCGTCATATCAGTAGCATCGTATCAAGACATCAAGATCTGATAAGATTAGCAGAAATTTTAGAGAACAATTTTAACATGATATGCCTACAGCAAACTCTGGGCACTGTATTCTTGCTCTGTTTAACACTGTATCATATGATTGCGAAATCGGATTTTGGCGAAGATACTAGTGTTGTACTTTTTGCGATGTATACAAGCTGCGTAATTAGTACAATTCTCGTCTATTGCTATGCAGGCGAATGCCTCATTACTGAGAGCGCCAAATTACGCGAGACATTTTATAATACTAATTGGTACAATAATTCACCGTCGCAAACAAAGTTAATCGGCCTTTGTATGGTACGATCGGAGAAACCATTGATATTGACTGCCGGAAAATTCCTTGTATTATCACTAAACACATTCACGGGTATTGTAAAAACATCAATGGCGTACCTGTCCATGTTACGCAATTTTTTGTAA
>SiOR154
TTGGATCGTGCGGCCGAGGTGTTGTCTTGGAACAACCGGCTAATGTCGTTGCTGGGTGTTTGGCCTTCTCATCCTAACGACCTTATCTTCTCGATTAATTTCAGCTACTTCGGTTTTCTCATGATTCTAGAGTATTTGGATCTCTTTCTTTACATCGACGATCTCGAACAAGTGGTCATGAATTTGACAGAGAACATGGCGTTCTCGCAGATATTTGTGCGAATCTTTATAATGCGGTTGTACAACGATCAAATTGGTGAGATCTTAACGGAGGTCGAGAAGGACTTTGACAAAACGAATTACAAAACCGCCGAGGAGATAAAGTCGTTCATCACCTACAACGCTAGGTCGAAGATGTTCATGAAGCTGCTGATGGTGTTTGTCGCGCTAACTGCTTCGTCGTATTATTTAACTCCGATTATTATTATCCTCGGAAGTGGTTCACTACCCAAAATAGTGATCAGCGAAAACGTAACTCAAATAATTTATCTGTTGCCTTATCGCTTTTACACGTTCTACGCGGTCGAGAACATGCGTACGTACGTGATTACGTACGCCTTGGAAATGCCATTCGTCTTCGTCAGTGGTGTTGGACAAGCCGCCTCTGACTGCGTTATGGTCACTCTTGTCTTTCACATTTGCGGTCAGATGTCGGTTCTCGCTTTGCGCATTAACAGCCTTTACGACTGCAGGCGCGAGGTGCGACATGTGGTGCTCATGCACATACGATTGTTGCGAATGGGAAAGAGAGTAGAACAAATATTCAGTACAACGTTGTTGGTTCATCTTATAGGAGCCACTTCTCTCCTATGCGTCCTCGGCTATCAAATTTTAACGAATTTCGCTAAAGGTGAGAAAGGAGTACTCGTGACATTTTTGATATTTCAATTCTTAGTTCTGCTTATACTTTACGTTCTCTGCACTGTCGGTGAAAGCCTTCTGACAGAGAGTACCAAAGTGTGTGAAGCGTTTTACGATTGCCATTGGTACAGTATGTCGAAGAATAATGCGCAAATGATAATACTATGCATGGCAAGATCGCAAAAGCCGCTCTGCCTGACGGCCGGCAAATTTACCACCATTTGCCTCAGCACTTTAACTGACGTTTTGAAGACATCCATGGGATATTTATCGGTATTACGCTCTTTTTTGTAA
>SiOR155
TTGCAGAACAAAGGCGACCACATTGAAGATTTGTTTGTTCATTTAGAACGGATCTTTTCCATCGGAGGGATATGGCCGTCCAAGCGGACGTACGTCCGCTTTGCGATTTACATATCACATTATGCTCTTTATCTCGTCATGGCGTGGATTAATCTTTACGACGTTTTCGGTAATTTGGAGCTGATGGTGATGAATATCGTGGAAACGGTGGCTTACTCCATAACGTTCCCCCTAATGTGTCTGATAAGATGCAGCAATTTGTTAAAGCTCGTAATTAACGTAATAAGGAAGGACATGGTGCGGAAATTTGAGAATTCCGAGGAAGAAAGGATTTACTACAATTACAATTATATATCCAAGGTATTTACATACGGCTCGGTCGTCGGCATGTTCATCACAGTCGTGTCGTTGTACTTTAGACCGCTTGTGTATCTCTTGACAACTAATCAAGCGTTACGCCATAACGATACGGAGCCGCTTGTATTACCCTACAGAGTCCATCCGTTTCTCGATACCAGCAATACCCATGCATACATATTGATGTATCTGTATTTATTTCCACTGATTTACATCTCTGTTTGTCACATGGCAGCGATTTGCCTGATGGTCATCTTGGTATTTCACATTTGTGGCGAACTGTCTATCTTGTCGTATCGTATCAAACACGTGGGTGAATATTCGGAGGACTTGATAAACTTGGACGTGACAAATATGGCGACCTGCTTCACTTTTACTTTTTTCGCTATTATCGCGCTTGTCATGCTCTTCGGATATTGTTTGATGGGTGATCAATTAACTCAACAGTGTGTAAACGTGCAAGATGCATACTACGAATGCAACTGGTACGAAATGCCGCCCGTTTGCAAGAAGTGTCTGCTAATATGTATGATTCGGAGTCAAGTTATGCTTTACTTAACTGCCGGACGATTTTATATATTTTCCTTTACCAGTTTTACGGACGTGAGTATAACTTCCTTGGCATACTTGTCGATGCTGCGTACTCTCATATGA
>SiOR156
ATGCTGCCCAACGAGCATTACAAAGAAGACATGATTTACATCACACGATTGACACGACACGTTCTAAGTCTACTTGGCGTCTGGCCGTCTTACAACAAAGCCTGGAAGTACTTCTTGATCTCGATGTCGTACATTCTTCTTTACTCCGTCCTGATTCCCGGTGGTTTCTTCTGGTTGATTGAAAAGAGAACAAAGGTCAGAGTTCAAACGATCCCTCTACTTTTCTACGGTTTCATGGCCAGCGGTAAATACAGTAACCTGGTATTCCGCGAGAAGAACATCAGACGCTGCTTGAAACATATCGAAGAAGATTATAGAGTCATAACTAGCACAGAGGCACGAGACACGATGATCGAATCCGCGAAGATCGGAAGACGCCTGGTCACACTTTGCGCGATCTTCATGTACGGCAGCGGACTCTCCTTTCGTTCAATCCTGCCATTTGCCAAGGGAAAAATCGTGACTGCGCAAAACATCACAATCAAACCTCTACCTTGCCCGGCTTACTTCTTTTCCTTCGATATACAAATCAGCCCTGCTTACGAATTGATTTTCGCAATGCAATTTTTATCCGGGATAGTCACTTACTCGATTACAATAGCTTTATGTGGTCTCGCAGCCGTCTTCGTGATGCACGCCTGCGGCCAGCTAAAGATTCTGGTGGATATGATGAAAAATCTCGTCGAGCAGCAATGGGAAGAGAAACAGGAAGTGGACAGGAAACTGGCGAGAATGGTGGAACATCAAATAAGAATTCGAAGTTTTTTGCAATTGGTAGAAAATACTCTTCAACAAGCGTGTCTAATAGAATTGATGGGTTGTACGGCAATAGTATGTCTTCTAGGATATTTTATAATAATGGAATGGGAGAATAGCAATTCGATAGCTATGTGTTCCTACTTCATAACAGTTACATCCCTGATGATAAACATGTTCATGTTTTGTTATACTGGTGAACAGCTTACCGTTCAGGCGGAGAGAGTAGCTAGTACTTCTTGCGAGCTCGAGTGGTACCGTCTTCCGGATAAAAAAGCGCGTGCAATCGTGCTGGTGATAATTATGTCAAACATGCCTACCAAGATTACCGCTGGAAAGATTATGGATCTATCATTCAAGACATACGGCGATGTTGTGAAGACAGCCGTGACATATTTTAACATGCTTGTAAATATAGCCGATTGA
>SiOR157
ATGTTTGCTAATAAAAATTATAAACGCGATATAAACTACGTCTTTGAGCTTAGCCGTTTTGTCTTTCGTCTGCTGGGCATCTGGCCGTACGCGCGTACCAAAACCTGGTTTCCGGAAACTATAGAGAGACTCGTGGTGATCCTCGTCTCCTACATTCTCCTCACCTGCGAACTGGTCCCGGCGATTCTCTACATGGCCATCGTGCAGAAAGAGACCCGCGCCAGACTCAAAGTCGTCGCCACCGTGATATTCACGATGGTGGCGATGGCCAAGTACGGCCAATTAGTGTTCAGCAGAGACCGAGTGAGAAGCTGCCTAGCGCAGGTCGAGGACGATTGGCGAAATGTCGCCGACTCGCGCAACCGTGACGTGATGACCGAAAAAGCCAAAACTGGCAGACGCTTGCTCGTAATATGCGCTATATTCATGTACTCCACCGGGGTGTCCTTTCGGACAATCATACCGTTGTCCCGTGGGAAGATCGTCACCGAACAGAACATCACGATCAGGCACCTACCGTGCCCAAATTATTTTGTTCTATTCGACGTGCAGCTCAGCCCCGCTTACGAGATCGTATTCCTCATGCAGTTCTTCTCGGGAGTAGTCAAATGCACAGTCACGACTGCAGTGTGCGGCCTTGCGGGCCTCTGCGTGATGCACGTTTGCGCGCAGCTGGAGATACTGATGGTCCTGATGAACAATCTGGTAAACGAACGAGAACTTAAAAATGTTAACGAGAGATTGGCCATTATTGTAAAGCATCAGATCAAAGCGCGAAATTTCTTGCAACTGGTGCAGAACACCATACAATATACAAGTCTACTGGAAGTTATAGGATGCACCATAATCGTATGCCTCTTAGGATATTTTGTTATTATGGAATGGGAGGACAACAATTCAATAGCACTGTGTTCGTATCTCATTGGGCTCACATCGATTAGCTTCAACATTTTCATTTTTTGCTTTATTGGCGAACAACTTTCGACAAAGGGAGAGAAAGTGGCATTAACAGCGTGCACATTGGAGTGGTACCGTCTTCCTGACGCGAAAGCACGATCGCTGATATTAATTATGATCATGTCGAATTTACCGACGAAGATTAGAGGAGGAAAGTTCATGGATCTTTCCTTGAGGACGTTCGGCAATGTCGTTAGAACGGCCGTAGCATACTTAAATCTCCTTCGCTCTGTTGTTGGCTAA
>SiOR158
ATGATCAATCGGAAGCAGAGCACTCTCGCTGTCGACGTAACAAAGCAAAACGAAGCGTACATCTCGGACTTTCGTTACGCTGTCCAGATAAGCGTTTGGCTACTGAAGCCGATCGGTGTCTGGCCGCTGTTCAATGAGACGTCGAGACTCAAGATCGCTCTACACAAGGCGTTGATGGTGATCGGCACTTTCATCGTGCTCTTCATGGTCGTGCCGTGGACCGTATATATCGTGAAAAAGAAATTGGACGTCTTCCTGATAATCCGTACGATATGCCCGCTGCTCTTCTCTACAACAACCTCCGTGAGATATATTCTGCTGCTTTGGAATCAGGACCGACTCAAGTTCTGCATGGAACACATGGCCGATGATTGGCGATGCGCAACAATCGCCAAGGATCGCGACGTCATGCTGGCGAACGCGCGAGACGGTCGCACCTTTGGCATCATTTCCATGGTTTTCATGTTCAGCTGCGGCGGACTGTATTATACGTTACCTATAGTCATGCCGAATCCGATCAACGAGAACAATGTTACCGTAAGATTGCATCCATCGCCCAGCGAACTTCTCGTGTTTGATACCCAGGCTAGTCCGGTGTATGAGATCGTATACTTCTTACAAATTCTCTCCGGTTACACTATCTACAGCGCGTTCAGCGGCACTTGCAGCTTGATAGCCAATTTTGTCACGCATGTAAGCGGCCAGTGCGATCTGTTAACGACGATTTTCGAGGAGACTGTGGACGGTGGTGAGCATAATAGCGGCTCCATCGAGAATAGAATCGCTACCGCGATAACTCGACATATGCGTTTACTAAGATTAGTTTCTGACGTAAGCAACTTATTTACTGAGATTTGTCTCGTGGAATTCATAAATGCTTCGTGTAACATATGTCTAATCATATACTACATCGTAACTGATATACGTAATAATGAGCCGTTTATGCCGACTTTTATGTTTGGCTTCGGGCTCATGTCGATCATTTTCAACCTGTACATGGTCTGCTATATCGGGGATTTGCTCAAAGAGCGCTGCCAGCAGGTGGGAAACGCTTGCTACGCAATCGAGTGGTATCGGATGCCATACAAGAATGCGATGAGACTGCTCATGCCGATCGCGATGTCCCAATACCCTACGACGCTCACCGCCGGAAAGATGGTAACGATGACAGTTACCACATTCTCCGACATCCTAAAGACGTCAATGGCATATTTCAATTTGCTTCGCGAATTTACTTCACAAGACATTACGAAAACGTAA
>SiOR159
ATGTCGCCGGCCGACAATCGCGCGCTATTCCAAAACTTCAATTACAGGTCCGACGCGGAGTACGTAGTAAGGATCGCCAAAATCATGTTGACGCCCATTGGCATATGGCCACTTTATGGGGACTCTATGTTGGATAAAATCAAATACCATTTACAGACGAGTATCGTGTTCTGCTTAATGTGTTTTCTGCTCGTTCCGCACATAATATATACATTTTTCGACGCGGAGGATCTGACCAGATACATGAAGGTCATAGCTGCCCAAGTATTTAGCCTATTGGGTATCATCAAGTTCTGGACAATGATCATTAACAAGAACGATATCAAGTGTTGTCTGCAAGAGATGGAGATTCAGTACAGGGATGTGGAGTCCGAGGAGGATCGTCTGGTGATGGTGAAGAGCGCCAAACTCGGCAGGCAATTTACGATGATATATATTGGATTACTGTACTGTGGCGCGTTGCCTTATCATATAATTATGCCGCTGGTGGCGGAGAAGGTCGTCAGGAAAGACAACACGACTCACTTGCCTCTGCCTTATCTCAGCAACTACGTTTTCTTCGAGGTGGAAGAAATGGATTCACCGTTCTACGAGATCCTCTTTGTCGTTCAGATTCTGTTCAGTACCATGATCCTATCCACGAATTGCGGCGTTTACAGCTTAATCTCCAGCTTTGTAATGCACGCCTGCTGTATGTTTGAGGTCGCCCGCAAACGCATAGAAATATTACTGATCAATAGAACTGATAATCTTCACGAACGATTCCGCTGGATAATTATGCAACATTTGCGAGCTCTCAGGTATGTTGAAATGATCGAAAATTCATTAAATCTCGTCTTTCTATCAGAAATGGTTGGATGTACTATTATCATATGTTTCCTCGAATATGGAGTTCTCAAGGAATGGGAAGACAATCAATTATTTGGAGTAATTATATATTTTATATTAGCCACTTCGATTTTTGTAAACGTTTTTACACTATCGACTATTGGCGAACATCTTAAGGAAGAGAGTATAAAGATTGGCGAGGCGTCGTATTCCATCGATTGGTACATGATACCAACGAAAAATGTAAACAGTTTAATGATGGTGATGATCAAATCGAACCGTCCATCAACTTTGACAGCTGCTAAAATGTTTGATATCTCTCTTGAAACTTTCTGCAATGTATGCAAGACATCAATGGCGTATTTGAACTTTATTCGAATGATTACGATGTAA
>SiOR160
ATGTTGACGGAAAATCTCACGAGATTTCAAAATCACAATTATAAGGCCGACACCGAATACGTGGTGAAAGTGGCAAAGACTCTGCTGACGCCTGTTGGCATCTGGCCGCTTTATCGAGGCAATTCGATGTCCGATAAGATTAAAAATTTCCTTCAAACTGGGGTGATATTCATTCTGATGTGCTTTTTGCTCATCCCGCATGTTATATACACCTACTTCAATGCAGAGGATCTGACCAGAGAGATGAAGGTCATAGCTGCCCAGGTGTTTAGCCTGCTTGCCATTATTAAGTTCTGGACGATGATCATTAACAGGAAGGGAATCAGATACTGCTTGCAGCAAATGGAAATTCAATACAGGGACGTGGAATGCGAGGAGGATCGATTGGTGATGACGAGGAGCGCCAAGATCGGCAGATTCTTCACAGTGACGTACTTGGGACTGTCGTACGGTGGTGCGTTGCCTTATCACATAATTATGCCACTGCTGGCGGACAGGATCGTCAAGGAAGACAATACTACGCAAATACCATTGCCATACCTCAGCAATTACGTATTTTTCGTGGTAGAGGACTCGCCGCTGTATGAAATTATTTTCGTCACACAGATCCTGATCAGCAGCATCATCCTCTCCACGAACTGCGGTGTTTACAGCTTAATTGCCTCCTGCGTGATGCACAGTTGCTGCTTATTCGAGGTGGTGCGTAGGCAGATGGAAACGATCCTCAATGATGAGACCAGCAATCTCCACAGGCGATTCGGGAAAGTAATCGAACATCACATGGAAGCCATCAAATTCGCAGAGATGATTGAGAAATCATTAAACATAGTTTTTTTATGCGAAATGGTTGGATGCACTATTATTATATGCTTTCTGGAATTTGGAGTTCTTAAGGAATGGGAAGACGGAAATATCTTGCCACTGGGTACATATTTTGTTTTAATGACATCAATATTTGTAAACGTTTATATTATATCAGATATCGGTGATCGCCTTAAAGAAGAGAGCGAAAAGGTTGGAGAATCGTCGTACTCTATCCAGTGGTATAATTTGCCAACAAAAATTATAAAGAATTTAATTCTAATAACGCTCAGATCAAACCGCCCATCAACCTTGACAGCCGCGAAAATATTCGATCTCTCCCTTCAAGGATTCTGTCAGGTTTGCAAAACGTCAGCTGCGTATTTCAATTTTATACGAGCGGTGTTCGAATGA
>SiOR161
ATACTTCTGCTGTATGATCATGCGGATGATCCAAAAATAATTTTTGACGCCGGTTTTCAATGCGTTGTTATAACTTCTTTTATTGGAAGGACATTGTTTAGTATTTGGAATCATGATAAAATGCGACAATTATGCATAGCCATTGATAGACATTGGGACATATTCACAAACGATGTGGAAATTCGAATTATGAAAAATTACTCTATTCTAACACGAAGGTTTACGATACTTTTTGCGACAATACCATTAATACCAATATTACTAGATTTTGTGAAGCCTCTTAATGAATCACGTTCACGATTCTTCGCAGTCGAAGTCGAATTTAGGGTGAATAAAGATGATTACTTTCTACCAATTCTTTGTCATACTACTATCGTAATTGTGGTGGGTGCAAACACCGCATTGGGGGTTGATGCAATGCACATCGTGTGCACCGCTCATGCGTGTAGCTTGTTTGCCGCTATCAGTAAACAAATTGAGAATATAATTCCCAAAGAGAATAATAGCAATAAAATCAGCAAATATGGATGTCACGTGAATATGGAGCGTGATCCATTAAATGAAGAAATAGTATATCGGGAATACATAATATGTCTGAAGAAACATCAGCTTGCTATCGAGTTCGTTAATATATTAGATTCATCATTTAAAGGACTTTCATTACTTTTATTATTATTGCTTCTTGCAAGTATAAGTCTGACGGGAATTCGAATTCTTTATGTGTTAGATCAAATGCAAGAACTGATAAAATTCACGCTCTTATTCACGTTCATGCTAGCTGATTTGTTGCTTGTATGTTATTCCGGTCAGAGATTAATGGACGAAAGTCAGAATATATTTTATCACGCATATGCTGCAGATTGGTACAACTTCTCGCCTAGATTAAAATCTTTATTGTTGATAACTCTTTATAGAAGTAATGTACCGTGTGGATTGAAGGCAGGCAACATGGTTCCGTTATCTATCGCGACTTATGCGGCGGTAGTACGAATCGCCATGTCTTACTTTACAGCGTTCAAGTCATTCAAAGAGTGA
>SiOR162
ATGTTAGAAAATTTTCTACGAGAGTACAATATCAATCGGATATTGTTATCGATCACAGGTCTCTGGCCGTATCAGAACAAGGTTGTGAGAAGTTTATTATGGACATTCTGTTTCCTGCTCGAAATAAGTTATTATCCGTTCGAGATATTACTATTTCACGATCATTCGGACGATGCGCAATTGATTTTCGAAGGTGGCTATCAAACTCTGATTTTAACTAATTTTGTCATAAGGCATTTAAATGACGTTTTGCACAGTGACAAGATGCGATGTCTGTACGAAGCCATTGACGAGCATTGGAATATATTTACAGATGATATAGAAATTCGAATTTTGAAAGAATATTCTTGTCTGTCGCAAAAAATTGTGATATATTATTCAATGCTATTTTTTTCTTCGTTAGTGGTAATTATAATATTACCATTAACACCGATATTCCTGGATATTTTAATGCCTCTTAACGAATCACGTCCACGATTTTTCGCGATGGAAGTTGAATTCAGGGTGAATAAAGATGAATATTTTCTGCCAATTTTTTGTTATACTAATCTTGTAATTGTGGTGGGTGTATTCATTGCGTTAGGCTTTGATTCAATGCATATAACATGCACTGCTCATGCATGTAGTTTATTTGCAGCTATCAGTAAGCAAATCGAAAATGTACTGTTAAAAGTGGATGACAATAATAACATCGAAAAAAGTGAACATTTGTTGAACGAAGAAATAACATACCGGAAATACATAAAATGTTTAAAAAAACATCAGCTTGCTATAGAATTTGTGGAAATATTAAATTCATCATATCAAGAATGTGCATTAGCTATATTGATAGTACTTCTTGGAATTTTGAGTCTGGTTGGAATTCGTGTATGTATTATTATTTTATATAATATTGTTATTTTCTTTTTCAAAAAATAA
>SiOR163
ATGTTAGAAAATTTTCTACGAGAGTACAATATCAATCGGATATTGTTGTCGATCACAGGTCTCTGGCCATATCAGAACAAGGTTGTGAGAAGTTTATTATGGATATTCTGTTTCCTGCTCGAAATAAGTTATTATCCGTTCGAGATATTACTATTTCACGATCATTCGGACGATGCGCAATTGATTTTCGAAGGTGGCTATCAAACTCTGATTTTAACTATTTTTGTCATAAGGCATTTAAGTGACGTTTTGCACAATGACAAGATGCGATGTCTGTACGAAGCCATTGACGAGCATTGGAATATATTTACAGATGATATAGAAATTCGAATTTTGAGAGAATATTCTGTGCTGTCGCAAAAAATTGTGATATATTATTCAATGCTACATTTATCTTCGTTAGTGGTAATTATAATATTACCATTAACACCGATATTCTTGGATATCTTAATGCCTCTTAATGAATCACGTCCACGATTTTTCACGATGGAAGTCGAGTTCAGGGTGAATAAAGATGAATATTTTCTACCAATTTTTTGTTATACTAATCTTGTAATTGTGGTGGGTGTATTCATTGCGTTAGGCTTTGATTCAATGCATATAACATGCACTGCTCATGCATGTGGTTTATTTGCAGCTATCAGTAAGCAAATCGAAAATGTACTGTTAAAAGTGAATGACAATAATAACATCGAAAAAACTGAACATGTAAATAAGAAACTTGAGTTGTTGAACGAAGAAATAACATATCGAAAATACATAATATGTTTAAAAAAACATCAGCTTATTATTTATGTATTACATGAATTGGGAACATTGATAAAATTTGTGTTTATATTCATAACAGCATTTTGTGTTTTGCTAGTCCCATGTTACTCCGGTCAAAGAATAATGGATGAAAGTCAGAATATATTCTATAGAGCGTATGCAACAGAATGGTACAAGTTCTCACATAGGCTAAAATCATTACTACTAATAACTCTTTACAGAAGTAATAAACCATGCGGATTAAAAGCAGGCAACATGATTCCGTTATCCATCGCAACTTACGCAACGGTAATAAAAATGTAG
>SiOR164
ATGGAACCCAGAGATCGTTACTACGATATCAGTAAGAGGTATCTGAGGTGGATCGGTCAGTGGCCTTCTCAAAAGCCGAAAGAGAGTTTGTTTTTTTTTATCTTTATACTATTTTTTGATGCAAACGTAATCGTGGCAAGATTTTTCGTGTGCGATAACATGCAGTGCATCTTCGAAACTTTACCTCCACACTTGCTGGCAGTGATTGTTCCGGTGAAAATTTTCGTGTACCGATTTAACAGGCGGAAAATTAAACATCTCACAGATCGCTTATTCTTAGACTGGAATATGCTCAAAACTGAAAAAGAACGTGATATTATGAGAAAGTATGCCGCAACTGGCAGATGGTACGTGTCGATATACGGCTTGTACATTTACATATCTACCGTTTCGTTTACATCAACCTCTCTCGCACCACGCATTTTGGACATCGTATTTCCTTTGAATACTTCTCGTCCTATAATGCTACCGTATCCCGCGTACTACTACGTTGACGAAAATGAATATTTCTATTATATTTTTCTCCATATGATAATTTCTTCCACTATAATTGTAACCGCAATAGTCGCGCACGACTGCATGTTTTTTACTTACATCGAACACAACTGTGCCCTTTTCGCTATCGTCAGATATAGATTTGATCAAGTATCACGTGAACGTAGTAATATGGAAAAAAGTGCGATCAATTATCCGGATTACATGTATCACAAAAACGTTGCGATTTCGGTTTACGCTCATCAAAAGGCTTTGCAATATGCCAAACTTCTCGAAGATACGTTTTCGATAGCGTTTGCTATACAACTCCTACTAATTACACTTTGCTTGAGCATTACTTTGGTACAACTGCACGATTCAGCGGAAGCGTTGAGATACATAGTCTTCATCATGGCTCAATTGTTTCACCTGTTCTGCTTCAGCTTCCAAGGACAAAAACTGATAAATCATAGTCTCGAAACTTGCGACGACATATATCATAGTTTGTGGTATAAAATACCTGTGAAGGAACAAAGGATGCTCCTGTTCGTGATGAGAAAAAGCATCGAAGCTACTGCCTTGACCGCTGGCAAAATATACGTGTTTTCTTTAGAAAATTTTACAACGGTAAATCAATATTATAGATATTACTAA
>SiOR165
ATGAAGTCCGCGCGGAATCATTATTCCAGTATTGCAAAGAAGATGTTATCACTCGCCGGTCTATGGCCTTATCAAGAAAAAAGAACGAGATTGTTTCGAGTGAGCTTGATGACTGTGATCACTCTTTCGATAATGATTCCTCAGATAGCCGAAATTAATCACTGTAAAGGAAACGTACAATGTATTTTCCTGACAATACCGGCAATTATGTTGATGATTATAACTCTCGTGAAACTATACACGTTCCAGTTTAACAGTATATGGTATTATATAGGTTGTATTTTGTTCTTATTAAGTGGTCTTGCACCGGACATACTGAATGCCGTATTACGTCTGAATGAATCTCGACCTTCAGCTTTCCCTTACCCGGCCTATTACTTTGGCCTGGACAACGAAAAGTACCTTTTCTACATTTATTTCCATATGTTTGTGTGTTTGTCAATCGCACACGACTGCATGCTATTGGTTTACGTCGAGCACGCCTGTAGCATTTTCGCTGTAGCTGGATTTCGATTTGAAATTTTATCACGTACCAATTGTGGCAACAAAATGAATAATAGTCTGAATGCGTACAATCAGAAGATCGCTAAATCCGTGTATGCACACTGGCGAGCTTTAAACTTCGCGAATCTTCTTGAAAATACCTTTTACGTTGCCTTTACCGTACAAATAACAATAATTATCGTAGCGATGAGCATCACTCTGCTACAAGTCGCGGTACAGGTGAACAAAATTACGGAATTGATGAGGTACTCGTTATACTTCCTTTCTCAACTGATCCACTTATTCTGTTATAGTCTGGAAGGCCAAAAATTGGTAGATCATAGCGTAGAAATACGCGATAGGATATATAATTCTTTCTGGTACAACATACCCGTGAAATCTCAAAGATTGCTCCTGTACGTGATGCGCAGGAGCATGAAACCGAATTCTTTGAGCGCCGGCAAGATTTTTGTCTTTTGTCTGAAGAGCTTTACCACGGTTCTACAGTCTTCGGTGTCGTATTTTACCGTACTTGAATCCTTCCAATAA
>SiOR166
ATGGATTCCGCACGGAATCAATATTTCAGTATTACAAAGACGATGCTATCATTCACTGGTCTCTGGCCTTATCAAGAAAAAGGAACAAGATTGTTTCGAGTGAGCTTGATGACTGTGATCACTCTTTCGTTGATGATTCCTCAGGTACTAAAGAAGTTTTTCGTAACATTTCTATCACGAAACGTACAACGTATTTTTCTGACGATACCGGCACTTATGTTGATGATTGTAATTCTGGTGAAACTATACACGTTCCAGTTTAACAGTAGTAAAATCAAAAGTCTTACTGATCATCTGCGTAATGACTGGAAAAAGTTAAAAGGCGCGGAAGAATATAAAATTATGAAAAAATATGCCGCAAATGCAAGACTGTTTTCTTTTGCAATATTATGGTATCACATAGCTTGTTTTGTGTTCATATTTATTGGTCTTGCACCGAACGTACTGAATGCCGTATTACGTCTCAATGAATCCCGATCTATAGCTTTTCCTTATCCGGCCTATTACTTTGGCCTGGACAACGAAAAGTACCTTTTCTACATTTATTCCCATATGTATGTGTGTTGTGAGATAGCTATAACAGTGGTAATCGCGCACGACTGCATGCTGTTGGTTTATATTGAGCACGCCTGTAGCATTTTCGCTGTAGCTGGATTTCGATTTAAAACTTTATTACGTACCAATTGTGGCGATAAAATGAATAACAGTTTGTATGCGTACAATCAGAAGATCGCTAAATCCGTGTACGCACACTGTCGAGCTTTAAAGTGGGTCGCGGAACAGGTGAACAAAATTACGGAAATAATGAAGTACTTGTTATACTTCTTTTCTCAACTGGTCCACTTATTCTGTTATAGTCTGGAAGGCCAAAAGTTGGTAGATCATAGCGCAGAAATACGCGACAGGATATATAATTCTTCTTGGTACAACATACCCGTGAAATCTCAAAGATTGCTCCTGTACGTGATGCGCAGGAGCACGAAACCGAATTCTTTGAGCGCCGGCAAGATTTTTGTCTTTTGTCTGATGAGTTTCACCACAGTCGTGCAGTCTTCGGTGTCGTATTTTACCGTACTTCAATCCTTCCAGTAA
>SiOR167
ATGGATCACGATAGAAATTACTATTACGATATCTGTAAGAGGTATTTGGTGGTGGTTGGTCAGTGGCCTTATCAAACGTTCAAAGAGAGTTTATTTTGGTGGATTATTATACTTATTTTGTATATTAGCGCGTATATTAAAGATCTCACTGATCGCTTATTCGCAGACTGGGATATGCTCGAAACTAAGGAAGAACACGATATTATGAAACGATATGCCGAAAATGCTTTTATTTACGTATCTACTGCTTTGTTTTCATCAATGTCTCTCGTGCCACGCATTTTGGATGTTGTATTTCCATTGAATACTTCCCGTCGTATAATATTACCATATCCGGCATACTATTTCGTTGACGATGACCAGTATTTCTACTACATTTATTTACATATGTTAGTTGCCAGCACTGTGGCTATGACGGGATTAATCGCACACGATAGCATGTTTTTTGTTTACATCGAACATATATGCGGTCTTTTCGCCGTTAAAAAAGCATTAATATATGTTGCAAAATTTTCTTGCTGCAGACTGGCTGAACTTCTTGAATACATTTTTTGCATTTCTTTCGTCATACAAATGATGCTAATTGTTATAACAATGAGTATTTCCATGCTTGATAAAAACTTAATATACATTATTGGTCAGCTGTCGCACTTATTCTTCTACAGTCTGCAAGGCCAGAGATTAGTAGATCACAGCACGCAAATACACGACAAGATCAAAATCTCAAAACTGCTTCTGTACGCAATGCGAAAAAGCATGCAACCGAATTACTTGAGCGCCGGCAAGATTTTCATATTTTCGCTGAAAAACTTCACCACGGTTTTACAGTCTTCGATGTCGTATTTTACCGTACTTGCGTTCTTCATATGA
>SiOR168
ATGGATCACGATAAAAATTACTATTACGATATCTGTAAGAGGTATTTGGTGGTGGTTGGTCAGTGGCCTTATCAAACGTTCAAAGAGAGATTATTTTGGTGGATTATTTTACTCATTATGTATATTAGCGCGTATGTTACACAGATGCTAAAATTTGTTGTATGCAGTAATATGGAATGTATTTATGAAACTTTAACTCCACACATGTTCACTATTATGATCATGGTGAAAATTTGTACGTTTCAGTTTAATAGCAGAAAAATTAAAGATCTCACTGATCGCTTATTCGCAGACTGGAATATGCTTCAAACTAAGGAAGAACACAATATTATGAAAAGATATGCCGAAAATGGCAGATGGTACGCGCTGATGTATGGCCCGTACGTTTACGTATCTACTTTTTTGTTTACATCAATGTCTCTCGTGCCACGCATTTTGGATGTTGTATTTCCGTTGAATACTTCCCGTCCTATAATGTTACCGTATCCAGCATACTATTTCGTTGATGATGACCAGTATTTCTACTACATTTATTTACATATGTTAGTTGCCAGCACTATTGGTATGACAGCAATAATCGCACACGATAGCATGTTTTTTGTTTACATCGAACATATATGCGGTCTTTCCGCCGTTGTTGGATTTAGATTTGAGCATGTGTCATATATACGTAATAATATGGATAATGATTTGATCTACTATTCGGATAAAGATCTGATCTATTGTTCGAATGCATTGTATTCTTATTATAGGTTTGCTAAACTTCTCGAAGATACTTTTATGATAGCGTTTGCTGTGCAACTTTTGATAATTACAATCGCCTTGAGCGTTCTGTCGGCGCAATTGCACGATTTACCAGAAGCGACGAGATACGTCGTCATGATTATTGGTCAATTGTTACACTTGTTCTGCTTAAGCTTCCAAGGACAACAGTTAATAAATCACAGCCTCGAAACTTGCGACAAGATATTTCACAGCTCGTGGTTTAACATACCCGTAAAAGAACAAAAGCTGCTCCTGTTTGCAATGAAAAAGAGCATAGAACCTAATGTTGTGACTGCTGGCAAAATATATGTGTTTTCTTTACAAAGCTTCACAATGGTGGTGCAAAGCTCGATGTCGTATTTTACGTTACTATCATCCCTAAACGAGTCGTGA
>SiOR169
ATGGAGATCCGGAAAAATTATTATGATATCGTCTGTAAAATATCGTCGCTCACTGGTTTGTGGCCGTATCTGAAACCGAGAGCAAGAATATTTCGCGTTGGTCTACTGACTGTAACCATGCTGACTATATTCATTCCGCAAATAGCGTATCAATTTACGTGCAAGACAAACTTGCAATGTATATTCGAAGCGATGACGTCATACTTGCTGACAGTTGTGGCTTTTGTAAAGGTGTATACGTTTCAATTTAATACTCACAAGATTAAAGGCCTTACCCAACACTTGTTTGTCGACTGGAAAAGACTGGAAACTCCCAAAGAATACGAGATTATGAAACTGTATGCAAAGAACATATATTACACAGTAGCGACATTTACGTTTATGTCAATGACCTTTATACCGTTCGTATTCGACGTCGTATGGCCCCTTAATGAATCCCGTCCCGTACTACCCCCGTATCCGGGATATTATTTCGTGGATAATCGGGAATACTTTTTCAAAATATACTGCCATTCCCTCATCTCTTGGGAAATCATTATGGTCGGGATAGTCGCCCACGATTGCATGTTTGTAACTTACGTCGAACATGTTTGCAGCAAATTTGCCCTGGTCGGATTCCATTTCGAAAATCTTTTTTGTAATTGTGACGAAGAAATAAAGATTACAGATAATTCTGATGATACTTATCGCAAAAGAATCAAGTTATTTGTACACGAACATTGGGAGGCTTTAAAATTTGCGGAAACTCTCGAGGATACCTTTGTTGTACCTTTCGCCGTGCAAATATTGATAGTGACTGTAGGGATAAGTGTAACCTTACTGCAAATTACGCAGCAGGAGGGCGAAGTTCTAGAATCGATCAGATACGTGGTGTACGTCATTGGACAACTGATCCACTTATTCTTTCTCAGTTTCGAAGGACAGAAACTAATAGATCACAGTCTTCAGACGGGCGATAAGATATGCAATAGCGCCTGGTACGAGGTGTCCGTGAGATCGCAAAGGCTAATCATGCTGGTGATGATGAAGAGTACACGACCGAGTTTCTTGAGCGCCGGCAAAATCTACGTTTTTTCTCTGGAGAGCTTCACCACGGTTCTACAAACTTCGATGTCGTACTTTACTGTTTTCGCATCCGTTCAGTAA
>SiOR170
ATTACAAAAAGGATGTTATCACTCGACGGCCTGTGGCCTTATCAAAGTAGAGGAACGAGGTCCTTTCGAGTGAGCATTTTCACTGTGATCACTATTTCGATGATAATTCCTCAGGTAATCCAAATTATTCGCTACGACGGAAACGCACGTATTTTCCTGATTATACCGGCGGTACTACTAATAGTTACGATTCAGGCAAAACTATACACGTGCCAGTTTAACACTAGCAAAATCAAAAATCTCATTGATCATCTACGTGACAATTGGGAGAAGCTGGAAGACGCGGAAGAATATGAGATTATAAAAACCTATGTCGCACGTGCAAAACTGTTGTCTTTGATATATTTCTTATATGTTTACGTGTCCACCTCTTTATTTATGTTAATTACCATCTCATCTCAAATATTGAACATTATGTTACATCTCAATGAAACCCGACCATTAATGATGCCTTTCGATGCGTATTACTTTGTGGACACTGAACAATATTATTTCTACATTATCTTCCACATTTGGGTAAGCATAATTATAATTTTAACAGGGGCAGCCGCACACGATTGCATGTATTTGATTTACATCGAGCATGTCTGCAGCCTCTTCACTTTAGCTGGGTTTTGTCTCAAGACTGTGTCACGTAATGATCGTAATAATGTTTCGAATAATAGTAAGAACGGCGATAAGATTTACAACCAAAAAACTGCGATTTCCATTCATATACACTGGCGATTTGAGGAAGTTCTACAAAAGGTAAAGTCAATTGCATTTATCATTGGTCAGTTGATGCACTCGTTTTACTACAGTATGCAAAGCCAGAAATTGATGAATCACAGCATTCAATTGCGCGAAGAAATATACAACTCTTCCTGGTACAAAATACTCGTGAAATCGCAAAAATTATTTCTGTACATGATGCAGAGAAGTTTAGAACCTAATTTTTTGAGCGCTGGCAGGATTTTCGTCTTCTCTCTAAAGAGCTTCACCACCGTTTTGAAGTCTTCAATGTCATATTTTACCGTACTTGCATCCTTCCAATGA
>SiOR171
ATGGAGTTCGTGTGGAATCATTATTACAGTGTTACAAACAGAATGTTATCACTCGCCGGGCAATGGCCTTATCAAAGTAAAAGAACGAGATTGTTTCGAGTGTGCTTCTTGACTGCGATTGCTGTTTCGCTGATCATTCCACAGCTAGCCCAAATTTTTCGCTGTAACGGAAACGGACGATGTATTTTCTTGATTATACCGGCGGTACTACTGATGATTACGATTCTGGTAAAACTATATACCTGCCAGTTTAACAATAGCAAAATCAAAAATCTCACTGATCATCTGGGTGAAGATTGGGAGCAGCTGGAAGGCGTGGAAGAGTATGAGATTATGAAAACCTATGCCGCACGTGCAAGACTGTTGTCTTTAATATATTCCTTATATCTTTACGTGTCCCTCTCTTTATTCATGTTAATTACCATCTCACCTCAAATATTGAACGTTGTGTTACCTGTCATCAATGAATCTCGACCATTAATGATGCCTTTCGACGCGTATTACTTTGTGAATACTGAACAATATTATTTCTATATTATTTTCCACATTTGGGTAGTAGGGGCACTCGCACACGATTGCCTGTTTTTTACTTATGTCGAGCATGTCTGCAGCCTCTTCGCTCTAGCTGGGTTTCGTCTCAAGACTGTGTCACGTAACATTTGTAATGATGCTGCGAATGGTAAGAACGGCGACAAGATTTACAACCGAAAAATTGCGATCTCCATTCATATACACTGGCGCATTGCACTGCAGTTTGAGGATGTTCTAGAAACGATAAAGTCTATTTCATTTATCGTTGGTCAGTTGATGCACTTGTTTTGCTACAGTATGCAAGGCCAGAAATTGATGGATCACAGCATTCAATTGCGCGAAGAAATATACAACTCTTTCTGGTACGAAATACCCGTGAAATCGCAAAGATTACTTTTGTACGTGATGCAGAGGAGTCTGGAACCTAATTTTTTGAGCGCTGGCAAGATTTTCGTCTTCTCTCTAAAGAGCTTTACCACCGTTATACAGTCTTCAATGTCATATTTTACCGTACTTGCATCCTTCCAGTGA
>SiOR172
ATGGAGTCCGTGAGGGATCATTACAAATTATTAAACAGAATGTTATCACTCGCCGGCCTATGGCCTTATCAAAGTAAAAGAACGAGATTGTTTCGAGTGTGCTTCTTGACTGCGATTGCTGTTTCGCTGATCATTCCACAGATGGCTCAAATTAATCACTGCGACAAAAACTTACGATGTATTTTCCTGGCCATACCGGCGACACTATTAATGTTTATGATTTTGCTGAAAGTACACACGTGCCAGTTTAATATCAGCAAAATAAAAAAACTCACTAATCATCTGCATGAGGATTGGGAGAAGCTGGAAAGCGTGAAAGAGTATGAAATTATGAAAACTTATGCCGCACACGCAAGACTATTGTCTTTGACATATTGCCTATGTGGTTACGTGGGTGCATATTTGTACATGCTAATTACCCTCTTACCTCGAATATTGAACATCATGTTACCTCTCAATGAATCCCGGCCGTTAATAATGCTTTATGACGCGTATTACTTTGTGGACAGCGAAGAATATTATTTCTACATTTTCATCCACAATTTGGTAGGCATGAGTATACTTATGGTGGGCATACTCGCACACGATTGCATGTTTATAACTTACATCGAGCATGTCTGCAGTCTCTTCGCTATAGCTGGATTTCATCTCGAAACTGTATCATGTAACGATCGTAACGATGCCGCGAATAATAGTAGGGACGCTTACAAGACCTATAATCGGAAGATCGCGATTTCCGTTCATGTACACTGGCGAGCTATATGGGTCGCGGAGCATCTTGATGACACCTTCAGTTCTTCTTTCGTCATACAAATGATGATAACGACCACAATGATAAGCATTACCTTACTACAAGTACAATTTATAGTAACATTAAAGTGTATGGTATACGTCATGGCTCAGTTGATACATACATTCATCTATAGTGTACAAGGGCAGAAATTGATTGATCATAGCACACAACTGCGCGAAAAAATATACAACTCTTTCTGGTACGAAATACCCGTGAAATCGCAAAAGCTGCTTCTGTTCGTGATGCGAAGGGGTCTGGAACCCAATTTTTTGAGCGCCGGTAGGATTTATGTCTTCTCTCTAACGAGTTTCACCACGGTTCTGCAATCTGCAATATCATATTTTACTGTACTTTCGTCCTTTCATTGA
>SiOR173
ATGCAGATACTCACTTTCAATTTTCGATTGTATACCATATCTGGTCTATGGCGACCAATCGAATGGTCTTCGAAATCCTCCAAGTTGTCGTACAGCGTGTTCACAATTACCACGATATATCTGTTGACGTACTTCTCTGTAACTCACTTGTTGTATATTATCTTTGTCATCGATAACGTGGAAGAATTCGCTTCGACTTCCCCATTTTTCTTTTCGACAATTAGCTTATTGTTTAAAGCAAGTACCGCGGTAATCTATCGCAACCAAATTATCAATTTAATCGAAATTCTGCAAAATAAACCTTGTAAAGCCGAGAACAAAGACGAGCTTGATATTCAGATGAAATATGATCGTGCGATCAGAACGTATTCCATGCGTTTCGTACTTTTATGTAGCTTCTCAATGACGGGGGCTTTCGTAGCAGGATTACTTGATGTTTTAAAGGGTCAGTTACCTTATAACATGTGGGTACCTTGGGAGTGCACTTCGTTGTTTACATTCTTGTCTACGTCCATTCAAGAGATCGCAGGTGTAACTATTGCCACGGTTGTAAATGTTGCGACTGAAACCACAGTATTAGGATTTTCCCTACAAGTGTGCGCACAATTTGAAATTCTGAAGCATCGCCTTCAGAGAATGATGGAAAATAGTAACGAGAAAATGTCTCCGAAAAACTCATTGAATAATGGGTCGCATAAAATAAACAAGTTGGCGACGCACATTTTCCATCATGTATGCATAATCAGACTTGCCGAAAAGTTCAACAATGTGTACAGTCAAGTGATCTTCATTCAATTTTTCGTCAGTGTTTTGGTATTGTGTTCGATTGTGTACCACCTGTCTTCTCATTTGACAGTTGTAGACGTCAGTACCTGGGTCGTCTTCACAGTCAGCATGTTTATACAAATTTTTATTTATTACTGGTCTGGAAACCAAGTTATAATCAAGAGTTCTGAATTGGGCGAAGCGGTATATCACATGAACTGGATGTCGATGACACTCAACGAACGAAAGGATTTAATGATGATTATGAAGCGTAGCTCAAAACCCATTAAATTTACCAGCAGTTTTTTAGTGACATTATCCCTGGAATCTTATACCAATCTTCTAAGAGCGACTTTCTCCGCATTTAATGTTCTGCAACAATTTTGA
>SiOR174
ATGCAAATGTTTTCTCTAAATTTTTCAATGTACACTGTCGGTGGTGTGTGGAGGCCGATCGAGTGGTCATCGAACATTGCTAAGCTATTGTATAATGTGTTTACCTTTATAGTAGTAGGCTTGTTATACTTTTTGATGATAACTCAATTCCTGGATATCATTCTTGTTGTCGATAATATCGATGATTTCGCAACGAATACTCTCATGTTTCTGACTATTGTTGCCGTTACTTGTAAAGCGACTATCGTCGTAGTACGTCGAAATGCAATCATCACCTTGGTGCAAGTATTATTGACGCCACCTTGTAAACCTCAAAATGAGGATGAAATGGCAATACAAAAGAAATTTGATAAATTTATCAAATCGTGCTCGATAAAATATTCACTTTTGGCGACTTGTTCTGTTTCTGGCGTCACAGTTAGATCTGTACTAAATGCCATGCAAGGTTACTTACCTTATAGAGTGTGGCTGCCATACGATTTTAACACATCTCCGATGTTCTGGATTACGTCCATCCAACAAATCGTAACTGTAGTTTTTGTTACCATCATAAACGTCGGCACGGAAACGCTAGTTTTTGGATTGTTTCTGCAAACATGCGCTCAATTTGAAATATTTGAAAGTCGTCTTCTTGAATGTCTGAAACACTCATCTCTTTCGTCAAATAAAAAAAAAGCGATAATATCGAAATATGTACATCATCACCTCGAGATTTACAAATACGCCAAAACGGTAAATGTTATATTCAATCAGGTACTCTTTGTTCAATTCTTTGGTAGCATATTGGTTTTGTGTACAAGTGTATATTATCTGTCAGCACACTCTTCGCTATCGGAAACAGCCACTTTGATAATATATACTATTTGTATGTTTGTACAAATCTATGTCTACTGTTGGTCCGGGAATGAAGTCATACTTAAGAGTACGAAGGTAGGAGATAGTGTATATCATATGAATTGGCCTTTACTGTCAGTCAACGACAGGAGAGAATTGTTAATGATCATGTTACGCAGCTCACTTCCTCTAAAATTTACCAGTAGCTTCTTGATAACTTTATCTCTTCAGTCTTATAGTAATGTTAGTATTATTTTCCATTACTTTCTTTTTGCAAATGTACCTAATTCTTCATATTGA
>SiOR175
ATGCAAATATTTTCTCTAAATTTTTTAATACACACACTTTGTGGTATATGGCGACCTATCGAGTGGTCGTCGAATGGTGTAAAATTACTGTATAATGTATTTACCTTTATTGTAATATTCTCGCATTACTTTTTGGCATTAACTCAATTTATGGATATAATTCTTATTGTCGACAATATTGATGATTTTGCTACTAATACTCTAATGTTTTTGACTGTTGTTGCCGTTACTTGTAAAGCGACTGTCGTTGTGATGCGGCGGAATGCGATCACCAATTTGATACAAGTATTGACGAAGACACCGTGCAAACCTCGCGACGAGGACGAAGCGGCGATACAAACAAAATTTGATATGTTTATCAGATCGTGTTCGTTAAAATATTTACTTCTGACAACAACATCCGTTACAGGCACTACAATAGGATCAGTATTAAATGTTATGCATGGACATCTGCCTTATCGAATATGGCTGCCATGGAATAATAATGCACCCATGGTGTTTTGGATTATATCCATTCATCAAATCATAACTGTAATTTTTTCTGCTATGATAAATGTGGGCACGGATACCCTTATCATAGGATTGATTTTGCAAACGTGTACTCAATTTGAAATTTTTGAAAGTCGTCTTCACAAATTAATAATTAGTAAAACAGTTGGATACCTAGGACGTGCATTTTCTTCATCGAATCAAAATAAAACAGAAATATCGGACTGCATATGTCATCATCTTAGTATTTATAAATATGCCAAAACGGTAAACATTATATTCAATCAGGTGCTCTTCGTTCAATTTTTCGCAAGCATATTGGTATTGTGTACAAGCGTGTATTATCTGTCGATACATATTGCAGAACTGTTTGGAGCTGCGACTTTTTTAGTGTACACTATTGGCATGTTTGTACAAATCTACATTTACTGCTGGTCTGGAAACGAAGTCATTCTTAAGAGTATGAGCGTAGAAGATGCTATATACTGTATGAACTGGCCACTATTATCAATTAATGAAAAGAAAGAATTGATGATGATCATGATACGAAGTACAATTCCTATAAAGTTCACTAGTAGTTTCTTTATAACTTTATCTCTTCAATCTTATAACAATATCTTAAAATCATCATATTCAGCATTTAATATACTTCAAAAGTAA
>SiOR176
ATGCAAATACTTTCTCTAAATTTTTTAATATATACTCTTTGTGGCATATGGCGGCCTATCAAGTGGTCATCAAATAGTGCGAAACTGCTGTATAGTGTATTTACCTTTATCGTAATATTCTCACAATATTTTTTGGTGTTCACTCAATTTATGGATATAATTCTTGTTGTCGACAATATCGACGATTTTGCCACTAATACTTTAATGTTCCTGACTATTATTGCTGTATGTTGTAAAGCAACTGTTGTTGTGATGCGGCGAAATGAGATTATTAATTTGGTGCAAGTATTGATGAGAGAACCGTGTAAACCTCGTGATGAGGACGAAGCGATGATACAAACAAAATTTGATAAGTTTATCAGATCGTATTCTATAAAATACTCACTTTTGGCAACAGGCTCGGTTATTGGCACTACAATAGGATCTATATTTAATATTATGCGCGGATATCTGCCATATCGAGTATGGTTGCCATCCAAGTACAATGTTCCTTTGGTGTTTCGGATTGTGTCCATTCATCAGATCATAACTATAATTTTGGCCACTATGATAAATGTTGGCACGGAAACCCTAGTTTTCGGATTGTTTATACAAACGTGTGCTCAACTTGAAATTTTCGAAAGTCGTCTTCACAAATTAATAAATAACAAAATAGAGATACCGGATTGCGTACGACATCATCTCAGCATTTTCAAATACGCAAAAACGATAAACGTTATATTCAATCAGGTGCTCTTCGTTCAGTTTTTTGCAAGCATACTGGTATTATGTACATCTGTATATTACCTGTCAATGAATATTACAGACCTGTCTGGAACTGCACCTTTGTTAGTATACACCATTTGCATGTTTGTACAAATTTATGTTTATTGTTGGTCTGGAAACGAAGTAATTCTTAAGAGTATGAATACAACAGACTCTATATATCATACAGACTGGCCAGTGTTATCAGTTGACGAAAAGAAAAAATTGTTGATGATCATGATACGAAGCACAATTCCTATAAAATTTACCAGCAGCTTCTTAATAACTCTATCCCTTCAGTCTTACAACAATGTTAGTAATGTAGCAGTGACAAATACTTTAGCAAAGAACTAA
>SiOR177
ATGCAAATTCTTACTCTAAATTTTTTAATGTATACATTTGGTGGTATATGGCGACCGATTGAATGGTCATCAAATGCTGCCAATTCACTGTATAATATATTTACCTGCATTGTACTAATTATGGAATACTTTTTGGTGATAACTCAATTTCTGGATATTCTACTTGTTGTCGATAATGTTGATGATTTTGTTATTAACTCTTTAATGTTCATGAGTATCATTAATGTTGTATCTAAAGCGACTGTCGTTGTTGTACGTCGTAATGCGATTATTAACTTGGTGCAAAGATTGTTGAAGGGATTATGTAAACCTCAAGATGAAGACGAAATAACGATACAAACAAAATTTGATCAGTTTATCAGATCGTGGTCAATAAAATATATAATTTTGGCATCAAGCTCTCTTACAGGCGTTACAATAGGATCAATATTAAATGTTATGCATGGTCAATTACCTTATCGAGCATGGTTGCCATGGGATTACAATAATGTGCCTCTAGTATTCTGGGTTATATCCATTCATCAGATCATAGCTTTAATTTTTGCCACTTTCATAAATGTCGGCACGGAAACTCTAGTTTTCGGATTGTTTATACAAACATGTGCCCAGTTTGAAATTTTCGAAAATCGTCTTCATAAGTTAATAGTTAATAAAACAATTGGACATCTAGGACATGCACTCTCTTCATATGCCAAATCGGTAAACGTTATATTCAATCAGATACTCTTTATTCAATTCTCTTGTAGTATATTGATACTATGTACAAGCGTGTATTACTTATCAATACATATTGCGGAACTGTCTGGAGTTGCATCTTTAATAGTGTACACCATTTGCATGTTTGTACAAATCTACATTTATTGCTGGTCTGGAAACGAAGTCATTCTTAAGAGTATGAATACAGGAAACGCTATATATCATATGGATTGGCCATTATTGTCAGTTAGCGAAAAAAAAGAATTGCTATTAATCATGAAGCGTAGTACAATTCCTATCAAGTTCACTAGTAGCTTCTTAATAACTTTATCTCTTCAGTCGTACAGCAACGTTAGTAATGCTATTATTTACAATTGGTTGACTGATTAA
>SiOR178
ATGCAAATACTTTCTCTAAATTTTTTATTATATACCGTTTGTGGTATATGGCGACCTGTTGAATGGTCATCAAATGGTGCCAAGCTACTGTATAGTGTATTTACCTTTATTGTAGTATTCTCGCAATACTTTTTGATGTTAGGTCAATTTATGGATATAATTCTTGTTGTTGACAATATCGACGATTTTGCCACTAATGTTCTAATGTTCTTGACCATGATTGCCGTTTGCTGTAAAGCGACTGTCGTTATAGTGCGTCGGAATGCGATCTTCAACTTGGTGCAAAGATTGTTAAAAGCACCATATAAGCCTCAAGACGAGGCTGAAGTAGCTGTACAAATAAAATTTGATAAGTTTATCAGATCGTGCTCAATAAGGTATTTACTTTTGGCGTCGTGCTCCGTTACAGGCCTCACGCTAGGATCGGTGCTAAATGCTGTACATGGACGTTTGCCTTATCGAATATGGTTACCATGGGATTATAATATACCATTAATATTTTGGATTTTAGCTATTTATCAGATACTCACTGTAGTTTTCGCTGCTACCATAAATGTCGGCACGGAAACCTTAGTCTTCGGATTGTTTATACAAACGTGTGCCCAGCTTGAAATCTTTGAAAATCGTGTTAAGAAATTTATAATAAATAAAATAGTTGGACGTGCACTGTCTTCGTCGAATACAAATGAAATAGGTATATCGGAATGCGTGCATCATCATCTCAGCATTTACAAATATGCTAAAATGGTAAACATTCTGTTCAACCAGGTGCTCTTTGTTCAATTCTTTGCAAGCATACTGGTATTATGTTCAAGCGTGTATTATCTGTCACTGCATATTACGGAATTTTCTGGAATTGCGTTTTTATTGATGTATACTATTTGCATGTTTGTACAAATCTTCGTTTACTGCTGGTCCGGAAACGAAGTCATACTTAAGAGTATGAGCACAGGAGACGCGATATATCGTATGGATTGGCCACTACTATCAAGCAACGATAGAAAAGGATTGCTAATGATCATGATACGTGGCACAATTCCTATAAAATTCAGTAGTAGCTTCTTGGTAATTTTGTCTCTTCAGTCTTACAGCACTGTTAGTATCATTGTCATAAATATTTAA
>SiOR179
ATGCAGATACTCGCTCTCAATTTTTTATTCTACACAATCGGTGGTGTATGGCGACCGATCAAATGGTCTTCGAAATGCTCGATATGCTTGTACAGCGTACTTAACTTCTTTTCGCTGTATCTGTTGACCTTTTTTGTGCTTACTCAATTGATCGATACCATCTTTATTGTTGACAATATAGATGACTTTACTACGAATTTGTCATTACTTCTTTCGGCTATTGCCGTATACTGTAAAGCAGTTACTGCCACAGCTCGCCGTAGTGAATTCATCAGCTTGATCAAAATGTTGCAAGAGAAACCATGCAAAGCCTGCAACGAAGAAGAGATTAATATTCAAATGAAATATGATCGTTTAATTAGGTCATACACCATGAGTTATTCGATTTTGGCATCGTTTTCTCTCACTGGTATTACGATAGGAGAAGTGCTCATTGCTTTACAAGGTGAATTGCCTATTAGAGCATGGATACCATACGATTATACTTCAACTTTTCTATTCTGGCTTACATCCCTTAAATTAATAGTAGCTATGGCTCTTTCTACATTCGTAAACGTCGCTACGGAAACCGTGATATTAGGATTTTGTCTGCAAATATGCGCACAATTTGACATTCTTATATGTCGTCTTCGGAAAGTAATCGAGTCTGATGAAAAACAAGAAAATGAATTAAACAGCGCGACAAATAAAACCAGCAGATTATCAGAAAATATCCATTATCATTTATATATAATTAGATTTGCCAAAATGGTCAATAAGGTATTTAGCCAAATAGTTTTTATACAATTTTTTGTCAGCATATTAGTGTTGTGTACAAGTGTATACTATTTATCTTCTCATAAAACAGTTACAGACTTTATAAAGTTAGGTATTTATACATCTTGCATGTTTGTGCAAATTTTTATGTATTGTTGGGCTGGAAACGAAATTATACTTAAGAGTATTGGTTTGAGTGAAGCGGTGTATAAAATGGAGTGGATATTACTGACAATTAGCGAACGAAAAGATTTACTGATGATTATGATGCGTAGTACAAAACCTATAAAATTTACCAGTAGCTTCTTGGTAACGTTATCGTTGGAATCTTATGCTACAGTCAGTACTAAGATGAATGTTATCTTTGAAGTATTATTTAATATGGCGTATAACTACATTATTTTCTTTATTTTCTAG
>SiOR180
ATGCAAATATTTGCTCTCAATTTTTTATTTTACGCCATCAGTGGTGTATGGCGACCGACGAAATGGTCTTCGAAATGCTCCAAATGCTTGTACAGCGTACTTAACATCTTTTCGCTGTATCTGTTGACCTTTTTGCTGCTTACTCAATTGATCGATATCATTTTTATTGTTGACAATGTACATGACTTTACTATGAATGTGTCAATATTTCTTTCGATTGTTGCCGTATACTGTAAAGCAGTTATTGTCACAATCCGCCGTGGTAGAATCATCAGCTTGATTATAATGTTGCAAGAGAAACCATGCAAAGCCTGCAACGAAGAAGAGATTAATATTCAAATGAAATACGATCATTTAATTAGGTCAATCACCATAAATTATTTGGTCTTGGCATCGAGTTCTTTAATTGTTGGTACAATAGGATTTTTGTTCACTGTATTAGTACAAGGTGAATTGCCTGTTAGAGCATGGATACCATACGATTATACTTCAACTTTTCTATTGTGGCTTACATCCCTTCAACAAATATTAGCTCTGTTTTTTGGTACATCCGTAAACATCGCTACGGAAACTGTGATATTAGGATTTTGTCTACAAATATGCGCACAATTTGACATTCTTATATGTCGTCTTCGGAAAGTGATAGAGTCTAATGAAAAACAAGAAGTTTACAAAAATGTATTAAACAGAGCGACAAATAAAACAAATAGATTATCAGAAAATATCTATTATCATATATATATAATTAGGTTTGTGAAGAACCAAATACTCTTTGTACAATTTTTTGCCAGCATATTAGTGTTATGTACAAGTGTATTCTATTTATCTTCTCATAAAACAGTTACAGCCTTTATGAGGTTAGGTGTTTATACAGCTTGCATGTTTGTGCAAATTTATGTGTATTGTTGGGCTGGAAACGAAATTATACTTAAGGTAGTTAAAACTTTCTGTTTCTTTACATATACAAAAAATTTATACAGACAGAAGTTTATATTACCGAAACATGTATTTGTGTGGCACATTCCTTTTACAATTATAAATATTATATATATATGTATGTATGTATGTATGTATNNNNNNNNNNNNNNNNNNNNAATTATATATTATTATATATAA
>SiOR181
ATGCATACTCTTCCCTTATCGTTCGCGCTGTTGACGTATGTCGGATACTGGCGACCCGTCAACTTAACATCCGTCAAGTATTGGGCGTACATCGTTTATTCTATCGCGATGATTTTTCTACTTTACTCATTCACTTTTTGCGGCTTAGTCGACTGTTTCATAACCAAGGATCTCGATAAATTTATCGAGAAATTCTCGCTGTTCTTATCGGTGTTGGGCGTCTGCTGCAAAGTGGCGAACCTGGCGCTACGTCGGAACGATATCATTGATCTCACCGAGATGTTACTGACGAATATCTGTGTACCCAGGAACGAACACGAAACAAATATCCAGCGACGCTTCGATCGCAGTGCGAAGACAATCACAATATGCTGCGAGATACTGAACGAGTCGTGCGTCTTCTTCGGCACGATCGCTCAACTTCAGTACTTCATCAGTACTCGGACCTTGCCACAGTGCGATTGGGTGCCTTACGACATCTCATCAACGATCGCTTACTGGATTACCGTAGTGCACCAAATCATCGCACTAATAGTCTGCGCGAACTCTAGCGTCGCCCATGAGACTCTTATCGCTGGTTTTATGATTCAAACTTGCGCCCAGCTGGACATTCTCTGTCATCGTGCTCGCACGTTACCAGATTCGTTGCGAGAGGCTCGGAAAAGCAGCACCTCGAAAGAGAACTTCAAGGCGCAAGAATTACGACTGGTCCGCGAGCTCGTCCATCATCATCGCTTCGTGTATAGATTTGCGGAACGCATCACTTCGATATTCACGTTAATGATTTTCGTGCAATTCACTATAAGCTCGACAGTAATCGGCCTCATCATCTACAAAATGTTGACGAGAAGCTTGTTCAGCATTGAGTTTGCTTGGCACTCGTCATATCTAGGCTCCATGCTCGTGCAGATTTATTTGTACTGTTGGTTTGGCAATGAAGTTACACTAAAGAGCACTGAAATTGGAAGTGCTATTTACGAGATGGATTGGCCAATGCTTCCTACCGATTTAATGAAAATCCTTTTGATAATAATCACACGATCTAAGAAGCCAATCCAGATAACTAGTGGATATATAATTACTTTGTCCAACGATTCGTTTATGAAGGTCAATGAGTTTACATTGCAATAA
>SiOR182
TTCGAAAGGGCAACTCGTTTAAATCGCCTTCTACTGAACATTATTGGAATTTGGCCAAATGCTCACAAAAATGCTTATGATAAATTCTTTTCAAATTTACGCGCAGCATTCACTTTTATCGTTATCTTTTTTGTTGGTACAATTCCTGCAATACATTCACTAGTAAGAACTTGGGGTGATCTGATGTCAATGATAGACAATCTACAAGTTACTCTTCCATTAACAATGGCCGCAATAAAACTCATCGACATATGGTGGAAGAAAACAGATCTTCTAATGGCCATAAATATGATTGCTGAAGACTGGATAAAAGACAAAACCAGTAAAGAACGGTGCATTATGATAAAGCAAGCACAAAACGCCAGAATTATCACAATAGTCTGTTGTTGCTTCATGTTCTTAGGCAGCACTTTAGTCGTAATTTTACCTTGTTTTGGAATGACTGTAAGATATATTACAAATGTCACGGATCCAGTTAAAATATTACCTTTCCAAACTCATTATATCTATGACAAAAATCAAAGTCCGTATTTCGAGATTATATTTGCCGCTCAATTTCTCGTTGCCTTAATGTGTGTTGCATCCTACACCGGTGTGGATAACTTGCTCGGATTATTGATATTTCATTTGTGCGGCCAGATGGATATTCTTAAAGAAAAATTAATTAATATAAAACAATTTAAGAATTATAACGATGGTGTAGCCCTCATCGTGAAGGAGCACATACGGCTAATCAAATGTTTTTGTATTATCGAAAGTACGTATACTTTACTGTTACTCGGACAACTAATCTACTTTGGTATAATATTCTGTTTATATGGATTTTTAATTCTTGTCATACTTACAGAAGGAAAACATATGTCTCTAATGCGCTTTATGTATCTTGTGTCTGTAGCGATAAATATTTGTGGACACATGTGTCTTTTTTGCGCCGTAGGTGAAATGTTAATATCAAAATGCGATGACTTACACCATGCAGCTTACGAGCACAAATGGTACAAATTAAATCCAAAAAAGCCTCTGTATATTACGGCTGGAAAAATGTTTCCTATGACAATGTCGACGTTTGTAACGTAA
>SiOR183
TTCGAATGGGCAACTCGTTTAAATCGTCTTCTACTAAACATTATTGGAATTTGGCCGAATGCTCACAGAAATGCCTATGATAAATTCTTTTCAAATGTACGTGCGACATTCACTGCAATCGTTCTCCTTTTCGCTGGTACAATTCCTGGAATACATTCACTAGTGAGAACTTGGGGTGATCTGATGTCAATGATAGACAATCTACAATTTACTCTTCCATTAACAATGGCCGCAATAAAACTCATCGACATATGGTGGAAGAAAACAGATCTTCTAATGGCCATAAATATGATTGCTGAAGACTGGATAAAGGACAAAACCAGTAAAGAACGGTGCATTATGATAAAGCAAGCACAAAACGCCAGAATTATCACAATAGTCTGTTGTTGCTTCATGTTCTTAGGCAGCATTTTAGTCGTAATTTTACCTTGTTTTGGAATGACTGTAAGATATATTACAAATGTCACGGATCCAGTCAAAATCTTACCTTTACAAACTCATTATATCTATGATAAAAATCAAAGTCCGTACTTCGAAATTACATTCGTTGCACAATCTTTTATTGTCTTGATATGTATTGCGTCCTACACCGGTGTGGATAACTTGCTCGGATTATTGGTATTTCATTTATGCGGCCAGATGGATATTCTTAAAGAAAAATTAATTAATATAAAACAATTTAAGAATTATAACGATGGTGTAGCCCTCATCGTGAAGGAGCACATCCGACTAATCAAATGTTTTTGTATTATCGAAAGTACGTATACTTTACTGTTACTTGGACAACTAATCTACTTTGGTATATTATTCTGTTTATATGGCTTTTTAATTCTTATCATACTTACAGAAGGAAAACATATGTCACTAATGCGCTTTATGTATCTCGTGTCTGTAGCGATAAATATTGGTGGACACATGTGTCTTTTTTGCGCCGTAGGTGAAATGTTAATATCAAAATGCGATGACTTACACCATGCAGCTTACGAGCACAAATGGTACAAATTAAATCCAAAAAAGGCAATGATTTTGGTTCTGATAATGATTCGAGCTAACAAGCCTCTATATATTACGGCTGGAAAAATGTTTCCTATGACAATGTCGACGTTTTGTAACGTAAGTGATTTAATAATAATCATTCTTATTATTCAGATTTTTTTAATCTTTTTATAA
>SiOR184
TTTGAATGGGCAACACGCTTAAATCGCCTTGTATTGAACATTATTGGAATTTGGCCAAGTGCTCATAAAAATGCCTACGATAAATTCTTGTCAAATTTACACGTGACATTTGTCATTGTCATTATCTTTTTCGTTGGTGCAATTCCTACAATACATTCACTAATGAGAACTTGGGGTGATCTGATATCAATGATAGACAATCTACAATTTTCTCTACCATTAACAATGTCAGTAATAAAACTCATCGACATATGGTGGAAGAAAACAGATCTTTTAATGGCCATAAATATGATTGCTGAAGACTGGATAAAGGACAAAACCAATAAAGAACGGTGCATTATGATAAAGCAAGCACAAAACGCCAGAATTATCACAATGGTCGCTTATTCCTTTATGTTCGTTGGCAGTATTTTCGTTATAATTTTACCTTGTTTTGGAAAGTCTATAAGATATATTACAAACGTTACGGACCCAGTTAAAATCTTACCTTTACAAGCTCATTATATCTATGACAAAAATCAAAGTCCGTACTTCGAAATTACATTCGTTGCACAATCTTTTGTTATCTTGATATGTATTGCGTCCTACACCGGTGTGGATAACTTACTCGGATTATTGGTATTTCATTTGTGCGGACAACTAGAAATTCTTAAAGAAAAGCTAATTAAGATAAAATTATTTAAGAATTATAACGAAGGCATAGCCCTAATCGTGGAGGAGCACATACGGCTGATCAAGTGTTTTCGCATTATCGAAAGTACATATACTTTACTGTTACTGGGACTACTAATGTATTTCGGCATAATATTCTGTCTGTACGGATTTCTAATTCTAGCAATACTTATAGAAGGAAAAGGGATGTCAATGATTCGCTTTATATACCTCGTTTCTATTGCATTAAATGTTTGTATACACATGTGTCTTTTTTGTGCGGTTGGTGAGATTTTAGTAACAAAATGCGAAGCTCTACACCAGGCAGCTTACAAGCATAAATGGTACAAATTGGAACCAGCAAAAACAAAGAATTTGCTTCTAATAATGATTCGAGCTAAGAAGCCTCTTTATATTACTGCTGGAAAAATGTTTCCTATGACAATGTCGATGTTTTGTAATGTAAGTGATTTAATGATTATCATACTAATTGTTTAA
>SiOR185
TTTGAATGGGCAACTAAACTTAATCGTTTTACGCTGAGTGTTGCCGGCTTATGGCCGAATATTCACGAAAATGCCTTTAACAGATTCTTATCAAACTTGCGTGCGATGTTTTTACTGTTTCTGCTCGTCTTCGTTGGAATTATTCCAGCATTGCATTCGCTAGTGAGAACATGGGGTGACATGATGGCAACAGTAGACAACTTGCAATTTAGTTTACCATTGTTGACGACGATAATAAAACTGGTGGTCGTATGGTGGAAGAAACCTGATCTCGTGTTGGTGTTAAACACAATTGCCAATGATTGGTCAAATGCCAAAACCGACAAAGAACTGCATGTCATGACAAAACGTGCACAAACTGCGCGTGTAGTTACTATATTTGGATACATTCTTATGGGCGTAGGATTATTTTTACTCATATGTCTACCCTTTTTTGGAATATCATTGAGATATAGGACAAATATAACGGATCCAGATAAAGTCTTACCTTTGCAAAGCCATTTCTTCTACGACAAAAATCAAAGTCCATATTTCGAACTGACGTACGCCGCGCAAGCCCTTCTACTTATAATGTCTGCTGCATCTTACACCGGCGTAGATAATTTACTTGGATTATTCATATTTCACTTGTGTGGACAAATGGAGAACCTCAAAGAACGAATAATCAATATAAAACAATTTAAGAACTTCAATAGTGGTCTCGCTGTCATCGTCAACGATCATATACAATTAATCAAATATTTTGATATTGTTGAAAGTACATTTACTGTATTATTACTTGGTTTATTACTATATTTTGGTATATTATTTTGTCTATATGGATTTTTAATCGTCGCAGTACTAACAGAAGGAAGAGAAATGTCAATGATTCGCCTGATATATCTTATATCCGGATCGTTAAACATTTGCGGTCACATGTGTCTATATTGCGTAGTAGGAGAAATTTTATGTGAAGAAATATATCGTGCAGCATATAATTATGAATGGTATAAGCTGAATCCGGAAGAAGCGAGAACTTTAATTATAATAATGATTCGAGCCAACAAAACCCTCCATATTACTGCTGGAAAAATGTTTCCTATGACATTATCGATGTTTTGCAACGTAAGTAATTTATTTATTATTATTTACATTAGTTATTTAGTATAA
>SiOR186
TTCGAATGGGCAACTAAGCTTAATCGTTTTACGCTGAATGTTGCCGGTTTATGGCCGAATATTCACGAAAATGCCTCTAACAGATTCTTATCAAACTTGCGTGCGATGTTTTTACTGTTCCTGCTCGTCTTCGTTGGCATTATTCCAGGATTGCATTCGCTGGTGAGAACATGGGGTGACATGATGGCAACAATAGACAACTTGCAATTTACTTTACCATTGTTGACCACAATAATAAAACTGGTGGTCATATGGTGGAAGAAGCCTGATCTTGTGTTGGTGTTAAACACAATTGCCAATGATTGGTCAAATGTCAAAACCGACAAAGAACTGCATGTCATGACAAAACGTGCACAAAGTGCGCGTGTAGTTACTATATTTGGATATATTCTTATGGTTGTAGCAATGTTTTTACTCATATGTCTACCTTTTTTTGGAACATCATTGAGATATAGGACAAATATAACGGATCCAGATAAAGTCTTACCTTTGCAAACCCATTACTTCTACGACAAAGATCAAAGTCCATATTACGAACTCACGTACGTTGCGCAAGCCCTTCTACTCTTAATGTCTTCTGCATCTTACACTGGCGTAGATAATTTACTTGGATTATTGATATTTCATTTGTGTGGACAAATGGAGAACCTTAAAGAACGAATAATCAATACAAAACAATTTAATAACTTCAATGGTGATCTCGCTGTCATCGTCAACGAACATATACGATTAATCAAATTTTTTGATATCGTTGAAAGTACATTTACTGTCTTATTACTTGGTTTATTACTATATTTTGGTACATTATTTTGTCTATATGGATTTTTAATCATCGCAGTACTAACAGAAGGAAGAGAAATGTCAATGATTCGTCTGATATATCTTATATCCGGAGCGTTAAACGTTTGCGGTCACATGTGTCTATATTGTGTAGTAGGAGAAATATTATGTGAAGGAATATATCGTGCAGCATATAATTACGAATGGTATAAGCTGAATCCAGAAGAAGCGAGATCTTTAATTATAATAATGATTCGAGCCAACAAAACCCTCCATATTACTGCTGGAAAAATGTTTCCTATGACATTATCGATGTTTTGCAATGTAAGTAAATTATTCATTAATATTTACATTAGTTATCTAGTATAA
>SiOR187
TTTGAATGGGCGACTAAACTTAATCGTCTTACGCTGAATGTTGCCGGCTTATGGCCGAATATTCACGAAAATGCCTCTGACAGATTCTTGTCAAACTTGCGTGCAATGTTTTCATTGTTCCTGCTCGTCTTCGTTGGCATGATTCCAGCATTGCATTCGCTGGTGAGAACATGGGGTGACATGATGGCAACAATAGACAACTTGCAATTTACTTTACCATTGTTGACGACAATAATAAAACTGGTGATCATATGGTGGAAGAAACCTGATCTCGTATTGGTGTTAAACACAATTGCCGATGATTGGTCAAATGTCAAAAGCGACAAAGAACTGCATGTCATGATAAAACGTGCACAAAGTGCGCGTGTAGTTACTATATTTGGGTATATTCTTATGGCTGTAGCATTATTTTTACTCATATGTCTACCCTTTTTTGGAACATCATTAAGATATAGAACAAATATAACGGATCCAATTAAAGTATTACCTTTGCAAAGCCATTACTTCTACGACAAAAATCAAAGTCCATATTTCGAACTGACCTACGCCGCGCAAGCCCTTCTACTCATAATGTCTGCTGCATCTTACACCGGCGTAGATAATTTACTTGGATTATTGATATTTCATTTGTGTGGACAAATGGAAAACCTCAAAGAACGAATAACCAATATAAAACAATTTAAGAATTTCAATGGTGGTCTCGCTATCATCGTCAACGATCATATACGATTAATCAAATATTTTGATATTGTTGAAAGTACATTTACTGTATTATTACTTGGTTTATTACTATATTTTGGAACATTATTTTGTCTATATGGATTTTTAATCGTCGCAGTACTAACAGAAGGAAGAGAAATGTCAATGATCCGTCTGATATATCTTATATCTGTAGCGTTAAACGTTTGTGGTCACATGTGTCTGTATTGCGTAGTAGGAGAAATTTTAGTAGCACAATGTGAAGGAATATATCATGCCGCATATAATTACGAATGGTATAAGTTAAATCCGGAAGAAGCAAGAACTTTGATTATAATAATGATTCGAGCCCACAAAACTCTCCATATTACTGCTGGAAAAATGTTTCCTATGACACTATCGATGTTTTGCAATGTAAGTAAATTATTCATTATTATTTACATTAGTTATCCAGTATAA
>SiOR188
TTCGAATGGGCAACTCGTTTAAATCGCATTCTCCTAAACATTGTTGGAATTTGGCCGAATGCTCACAAAAATGCCTATGATAAATTCTTTTCAAATGTACGTGCGGCATTCACTGCAATCGTTCTCCTTTTCGCTGGTACAATTCCTGGTATACATTCACTAGTGAGAACTTGGGGTGATCTGATGTCAATGATAGACAATCTACAATTTACTCTTCCAATAACGATGACCATAATAAAACTTATCGACATATGGTGGAAGAAAACAGATCTTCTAATGGCCATAAATATGATTGCTGAAGACTGGGTAAAGGACAAAACCAGTAAAGAACGGTGCATTATGATAAAGCAAGCACAAAACGCCAGAATTATCACAATAGTCTGTTGTTCCTTCATGTTCTTAGCCAGCATTTTAGTCGTAATTTTACCTTGTTTTGGAATAACTGTAAGATATATTACAAATGTCACGGATCCAGTTAAAATCTTACCTTTACAAACTCATTATATCTATGATAAAAATCAAAGTCCGTATTTCGAGATTACATTCGCCAGTCAATTTCTTGTTGCCATGGTGTGTGTTACATCCTACACCGGAGTGGATAACTTGCTTGGATTATTGATATTTCATTTGTGCGGACAACTAGAAATTCTTAAAGAAAAACTAATTAACATACAACTATTTAACAATTATAATGAAGGCATAGCCCTAATCGTGGAGGAGCACATACGGCTGATCAAGTGTTTTCGCATTATCGAAAGTACATATACTTTACTGTTACTGGGACTACTAATGTATTTTGGCTTAATATTCTGTATGTACGGATTTCTAACTCTAGCAATACTTATAGAAGGAAAAGGGATGTCAATGATTCGCTTTATATACCTCGTTTCTATTGTATTAAATATTTCTATGCACATGTGTCTTTTTTGTGTCGTTGGTGAGATTTTGGTAACAAAATGCGAAGCTCTATACCAGGCAGCTTACGAGCACAAATGGTACACATTGGAACCAGCAAAGGCAAAGAATTTGCTTTTAATAATGATTCGAGCTAACAAGTCTCTTTATATTACGGCTGGGAAAATGTTTCCTATGACAATGTCAATGTTTTGTAATGTAAGTGATTTAATCAATGATTATCATACCAATTATTTAATCTTTATTAAACTTATATTATAA
>SiOR189
TTCGAATGGGCAACTCGCTTAAATCGCCTTGTACTCAACATTATTGGAATTTGGCCAAGTGCTCATAAAAATGCCTACGATAAATTTTTGTCAAACTTACACGTGACGTTCGTCATTGTCATCATCCTTTTCGTTGGTGAAATTCCTACAATACATTCATTAGTGAGAACTTGGGGTGATCTGATATCAATGATAGATAATCTACAGTTTTCTCTACCGTTAACAATAGCCATAATAAAACTCATCGATATATGGTGGAAGAAAACAGATCTTCTAATGGCCATAAATATGATTGCTGAAGACTGGATAAAGGAGAAAACCAATAAAGAACGGTGCATTATGATAAAGCAAGCACAAAACGCCAGAATTATCACAATAGTCGGTTGTTGCTTTATGTTCTTAGGCATCTTTTTAGTCTTAGTTTTACCTTGTTTTGGAACGACTGTAAGATATATTACAAATGTCACGGATCCAGTTAAAATCTTACCTTTACAAACTCATTATATTTATGACAAAAATCAAAGTCCATATTTCGAACTCACGTACGCCGCGCAAGTCGTTCTACTCATAGTGTCTGCTGCATCTTACAGTGGCATAGATAATTTACTTGGATTATTGATATTTCATTTGTGTGGTCAAATGGAGAATCTCAAAGAACGAATAACCAATATAAAACAATTTAAGAATTTTAATGGTGATCTTGCTGTCATCGTCGAAGATCATATACGATTAATCAAATTTTTTGATATTGTCGAAAGTACATTTACTATATTATTACTTGGTTTATTACTATATTTTGGTACATTATTTTGTCTATACGGATTTTTAATTGTTGCAATACTAACAGAAGGAAAAGAAATGTCATTATTCCGTTTGATATATCTTATATCTGTAGTTTTAAACGTTTGCGGTCACATGTGTCTATATTGCGTAGTAGGAGAAATTTTAGTAGCCCAATGTGAAGGAATATATCGTGCAGCATATAATTACGAATGGTATAAGCTGAATCCTGAAGAAGCGAGATCTTTAATTATAATAATGATTCGAGCCAACAAAACCCTCCATATTACTGCTGGAAAAATGTTTCCTATGACACTATCGATGTTTTGCAATGTAAGTAAATTATTCATTATTATTTACATTAGTTATCCAGTATAA
>SiOR190
TTCGAATGGGCAACTCGCTTAAATCGCCTTGTACTGAACATTATTGGAGTTTGGCCAAATGCTCATAAAAATGTCTACGATAAATTCTTGTCAAACTTACACGTGACATTCGTCATTGCCATCATCCTTTTCGTTGGTGAAATTCCTGCAATACATTCATTAGTGAGAACTTGGGGTGATCTGATATCAATGATAGACAATCTACAATTTTCTCTACCGTTAACAATAGCCATAATAAAACTCATCGATATATGGTCGAAGAAAACAGATCTTCTAATGGCCATAAATATGATTGCTGAAGACTGGATAAAGGAGAAAACCAATAAAGAACGGTGCATTATGATAAAGCAAGCACAAAACGCCAGAATTATCACAATAGTCTGTTGTTTATTCATGTTCCTAGCCGGCTGTTTAGTCGCAATTTTACCTTGTTTTGGAACGACTGTAAGATATATTACAAATGTCACGGATCCAGTTAAAATCTTGCCTTTACAAACTCAATATATATATGACAAAAATCGAAGTCCATATTACGAACTCACGTACGCCGCGCAAGTCGTGCTACTCATAGTGACTGCTGCATCTTACAGCGGCATAGATAATTTACTTGGATTATTGATATTTCATTTGTGTGGTCAAATGGAGAATCTCAAAGAACGAATAACCAATATAAAACAATTTAAGAATTTTAATAGTGGTCTTGCTGTCATCGTCAAGGATCATATACGATTAACCAAATTTTTTGATATTGTTGAAAGTACATTTACTATATTATTACTTGGATTATTACTATATTTTGGTACATTATTTTGTCTATATGGATTTTTAATTGTCGCAGTACTAACAGAAGGAAAAGAAATGTCATTGTTCCGTTTGATATATCTTATATCTATAGTGTTAAACGTTTGCGGTCACATGTGTCTATATTGCGTAGTAGGAGAAATTTTAGTAGCTCAATGTGAAGGATTATATCGTGCAGCATATAATTACGAATGGTATAAGCTGAATCCTGAAGAAGCAAGATCTTTGATTATAATAATGATTCGAGCCAACAAAACTCTCCATATTACTGCTGGTAAAATGTTTCCTATGACACTATCGATGTTTTGCAATGTAAGTAAATTATTCATTATTATTTACATTAGTTATCCAGTATAA
>SiOR191
TTCGAATGGGCAACTCGTTTAAATCGCCTTCTACTGAACATTATTGGAATTTGGCCAAATGCTCACAGAAATGCTTATGATAAATTCTTTTCAAATGTACGTGCGGCATTCACTGTAATTGTTATTCTTTTTGTTGGTACAATTCCTGGTATACATTCACTAGTGAGAACATGGGGTGATCTGATGGCAATGATAGACAATCTACAATTTACTCTTCCAATAACGATGACCATAATAAAACTCATTGACATATGGTGGAAGAAAACAGATCTTCTAATGGCCATAAATATGATTGCTGAAGACTGGATAAAGGACAAAACCAGTAAAGAACGGTGCATTATGATAAAGCAAGCACAAAATGCCAGAATCATTACAATAGTCTGTTGTTCCTTCATGTTCTTAGGCAGCACTTTAGCCATAATTTTACCTTGTTTTGGAATGACTGTAAGATATATTACAAATGTCACGGATCCGGTTAAAATCTTACCTTTACAAGCTCATTATATCTATGACAAAAATCAAAGTCCGTATTTCGAGATTATATTCGCCGCACAATCTCTCGTTATCTTGATGTGTGCTGCATCCTACACCGGTGTGGATAACTTGCTCGGATTATTGATATTTCATTTGTGCGGACAACTAGAAATTCTTAAAGAAAAACTAATTAACGTAAAACTATTTAAAAATTATAATGAAAGCATAGCCCTAATCGTGGAGGAGCACATACGGCTGATCAAGTGTTTTCGCATTATCGAAAGTACATATACTTTACTGTTACTGGGACTACTAATGTATTTTGGCATAATATTCTGTCTGTACGGATTTCTAACTCTAGCAATACTTACAGAAGGAAAAGGGATGTCAATGTTTCGCTTTATATACCTCGTTTCTATTGTATTAAATGTTTCTACACACATGTGCCTTTTTTGCGCTGTTGGTGAGATTTTGGTAACAAAATGCGAAGCTCTATACCAGGCAGCTTACGAGCACAAATGGTACACATTGGAACCAGCAAAGGCAAAGAATTTGCTTTTAATAATGATTCGAGCTAACAAGTCTCTTTATATTACGGCTGGGAAAATGTTTCCTATGACAATGTCAATGTTTTGTAATGTAAGTGATTTAATCAATGATTATAATACTAATTATTTAATCTTTTTTAAACTTATGGTATAA
>SiOR192
TATAAATGGGCTGTCGGAATAAATCAAGTTATCTTAACACTGTGTGGTATTTGGCCAAAAAACAACGAAACTAAACAGGAAAAATTGTTATCCAATATACGTGTAATTCTTATGTTAAATATTTTAATCTGTGGCTGCTTCATTCCAACTATACATTCTTTGTTTAAAATTTGGGGTGATATAATGTGCATGATTGATAACATGCAATATACTTTACCACTTTTTATAATATTAATAAAACTTTCTACTATGTGGATCAGAAAAAAAGATATTTTACTGCTTTTAAACATGATTAAGGATGATTGGTTGAAACCAAAAAAGATAAAAGAGAGAGATGTTATGAAAAAACGCGCGCGACTAGCACGTATATTTACAATATTCGGATATTTCATGATGTTGGTGTCTTACATTTTGGTTGTGGTTCTTCCTATTTTTGGTATTTCAATGAGATATTTAACGAATAAAACGGATCCAGACAAATTAACGCCGCTACAATCGTATTATATTTATGATAAGAACAAAAGCCCATTTTTCGAAGTATCTTATATTATGCAGAGTCTTGGTTTGATGGTGGCTGGCGTTACATACAGTAGTGTAGATAGTTTCTTCGGTTTGCTAGTTTTTCATGTGTGTGGTCAACTAGAAAATCTCAAGATGCGAATCATCCACTTGGATAAGTTTAAAAATTTCGAGATTGCTCTATCCCACAGCGTACAGGATCATATACGTCTTATTAGATTTATTAATATGATTGATGATATATTTACTTTAATGCTACTTAGTGTGTTATTGTACTTTGGCATTGTATTTGCATGTTACGGTTTTCTACTAGGTACTATGGTGAATCAAGGTCGCAATCTGCCAGTACCACGTTTAATTTTAATTATATTGGCATCAGTTAATTCATTTGCACACACATGTCTCTATTGCGCTGTAGGAGAAATTTTAGTCACACAATGCGAAGGAGTTTACGAAGCCGCATGCAAGTACAAATGGTACAATTTGGATCCAAAGAAAACAAAGAGCTTAATGATGATAATGATTCGAGCCAACAAACCGTCGTATCTTAGCGCAGGAAAATTGTTTCCTATGACGATGTCTACATTTTGTAACATGATAAAAACATCGGGCGGTTATATATCAGTTTTACTGGCACATCGAGAATAA
>SiOR193
TATAAATGGGCTATCGAATTAAGTCAGTTGAGTATGACATTCTTTGGAGTTTGGCCAGAAAACAATAAAACTACGCAGAAAACAATTATGTCGAACATACGTACCTTTACTATATTAAATATAATAGTTTGGATCTTAGCCATTCCATGTATGCATTCATTGATTAGAATTTGGGGTGATATAATGTCCGTGATTGATAATCTTCAATATAGTTTACCAATTTTGATGGCAATAATGAAGCTAGTCATTATGTGGCAGAAAAAGAAAGATATTTTACCACTTTTAAACATGATAAAGAATGATTGGTTGAAACCAAAAGTGGCGAGAGAAAGAGATATTATGATAAGACGAGCTCGAATTGCACGTATACTGACGATATTTGGATTTTTTATGATGTCTTCCTCTTTTATTTTGTGTGTATTTCTCCCTATTTTTGGTATTTCATTGAGATATGTAACGAATAAAACAGATCCTGGAAAATTGTTACCATTACAAACATATTACATATACGATTCAAATAAAAGTCCACTTTTTGAAATAACTTATGTCCTTCAAAGTATCGGTATATGGACGGCTGCTTTGGAAAATCTCAAAGTACGTGTTAGAAATTTTGACAGATTTAATAATTTCGAGAGAGCTTTAGCACTCAGCGTACAAGAATATGTACGTCTCATCAGATCCATCAATATAATTGACAATATATTTACTTTAATGCTGTTTGGAGCGCTTGTTTATTTTGGAATACTTTTTGCTTTTTACGGCTTTTTGTATGGTACTATGCTAACTCGAAGTCATGATCTTTCTATGGCACGTTTAACATTTATTATAACGTTATCTCTCAATACATTTGCACATACATGTCTCTACTGCATTGTAGGGGAAATATTAATCACACAATGCGATGGTGTTTATAAAGCGGCATGCGAATACGAATGGTATAATTTAGAACCAAGCAAAGCAAAGAACCTATTATTTATAATGATACATACTAACAAACCGCTTTATATCACCGCGGGAAAGTTGTTTCCTATGACGATGTCTACATTTTGTAACTTATTAAAGACATCAGGCGGCTATATATCGGTTTTACTGGCCCATCGGGAATAA
>SiOR194
ATGAAAACAGATTACAATTGGGTTATTACATTAAATCGATTATGCTTGAGTTTGGTTGGGGTTTGGCCAGAATCTAACGAAACTCCACGAAGGAAATTGATAATGAATGTACGCGTTATTACTATATTAAATGTAATTATTTGGAGCAGCATTATTCCAACTGTCCATTCTCTAATCAGAATATGGGGTAATATTATGTCTATGATCGATAATCTACAATACAGTTTACCGCTTTTAATATCAGCAATGAAACTTGTTCTCTTGTGGCGGAAGAAAGAAGTTCTCATATCAGTTTTAAAAATGGTTAAAGAGGACTGGATCAAATTAAAGACAGAAGAAGAAAGAGCCGTCATGATAAGGCAAGCGCGAATTGCACGTCTAATCATGATTTGGGGATATATGATTATGATTCTCTCATTTGTTTTCGTTGTAATTTTCCCATCTTTTAATATATCAATGAGATACTTAACAAATATTACCGATCCGGGCAAAATACTACCATTACAAACATATTACTTGTATAATGTAAGTGACAGTCCATTTTATGAGACAACTTTCATTCTGCAAGGTTTTAGTTTGATGGCAGCTGCTGCTATATACAGCGGTGCGGATACTTTCATGAGTAATCTAATCTTCCATGTATGTAGCCAACTGGAAAATTTCAAGACGCGTATTCTTAATCTGGATAAACATAGTCACTTCGATGAAGCACTATCATCTAGCGTGCAGAATCATATACGTCTTATAAGATTTATTAAAATCGTTGACAATACGTTTAACTTGATGCTGTTAGGTCTGCTGGTTTATTTTGGCATACTTTTTGCTCTGTTCGGATTTTTATTTGTAATAACACAAGGTCGCAATCTCTCTATCGCCCGACTCGTTTACCTTTTGACGGCTTTCATTAATACATTCACACATATGTGTCTTTATTGTGTAGTAGGCGAATTTTTAGTTATTCAATGTGATGGAGTTTATGAGGCTGTTTATCATTACAAGTGGTATAACTTAAAGCCGAAGCAGGCTAGAAACCTATTAATTATAATGACGCTTGCTAATAGACCATTGCACCTTACTGCAGGAAAACTTTTTCCTATGACAATGGCTACATTCTGTAATTTATTAAAAACATCGGGCGGTTACATATCGGTTTTACTGGCCCATCGCAATTAA
>SiOR195
TACGAATGGGCAGTAAAGCTACATCAATGTAGTCTAGAGATCATCGGACTTTGGTCTAAATCTGGACAAACTACATGGGAAAAGCATATGTGCAATTTACGTGCGCTACTCACTTTCTTAATGCTCATGTTTGTTGTTGTGATTCCTGCTATACATTCCATGATAAGAGTCCATTCCGACATTTTACTACTATCAGATAATCTGCAGTTTACTTTACCAGCCACCACTTGCGTAATAAGACTTGCAATCTTTTGGTGGAAGAAAGAAGCTGTCACATCGATAATAGACATGATTGAAAACGATTGGTTAAAAACAAGAACATCTCAGGAAGAAGCAAGAATGGTCGCAAGAGCGCAAATTGCACGCATTATCATTATATCTGCATATAGTTTAATGGCGATAGCTTATATTGTTCTAGTTATATTGCCCATATGTGGCTACTCGGTGAGATACCAGCCTAATAATACTGATCTAGGAAGACCATTTCCATTAATGGCACATTACGTTTATGATACAAATAAAAGTCCACAATATGAACTAACATATACTGTTCAAAGTATTGCTGTGTTCTACAATGTTTTGTGTTATACAGGCATAGACAATTTTCTTAGTCTTTCAGTATTCCATATCTCTGGACAACTGGATATTCTGAAGAATCGTCTAATGCATTTACATACTGTTAAAAATTATAATGACGTTTTAAAAAGTTGTGTTGTAGAACACTTGCGACTACTCAGAGCTATTGATCGTATAGAAGATATATTCCACGTAATATTGATGATATTATTTCTATATTTTGGTATTCTTTTCGCTTTTTATGGATTTTGGATAATGAATATGCTCGAAACTGGACAACACATAACAATTGTTCATTTGATATACGTTGTAAGCATCGTTATAAATGCAGTTTGTCACATGTGCTTGTATTGTGCTGTCGGCGAAATGTTAACAGCTCAGTGTGATGGAATCCATTATGCTGTATATTACAATAAATGGTATAGTATGGACTTAAAAAATGCTCGAAACTTAATTCTTCTAATGATAAAAACCAATAAGCCTTTTCATCTTAACATTGGTAAAATTTTTCCATTGACAATGGGTACATTTTGTAATGTAAGTTATCTTAAATCTTAA
>SiOR196
TTCGAATGGGCAGTGAAACTAAATTGTATCACGTTAAATTTTCTTGGACTTTGGCCTAAGATTGCACGAAATTCTCGAGAGAAGTTGATGTGCAATTTTCGCGTGCTTGTCGCTTGTTTGGGACTCATGCTTTGCGTTTTGATTCCTTCTATACACTCACTGATAAGAATTTTTGGAGATATCATACTAATGATAGATAATTTAAATTTTACTTTACCAGCAATAAGTTGCATGTTAAGAATTATTATTTTTTGGTGGAAGAAGGAAGCTATCATACCGATTATAAATATGATGGCGGAGGATTGGACAAAATCCAAAAGTGCGCAAGAAAGAAACATAATGATTAAAAGGGCTCAGACTGCACGCATAATAGTTACTTGCGCGTACTGCATAATAGGAACAGCATGCTTTTTCATCGTCGTTCCTTCGATCTTTGGAGTGTCAATGAGATTCGCTTCCAATATTACTGATCCTGACAAACCAATGATTCTACAAACTTATTATATTTACGACGTATCTAAATCACCTCATTATGAACTAACATTTATTTGTCAAGCTATTTTTATTTGTGTCGGCATTATGTCTTATACTAGCATCGACAATTTCCTCGGACTACTAATTTTCCATATATGCGGTCAACTAAACATTCTGAAGAATCGTTTAATATGTTTTGATAAATGCATCAAATCTCACATGCTGAAAACCTGCGTAATAGATCATGTCCGTTTACTTAGAGCTATTGCCGTTATTGAAGATACGTATAACACAATACTTCTAGCCTTATTTATATACTTTGCGATACTGTTCGCCTTTTATGGCTTCTGGATAATTAGCCTATTTGGCAATGGAAACGATATATCGCTTATTTATTTAATATGTTTTATATTCATTATTTTTAATTTGCTTGGACATATGTGCTTATATTGTGCTCTTGGGGAATTTTTGATAGCTCAATGCAATGAAATGTATTATGCGGCATATAACAATAAATGGTACTCTGCGGATCCAAAAGTTGCACAAGATTTGTTGCTTTTGATAACACAAGGTGCTAAACCAATTTATCTTACTGCTGGAAAAGTGTTTCCCTTAACAATGGCTACATTTTGCAGTTTAGTGAAAACATCAGGTGGTTATATATCCATTTTACTTACAACAAGGATGTAA
>SiOR197
TTCGAATGGGCGGTAAAACTAAACCGTTTTACTTTAAATTTTCTTGGACTTTGGCCTAACATCTCACAAAATCCTCGACAGAAGTTAATGTGCAATTTTCGCGTGCTGGTAGTTTTGATGGGATTAATCAGCCTTCTTATTCCCTCGATACATTCCCTGATTAAAGTTTTTGGAAACAGTTTGCTAATGTTAGATAACTTACAATTTACTTTGCCAGTTATAAGTTGCTTGATTAGAATCATGATTCTTTGGTGGAAAAAAGAAGCCATCATACCAATTATGCACATGATAACGAAGGATTGGATAAAGTTAAAAAGTGATCAGGAAAGAAGTTTAATGATCCGAAGAGCGCGGAGTGCACGTATAATTATTATTTGTTCTTATTGTATAATGGGAACAGGGTGCTTTTTTGTCGCAATTCTGCCCGCTTTTGGAATAACAATGAGATTAACTCCTAATATTACTGATCCAGGAAAACCAATGCCTTTACAAACACATTATATTTATGATATAACAAAAAGGCCGCAATACGAACTGACATTAATTAGTCAAGTTATCTGTGTAACTATTGCTATGATGGCCTACACTGGAATAGACAATTTTCTCAGTCTCCTAGTTTTTCATATTTGCGGTCAATTAGACATTCTCAAGAATCGTTTGCAACATTTGGATAAATATATGAATTGTCATGAAATGCTAAAGTATTGCATAGCAAAACATGTCCGTTTGCTCAGAGCTATTGATGTCATTGAAGATACATATAATGTAATACTTCTTTCCTTATTTATATATTTTGCGATACTTTTCGCTTTCTATGGATTTCGGATGATTAGTTTATTCGACGAAGGGAATGATATGTCGTTTGCTCACTTATTATATTTTGTTTCTACTGTTTTTAATATATTTGGACACATGTGCATATATTGCGTTCTTGGTGAAATTTTGATGGCTCAGTGCAATAAAATATATTATGCAGCATATAGTAATAAATGGTATACCCTAAACTCGAAGACTGTTGAAGATTTGTTGTTTTTAATGATAAGAGGTTCTAAACCAATCTATCTCACCGTTGGAAAAGTGTCCCCTGTTACAATGGCCACATTTTGCAGTTTAGTAAAAACGTCCGTTGGTTATATATCTGTTTTGCACACAACGAGAAGTTGA
>SiOR198
TTCATTTTAGATTTGCTTGGACTTTGGCCCAAGAACATACAAAATCCTTGGAAGAAATTAGTGTGCAATTTTCAAGTATTGGTGATTTGTCTGGGGATACTATTCTACCTTGCGCTTATGATAGATAATTTACAAATTACTTTACCCATCTTATTCATAATTTTTTGGTGGAAGAAAGAAGCTATTGTATCTATTATGAATATGATCGCGGAGGATTGGATAAAGTCAAGCGATCAAGAGAGAAGGTTAATGATACGAAGGGCGCAAATTGCACGTATAATTATTACTTGTTCCTACTCTATAATGGCATTACAGTGCTTTTTTAATGTTGTATTGCCTATTTTTGGAACGTCAGTAAGAATGATTTCGAATATTACTGATCCAGGAAGGCCAATGCCGGTACAGAGCCATTATTTTTACGATATAACAAAAAAGCCGCAATTTGAATTGACATTTATTAGTCAAGCTGTCTTCATAATTATCGCCATGTTGTCTTACATTGGAATAGACAATTTTCTCAGTCTACTAATTTTTCATGTATGCGGACAGTTAGATATTATCGAGAATTATTTAACACATTTGGATAAATACTCAAATTATCACGAAGTATTAAAACGTTGCATAGCTAAACATATCCGTTTGCTTAGATCCATTGTAATTATTGAAGATACGTATAATGTAATGCTTCTTTCTTTGTTTATATATTTTGCGGTACTATTCGCTTTTTACGCGTTTCAAATAACTAGTCTATTCGACGGAGAAACTGATTTACCATTCACTCGCTTACTATTTTTCGTATTGACAATTTTTAATTTATTTGTGCATATGTGCCTGTATTGCGTGTTAGGCGAGATTTTGATGGCCAAGTGCAATAAAATATATTATGCAGCATATTCTAACAAATGGTACACCATGAATCCAAAAATTGAAAAAGATTTGCTGTTCTTAATGACAAGAGGTTCTAAATCAATCTATCTTACTGTTGGAAAAGCATCTCCTGTTACAATGGCTACATTTTGCAGTTTAGTAAAAACGTCCGTTGGTTACTTATCCGTTTTGCATACAACAAAAAAATAA
>SiOR199
TTCGAATGGGCGGTGAAACTGAATCGTTTCACTTTAAATTTGATTGGACTCTGGCCTAAAAGTGCACAAACTTTTCGACAGAAGTTAATGTGCAATTTTCGAGTGCTTGTCGTTTTTTTGAGTATAACATTTGGTCTGCTTATTCCTTCTATACATTCTTTGACAAGAATTTTTGGAGACATTATATTAATGTTAGATAATTTACAATTTACTTTACCGGCCATAAGTTGCTCGATAAGAATCGCAATTTTCTGGTGGAAAAAAGAAGCTATTGTACCGATCATGAACATGATTGTGGAGGATTGGGTAAAGTTGAAAAATGCACAAGACAGAAACGTAATGATCAGAAGGGCACAATGTGCACGTATAATTATTACATTCGGATATTGCATAATGGGAGCAGGATGTTTTTTCCTTATTGTTCTGCCTAGCTTTGGAATATCAATGAGAGACACGAATAACATTACTGATCCAGGGAGACCAATGCCTCTACAAACTCATTTCATTTACGATGTAACAAAAAGTCCACAGTATGAATTGACATTTATTAGCCAATCTATTTATATTATTGTTGCTATGATGTCCTATAGTGGAATTGATAATTTTCTTGGATTATTGGTTTTCCATATATGTGGCCAGTTAGATATTTTGAAGAACCGTTTAACCAATTTAGATGAATGTATAAATTCTTACGAGGCACTGAAGAGTTGTATAACAAGACATATGCGCTTACTTAGAGCTATTGACATTATTGAAGATACGTATAATGTAATACTTCTTTTCTTATTCGTATATTTTGCGATACTGTTTGCTTTCTACGGTTTCCGGATAATTACTTTATTTGATGAAGGAAATAATATATCATTACCTCACTTGGTATATTTTGCATCCACTGTACTTAATATATTTGCACATATGTGCCTATACTGTGCTCTTGGTGAGATCTTGGTTGCCCAGTGTAATAAGATATATTATGCGGCTTACCGTAATAAATGGTACACCATGAATCCAAAAGTAACTCAAAGCTTGTTGTTTTTAATGATAAGAGGTTCTAAACCAGTTTATCTTACTGCTGGCAAAGTATTTCCTGTAACGATGGCAACATTTTGCAGTTTACTAAAAACGTCAGTTGGATACATATCCGTTTTGCATACAGCGAGAAGTTAA
>SiOR200
TTCGAATGGGCGGTGAAACTGAATCGTTTCACTTTAAATTTGGTTGGACTCTGGCCTAAAGGTGCACAAACTTTTCGACAGAAGTTAATGTGCAATTTTCGAGTGCTCGCCGTTTTTTTGAGTATAACGTTGGGTGTGCTTATTCCTTCTATACATTCTTTGATAAGAATTTTTGGAGACGTTATATTAATGTTAGATAATTTACAATTTACTCTACCGGCCATAAGTTGCTCGATGAGAATCGCAATTTTCTGGTGGAAAAAAGAAGCTATTGTACCGATCATGAACATGATCGTGGAGGATTGGGTAAAGTTGAAAAATGCACAAGACAGAAACGTAATGATCAGAAGGGCACAGTGTGCACGCATAATTATTACAATCGCATATTGCGTAATGGGAACAACATGCTTTTTTGTTACCATTCTACCTATCTTTGAAATATCGATGAGAACTGTGACCAATATTACTGATCCAGGAAAACCATTGCTTTTACAAACTCATTATATTTACGATGTAACAAAAAGTCCACAGTATGAATTGACATTTATTAGCCAAACTATTTATATTATTCTTGCTATGATGTCCTATAGTGGAATTGATAATTTTCTTGGATTATTAGTTTTCCATATATGTGGCCAGTTAGATATTTTGAAGAACCGTTTAACCAATTTAGATGAATGTATAAATTCTTACGAGGCACTGAAGAGTTGTATAACAAGACATATGCGCTTACTTAGAGCTATTGACATTATTGAAGATACGTATAATGTAATACTTCTTTTCTTATTCGTATATTTTGCGTTACTCTTTGCTTTCTACGGTTTCCGGATAATTACTTTATTTGATGAAGGAAATAATATATCATTACCTCACTTGGTATATTTTGCATCCACTGTACTTAATATATTTGTACATATGTGCCTATACTGTGCCCTTGGTGAGATCTTGGTTGCCCAGTGTAATAAGATATATTATGCGGCTTACTGTAATAAATGGTACACCATGAATCCAAAAGTAACTCAAAGCTTGTTGTTTTTAATGATAAGAGGTTCTAAACCAGTTTATCTTACTGCTGGCAAAGTATTTCCTGTAACGATGGCAACATTTTGCAGTTTACTAAAAACGTCAGTTGGATACATATCCGTTTTACATACAGTGAGAAGTTAA
>SiOR201
TTCGAATGGGCAGTGAAACTGAATCGTTTCACTTTAAATTTGATTGGACTGTGGCCTAATAGTGCACAAACTTCTCGACAAAAATTAATGTGCAATTTTCGAGTGCTCGCTGTTTTTTTGAGTATAACGTTTGGTCTGCTTATTCCTTCTATACATTCTTTGATAAGAATTTTTGGAAACCTTGTATTAATGCTAGATAATTTACAATTTACTCTACCGCTCATAAGTTGCTCGATAAGAATCGCAATTTTCTGGTGGAAGAAAGAAGCTGTTATACCGATCATGGACATGATTATGGAGGATTGGGTAAAGTGGAAAAGTGTAAAAGACAGAAACGTAATGGTCAGAAGGGCACAGTGTGCACGCATTATTATTACAATCGCATATTGCATCATGGCAACAGCATGTTTTTTCCTTGTTGTGCTGCCTATCTTTGGATTATCGATGAGAACTACGACCAATATTACTGATCCAGGCAGACTAGTTCCTGTACAAGCTCATTATGTTTACGATGTAACAAAAAGTCCACAATATGAATTTACATTTATTAGCCAATCTATTTACACTATTGTGGCTATGATGTCTTATAGTGGAATCGATAATTTTCTCGCATTACTAGTTTTTCATATATGTGGTCAATTAGACATTTTGAATAATCACTTAACAAGATTTGATAAATATATAAATTCTCACGAGCTACTAAAAAGTTGTATAAGAAGACATATCCACTTGCTTAGAGCTATTGACATTATTGAAGATACATATAATATAATCCTTCTTTTTTTATTCGCATATTTTGCGTTACATTTTACTTGTTATAGTTTCCAAGCAATTTCTTTATTTGATGAAGGAAATGATGTATCATTCTCTCACTTGACGTATTTTGTATCTTGCGTAATTAATATATTCGTACATATGTGCCTATATTGCTCCGTTGGCGAGATTTTATTTGCACAGTTATTAAAAACATCAGTTGGATATATATCACTTCTGCATACAGTAACAAGTACCTAA
>SiOR202
TTTGAATGGGCAGTGAAACTGAATCGTTTCACTTTAAATTTGATTGGACTGTGGCCTAATAGTGCACAAACTTCTCGACAAAAATTAATGTGCAATTTTCGAGTGCTCGCTGTTTTTTTGAGTATAACGTTTGGTCTGCTTATTCCTCTTCTACATTCTTTGACAAGAATTTTTGGAAACCTTGTATTAATGCTAGATAATTTACAATTTACTCTACCATTGATGAGTTGCTCGATAAGAATCGCAATTTTCTGGTGGAAGAAAGAAGCTATCGTACCGATCATGAATATGATCCTGGAGGATTGGTTAAAGTTAAAAAGTGTGCAAGAGAGAAACTTAATGATCAGAAGAGCACGAATTTCACGCATAATTATTATATTCTCATATTGCATAATGGGAACAACATGCTTTTTTGTTATCATTCTACCTATCTTTGGAATATCGATGAGAACTATGACCAATATTACTGATCCAGGCAAACCATTGCCTTTACAAACTCATTTCATTTACGATGTAACAAAAAGTCCACAGTATGAATTGACATATATTAGCCAATCTATTTATATTATTTTCGCTATGATGTCTTATAGTGGAATTGATAATTTTCTTGGATTAATGGTTTTCCATATATGTGGTCAGTTAGACATTTTGAAGAATCGTTTAACAAGTTTTGATAAATATATAAACTCTCACGAGATACTAAAAAGTTGTATAACAAGACATATCTACTTGCTTAGAGCTATTGACATTATTGAAGATGCGTATAATATAATTCTTCTTTTCTTATTTGTATATTTTGCGATACTCTTCGCTTTTTATGGTTTTATGATAATGTCTCTATTTGATGAAGGAAATGATATATCACTCTCTCATTTGGCATACTTTGTATCCACTGTAATTAATATATTTGCACATATGTGCTTATATTGCGCTGTTGGTGAGATTTTAGTTGCCAAGTGTAATAAAATATATTATGCGGCATATAGTAATAAATGGTACGCTATGAGTTTACAAGTACTTCGAAGCTTGTTGTTTCTAATGATAAGAGGCTCTAAACCGGTCTATCTTACTGCTGGAAAAATATTTCCTTTAACGATGACAACATTTTGCAGTTTATTAAAAACATCAGTTGGATATATATCGGTTTTGCATACAGTACGAAGTTAA
>SiOR203
TTCGAATGGGAAGTAAAACTAAATCGTTTTACTTTAAATGTGATTGGTCTCTGGCCTTGGATTGCACAAAATTTTCGACAAAGGTTAATGTGCAATTTACGAGTACTTGTCGCTCTATTGGCAATAACATGTGGCGTTCTGATTCCATCTATACATTCATTAATAAGAATTTATGGAGACATCATGCTAATGATAGACAATTTGCAATTTACTTTACCGGCTATAAGCTGTTCGATAAAAATCGTAATTTTTTGGTGGAAAAGAGAAGCTCTCGTACCGATCATGAATATGATCCTGGAGGATTGGTTAAAGTTAAAAAGTGTGCAAGAAAAAAACTTAATGATCAGGAGAGCACGAATTTCACGCATTATTATTATATTCTCATATTGCATAATGGGAACAGCATGCGTTTTTGTTATCATTCTACCCATCTTTGGAATATCGATGAGAACTACGACCAATATTACTGATCCAGGCAAACCATTGCCTTTACAAACTCATTACATTTACGATGTAACAAAAAGTCCACAGTATGAATTGACATTTATTAGCCAATCTATTTATATTATTGTTGCTATGATGTCCTATAGTGGAATTGATAATTTTCTTGGACTACTGGTTTTCCATATATGTGGTCAGTTAGATATTTTGAAGAATCGTTTAACAAGTTTTGATAAATATATAAACTCTCACGAGATACTAAAAAGTTGTATAACAAGACATATCCACTTGCTTAGAGCTATTGACATTATTGAAGATGCGTATAATGTAATTCTTCTTTTCTTATTTGTATATTTTGCGATGCACTTTGCTTTTTATGGTTTCATGATCATTTCTCTATTTGATGAAGGAAATGATATATCACTCTCTCATTTGGCATACTTTGTATCCACTGTAATTAATATATTTGCACATATGTGCCTATATTGCGCTGTTGGTGAGATTTTAGTTGCCGAGTGTAATAAAATATATTATGCGGCATATAGTAATAAATGGTACGCTATGAGTCCACAAGTACTTCGAAGCATATTGTTTCTAATGATAAGAGGCTCTAAACCGGTCAATCTTACTGCTGGAAAAATATTTCCTCTAACGATGACAACATTTTGCAGTTTATTAAAAACATCAGTTGGATATGTATCGGTTTTGCATACAGTAAGAAGTTAA
>SiOR204
ATGATCTCCGGTCTCATCAAGATTTCTGCAGATTTCGAATGGGCGGTGAAACTGAACCGTTTCACTTTAGATATCCTTGGACTTTGGCCTAAGAATATACAAAATCCTTGGCAAAAATTAATATGCAATCTTCGAGCGTTGATATCTGCGATAGGAATATTGATTTGTCTATTTATTCCTTCAATATATTCCTTGATAAAAATTTTTGGTGACAGTTTGCTAATGCTAGATAATTTACAAATTACTTTACCAGTAGTAAGCTGCTCGATTAGAATTATACTTTTTTGGTGGAAAAAAGAAGCTATTATACCGATTATGAATATGGTCGCGAAGGATTGGATGAAACCAAAAAGTGATCAAGAGAGAGAACTAATGATCCGATATGCGCATATTGCACGCATAATAATTATTTTTTCCTATTGTATAATGGGATTACAGTATTTTTTTCTCGTCGTACTGCCTATATTTGGATTTTCTTTGAGACTGACTACGAATATTACTGATCCAGGTAGACCAATGCCTGTACAAAGCCATTATTTTTACGATATAACAAAAAGGCCACAATACGAATTGACCTTTATTAGTCAAGCAATCTACATGAGTATTGGCATGATGGCTTATACTGGAATAGACAATTTTCTCAGCCTCCTAGTTTTTCATATATGTGGTCAATTAGATATTCTCAAAAACCGTTTGCAACATTTGGAAAAATTTATAAATTATCATAAGGTACTGAAGTACTGCATAGCGAAACATATTCGTTTGCTTAGAGCTATTGAGATTATTGAAGATACATATAATATAATACTTTTGTCTTTATTTATATATTTTATGATTCTTTTCGCTTTCTATGGTTTTCGGCTAATTAGTCTATTCGATGAGGGAAATGATATGTCGGTCATTCACTTAATCTATTTCATATCCAGCGTTATTAATATATTTGTACACATGTGCCTATATTGCGTTCTTGGTGAGATCTTAGTGGCCCAATGCAATAAAATGTATTATGCGGCATATAGTAATAAATGGTATACCATGGATCCAAAAGTTGCAAAAGATTTATTGTTCTTAATTACAAGAGGTTCTAAACCAATCTATCTCACTGTTGGAAAAGTAACCCCTGTTACAATGGCCACATTTTGCGGTTTAGTGAAAACGTCTGTTGGTTACATGTCCGTTTTGCATACAACAAGGAGGTGA
>SiOR205
TTTGAATGGGCAGTAAAATTGAACCGTATTACTTTAAATTTGATTGGACTTTGGCCCAAAACCGCACAAAATTCTCGAGAGAAGTTAATGTGCAATTTTCGTGTGTTTGTCACTTTTGTGGGGATAACTTGCGGCCTTTTGATTCCTTCTGTTCACTCCTTTATAAGAATTTATGGGGACGTTTTACTAATGATAGATAATTTATTATTTACTTTACCAGCTATAAGTTGCTCGATAAGAATTATGATATTTTGGTGGAAAAAAGAAGCTATCATACCAATCATAGATATGGTTGCGGAGGATTGGGTAAAAGCGAAAAGTACGGAAGAGAGAAATGTAATGATTAAAAAGGCGCAGATTGCACGCATAATTCTTATGTGCGTATATTGCATCACAACTGCAGGATGCTTGCTTGTCGTCACTCTTCCTGGATTTGGAATGTCGATCAGATTAACGACCAATATTACTGATCCAGGCAGGATAATGCCTTTACAAACCCATTACATTTACGATATAACAAAACGGCCGCAGTACGAATTGACATATATAAGTCAAATTATTTACATATTTTTAGCAGTTTTGTCTTATCTTGGAATTGACCATTTTCTTGGATTACTGGTTTTTCATATATCAGGCCAATTAAACATTCTCAAGGATCATTTGATACATTTAGATAAATACATCAATTCTCACGAAGTGTTAAAGAAGTGCGTGGCACAGCATATTCGTTTACTTAGAGCCATTGTCATTATTGAAGATACGTATAGCATAACACTCCTCTCATTGTTCACGTACTTCGCAATACTCTTCTCTTTCTATGGTTTCCGAATAATTAATCTATTTGACGAAGGAAATGCTTTATCACTCACTCAATTGGTATTTCTTCTAATTACAATTTTCAATTTATTTCTACATATTTGTTTATATTGTGCTCTTGGCGAGTTTTTAGTGGCCCAATGTGAGGAAATATATAGTGCAGCTTACACTAATAAATGGTACTCTATGGATCCAAGAACTGTGCAAGATTTATTATTTTTGCTTATAAGAGGATCTAAACCAATTTATCTCACTGCTGGAAAAATGTTCCCCATGACAATGACTACATTTTGCAGTTTAATAAAAACATCAGTTGGATATATATCCGTTTTGCATACAACGAGAAGTCATTAA
>SiOR206
TTCGAATGGGCGGTGAAATTGAATCGTATTACTTTAGATTTTATTGGACTTTGGCCTCAAATCGCACAAGATCCTCGAAAGAAGTTTATGTGCAATTTTCGAGTGCTCATCGTTTTCGTGGCAGTAACGTTCGGTGTATTGATTCCTTCTATACATTCCTTTATAAGAATTTATGGAGACATTATGTTAATGATAGATAATTTACAATTTACTTTACCAGCTATAAGTTGCACAATAAGAATTATAATATTTTGGTGGAAGAAAGAAGCTATCATACCAATAATGGAAATGATTACAGAGGATTGGTTAAAATCGAAAAGTGCGGAAGACAGAAATGTGATGATCAAAAGAGCGCAGAGTGCACGCATAATTCTTATGTGCGTATATTGCATCACGGCTGTTGGATGCTTGTTTCTCATCGTTCCTCCTGGATTTGGAATGTCGATAAGACTAACGCCCAACATTACTGATCCAGGCAGATTAATGCCTTTACAAACTCATTATATTTACGACATAACAAAACGGCCGCAGTATGAATTAACATATATGAGTCAATCTATCTACATAATTCTCGCAGTTCTTTCTTATATTGGAATTGATCATTTTCTTGGGCTATTGGTTTTCCATTTATCCGGTCAATTGGACATTTTGAAAAATCGTTTGATATATTTACATAAATACATCAATTCTCACGAAATGTTAAAGGAATGCATAAAAAAACATATTCGTTTACTTAGAGCTATTGCCATTATTGAAGATACATATAACATAATACTTCTGTCATTATTTGCATATTTTGCAATACTTTTTGCTTTCTACGGTTTCCGTATAATGAATCTATTTGACAAAGGAAATGGTTTATCACTTTCTCGCTTGATATTTTTTGCATCTACAATTTTCAATTTATTTATAAATATGTTCTTATACTGTGCTCTCGGCGAATTTTTAGTGGCTCAATGTAACGAAATATACAATGCGGCTTCTAATAATGAATGGTATTCTTTGGATCCAAAAATTACACAAAACTTGTTGTTTTTGCTGATAAGAGGTTCTAAACCAGTATATCTTACCGCTGGAAAAGTGTTCCCTATGACAATGACTACATTTTGCAGTTTAATAAAAACGTCAGTCGGATATATATCAGTTTTGCATACGACGAGACGTAATTAA
>SiOR207
ATGTATACTCATTTTAAATATTTTGTTCTAATTGTGGATTTATTTACGCGTACTTATTATTATGTAATATTTTACATAAGCTTTAACTTATTATTAAATTTCCTACACGTAGATTTCCAATGGGCGATGAAACTAAATCGTATCATCTTAGATTTTATTGGACTTTGGCCTAAAGCCGCACAAAACTCTCGACAGAAGTTACTATGCAATTTTCGGGTACTCGTCGTTTTTTTGGCCGTAACGTGCGGCGTTTTGATTCCTTCCATACATTCATTAATAAGAATTTATGGAGACATCATGTTAATGTTAGACAATTTACAATTTACTTTACCAGCTATAAGCTGTTCGATAAGAATCGTGATTTTTTGGTGGAAGAAGGAAGCTATCATACCGATCATGAATATGATCTCGGAGGATTGGATAAAATCGAAAAACGTGCAGGACAGAAATGTTATGATTAAACGGGCGCAGACTGCACGCATTATTATTACTTGTGCATATTGTATAATGGGAGTAGGGTGCTTCTTTATTATTATTCTTCCGAGCTTTGGAATATCATTGAGATTGACGCCCAATATTACTGATCCTGGCAGACCAATGCCTTTACAAACGCATTATATTTATGATGTAACTAAAAGACCGCAATACGAACTAACGTTTATTAGTCAATCTATTTACATTCTTCTCGCTATCATGTCTTATACTGGAATCGATAATTTTCTCGGGCTACTAATTTTCCATATATGTGGCCAATTAGAGATTCTTCACAATCGTTTAACATTTTTGGATAAATATGCCAATTCTTATGGAATGCTAAAGAGCTGCATAATAAAACACATGCGTTTACTTAGTGCTATTGACATTATTGAAGATACATATAACATAACACTTCTAGCATTATTTGTATACTTTGCAATACTTTTTGCTTTCTATGGTTTTCGAATAATTAATCTATTTGATGAAGAAAATGATTTATCTGTCACTCATTTGGTATATTTTTTATCCAACGTTTTCAATCTATTTATGCATATGTGCATATATTGTGTCCTAGGAGAAATTTTGATGGCTCGGTGTAGTGACATATATTATGCTGCATATAATAGCAAATGGTACTCCATGGATCCAAAAATTGCAAAGGACTTGTTGCCTCTATTGATAAGAGGCGCTAAACCGGTTTATCTTACCGTTGGAAAAGTATTTCCTATGACAATGGCCACATTTTGCGGTTTAGTAAAAACATCAGCTGGTTATATATCCGTTTTACATACAACGAGAAGTAAATGA
>SiOR208
ATGTTTCTATACGTAGATCTCCAATGGGCGATGAAACTAAATCGTATTATCTTAGATTTCATTGGACTTTGGCCTAAAGCCGCACAAAACTCTCGACAGAAGTTACTATGCAATTTTCGAGTACTCATAGTTTTCTTGGCGGTAACGTGTGGTGTTCTGATTCCTTCCATACATTCATTAATAAGAATTTATGGAGACGTCATGTTAATGTTAGACAATTTACAATTTACTTTACCAGCTATAAGCTGTTCGATAAGAATCGTGATTTTTTGGTGGAAGAAGGAAGCTATCATACCTATCATGAATATGATCTCGGAGGATTGGATAAAATCGAAAAATGCGCAAGATAGAAACGTTATGATTAAACGAGCGCAGACTGCACGCATTATTATTACTTGTGCGTACTGTATAATGGGAGTAGCGTGCTTCTTTATTATTATTCTTCCGAGCTTTGGAATATCATTGAGATTGACGCCCAATATTACTGATCCTGGCAGACCAATGCCTATACAAACGCATTATATTTATGATGTAACTAAAAGACCGCAATACGAACTAACGTTTATTAGTCAATCTATTTACATTCTTCTTGCTATCATGTCTTATACTGGAATCGATAATTTTCTCGGGCTACTAACTTTCCATATATGTGGCCAATTAGACATTCTTCACAATCGTTTAACACATTTGGATAAATATACCAATTCTTACGGTATGCTAAAAAGCTGCGTGATAAAACACATGCGTTTACTTAGTGCCATTGACATTATTGAAGATACATATAACATAACACTTCTAGCATTATTTGTATACTTTGCAATACTCTTTGCTTTTTATGGTTTTCGAATAATTAATCTATTTGATGAAGAAAATGATTTATCTGTCACTCATTTGGTATATTTTATATCCAACGTTTTCAATATATTTATGCACATGTGCTTATATTGTGTCCTAGGAGAAATTTTGATGGCTCGGTGTAGTGACATATATTATGCAGCATATAATAGCGAATGGTACTCCATGGATCCAAAAATTGCAAAGGACTTGTTACCTCTATTGATAAGAGGCGCTAAACCGGTTTATCTTACCGCTGGAAAAGTGTTTCCTATGACAATGGCCACATTTTGCAGTTTAGTAAAAACATCAGCTGGTTATATATCCGTTTTACATACAACGAGAAATAAATAA
>SiOR209
ATGTTGCTAGATTTTACATGGGCAGTTGAATTAAATCGTTTTGGTTTACAACTGATTGGATTATGGCCAAAGAGCAATGAAGAACCTAAACATAAGTTCGCTTCTGATCTTCGCATTGTCATTATTTTCATTATAGTCACATTTGTTTCTGGTATACCTCTCACATGTTCTCTTATACGAGTTTGGGGAGATATGTTACTTATGGTAGATAATATTCAAATTACTTTACCTTTACTGGTAGTTTCGTGGAAACTAATTATCATGCGATGGAAACAAACAGCACTATTATCTATCATAAAAATAATGACAGAAGACTGGATAGAATTGAAGACAACAAAGGAGAGAGATGTAATGATAAAACGAGCATATGTTGCTAGAATAATTGTAATCAGTGGATATGTTCTAATGGTATTGGCGTTCATTGTGGTCGTCGTTCTTCCATATTTTGGTTTCTCTTTAAGGCATTTAACAAATCTCACAGACCCAGGCAGACCATTGCCACTACAGACTTATTATTTTTACGACATAAATAAGAGTCCGCAATTTGAACTAACATATGTCATTCAAGCTATTACAATCTTTTTGGCTGCTGTAACTTATACCTCGGTAGACGCTTTTCTTGGACTCGCAATTCTTCACTTCAGTGGTCAACTGGAAAATTTCAAAAACCGTGCAGCTAATTTGGTCTCGTGTCCTAATTTTATTTACGCTCTAAGTAACAACTTGTTGAAAACATCGGCTGGCTACATATCATTTCTATTAGCAAACCGAAAATGA
>SiOR210
TTTGTGTGGGCAGTGGAAATAAATCGAATTGGTTTGGAACTGATTGGTTTATGGCCTAATGAGACAATTAAGAATACCTTCGTTTCCGATCTCCGTATGGGAATGATTTTCTTTATAGTAACTTTTCTATCTATTATTCCTCTTTTATGCTCCCTTATACGAGTTTGGGGTAACATGATACTTGTGGTAGACAATCTTCAAGTTACTTTACCTTTACTAGTGGTTTCGCTAAAAATTATCATCATGCGATGGAATCGTACAGCGATCGCACTCTTCGTAAAGATGATGGCGGAAGATTGGATGGAATTAAAGATAGACGCAGAAAGGAAAATTATGATAAGACGAGCGCAAACTGCGCGATTAGTCGTAATTTGTGGATATATTTTAATGATATTTGTATTTATCGTGCTCATCATTCTACCCTCTTTTGGCCTACATTTCAGATATGTAACAAATGAAACGGATCAAAAAAGACTGTTACCATTTCAGTCATATTATTTTTATGACACAGATAAGAGCCCGCAATTTGAGTTTGCGCTTGTGATTCAAGCTACAACAATGTTTCTAGGCGCAATAACTTATACTTCAGTAGACGCTTTTCTTGGACTCGTGATCCTTCACATCTGCGGCCAATTAGAGAACTTTAAACATCGATTGGTCAATCTAACATCATGCAAAGATTTTGATAGCGCATTGCGCAATAACGTACGGACTCATCAACGCATAATAAGATTTGCCAATAATATTGAAGACACATTCACCTTAATGATGTTGGGATTAGTATTTTATTTTGGTATTGTATTTTGTCTATTCGGCTTTCTGTTGGTTACTGTAATTGCTGGGGACGAGATAGGTCGTATGTCTCTTACACGAGTATGCTTTTTGATGATTGGAATCTTTACTCTAGTGGCGCATACGTTTCTTTACTGTGGTGCAGGGGAAATTATAGCAAAGCAAAGTGAAGCAGTATATCGTGCTATGTGCAATCTCAAGTGGTATAAATTGGAACCAAGAAAAGAGAAAAATCTCATTTTATTAATGATGCGTGCTAACGAACCTTTTTACATTACTGCCGGAAAGATATTTCCACTAACAATGACCACATTTTGCAGCCTATTAAAAACATCAGCTGGGTACATTTCATTTTTATTAGCATCGCACCAGATTGAATCATGA
>SiOR211
TTTGTTTGGGCAATTGAATTAAATCGGTTTGGGTTAAAACTGATTGGTTTATGGCCTAAAATAGATAATGTAATTAAGGGCAACTACACATCCGATCTTCGCGTAGTCCTCATTTTCGTTATGATAACATTCATCACTGGCATTCCTCTTGTTTGGTCTCTTTTACGAGTTCGGCACGATATGATACTTGTGATAGATAACTTGCAAATTACACTACCTCTAATGATAGTTTCGTTAAAGCTTTTTGTAATGCGGTGGAAGCGGACAGTTTTCTTATCACTCATAAATATGATGGAGGAAGATTGGATAGCGTCAAAGTCAAACATAGAGAGGAACGTGATGATGAAGCGAGCGCGGACTGCTCGGACGATCGTAATTTGTGGATACGTTTTGACGACGTTGGGGTTCGTCATGGTTATCATTTTTCCTTTAGTTGGAGTACCATATAGACGCTTAACAAATCTCACAGATCGAGACAAACCGTTACCGATCCAAACTTATTACTTCTACGATACAGATAAGAGCCCACAATTTGAAATCACGGTTGCGATTCAAGCTATAACATGTTTTTTCGCAGCTGTTGCTTATACGTCGATAGACGCTTTTCTTGGACTTGCAGTCTTTCATATTTGCGGCCAATTGGAGAACTTCAAATACCGATTGGACAATTTAATCTCGTGCAAAAACTTTTATAGTGCTTTGCGAAGTAATGTAATCACTCATCAACGGCTCATCAGATTTGCCAATAAGATGGAAGATACATTTGCGTTAATGTTGTTGGGATTAGTGTTTTATTTTGGCATTGTATTTTGTCTATATGGATTTCTGTTGTTGACTGTAAGTTTCAAAGTATATTTCGTAATGTTTGGTGTTACTATTCTTTTAGTACATACTTTTCTCTACTGCGGAGCCGGAGAGTTAATATCGGAGCAGTGCGAAGCAATATACCGTACCTTGCATAATCTGAAGTGGTACAAATTAGAGTCAAGGAATGCCAAAAGTCTTATTTTATTAATGGCACGAACACGCGAACCGTTTCGTATTACCGCAGGATATATTATTCCACTAACGATGGCCACATTTTGTAGCCTATTGAAAACATCGGCTGGTTACATATCATTTTTACTGGCAAAACGAGATTGA
>SiOR212
TTTGTTTGGGCAATTGAATTAAATCGATTTGGTTTGAAACTGGTCGGTTTATGGCCTAAAATACATGAAGTGATTGAGGACAACTACACATCCGATCTTCGTATAGTCATTATTTTCGTTATAATAACATTCATCTCTGGCATTCCTCTCATTTGTTCCCTTTTACGAGTTCGTCATGATATGATACTTGTGATAGATAATTTACAAATTACATTACCTCTAATGATAGTTTCGTTGAAGCTTGTTGTAATGCGATGGAAGCGGACAGCTCTCTTATCTATCATAAATATGATGGAGGAAGATTGGATAGCATTGAAGACAGACGCAGAGAGGAACGTGATGATAAAGCGAGCGCGGACTGCTCGGATGATAGTAATTTGCGGATGCGTTTTGATGATAATGGCGTTTACCTCAATTATTGTTTTTCCTATATTTGGCGTACCATTTAGACGCTTAACAAATATCACAGATCGGGACAAACCGTTACCGCTCCAAACTTATTACTTTTACGACACAGATAAGAGTCCACAATTTGAAATCACGTTGGTCATTCAAGCTATAACGATTTTTTTGGCAGCTGTTACTTATACATCGGTAGACGCTTTTCTTGGACTTACGGTCCTTCACATTTGCGGCCAATTGGAGAACTTCAAATATCGATTGGACAATTTAATTTCGTGCAAAGACTTTAATAGCGCTTTGCGAAGTAATGTAATCATTCATCTACGACTCATCAGATTTGCCTATAAGATGGAAGATACATTCGCGTTAATGTTATTGGGATTAGTGTTTTATTTTGGTATTGTATTTTGTCTATATGGATTTCTATTGCTGACTATAATTGCCGAAAATGAAACAAGTAAAATATCCATTGTACGAGTACTTTACGTAGCAGTTGGTGTTATTACTCTTTTAGTACATACTTTTCTCTACTGCGGAGCCGGAGAGCTAATAACGCATCAGTGCGAAGCAATATACCGTGCCTTGCATGATCTCAAATGGTATAAATTAGAGTCGAGAAAAGCCAAAAGTCTTATTTTATTGATGACACGAACCAGTGAACCTTTTCGTCTTACTGCAGGATACATTATTCCACTAACGATGGCCACGTTTTGTAGCCTATTGAAAACATCGGCTGGTTACATATCATTTTTACTGGCAAAACGAGATTGA
>SiOR213
TTCATGTGGGCAATTCATTTGCATCGATTAAACTTTGAAATATTAGGTTTATGGCCCAAAGATGACATATATGAAAAGAATAATTTATGCATTATTTTGTGTCTAATAATATTTGTTGCCTTTGTTCCAACAATAAATGCGGTTATACAAGTTTGGAGCAATATGATACTAGTAATAGACAACTTACGTATTGCATTAACTCTTCTAGCAGCATTATTGAAATATGTTACTATACTACGGAAACGAACAGTTCTTTTGTCGATTATAAATATGATGGCGAAAGATTGGATAACATTCAAATCGAATACAGAGAGAGACATGATGATAAAACAAGCACAAACTGCTCGATTAGTCACGGTCATTGGATACTTTTTCATGATAATAGGAATTCTTGGAGCAATCATTCCAGCTATTTTTGGCATACAAATATTATCAGTAACAAATCACACGGATCAGCATAAGGCGTTACTATTCTTGACATATGACTTCTATGATTCAGATAAGAGTCCGCAATTTGAATTGACGTTTTGTATTCATATTGTATCGCTCGTATTAGTGGGTAATGTATATATGTTTGTAGATAGTTTTTTAGTTCTGATAATTCTTCACGTTTGTGGACAGTTAGAAAACTTTAGATGTCGACTAATTAATATGGTGTCATGCAAGAACTTTGACAGAAAGTTAAATAACATCGTAGCGTCACATTTACGTGTGATCAGATTTGCCGATAAAATTGAAAATACATACTCTTTAATGATGTTAATTATGTTACTTCATTTCATTATTGTATTTTGCCTAAGCGGGTTCTATATTACGACAAAAATTTATTTTTCGATAATTATGCTTACAATCTTATTAATAAATACTTTTTTGTACTGTGCTGCAGGAGAACTTCTAACGGAACAATGCAATGCGGTATATCATGCAATATGCAATCTTGAATGGTACAAATTGGAATCAAGAAATGCGAGAAATCTTATTTTACTAATAATTCGAGCACGCCATCCTTGTTACATTACTGCAGGAAAAATTATTCCATTAACAGTGGCTACTTTTTCCAGCGTATTAAAAACCTCGTGCGGATATATAACGTTTTTACTGGCAAAACGTGCTTAA
>SiOR214
TTCGTGTGGGCAATTAAAATGCATCGCTTAAACTTTGAAATATTAGGTTTATGGCCTAAAGATGAAAAATATGAAACTAATAATTTATGGTCGAAATTTCGTATTAGCATTATTTTGTGTCTAATAATATTTGTTACCTTCGTTCCAACGGTACATGCGGTTATACAAGTTTGGAGCAATATGGTATTGGTAGTAGACAACTTACGTATTGCATTAACTTTTCTAACAATATTATTGAAATATGTTACTATGCTACGGAAACGAACAGTTCTTTTGTCGATTATAAATATGATGGCGGAAGATTGGATAACATTCAAATCGAATACAGAGAGAGACATGATGAAAAAACAAGCACAAACTGCTCGATTAGTCACGGTCATTGGATACTTTTTCATGATAATAGGAGTTCTTGGAGCAATCATTCCAGCTATTTTTGGCATACCAATAATATCAATAACAAATCGCACGGATCAGCATAAGGCGTTACTATTTTTGACATATGACTTCTATGATTCAGATAAGAGTCCGCAGTTTGAATTGACGTTTTGTATTCATACTGTATCGCTCGTATTAGTGGCTAATGTATATATGTCTGTAGATAGTTTTTTAGTGTTAATAATTCTTCACGTTTGTGGCCAGTTAGAAAATTTTAGATGTCGATTAATTAATATGGTGTCATGCAAGAACTTTGACAGAAAGTTAAATAACATCGTAGCGTCACATTTACGTGTAATCAGATTTGCCGATAAAATTGAAAATACATACGCTTTAATGATGTTAATTATGTTGCTTCATTTCATTATTGTATTTTGCCTAAGCGGGTTCTGTTTACTATTAGAAATGGAAGCTATTACGACAAAAATTTATTTTTCGATAATTATGCTTACAATCTTATTAATAAATACTTTTTTGTACTGTGGTGCAGGAGAACTTCTAACGGAACAATGCAATGCGGTATATCGTGCAATATGCAATCTTGAATGGTACAAATTGGAATCAAGAAATGCGAAAAATCTTATTTTATTAATAATTCGAGCACGCCATCCTTGTTGCATTACTGCAGGAAAAATTATTCCATTAACAGTGGCTACTTTTTCCACCGTATTAAAAACATCGTGCGGATATATAACGTTTTTACTGGCAAAACGTGCTTAA
>SiOR215
TTTATGTGGGCAGTTGAAATACATCGCGTAAGCTTTGAAATAATGGGTTTATGGCCTAAAGAAGACAAATTTAATAGAAGCAATTTATGGTCGAAACTTCGTGTAGGCATTATTTTATGTCTATTAATATTTGTTATCAACGTTCCAGTGATACATGGGGTAATACAAGTATGGGGCAACATGATTCTAGTAATACAGAATTTACGTAGTGCATTACCTCTGATAATATCATCAATGAAATACGTTATTATGCTATGGAAACGAATAGTTTTTTTGTCGATTATAAACATGATGGCGGAAGATTGGATGGCATTCAAATCGAATAAAGAGAAAACCGTGATGATAAAACAAGCACAAACTGCTCGATTAATCATGGTCATTGGATACCTTTTCATGATAATAGGAGTTCTTGGAGCAATAATTCCAGCATTTTTTGGCATACAAACATTGTCAATAACAAATCGCACAAATCAGCATAAGACGTTACTGTTCTTGACATATGACTTTTATGATTCAGATAAGAGTCCGCAGTATGAATTGACGTTTTGTATTCAAGCCATATCTGTATATATGTCTATAGATAATTTTTTAGTGCTACTAGTTCTTCACATTTGTGGCCAGTTGAAAAACTTTAGAGATCGACTTCTTCATATTGTGTCTTGCAACAACTTCGACAAAACGTTAAATAACATCGTAGCGTCACATTTACGTATGATCAGATTTGCTGATAATATCGAAAATGCATACTCTTTGATGATGTTAATTATGTTACTTCACTTCGTTATTGCATTCTGCCTAAGCGGGTTCTGTTTTGTATTAATAATTACAACAAAAATTTGGTTTTCGATAATGAATCTTATTGTCTTATTAATGAATACTTTTCTGTTTTGCGGTGCAGGAGAATTTCTAACGGAACACTGCAACGCAGTATACCGTGCAATATGCAATCTTGAATGGTACAAATTAGAATCAAAAAATGCGAGAAATCTTATTTTATTACTAATTCGAGCACGTCATCCTTGTTGCATTACTGCAGGAAAAATTATTCCATTGACAATGGCTACTTTTTGCAGCGTATTGAAAACATCGTGCGGATATATAACATTTTTACTGGCAAAACGTGCTTAA
>SiOR216
TTTGTGTGGGCAGTTAAAATACATCGTTTAATCTTTGAAATAATGGGTTTATGGCCCAAAGACGACAAATCTAATACGAGTAATTTATGGTCGAAACTTCATGCTGGCATTATTTTGTGTGTAATAATATTTATTACCAATGTTCCATTGATACATGCGGTTGTTCAAGTTTGGGGCAACATGGTACTGGTAATAGACAACTTACGTATTGCATTAAGTTTTCTAACAGTATCATTGAAATATGTTACTATGCAACGGAAACAAACAGTTCTTTTGTCGACTGTAAATATGATGGCTGAAGATTGGATGGCATTCAAATCGAATACAGAGAGAGACATGATGATAAAACGAGCACAAACTGCTCGATTAGTCACGGTCATTGGATATTTTTTCATGATAATAGGAATTCTTGGAGCAATCATTCCATCTATTTTTGGCATACAAATAATATCAATAACAAATCACACGGATCAGCATAAGGAGTTACTATTCTTGACATATGATTTCTATGATACAGATAAGAGTCCACAGTATGAATTGACGTTTTCTAGTGTATATATGTCTATAGATAGTTTTTTAGTGCTAATAGTTCTTCACATTTGTGGCCAGTTAGAAAACTTTAGATGTCGACTAGTTAATATGATATCATGCAAGAACTTCGACAGAACGTTAAATAACATCGTAGCGTCACATTTACGTATGATCAGATTTGCCAATAATATCGAAAATACATACTCCTTAATGATGTTAATTATGTTACTTCACTTTGTTATAGTATTTTGCCTAAGCGGGTTCTGTTTAATATTAGAAATGGATGAAGTTATTACAATAAAAATTTATTTCTCGACAATTATGCTTACAATCATATTAATGAATACTTTTTTGTACTGTGGTGCAGGAGAACTTTTAACGGAACAGTGTAATACGGTATACCATGCAATATGCAATCTTGAGTGGTACAAATTGGAATCAAGAAATGCGAGAAATCTTATTTTATTAATAATTCGTGCACGTCATCCTTTTTGCATCACTGCAGGAAGAATTATTCCATTAACAATGGCTACTTTTTGCAGCATATTAAAAACATCGAGTGGATATATAACATTTTTACTGGCAAAACGTGGTTAA
>SiOR217
TTCGTATGGGCAGTTGAAATACATCGCGTAAGCTTTGAAATTATGGGTTTATGGCCCACAGGTGACAAATTTGAAACGAGTAATTTATGGTCAAAACTTCGCGTAGGCATTATTTTAAGTCTAATAACGTTTGTTACCATTATTCCAATGATACATGTGATTATACAAGTATGGGGCAACATGGTACTGGTAGTAGATAATTTACGTATTGTATTTCCTCTGATAATGTCATTAATGAAATACATTATTATACTGTGGAAACGAACAGTTCTTTTATCGATTATAAACGTAATGGTGGAAGATTGGATGGCATTCAAATCGAATACAGAGAGAGCCGTGATGATAAAACAAGCACAAACTGCTCGAGTAATCATGGTCATTGGATACTTTATCATGCTAATAGCAATACTTGGAGCTGTAGTGCCAGCTTTTTTTGGCATACAAATGATGTCAGTAACAAATCGTACGGATCAGCACAAGACGTTACTGTTCGAGACATACGACTTATATGATACAGATAAGAGTCCGCAATATGAATTGACGTTCTCTACTGTATTTATGTCGGTAGATAGTTTTTTATTGCTATTAGTTCTTCACATTTGTGGCCAATTAAAAAATTTTAAATGTCGATTAGTTAATATGACGTCATGCAACAACTACAACAAAGTTTTAAATAATATTGTAACATCTCATTTACGTATGATCAGATTTGCCGATAATATCGAAAATACGTACAATTTAATAATGTTAATTGTGTTACTTCACTTCGTTATAGTATTTTGCCTAAGCGGGTTCTGTTTAATATTAGAAATGGATGAAGTCATTACGGCAAAAATTTATTTTTCGATTGTTATGCTTATAATTTTATTAATGAATACCTTTTTGTACTGTGGTGCAGGAGAACTTCTAACGGAACAATGTAATGCAGTATATCGTGCAATGTGCAATCTTGAATGGTACAAATTGGAATCAAGAAAAGCAAAAAATCTTATTTTATTAATGATTCGAGCACGCCATCCTGTTTGCATTACTGCAGGAAAGATTATTCCACTAACAATGGCTACTTTTTCCAGCGTATTAAAAACATCATGTGGATATATAACCTTTCTATTGGCGAAACGTGGTTAA
>SiOR218
TTTATGTGGGCAGTTGAAATACATCGCGTAAGCTTTGAAATAATGGGTTTATGGCCCACAGGTGACAAATTTGATACGATCACTATTTTAAGTCTAATAACGTTTGTTACCATTATTCCAATGATACTATGGGGCAACATGGTACTGGTAGTAGACAATTTACGTATTGCGTTATCTCTGACAATATCAATAATAAAATACGTTATTATGCTGTGGAAACGAACAGCTTTATTTATACTTACAGTTCTTTTGTCAATTATAAATATAATAGCGGAAGATTGGATGGCATTCAAATCGAATACAGAGAGAACCGTGATGATAAAACAAGCAGAAACTGCTCGAGTAATCATGGTCATTGGATACTTTATCACGATAATAGGAATTGTTGGAACAGTACACAAGACGTTACCGTTCATGACATACGACTTATATGATACAGATAAGAGTCCGCAGTATGAATTGACGTTCTGTATTCATACTATATCATTCGTGATTGCAGCTACTGTATTTATGTCGGTAGATAGTTTTATGGTGCTACTAATTCTTCACATTTGTGGCCAGTTAAAAAACTTTAGACGTCGATTAGTTAATATGACGTCATGCAAAAACTTCAACAAAACTTTAAATAATATCGTAACATCTCATTTACGTATGATCAGATTTACCGATAATATCAAAAATACATACACTTTAATAATGTTAATTATGTTATTTCACTTCGTTATTGTATTTTGCCTAAGTGGGTTCTGTTTAATACTAGAAATGGATAACCTTAATACAACAAAAATTTATTTTTCGATAATTATGCTTATAGTTATATTAATGAATACGTTTTTGTACTGTGGTGCAGGAGAACTTTTAACAGAACAATGCAATGCAGTATATCGTGCAATATGCAATCTTGAGTGGTACAAATTGGAATCAAGAAATGCCAGAAATCTTATTTTATTAATGCTTCGAGCACGCTATCCTGTTTGCATTACTGCAGGAAAGATTATTCCATTAACAATGGCTACTTTTTCCAGCGTATTAAAAACATCATGTGGATATATAACGTTTTTATTAGCGAAACGTGGTTAA
>SiOR219
TTCGTATGGGCAATTGAAATGCATCGTTTAAACTTTCAAACAATGGGTTTATGGCCCGAAGGTGACAAATTTGAAACAAGTAATGTATGGTTGAGACTTCGTATAAGCATTATTTTAAGTTTAATAATATTTGTTATCGTTATTCCAATGATACTATGGGGCAACATGCTACTGGTAGTAGACAATTTACGTGTTGCATTACCTCTGACAATATCAATAATAAAATACGTTATTATGCTGTGGAAACGAACAGTTCTTTTGTCGATTATAAATACAATAGCGGAAGATTGGATGGCATTCAAATCAAATACAGAGAGAGCTGTGATGATAAAACAAGCACAAACTGCTCGAGTAATCATGGTCATTGGATTCGTTAGCACGATAATAGGATGTCTTGGAGCAATAGTTCCAGCTTTTTTTGGCATACAAATAATATCAGTAACAAATCGTACGGATCAGCACAAGACGTTATTGTTCGTGACATACGACTTATATGATACAGATAAGAGTCCGCAGTATGAATTGACGTTCTGTATTCATACTATATCGCTTTGGTTTGCAACTAATGTGTATATGTCTGTAGATAGTTTTTTAGGGCTACTAGTTCTTCACATTTGTGGCCAGTTAAAAAACTTTAGACGTCGATTAGTTAATATGACGTCATGCAAGAACTACAACAAAACTTTAAATGATATTGTAACAGCTCATTTACGTATGATCAGATTTGCCGATAATATCGAAAATACATACTCTTTAATGATGCTAATTATGTTACTTCACTTCATTATTGTATTTTGCCTAACCGGGTTCTGTTTAATATTAGAAATGGATGAAGTTATTACAACAAAAATTTATTTTTCGATAACTATGCTTACAATCTTATTAATTAATACTTTTTTATACTGTGGTGCAGGAGAACTTTTAACGGAACAGTGTAATGCAGTATATCGTGCAATGTGCAATCTTGAATGGTACAAATTGGAATCAAGAAATGCGAGAAATCTCATTTTATTAATGCTTCGAGCACGCCATCCTGTTTGCATTACTGCAGGAAAAATTATTCCATTAACAATGGCTACTTATTCCAGCGTATTAAAAACATCGAGTGGATATATAACGTTTTTATTAGCGAAACGTGGATAA
>SiOR220
TTCGTGTGGGCAGTTGAAATACATCGCTTAAGCTTTGAAATAATGGGTTTATGGCCCGAAGGTGACAAATTTGAAACAAGTAATTTATGGTTGAAACTTCGTGTAATCATTATTTTAAGTTTAATAATATTTGTTACCATTATTCCAATGATACATTCAGTTATACAAGTATGGGGCAACATGGTACTGGTAGTAGACAATTTACGTCTTACATTACTTTTCATAATAACATTAATGAAATACGTTATTATGCTGTCGAAACGAACAGTTATTTTGTCAATTATAAATATGATGGTGGAAGATTGGATAGTATTCAAATCGAATATAGAGAGAGCCGTGATGATAAAACAAGCACAAATTGCTCGAGTAATCATAGTTATTGGATACTTCATCATGATAATAGGAGCTTTTGGAACAATAATTTCAGCCTTTTTTGGCATACAAATAGCGTCAGTAACAAATCGTACGGATCAGCATAAGACGTTACTGTTTTTGACATATGACTTCTATGATACAGATAAAAGTCCGCAGTTTGAATTGACATTCTGTATTCATATTATATCGCTCGTGACTGCAACTACTGTATTTATGTCAGTAGACAATTTTTTAGTGCTACTAGTTTTTCACATTTGTGGCCAGTTAAAAAACTTTAGATGTCGACTAGTTAATATGACGTCATGCAAAAACTACAACAAAACACTAAATAATATCGTAACATCTCATTTACGTATGATCAGATTTGCTGATAATATCGAAAATACATACTCTTTAATGATGTTATTTATGTTACTTCACTTCATTATTGTATTCTGCCTATGCGGGTTCTGTTTTATATTAGAAATGGATGAAGTTACGACAAAAATTTACATTTCGATAATTACACTTATAATCTTATTAATGAATACTTTTTTGTATTGTGGTGCAGGAGAACTTTTAACGGAACAGTCCAATGCAGTATATCGTGCAATATGCAATCTTGAGTGGTACAAATTGGAATCAAAAAATGCGAGAAATATTATTTTATTAATAGTTCGAACACATCATCCTATTTGTATTACTGCAGGAAGAATTATTCCATTAACAATGTCTACTTTTTGCAGCGTATTAAAAACATCGAGTGGATATATAACATTTTTATTGGCAAAACATGGTTAA
>SiOR221
TTCATGTGGGCTGTTGAAATACATCGCTTAGGTTTGGAAATAATTGGCTTATGGCCTAAAAAGGACAAATTCAATAACTTATTACCGAATCTTCGTGTAAGCATTATTTTAATTTTAATAATATTTGTTATCAATGTGCCAACTATACAAGGGATTTTGCAAGTTTGGGGCAATATGGTATTGGTAGTAGACAATTTACGTATTGCACTACCTCCATTAATAGCATCATTGAAATATGTTATTATGCTGTGGAAACGAACAGTTCTTTTGTCGATTATAAACATGATGGCGGAAGATTGGATGGCATTTAAGTCTAATATAGAGAGAACCGTGATGATAAAACAAGCACAAACTGCACGATTAATCATGGTTGTTGGATACGTTATCGTGATAATAGGGCTTCTTACAGTTACTATTCCCTCTCTTTTTGGATTGAATCTCACGGATCGGCAAAAGTCGTTACCATTCTTAACATATCACTTTTATGATACAGATAAGAGTCCGCAGTTTGAATTAATGTTTTGTATTCAAACTATATCGTTCTCGTTTTTAGCTATTGCATATATGTCTACAGATATTTTTTTAGTGCTAATAGTTCTTCACATTTGTGGCCAATTAGAAAACTTTAGATGCCGCTTAATTAATTTGATGTTATACAAGAGTTTCAACAAAACTTTAAATAACATCGTAGCGTCACATTTACGTATAATCAGATTTGCGGATAATATCGAAAATACATACTCTTTAATGATGTTAATAATGGTACTTCATTTTATTATTGTATTTTGTCTAACCGGGTTCTGTTTACTAATAGAAATGGATGAAGTTGTTATGTCAAAAATCTACATATCAATAATGGCTATTATTACCTTATTGATGAATACTTTTTTGTACTGTGGTGCAGGAGAAATTATATCGGAGCAATGCAATACAGTATATCGTGCAATGTGCAATCTTGAATGGTACAAACTGGAATCAAGAAAGGCAAGAAATCTTATTTTATTAATGATGCGAGCACGCCATCCTTGTTGCATTACTGCAGGAAAAATTATTCCATTGACAATGGCTACTTTTTGCAACGTGCTAAAAACTTCGACTGGATATATATCGTTTTTACTGGCAAAACGTAGTTAA
>SiOR222
TTCGTGTGGGCAGTTGAAATACATCGCTTAGGTTTGGAAATAATGGGCTTATGGCCTAAAAATGACAAATCCGATACAAATAATTTATGGCCGAAACTACGTGTAGGCATTATTTTAATTCTCTTAATATCTGTTACCAATGTACCAATGATACATGCGGTTATGCAAGTTTGGGGCAACATGGTAATGGTAGTAAACAATTTACGTATTGCATTACCTATGCTAATATCATCAATGAAATACGTTATTATGCTATGGAAACAAAGAGTTCTCTTGTCGATTATAAATATGATGGCGGAAGATTGGACGGCTTTCAAATCGAATACAGAGAGAGACGTGATGATAAAACAGGCACAAACTGCACGATTCATCATGATCATTGGATATGTTGTAGCGATAACAGCAAGTCTAACAGTGATCATACCCTGCTTTTTTGGCATACAAGTAATATCACAAACAAATCTCACGGATCAACACAAATTGTTACCATTGGCAGCATATCGTTTCTATGATACGAATAAGAGTCCGCAGTATGAATTGACATTTTGCATTCATGCCATAGCAATCTTAGTTTCAACTACTATTTATATGTCCGTAGATATTTTTTTAGTACTAATGGCTCTTCACATTTGTGGACAGTTAGAAAACTTTAGATGTCGATTATTTAACTTGATATCACGCAAGAATTTCAACAAAATATTAAATAACATCGTTTTTCTAATTGAAAAAGAAATGAATAAAGTTATTATGTCAAACATCTACCTGTCGATAATGATGCTTATTGCCTTATTGATGAATACTTTTATGTACTGTGGTGCAGGGGAACTTATAACGGAACAATGCAATGCAGTGTATCGTGAAATATACAATCTTGAATGGTACAAATTGGAATCAAAAAATGGGAGAAATCTTATTTTATTAATGATACGAACACGTCATCCTTTTTGCATTACTGCAGGAAAAATTATTCCATTAACAATGGCTACTTTTTGCAGCGTATTAAAAACATCATCTGGATATATATCGTTTTTAATGGCGAAACGTAGTTGA
>SiOR223
TTTGTGTGGGCAGTTGAAATACATCGCTTAGGTTTGAAATTAATGGGCTTATGGCCTAAAAACAACAAATTCGATACGAATAATTTATGGCCGAAACTTCATGTAGGCATTATTTTAATTTTATTAATATTTGTTGTCAATATTCCAATGATACATGCGATTTTACAAGTTTGGGGCGATATGGTACTGGTAGTAAACAATTTACGTATTGCCTTACCTTTGCTAATAGCATTAGCAAAATATGTTATTATGCTATGGAAACGAAAAGTTCTCTTGTCGATTATAAATATGATGGCGGAAGATTGGATGGCATTGAAGCTGAATACAGAAAGATCCGTAATGATAAAGCAAGCACAAACTGGTCGATTAATCATGATCATTGGATACATTAGCGCGATATTAGCAGTTTCTATAATGATCATTCCTTCCATTTTTGGTATACAAATGATATCAGAAAGGAATCTTACGGATCGACACAAATCGTTACCATTGGCGGCATATCACTTCTATGATACCGATAGGAGTCCGCAGTATGAATTGACATTTTGCATTCATACTATATCTCTCATTTTTACAAATACTATTTATATGTTTGCAGATATTTTTTTAATAGTACTAGTTCTTCACATTTGTGGCCAGTTAGAAAACTTTAGATGCCGATTAGTTAATTTGAAATCATGCAAGAGTTTCAACATAATTTTAAATAACATCGTAACGTCACATTTGCGTATGAGCAGATTTACCGACAACATCGAAAGTACCTATTCTATCATGATGTTAATAATGATGCTTCACTTTGTTATTGTATTTTGCCTATCCGGGTTTCTGTTTACTACTGTAAGATTTAATAAAGTATTAAAAATGGATGAAGCTGTTATGTCAAAAATCTACTTATCGATAATGGCTATTACTATCTTATTGATGACTACTTTTCTGTACTGTGGTGCAGGAGAACTTATATCGGAGAAATGCAATGCAGTATATCGTGCAATATGCGATCTTGAATGGTACAAATGGGAATCAAAAAATGCGAGAAATCTCATTTTATTAATGATACGAGTACGCCATCCTTTCCGCATTACTGCAGGAAAAATTATTCCATTAACAATGGCTACTTTTTGTAGTGTATTAAAAACGTCAACTGGATATATATCGTTTTTACTAACAAAACATGCAAAAGAGTGA
>SiOR224
TTCGTATGGGCGGTTGAAATGCATCGATTAGGTTTGGAAATTATAGGCTTGTGGCCTAAAAATGACAGGATGAAAAGTTTGTGGTCGAGACTTCATGCGGGCATCATTTTAATATTATTAATATTTGTTTCTAATGTTCCAATGATATTTGCAATTATGCATGCTTGGAGCGATATGGTACTTGTAATAGATATTTTACATATTACATTACCTCTGTTAACAGTACCAGTAAAATACATTATCATGCGAACAAAACGAAAAGTTTTTTTGTCGATTGTGGATATGATGGCAGAAGATTGGATGGCATTTAAGTCGAATAAAGAAAGAAATGTGATGATAAAACGAGCACAAACTGCTCGATTGGTTGTAATCATTGGATATATTTTCTCTATAATCGCGATGTCCACCGTAATCATTTTTCCTTCTTTTGGCATACAAGTAATACACATATCGAATTTGACAGAGAATCAGAAGCCATTACCGCTGGAAGCATATCATTTCTACGATACCAATAAGAGTCCGCAGTTTGAATTGACATATTTTCTTCATTCAATAACGATCTTTTTCGCAACTATTATTTACATGTCTGTAGATATTTTTTTATTACTAGTAACTCTTCACATCTGTGGCCAATTTGCCGACAATATTGAAAATATGTATTGTGCAATGATGTTAATAATGGTACTCCATTTCGGTATCGTATTTTGCCTAAGCGTATATTACTCAATAATCCTTCTTATTATGTTATTGGCCAATACTTTCATCTATTGTTTTGCAGGAGAACTTATAATGGAGGAATGCGATGGAGTATATCGTGCTACATGTGATCTTGAGTGGTACAAATTAAAAGCAAGAAAGGCAAGAAATATTATTTTACTAATGATACGACTTAACCATCCTTTACAAATCACTGCGGGAAAGATTATTCCGTTAACAATGGCTACATTTTGCAGCATAATAAAAACGTCGTCTGGCTATATATCATTTTTATTGACAAAACATAGTTAA
>SiOR225
TTCATGTGGGCAGTTGAAATACATCGTTTGGGTTTCGAAATGATTGGCTTATGGCCTAAAAATAATACAGTCGCTATGAAAAGTTTCATTATTTTAACTTTATTAATATTTGTTTCTAATGTTCCGATGATAAGTGCAGCTATGCAATCTTGGGGCAATATGGTAGTTGTAATAGATATTTTACGTATTGCATTACCTTTGTTAATAGTACCATTAAAATACGTTATCATGCGATGGAAACAAACAGTTCTCTTGTCGATGGTGAATACGATGGCGGAAGATTGGATGGCATTCAAATCAGATATAGAGAGAGGTGTGATGATAAAACGAGCACAAACTGCTCGATTAATTATGATCGTTGGATATGTTACCTCCATAATCGCAGTAGTCACAGTAGTTACGCTTACTTATTTTGGCAATGAAGTAATGTTTTTAACGAATTTTACAAGTGGAAATAAGGCATTGCTGCTGGATACATATCATTTCTACGATGTAGATAAAAGTCCGCAATTCGAATTGACATTTTTCATACAGACCATAACAATCTTATTATCAATTACAATTTACATGACTGTAGATATTTTTTTATTACTATTGATTCTTCACATTTGTGGTCAGTTAGAGAATTTTAGATATCGACTAGTTAATTTGGTCGCATGCAAAAATTTTAACGAAGCTTTGAACAACATCATAGCATCACATTTAAGACTTATCAGATTTGCAGACAATATTGAAAATACGTACTGTTTGATGATGTTAATATCAATATTTTATTTCACTATAGTATTTTGTCTAAGTGGTTTCCTGTTTACTGTTAAAAAAATGAATGAAGCCATTATTACACAAATTTACTTTTCATCAATTCATCTTTTTATCTTATTGATGAATACTTTAGTCTATTGTAGTGCTGGAGAGCTTGTATTGAAACAATGCAATGAATTACATCGTGCCGTATGCGATCTTAAATGGTATAAATTGGAATCAAAAAAGGCAAGAAATCTCGTTTTATTAATGATACGAGCCCATCAGCCTTTTCGCATTACTGCAGGAAAAATTATTCCATTAACAATGGCTAGTTTTTGCAGCATATTAAAGACATCATCTGGCTACATATCTTTCTTACTGACAAAACATAGTTGA
>SiOR226
TTCGAGTGGGCAATTGAAATACATCGTTTAGGTTTGGAATTTCTAGGCTTGTGGCCTAAAAATGAAGTTGCTATAAAAAGTTTCATTATTTTAACTTTATTAATATTTGTTTCTAATGTTCCGATGATAAGTGCGGCTATGCAATCTTGGGGCAATATGGTAGTTGTAATAGATATTTTACGTACTGCATTACCTTTGCTAATAGTACCATTCAAATACGTTATCATGCGAGGGAAACGAACAGTTCTCTTATCAATTATAAATATGATGGCGGAAGATTGGATAGCGTTTAAGTTGGATGCAGAGAGAGCTGTAATGATAAAACAAGCACGAGTTGCTCGATTAAGCATGATTGTTGGTTATGTTATCATAATAATCCCATGTCTCACAATAACTGTTCCTACTTATTTTGGCATTCAAGTACTAAACCTAATGAATGTTACGGGTCGATGCAAATTGTTACCACTACAGACGTATCACTTCTACAATGTAGATAAGAGTCCGCAGTTTGAGTTAACATTTTTTTTTCATGTTCTAACGATCTTTGTAGCAGGTTGTGTTTACGCGATTGTGGATATTTTCTTATTATTATTAGTTCTTCATATCTGCGGCCAATTAGAGAACTTTAGATATCGACTAGTTAGTTTAGTCTCATGTGAGGATTTTAACAAAGCATTAAACAATATTGTGACATCCCATTTACGTCTTATCAGGTATTTTATTTTAATAAAAAATAATTATATTAATTTACTTCATGAAAGAAAAGTAAATGGCGCTGTTGTTACACAAATTTTTTTTTTGATGATTTTTCTTCTTGTTACATTGGCAGGTACTTTTTTATATTGTGTTGCGGGAGAGCTTGTAATGGAACAATGCAATGCACTATATCGTGCCTTGTGTGAACTTGAATGGTACAAACTAGAATCAAGAAAGGCAAGAAATCTTATTTTACTAATGATACGAGCCCACAACCCTTGTTGCATCACTGCAGGAAAGATTATTCCATTAACATTGACTACTTTTTGCAGTGTAAGATTATTTAAAATATCAATGTTTTCTTTTAATTTAATTGCTTCTTTATAA
>SiOR227
TTCGAGTGGGCAATTGAAATACATCGTTTAGGTTTGAAATTTCCAGGCTTGTGGCCTAAAAATGAAGTCGCTATAAAGAGTTTCATTATTTTAATTTTATTAATATTTGTTTCTAATGTTCCGATGATAAATGCGGCTATGCAATCTTGGGACAATATGGTAACTGTAATAGATATTTTACGTATAACATTATCAGTGACTACAGCATCAATAAAATATATCATCATGAGATGGAAACAAACAGTTCTCTTATCAATTGTAAATATGATGGCGGAAGATTGGATAGCATTTAAGTTGGATGCAGAAAGAGCTGTAATGATAAAACAAGCACGAGTTGCTCGATTAAGCATGGTTGTTTGTTATGTTATCACCATAATCGCATGTCTAACGATAACTGTTCCTACTTATTTTGGCATTCAAGTACTAAACCTAATGAATGTTACGGGTCGATGCAAATTGTTACCACTACAGACGTATAACTTCTACAATGTAGATAAGAGTCCGCAATTTGAGTTAACATTTTTTCTTCATGTTATAACGATCTTTGTAGCAGATTTTGTTTACGTGATTGTAGATATTTTCTTATTATTATTAGTTCTTCATATTTGCGGCCAATTAGAGAACTTTAGATATCGACTAGTTAGTTTAGTCTCATGCGAGAATTTTAACAAAGCATTAAACAATATTGTGACATCCCATTTACGTCTTATCAGATTTATCGACAAAATTGAAAATATATGTTATTTAATGATGTTGTTAATGGTACTTTATCTTGCAATAATAATTTGTTTAAACAGCTTTCTCTTTACTATTTTACTTCATGAAAGAAAAGTAAATGGCGCTGTTGTTGCACAAATATTTTATTTGATGATTTTTCTTCTTGTTACATTGACAGGTACTTTTTTATATTGTGGTGCGGGAGAGCTTATAATGGAACAATGCAATGAACTATATCGTGCCTTGAGTGAACTTGAATGGTACAAACTAGAAGCAAGACAAGCAAGAAATCTTATTTTACTAATGATACGAGCCTACAACCCTTGTTGCATCACTGCAGGAAAGATTATTCCATTAACATTGACTACTTTTTGCAGTGTAAGATTATTTAAAATTTCTATTTTGTTTTAA
>SiOR228
ATATACATGTTTGACGATAATTGTTATAAATATAATGAAACTCTTTTGAGGTTTCTTGGTATATGGCCTCATGAAAGAACACAGTGTGAACGTTTTCGTGCAATATGCATCTATATGTTACTTATGTCTCACGCGATTGCAGAGTTAAAACAAATGTTGGAAGAACTTATAAACAATCGGCGAATGTTGACAGATTCACAGGAAATTAAAATACTTGAAATAGAACAAAAAATTAAACGTATGTACATAGCATATCTTGTGTGTGATTTAGGGCTACATATGTTCCTACTAGTTTCATACTTAATATGGGGACTGCTGCCGGACATTTTCGATTTTCTTCAGCCATTAAACGAATCACGTACACATTATTTACTTTTCATGAACGAATACCGAATAAATTATTATTTATTTTTCTTTTATACTGTTATTAGTCTTAGTATTGCTACAATTGCGACAATAATCGTTTTTTCGACCTTACTAACGATTTGTTTACACTGCTGCGCAATATTCAAAATTTGTAGTTACCGAATAAAACAGTTTGCGGACAATAAGATAATGGCATGTTACAACAAGAGAAATGAAATCGTCGAAAGAATAATTAAAATAGTAGAACTTCATCAAAAATTGCTGAACGCAATTTCATACACGCATGATACTGATGAATTTCTGCTAGCAACAGGTTATTTTATAGGATATGAATTTTGTTTTTTAACCTTATCTTTTATAGGACAAGTAACGATAAACCATGCTGACGAATTATTTAATGCACCGTACATGTCGTTTTGGTACAAAGCACCTATAACAATACAAAAATCGTTATTGTTTATAATGCAAATCTCTTCAAAAAAAATAGTGATAAATATTGGCGGTATATTTGTTGTAACAATGGAAACCTTTACATCGGTAAAACAACGCAAATAA
>SiOR229
ATATACATGTTCGACGATCACTATTATAAATTTAATAAAACACTTTTGAGGCTTGTTGGTCTATGGCCTTATGAAACTACCAAGTGTGAGCGTTTTCGTTCAATATTCTTTTATATGTTACTCCTTTCTCGCGTGATTGCAGAGTTTGCGCAATTTCTTATAGCTGACTTTAATATAAACGTCATTATTAAGATTTTATTGAATGCTTCTACGGTTTTTTTACAATTTGTTCTCTTTAACAGAGTTTTCTTCAATACTAAAGTAAGTATAGCTGTGAGTATAATCAATAAAGTCAATTTTCAAAGATTTTTACATGGACTACTGCCGGATATTTTCGATTTTCTTCTGCCATTAAACGAATCACGTCCACATAATTTACTAATCATGACCGAGTATCAAATAAATGTCGGAATACAATACTATATTTTTTACTTATATTCTATGATTAGTACTATTACTGGTCTTTTTACAACAACAATCATCTTGTCAGCAATAATATTTATATATTTACACTGCTGCGCAATACTCAAAATTTCGTACTCTAACAACACAAATATAATCATCAAAAGAATAATTAGAGTGTTGCTGAACGTAATAAAATATATGAATAATTTTGCTGAAGCTCTAATACCAACAAGTTATATAATAGGATATGAGGTTGGTATTTTCATCTTATCTTTTACGGGGCAATTAGTGATAAACCATTCTGATGAATTATTTAACGCACTATACATGTCATTATGGTACGAAGCACTTATAACAATACAAAAATCATTATTGTTTATAATGATTATCTCTAAGAAAAGCTTAATAGTGAACCTTGGCGGTATATATGTTATAACAATGGAAACCTTCACATCGGTAAGATAA
>SiOR230
ATACACATGTTCGACAATCAATATTGTAAATTTAATAAAACTCTTTTGAGGCTTCTTGGTTTATGGCCTTATGGAAGTACCAAGTGTGATCGTTTTCGTTCAATATTCTTTTATATGTTACTCCTTTCTCGGATGATTGCAGAGTTCTCGCAACTTCTTATAGCTGACTTTAATGCAAATGTCATTATCAAGATTTTATTGAATGCTTCTACGGCTTTTTTGCAATTTCTTGTCTTTCACACGGTTTTCTTCAATACTAAAAAAGTAAGTACAACTGTGAACTCGGAAGAAATTAAAATACTATATTATTACGCTCATCAAGGAGAAAAATTTATATTTATTTTGTTATTATTCATATCACTTACACTCTTCATAAGTGGACTGCTACCGGATATTTTCGACTTTCTTCTACCATTAAACGAATCACGTCCACATAATTTACTAATCATGGCCGAGTATCAAATAAATGTCGGAATACAATATTACATTTTTTACTTATATTCTATGATTAGTACTATTACTGCTTCCTTTACATCAACAATCATCTTGTCAGTAGTGATATTTCTATATTTACACTGTTGCGCAATACTCAAAATTTGCAGATACATGTCGTTATGGTACGAAACACTTATAACAATACAAAAATCATTACTGTTTATAATGATTATCTCTTCGAAAAGCTTAATAGTGAACCTTGGCGGTGTATATGTTATAACAATGGAAACCTTCACATCGGTAAGCAAATGCAACGTAAATGAAAGAAAAATATTAAAATGA
>SiOR231
ATATACATGTTCGACGATCACTATAATAAATTTAACGAAACTCTTTTGAGGTTTCTTGGTTTATGGCCTTATGGAAGAACCGGTTGTGAGCGTTTTCGTGCAATATGTTTTCATATGATACTCATTTCTCACATGATTGCAGAGTTTGCGCAACTTATTATAGCTGAATTTAGCGTAAATGTCATTATCAAAATTTTATTGGATGCTCTTACGGCTTCATTGTATGTTTTAACCTTTAACATGTTTTTCTTCAATTCTAAGAAAGAAATTAAAATACTAGAATATTACGCTCACCAAGGAGAAAAATTTATAACTATTGTGATATGTAATAATGTTAGGCTACAAATATGCATATTACTTACATTCGTAATAATGGGAGTGCTACCGGATATTCTCGATTTTCTTCGGCCATTAAACGAATCACGTGCACATTATTTACTATTCATGAACGAGTACCGAATAAATGTCGGAATACAGTATTATATTTTTTTCTATTATTCTGTTATTATATTCATCGTTTCGTCTATCCTATCTATTTGTTTGCACTGCTGCTTCCTGAACGCAATAAAATGCATGCATGATATGGTTGAATTTCTGCTAGCGATGGCTTATATTATAGGATATGAGTTCTGTCTTTCATCCGTATCTTTTATAGGGCAATTAATGATAAACCATGCTGACGAATTATTTAACGCATTATACATGTCGCTTTGGTACAAAGCACCTATAACAATACAAAAATCGTTGTTGTTTATAATGCAAATTTCCTCGACAAAATTAGTGATGAATATTGGCGGTATATTTGTTATAACAATGGAAACCTTTACTTCGGTAAAATAA
>SiOR232
ATGGCACGAAAAACGACGACTGGCAGCAGTTTGGAACAGTTCCGGAAGTTGAGCGTTCTGCACCTCACCTATTTAAAGTATATTGGATTATGGTACAAATTCGATTCGAATGTGTCCATATTCTTAAGAGGCTTATACTATGTGTACAACAAATTTGTCCTAATAAGCATAATTGCCTTCTCGGCAACTATATTCGCTGACGTTTGTTCGAGTCTTGACGATCTGTCGAGTGTCACGGACAACGGCTGCATGTTCACCGGGCTCATCGTTGTGGTTTTTAAGCTAATGATCTTCCAAACTCGCTCTGACCGGATAATACAATTACTCCACAAGAGCATCGACAGCTACAATCAACTCTGCAAGTTTCCCATTGGCAACGAAAAGAAAATCCTGGACAAATATTTGCTGTTTTGCCGCATGATCTTCTACGCGTTTTCCGTCATGGGCGTCTGCCTCGGGATTGGTATACTGTTTCTTGTGCCATTGGAAAAGGGACAGCTTCCGATCAAGGCGCGATATCCGTTCAACACGACCGTGTATCCGGGGCATGGGATCAGCTACTCCTTTGAGGTCTACTGCGTCTTCATCGCCATGACGTCTATCGTCGGGATGGAATCCTTTGTTATCAATCTATGCAGTATGTTTCTCGTGCAGTTCGCGATCTTGAACGTGCATTTTAAGAGCTGTGGCACCATTGTTAAAAACGCTTGTTTTGAAGTATATTCTACGATCGAGGCCAGCTGCGGAAAGGATAATTACGATTCGGACGCAATTTGCCGCGGCGGCTTCGACGAACGGTTCGGACGATCCATCCGCAATCATCAACGTCTGCTCGCCATAGTAGACGACTTCAACGAGATCTTCAGCTCCTGCTTGTTCGTTCAGATGTTCTCGAGCACCTCGATGATTTGCCTAACCTGCTTCCAATTCACCTTGGTCATAGGCCAGAGCTCCAATCCCTTCAAGACTACGGTATACATGGTGACGGCCTTTTCACAGCTCTTTTTTTTCTGTTTGGTAGGAAACGAAGTGATACACCAGAGCGCATTGTTGATGACAAGCCAATGGTTGTCACATTGGAATGACGAGCTTTCCGCCAAGAGTGGTCGTCTGCTGATTCTGACCCTAATATTTTCAAAAAGAACGATAAGCCTGAAAGCAGGTGCGTTCTTCAGCTTATCCATGGAGACGTTTATCACGGTGAGTGCATTTTCAAAAATACAACGACAACCTACCGTATCCTCGAACCGGTTAGGATCACTGCGTAATAATTTTGATAAACTCGCGGTGGAAAAATATCTAGTGAGATGGTAA
>SiOR233
ATATACATGTTTGACGATCACCATTATAAATTTAATGAAACTCTTTTGAGGTCTCTTGGTTTATGGCCTATTGGAAGAACCAAGTGTGAGAGTTTTCGTGCAATATGCTTTTACATGTTACTCATTTCTCCATGTTTTAATTGTCCTTTGCATGAAATAGAAAAATATTATAATGTATGTGTACGGTTTATCTTATATAATTTAGGGCTGCAAATGTTCATATTATTTACATTCATAATAATGGGACTGCTACCAGATATTTTCGATTTTCTTCGACCATTGAACGAATCACGTACACATTCTTTATTTTTCATGAAGGAATATCGAATAAATGTCGGAATACAGTATTACTTTTTTCTCTCATATTCTGTTATTAGTATTGCTATTGGCACTTCTGCGGTAATATTCATTATTTCGACTTTACTATCGATTTGTTTACACTGCTGCGCAATGTTCAAAATTTGCTGTTATCGAATAAAACAGTTTGCGGATAATAAGATAATAGCATGCTCCAACAAGAGAAATGAAATCATCGAAAGAATAATTAGAACGGTAGAGCTCCACCGAAAAGCAAAGCTTTCTAAATTAATTTTGACAAGTTTTACAATTTCTTGTCTTAGCACGGTATTGATAGGTACGTGTGGCTTTGCTATGAGTTTATGCAGATTGCTGAATGCATTAAGCATGCGTGATTCCGTTGAACTTGGGACATCGATAAGTTATATTATAGGATATGAGTTTTGTCTTTCATCCACATCTTTTGTAGGACAATTAATGATTAACCATGCTGACGAATTATTTAACACACTGTAA
>SiOR234
TTCGCGCAATTTATTATAGCTGACTTCAGTATAAATGTCACTATCAAAATTTTATTGGATGCTCTTACGGCTTTTCTGTATGCTGTAACCTTTAACATGTTTTTCTTCAATACTGAGAAAGTAAGTAAATTGCAATTACAATTAACAAAGTCAATTTTCATAGAATATTTTACGCTTATATTATTGGTACTATTTATATTCTTTATAACTGGACTATTACCGGATATTTTCAATTTTCTTCGGCCATTAAACGAGTCACGTACACATTATTTACTATTCATGAATGAGTACCGAATAAATGTCGGAATCCAGTATTATTTATTTTTTTTATATACTATTATTAGTGTTATTATTGTATTATATATTAACTTACACTGCTGCGCAATGTTCAAAATTTCAGCTTATATTATAGGATATCAATTTTGTTTTTTCACCGTATCTTTTATGGGGCAATTAGTGACAAACCATTCTGATGAGTTATTTAACGCTATATACATGTCGTTATGGTATGAAACATTTATAACAATACAGAAATCGTTATTATTTATAATGCATATTTGGTCAAAAAGAATAATAATAAATTTTGGCGGTGTATGTGCTATATCAATGGAAACCTTCACTTCGGTAAGACAACTTACGGGAAAAAAGCGAAGACGACGTCTTATTAACATCGTCAGCTTTATTGCATTATTTATTTCAGATCACGAATATGTCAATATCCTTTATGATGATGTTTTTGTCCATACAGTAGTTTCATGA
>SiOR235
ATGTATACAGTCAACAATCAATATTATAAATTGAATGAAGTTCTGTTAAGATTGCTTGGTTTGTGGCCTTTTGAAAGAACTAAGATTGAACGTTTCCGTGCAATATGCTTTTATATATTACTCATTTCTCACTATGTATTTTTACAGTTTGCGCAACTTATTATAGCTGACTTTAGTATAAATGTCACTATCGAGATTTTATTGGATGCAGTTACGGCTTTACTATATGTTATAATATTTAACATGTTTTTCTTCAATACTAAGAAACTAAAACAAATGCTGGAAGAAGTTAATAATAATTGGCGGATGTTAACAGATTCACAAGAAATTAAAATACTAGAATACTACAATCAACAAGGAAAAAAATTTATAAACATAAATTATAATGTGTATATATGGCATATCTTGTATAATTTAGGGCTGCAAGTATTTGTAATATTTATATTCTTAATAATTGGACTGCTACCGGATATTTTCAATTTTCTTCCGCCATTAAATGAATCACGTGCACATAATTTATTATTTATGAAGCAGTACCAAATAAATGTCGGAATGCAATATTATTTATTTTTGTTATATACTGTTATTAGTATTGCTATTGGTACTTCTACGGTAATAGACGTTATGTCGACCTTACTATTGATTTGTTTACACTGCTGCGCAATGTTAAAAATTTGCAGTTATCGAATAAAACAAATTGTGAATAAAGAAACATTAACGTACTCTAACAAGAAAAGTGTAATCATTGAAAGAATAATTAGGACAGTAGAACTTCATCGAAAATTGATGAACGCAATAACACGCATGCATGATTTGGTTGAACTTCTCATATCAACAACTTATATTATAGCATTTGAGTTTTATTTTTTTACCATGTCTTTCATGGGGCAATTGGTGATAAACCATTCTGAAGAGTTATTTAACGCTATATACATGTCGTTATGGTACAAAACATGCATAACAATACAGAAGTTATTATTATTTATAATGCAAATCTCCTTGAAAAGATTAATATTAAATTATGGCGGTGTAATTGCTGTAACAATGGAAACCTTCACTTCGGTAAGATAA
>SiOR236
TTTGCACAATTTATTATAGCTGACTTGAGTATAAACGTCACTATCAAAATTTTATTGGATGCTTTTTTGGCTATTGGTTACGTTTTATGTTTTACCACGTTTTTCTTCAATACTAAGAAAGTAAGTGGACAAGTATTTACACTATTTGCATTCTTAATAATTGGACTACTACCGGACATTTTCGATTTTCTTCAGCCATTAAATGAATCACGTGTATATAATTTGTTATTTATGAAGGAATACCAAATAAATGTCGGAATGCAGTATTATTTATTTTTTTTATATACTATTATTAGTATTAGTATTGGTAGTTCTGCGGTTATATTTGCTATTTCGACAAACGTATATATTAACTTACACTGCTGCGCAACGTTCAAAATTTGCAGTTATCGAATAAAACAAATTGTGGATAAAGAATTATTAGCATATTCTAACAAGAAAAATGTAATTGTTGAAAAAATAATTAGAACAGTAGAACTTCATCGAAACGCAAAAAAACTTTTTAAATTGTATACGACATGTTTTGAGATATTTTTTCTTATTGTATTTATAATGGGCACGTGTAGCTTTGCTATGTGTTTATACAGAGTAAGTAACTTTCTCTTTTCTCATGATTTGGTTGAACTTATAATTTCAACAGTTTACTTTGTAGCACATGAGATTTGTTTGTTTACCATGACTTTCATAGGGCAATTAGTGCTAAACCATTCTGATGAGTTATTTGACGCACTGTACCTGTCATTATGGTACGAAGCGCTTATAACAATACAGAAATTATTATTATTTATAATGCAAATCTCCTCGAAACGCTTAGTAACAAATTTTGGCAGTGTATGTGTTGTAGCAATGGAAACCTTTACTTCAGTCACAAGCACGTCAATATCCTTCATGATGGTATTGTTTTCCATAAAGTAG
>SiOR237
ATGTATACGTTCAACAATCGCCATTATAAATTGAATAAAACTCTTTTAGAATTTTTTGGTTTATGGCCTTTTGAAAGAACTGAGGGTAAACTTTTTCGTGCAATATGCTGGCACGTAATACTCATTTCCTACGTGATTGCACAGTTTGCACAATTTATTATAGCTGACTTTAGTATAAACGTCACTATCAAAATTTTATTGGATACTTTTTTGGCTGTTTTTTGTCTTTTATGGTTTATCACGTTTTTCTTCAATACTGAAAAAGTAAATAAACTGCGATTACAATTAACAAAGTCAATATTCATAGAATACTTTTATGCTTATTTGAAACTACGTCTAATTTCAATTTCTTTTAATATAGCTAAAACGAATTCTGGAAGAATATTAGTACTATTTACATTCTTAATAATTGGATTGCTACCGGATATTTTCGATTTTCTTCGGCCATTAAATGAATCACGTGCACATTATTTATTATTCATGAAGGAATACCAAATAAATATTGGAATGCAGTATTATTTATTTCTTTTATATACTATGATTAGTATTAGTATTGGTATTTCTGCAATAATATTTGCCTTTTCGACACAAATATATATTAACTTACACTGCTGCGCAACGTTCAAAATTTGCAGTTATCGAATAAAACAAATTGTGAATAAAGAAGTATTAGCGTACTCTAACAAGAAAAGTGTAATCATTAAAAAAATAATTAGAACAGTAGAACTTCATCGAAACTTGCTGAACGCAATAATATGCATGCATGATTTGATTGAACTTATGATTTCAACAATTTATTTTATAGCACATGAGATTATTTTTTTTACCAACTCTTTAATAGGGCAATTAGTGCTAAACCATTCTGATGAGTTATTTAACGCATTGTACCTGTCATTATGGTACGAAGCACCTATAACAATACAGAAATTGTTATTATTTATAATGCAAATCTCCTCGAAACGCTTAGTAACAAATTTTGGCGGTGTATGTGTTGTAGCAATGGAAACCTTTACTTCAGTCACAAGCACGTCAATATCCTTCATGATGGTATTCTTTTCCATTCAGTAG
>SiOR238
ATATACATGTTTGACGATCACTATTATAAATTTAATGAAACTCTTTTGAGAATTCTTGGTTTATGGCCTTATGAAAGAACCGCGTGTGAGCGTTTCCGTGCAATATGTTTTTATATGTTACTCATTTCTCACGTGATTGCAGAGTTCGCCCAATTTGTTATAGCTGACTTCAGTATAAATGTCACTATCAAGATTTTGTTGGATGCTATTTCGGCTTTTCTATTTTTTATAGCCTTCAACATGTTTTTCTTCAATAATGTGGAAGTAAATTCGCAAGAAATTAAAATACTAGACTATTACGCTCATCAAGGAAAAAAAGTTATAATTATTATTATGTTTACAGTCTCAGTAAGTGGACTGCTACCGGATGTACTCGATTTTCTACGGCCACTAAACGAATCACGTGCACATTATTTACTAATTATGAAAGAATACCGAATAAATGAGGGAGTACAGTATTACTTTTTTTTTTCATATTCTATTATTAGTGTTACCATTGGTACTTCTTTGCTGAACGCAATAACATGCATGCACAATTTAGTTGAATGTCTGATGCCGACAGGTTATACTATAGGATATGAGTTTAGTTTCTTCATCATATCTTTAATGGGGCAATTACTGCTAAACCATTCTGATGAGTTATTTAACGCACTGTACCTGTCATTATGGTACAAAGCACCTATAACAATACAAAAATTATTATTATTTATAATGCAAATCTCCTCGAAAAGCTTAGTAACAAATTTTGGCGGTGTATGTGTTATAACAATGGAAACCTTTACTTTGGTAACATAA
>SiOR239
ATGTTCGACGATCACTGTAAATTTAATGAAACTCTTTTGAGGTTTTTCGGTTTATGGCCTTATGAAAGAACTGTGTGCGAGCGTCTTCGTGCAATATGCTTTAATATGTTATTCATTTCTCACGTGATTGCAGAGTTCGCGCAATTTGCTATAGTTGACTTTTTTAATGTAAATATCACTATTAGGATATTGAGGGATGCTATTACAACTTTTCTGATTTTTGTAATCTTTAACATGTTTTTCTTGAATACTAAGAAAGTAAATTCGCAAGAAATTGAAATACTAGACTATTACGCTTACAAAGGAAAAAAAATTATAGTTACTATTCTATGTAATAATGTTAATTTTACTGGACTGCTACCGGATATTTTTGACGTTCTTTGGCCGTTAAACGAATCACGTGTACATGATTTACTAGTGATGAAAGAGTACAAAATAAATGAAGGAATACAGTATTATATTTTTTGCTACTATTCTATTATATGTATTAACATTGGTGGTATTGTCACAACATTCATCATTTCGACATTATTATCAATTAATTTACACTGCTGCGCAATATACAAAGTTTGCAGTTATCGAATAAAACAATTTGTGGACAAAGAAGTAATAGCATGCTCCAGCAAAGGAAATGTAAACGAAAGAATAATTAAAACAGTAGAACTTCATCGAAAAGCAAAGAAATACATGTCGCTATGGTACGAAGCACCTATAACAGTACAGAAATCAATATTGTTTATAATGCAAATCTCCGTGAAAAGCTTAGTAATGAATCTTGGTGGAGTACTTGAAGTAGCAATGCAAACCTTTACCTCGATCACGAATATGTCAATATCCTTTATGATGATATTCTTTTCCATACAGTAG
>SiOR240
ATGATCTGTACAGACTGTCTGTGTATCAGCCTTAATAGGTTATTGTTGCTTACAATTGGTCTATGGCCTTATCAGCAATCTATACTTGTTCGACTTCAATTCTTTTTATTTTTTGGAATTTTAACGACTGCTATTCTATTTCAGTTTACTGTATTATTTACTTATAAATATACTCTGAATTTACTTATCGAGGTCCTGTCCTCTGCATTGTTTTTTGCTGTTTTGTCGATTAAATACTTTTCATTTAATTTTAAAACCGAAATCGTAACTAGTAATGTTATTCACTTTTTAAATAAAATAATTTTTAAATATGCAGTGGCATTCATCTTAATCATATTCACTTTAAGTTTATGCTATTTTTGGCCGCTTATTTCCAATATTCTGTTCTCTACGAATGTGACTCAATTACGTCCAATGCCGATTATGTTTGAATATTTCATCGATCAAGAAAAATACTCTTATTTGATATTGTTCCACTTGTCTGCGGCTATTATCATAGGATCTACTGCAATAATAGCGACAGGAGCAATGTTAATAATTTATGAAAAATATGTTTGCGGAATGTTTCAAATAATTTGTCAAATAATATCATTCGAATATGATACTGTAAAACTGATCTTGAACGTAGCATTTCTTCTCGCACTACATATATACATGATAATATGCAATTATTGTGCGCAAGAAATTACAGATTATAGTAATGATATATATGTTGCCGTGTACAGAATTCAATGGTACATGGCTCCGATAAAAATACAGAAAATAATAATATTCTTATTGCAAAGAAGTATTAAAATATTTCATATACAAATTGGTGGAATATTTGTAGCGTCGTTAGAAGGTGCAGCTACGATATTGAGTACCGTAGTATCTTATTTCACTGTTCTTTACTCTGTAAAGCAGTGA
>SiOR241
ATGATCTGTACAGACTGTCTGTGTATCAGCCTTAATAGGTTACTATTGCTCACAATTGGTCTATGGCCTTATCAGCAATCTACACTTGTTCGACTTCAATTCTTTTTATTTTTTGGAATTTTAACGACTGCTATTCTATTTCAGATAAAATGTTTGTTGGAACAACTGCAGCATATGTATGATGAGCTAATTGACAAGAACGAAATTGATATTATAAAAAAGCATGCTAGTTTTGCAAAACGTTATGCGATTGCGTTAATATTGTTATTCATATTAAGCGCATCCACTTTAAGTTTATGCTATTTTTGGCCGTTTATTTCCAATATTCTGTTCTCTACGAATGTGACTCAATTACGTCCAATCCCGATTATGTTTGAATATTTCATCGATCAAGAAAAATACTCCTATTTGATATTGTTCCACTTGTTCGCGGCCGTTATCATAGGATCTACTGCAATAATAGCAACAGGAGCAATGTTAATAATTTATGAAAAGTATGTTTGCGGAATGTTTCAAATAGCCAGTTATCGAATAACACGAGTAATGACATTTGAAAATCAAGAAAATAAAAACCTGCAAAACGAGAATTTGATTTGTAAAAAAATAATTCGTGCCGTGGATATGCACCGCAAAGCGATGCAGTTGATTTGTCAAATAATATCGTTCAAATATGATACTGTAAAACTGATCTTGAACGGAGGATTTCTTCTCGTACCACTTATGTACATGATAATATGCAATTATTGTGCGCAAGAAATTACAGATTATAGTAATGATATATATGTTGCCGCGTATAGTATTCAATGGTACATGGCTCCGATAAAAATACAAAAAATAATAATATTCTTATTGCAAAGAAGTACTAAAGTATTCCATATACAAGTTGGTGGAATATTTGTAGCGTCATTAGAAGGTGCAGCTACGATGTTGAGTACCGTAGTATCATATTTCACTATTCTTTACTCTGTAAAGTGA
>SiOR242
ATGATCTGTATAGACTGTTTGAATATCAGCCTTAATCGGTTACTATTGCTCACAATTGGTCTATGGCCTTATCAGCAATCTATACTTGTTCGACTTCATTTTTTTTTATTTTTTGGAATTTTAACGACTTTTATTCTATTTCAGATAAAATGTTTGTTGGAACAACTGCAGCATATGTATAATGAGCTAATTGACAAGAATGAAATTGATATTATAAAAAAGCATGCTAGCTTTGCAAAACGTTATGCGATTGTGTTCTTATTGTTATTCATATTAAACGCATCCACTTTAAGTTTATGCTATTTTTGGCCGCTTATTTCCAATATTCTGTTCTCTACAAATGTGACTCAATTACGTCCATTGCCGATTATATATTTCATCGATCAAGATAAATACTTCTATGTGAAATTATTTCACTTCTCCGCGGCCGTTGTCATAGGATGGATTGCAATAATAGCGACAGGAGCAATGTTAATAATTTATGAAAAGTATGTTTGCGGAATGTTTCAAATAGCCAGTTATCGAATAACACGAGTAATGACATTCAAAAATCAAGAAAATGAAAACCTGCAAAACGAGAATTTGATTTGTAAGAAAATAATTCGTGCCGTGAATATGCAGCGCAAAGCTATGCAGTTGATTTGTCAAATAATATCATTCGAATATGATACTCTAAAACTGACCTTGAACGTAGGATTTCTTCTCCTATCACTTATCTACATGATAATGTGCAATTATTGTGCGCAAGAAATGACAGATTATAGTAATGATATATATGATGCCGTGTACAGTATTCAATGGTACATGGCTCCAATAAAAATACAGAAAATAATATTATTCTTATTGCAAAGAAGTACTAAAGTATTCCATATACAAGTTGGTGGAATATTTGTAGCGTCACGAGAAGGTGCAGCTACGATGTTAAGTACTGTAGTATCATATTTCACTGTTCTTTATTCTGTAAAGTAG
>SiOR243
ATGATCTCTATAGACTGTTTGCATATTAGCCTTAATCGGTTACTATTGCTCACAATTGGTCTATGGCCTTATCAGCAATCTATACTTGTTCGACTTCATTTCTTTTTATTTTTTGGAATTTTAACGACTTTTATTCTGTTTCAGATAAAATGTTTGTTGGAACAATTGCAACATATGTATAATGAGCTAATTGACAAGAACGAAATTGATATTATAAAAAAACATGCTAGCTTTGCAAAACGTTATGCGATTGCGTTCTTATTGTTATTCATATTAATCGCATTCACTTTAAGTTTATGCTATTTTTGGCCGCTTATTTCTAATATTCTGTTCTCTACAAATGTGTCTCAATTACGTCCATTGCCGATTATATATTTCATCGATCAAGAAAAATACTTCTATGTGAAATTATTCCACTTCTCCGCGGCCTTTATCATAGGATGTACTGCAATAATAGCGACAGGAGCAATGTTAATAATTTATGTAAAGTATATTTGCGGAATGTTTCAAATAGCCAGTTATCGAATAACACGAGTAATGACATTTGAAAATCAAGAAAATAAAAACCTGCAAAACGAGAATTTGATTTGTAAGAAAATAATTCGTGCCGTGGATATGCAGCGCAAAGCTATGCAGTTGAATGCCTTTGTATTTCAGATTTGTCAAATAGTATCATTCGAATATGATACTGTAAAACTGACCTTGAACGTAGGATTTCTTCTCGTACCACTTTTGTACATGATAATATGCAATTATTGTGCGCAAGAAATGACAGATTATAGTAATGATATATATGATGCCGTGTACAGTATTCAATGGTACATGGCTCCAATAAAAATACAGAAAATAATATTATTCTTATTGCAAAGAAGTACTAAAGTATTCCAAGTACAAGTTGGTGGAATATTTGTAGCGTCACGAGAAGGTGCAGCTACGATGTTAAGTACTGTAGTATCATATTTCACTGTTCTTTACTCTGTAAAGTAG
>SiOR244
ATGATACCTACGAGCACCATCGGCGGTCCGATGGAATTCACTTTGCGGTTTATCGGCGTTTGGCCAGATTCCTCATGCAGATTCTTGATGCGAGTTATTTGGATGACTGCAATGGTCATCTCGCAACTCTTGCAGTACTGGTACCTCTTCACTCACCTCGGTTCCGATTCTCTGCTGGACGTCATGCAAGCTATGAGTCTATGCTTGTCGAACAGTCTGTTGTTTTTTAAGTTGAGCCTTTTTTGGCTGAACGGACGTATCATTTGTGACATTCTTGCGATGATGGCTGAAGACTGGAATGAGTGCGAATCTGCTCACACAAAGTTGCAGCTGATGATAAGCAAAGCAATTTTGTCCCATCGAGTTTCGAAAGGCAGCATCGCTGCGTATACGGCCACGGTACTTTTATTTGGGGTATGTGACGTAATCATTCAAAAGACAGCGGGCCCTGAGCAACTTGTCGAAGAGAAGGGATTTATTGTCAAAATGCAACTGCCGTCTGAGTGTAGTACTTCGCCATTTTACGAAATTACCATGGCCACGCAATTTCTTATGCAATTCACGTTGGCACTCGTAGCGGGAATGCTGAATGCTCTTATTGTGACGTTAATACTCCACATTGCCGGTCAGATCGACATAATGTGTCACGAATTGCTGGAAATTCCTGTAGCTGAGGACAAATACGTCTCGCGTATGGTTGCATTGAGGTCTATTGTGAATAGACATCAAAGGATTATTGCCTTCGCGGATAATGTCGAGGATCTATTCTGTTACATGGCGTTGATGCAATTTCTCTCAAACATGTTTGTTATTTGCTTTCTAGGATTCGTAATTGTAATCTCGCTCGATTCTTCTGAGGCGAATATCGTAATAATGAAGATTGTACCTTATTACATCGTCGTAAACTTAGAAGCGTTTATACTTTGCTTCAGTGGCGAATATCTCAGTTCCAAGAGCAAACGTATATATTGTGCGGCATATAATTCACTTTGGTACGAATTGAAGCCTATGGAGAGTAAAATCTTGTTTTTATTGATAATAAGATCGCAAAAAGAATTAACAATGACAGCTGGAAAATTCATAGATTTATCTTTGGAGAGTTTTACGAGCATTATAAAGGCGTCTGCATCTTATGTATCGGTGTTACATGCTATGTATTAA
>SiOR245
ATGGGTTTAACGACCACCGTGAGCCCCCTGGTTGAATTCGGACTGCGCACTATAGGGATTTGGCCGGGATCTTACAACATCTTATATCGGGCTTTTTGGACGATCACCTTAGGTCTCGCTCAAACATTCCAGCTCAGGTATATCGCTGCCTGCATTCAAACTGCTAATTTGCTCGATCTGGTAGATAGCGTCAGCACCACACTGCCTTACAGTTTGCTCTGTTTGAAGCTGATTATTCTCTGGCAAAATAAGAGACTGTTTAATAACATTTTAATATTAATGTCACAAGATTGGCGCAACTGCGGTACCACCGCCATCAACGTGCGTATCATGACAAGTAAAGCAAATCTTTCTCATCGTTGCTCGTTGCTGATTATTGGGGTATATGCAATGGCCGTTGTGGTCTATGTTTCCGTTATAATGGAATATAATACTATCGAGGAGAATCAACTTTTTCTTAAGATGGATTTCCCTTTTGTTTATGAATTCTCTCCTGTTTACGAAATCGTGATGTTTGTTCAATTTGTACAGTTGCTGAGCAACGCCTCGGTAATTGGGATGCTGGATGCGTTTATCATAACATTGGTACTTCATATAAGCGGACAGATAGATATTGTGTGCCGAGGATTACTCGAACTCTTCTCAAAAGATTGCGAATCTAAATCGTACAAGGATGCGAAGAGCGCAATTATCCGTAGGCATCAAAATGTCATTGCATTTTCAGACAATGTCGAAAGTCTTTTCTCTTACATTGCACTAATGCAGTTTCTTACGAACACGCTTGTCATATGCTGCATAGCATTCGTGATCGTGATAACGATCAATGCTAACAAAGGCTACATCATGTTATTGAAATCCTTATTTTTTTACATTGCTATCACTTTGGAAGCGTTCATCTTCTGTTTTGCTGGAGAATATCTTAGTAATAAGAGCAAATCAGTCGCAAATGCAGCTTACGAGGCTATTTGGTACGACGTGAAACCTTGTGAAAGTAGAATTTTATTGATTTTAATATTGAGATCACAAAAACGATTGACTTTAACGATTGGAAAATTTAACGATCTGTCTTTGAAAGTTTTTGCAAGTGTAAGATATTAA
>SiOR246
ATGTTCGTTTTATTTGGTTCTGTCAACGAAGTAAACGAAAAACTTGGAATTTTACGTACGATGATACCGATTAGTACTATTAGTCGACCAGTCGAAATTGGCCTCCGTCTTACTGGAATATGGCCGAATTCTTTGGTTCTCTTTAGAATGCTGTGGACACTGGTGATGGGAATAGTACTGATCTTCCAGTATCATTATCTTCTGATACACTTCAGTACCGAGGAGTTACCGAATCTGATAGATGGTTTAAGCACAACTTTGCCGTATAATCTCCTCTTCATCAAGATGATTGTTCTGTGGGTCAATAACCGAATATTCAACGATGTCCTGAAAGCGATGTCCAACGACTGGCGCGAATATTCTGGCATGTATGCCATGATCGACAAGGCGGTCCTCGCGCATCGCTGCTCGAAATTAACTATCGGTGTTTACTCGACAGCGGTGTTGCTTTACAGCACCGCGTCCATCAATTTTCGCAAGCAGTCCAATGACAGTTGCCGAGAGTTACTGATAAAGATGGAGTTGCCCTTCAATTTCTGTGAATCGCCAGTCTACGAGATCGTGATGTGGGTGCAATTCGTACATCTAATGGCGGTCGCCTCCTCCATAGGTATGCTCGATGGATTAATGGTTACATTGATGCTGCACATTGGTGGACAAATAGATCTCATGCGACAGGAAGTGGAAGAAATTTGTCCCAACGATGATAAATATGATTTACCTATTACCATTGTGAGATCTTTAATTAATAAACATCAGAAGATTATTGCTTTCACAGAGAACATCGAAAGTCTTTTCTCTCACATCGCTCTAATGCAATTTTTTTCGAATACAATAATCATATGCTGCATCGGGTTTCTTATAGTAACTTCAATGGGCACGGATGAAGGCATCAGAATGTTAATAAAGACCATGTTTTTTTACATCGCTATTACTTTGGAAGCGTTTATCTTTTGTTTCGCTGGTGAATATCTGAGTAATAAGAGCAAAACGATCGGCGATGCTGTGTATGAATCTGTTTGGTATAATCTCAAGCCTCGAGATTGTCGTGTTCTGCTATTTGTGATAATGAGATCACAAAAACGGCTGACAATCACTGCGGGAAAATTTATGGAATTATCATTACAAGGATTCACAAATAGTATGAAAGCCTCCGCGTCGTACGTATCTGTTTTATATGCCATGTATTGA
>SiOR247
ATGATACCAACCAGCACTGTCAGCCAACCGGTTGAAATCGGCCTCCGCATTATTGGGATATGGCCGAACTCCTCGATTCTCTTCAGACTACTTTGGACATTGGGAATAGGAACATCGTTGACCTTCCAGTATTATTACTTTTTGACGCACTTCAGCACCGAGGAGCTGCCGAATCTGATAGACAGTTTAAGCACCATCTTGCCGCACAGTCTGCTCTTCTTCAAATTATTTGTCCTCTGGATCAATAACCGAATATTCAACGATATCCTGATGGCGATGTCCAACGATTGGCGCGAATATTCCAGCATGTGCGTCATGATTGATAAGGCGGTCCTCGCGCATCGCTGCTCGAAATTGACTATTAGTGTTTACTCGATAGCGGTGTTGCTTTACAGTATTGCGTCCGTTAACTTTCGTAGGCAAGCCGATGATGTTTGCCGTGAATTGCTGATAAAGATGAAGTTTCCTTTTGAATTCTGCAAATCGCCGATCTACGAGATAGTGGTGTGCATGCAATTTGTTGATCTTATGGCGATTTCCTCTGCTATAGGTGTACTCGACGCATTAATGGTTACATTGATGCTGCACATTGGTGGACAGATAGATCTTATACGACAGGAAGTGGAAGGGATCTCTTTCCAGAATAACAAATATGATTTGCCTACTGCTATTGTGAGATCTTTAATTACTAGGCATCATAAAATTATCACTTTCTCGGAGAATATCGAGAGTCTTTTCTCCCACATCGCACTGATGCAATTTATTTCAAATACAATGATTATATGCTGCATCGGGTTTCTCATAGTAACCTCATTGGGCACAGATGAAGGCATCAGGATGTTAGTGAAGACCGTGTTTTTTTACATCGCTATCACTATGGAGGCGTTTATCTTCTGTTTCGCTGGTGAATATTTGAGTAATAAAAGCAAAACGATTGGTGATGCTGCATATGAATCTATTTGGTATAATCTCAAACCTCAGCATTGTCGTGTTCTACTATTTATGATAATGAGATCACAAAAACGATTGACAATCACTGCGGGGAAATTTATGGATTTATCATTGGAAGGATTCACAAATAGTTTGAAAGCCTCTGCATCGTATATATCTGTTTTATACGCAATGTATTAA
>SiOR248
ATGCCAAGACATGATAAAATTACGGTTACAAGTACTGTTACTTTTTCGGTGCAAATCGTTCTTCGATTTATCGGGATTTGGCCTAATGCGCCGTGTACATTATTATTTTGTGTCATTATCCATTTCGAAATCGATGATATCTCGCATCTGATGGACAATTTAGGCGTCACCTTGAAGTATAGCGTAATGAAAATAATTATTTTATGCCTCCATCAGCGAAATACACATCATGACGAGCAAAGCAAATCTGTCGAGGCACTCCAATGTGATCATCGGTCTCAATCGGCAGCAGCGTTTTCCTATGGTATTGACGTGCTCGTATCCCATACTGATAATTACGACGTTGATGGAATTGAACCACGCGTTTGCGAGTTCACGCTGAAGTTACAACTCCCGTTTGTATTCGTTATGTGTCTGGAGTTTCTTCGTCAATTGGCATCTTCCGTCATGACCGGCATACTATTCCCGAAAAACAGCAACCAACGTCTTGCTGTTTCCATCATGAAGAAATTGATTGGATTTATGATTGTAACAATAAGTAATCTTCCCTCGGCATTAATGAAAGTTATAGTGTTTTATAAGGCGGTTATTTTCTGCTTTTGCGGAGAATACCTCAATGCCAAGGTCGGAACTAAAATGATTGACGATGCGTCATTTAATTTAATCTGGTATGATTTTAAGCCTAATGAGTTCAAGCTCGTCCTGTTTATAATATCAGGATCACAAAGAAGAGTTACCATTACGGTTTAA
>SiOR249
ATGCTACAACGTGATAGAATGACAAACGCTGTTGCTCTTACGGTGCAAATCGGTCTTCGAAGTATCGGATTTTGGCCCAATACGCCGTGCGCGCTATTGTTTCGTGCTTTTTGGATATTGACCATCGGCATAGTGCAGACTTGCCAATACTGGTGGATCATTATTCACTTTAGAACCGACAACATGTTCTATCTGATGGATGGTTTAAGTGTCGCTATAGAGTACACCGTGATGTCCCTGAAACTAATTATTTTATGGTTGAATAGTCGTATATTTTACGACGTCCTAGCTGCGATGGCTGCAGATTGGAGGGAAGCAGCCATCAGCGAAATGGACACCATGATGAGCAAGGCGAATCTATCGCGACGCTTTTCCAAAGTAATCGTCGGGCTTCATTCGATAGCGGTGGTCTGTTTCGGCATTGAGGTACTCGTATCGGCCCACACCGACGATTACGATGTTGATGGAATGGAGACGCCTGTTCGCGCATTTACATTGAAGCTACAGCGCCCGTTGCAGTTTAACGAATCGCCGCTGTACGAGATCGTTGTGTGCCTGGAGTTTCTTCATCAATTGGCATCTTCCACTGTGAGCGGCGTACTTAACTGCCTGCTCATCACGTTAATTCTCCATACAAGTGGTCAGATAGAGATTTTATGTGACGCCTTGAGGGATATCTCTTTTGAAAACAAAAATGAACAGCTAGGCTTTTTTATGAAGGAACTGATCGTCAAGCATCAGAAGATTATCATCTTTTCAGACAAAATTGAAAGAATCTTTTCTTATATAGCGCTAATCCAGTTCTTGTCGAGTACGTTACTGATCTGCTGTGTAGGATTCACGGTTATAACATCGATCAGCACGATACAAGACTCGGATAAGATTGATAGCACGGCATTAATAAAAGCTATAATGTTTTACATGACCGCTATGGTAGAGGCGTTTATCTTCTGCTTTTGCGGAGAGTACCTCAGTGCCAAGAGCAAAATGATTGGCGATGCGGCGTACAAATCACTCTGGTACGACTTTAAACCGAATGAGAGCAAGTTCATCCTGCTTATAATATTGAGATCACAAAGAAGACTTACCATTACGGCTGGAAAGATCATGGACCTGTCTTTAGAAGGATTCACGACTATTATGAAGGCTTCTGTTTCGTACATATCAGTATTGCACGCGATGTACTGA
>SiOR250
ATGCTGGAGTTAGGCAAAGGTACGATAGGACGCGCGAGCACCATCAGCGAGTCGGTCGAAGTGGGTCTACGTTTTATCGGAATGTGGCCGCATTGCGTATACGCGAATGTCAACTGGTGGACTTACATCGTGTCGGTGGCGATAGTGCAATACTTTCAATATTCGTACGTCTTCGCGCACTTCGACGTTAGTAAGCTCTCGGTTTTAGTAGATGGTCTAAGCATCACTTTGGGCTACAGCCTGTCGTTCCTCAAACTGATCAATCTCTGGTTCAATCGTCGAAAGTTATACGTCATTCTGGATACAATGGACAAAGATTGGAGCGACGGGATCGCCATTCAGTCGGACGTATCCACGATGATTAGATACGCCAACTTGTCTCGTCAGTGCTCCAATGTGATGATCACGACAAATGCATTATCCGTGTTCTTCTACGTGATCGGCGGTCCGATTCTTCGGTCAATGATTCAAAAGAATGATCGCGAAAGTTCAACTCGCGAGCTGCCCATCAAGATGGAGTTTCCTTTTAAGATTGACCACTCTCCGATTTTTGAGCTAGTATTGGTAGCTCAATTCTTTCATGATTTGTCGGTAGCTTGTATCATCGCTATGTTGAATGCTTTGCTCGTTACACTGGTGCTACACGTAAGTGGTCAAATTGATATTATGCGACAAAGCTTCGTGGAAATTGCTTCTAAGAAACATACGAGATCTTCTCTGCCTATTCTTAAAGATTTAATTAACAGACATCAGAAGATCATCGAGTTATCAGATAATATTGAAGACCTTTTCTCAAACATCGCATTATTGCAGTTTATCTGGAATACTTTGGTCATCTGTTGCATTGGCTTTGTGATCGTAATATCAATCGGCACGGAAGAAGGCGCTACAATGATAACAAAATCTCTCATCTTTTATGTCGCGATAACTCTCGAGGCATTCGTCTTTTGCTACGCCGGAGAATACCTCAGCGCTAAGAGTAAATCCATCGGCGACGCTGCGTACGAGTGCCTCTGGTACGATCTGACACCCAGCGAGTGTCGGGTCTTGCTGTTCCTCATGCTGAGGTCGCAAAAACGATTAACCATCACCGCGGGAAAGATAACTGATCTGTCCTTGGAAGGTTTCACGACCATTATGAAATCGTCCGCGTCTTACATATCCGTGTTGAGTGCACTGTATTGA
>SiOR251
GGAACAATGAAGCGCGTAAGCACCATCAGTCTGCCGGTCGAAATCGGCCTCCATTTCATCAGCATGTGGCCGGATTCGACTTATGCGTCTCTTTTAATGTATATGACGTTAATAGTGACAGTGCAGTATTATCAGTACGCGTATGTCGTTGCGCATTTTGACTTGAACAATATCCCGCTTCTCATGGACTGTCTCGGTCTTACCCTGGCGCATTCTCTCTGCCTTCTCAAGCTCTCCACCTTATGGTGGAACCGCCGGACATTTTATTATATTGTAAAAACGATGGATGAGGATTGGAAAGAGCGCAATGTCAATGACTTTTACGCGTCTACGATGGTGGGCATGGCGAATCTGTCGCGTCGTTGCTCCATCGCGATGATCAGTTTCAATGCTTTTGGTGCCTTTTTCTTTACAATCGGTGAGCACATGCTTCATTCGTTGGTCGCTAACAAAGGTGATCATAAACCTCGAGTACTCCCTCTAAAAATGCAAGTCCCTTTTGATGTTAGCAAGTCTCCAATTTTTGAGTACTTCTTACTTGGACAATTTCTTTATGAAGTAGTGCTGGCTTCTGTAGTTGCTATGATTAATTCGTTACTCGTCTCATTGATACTTCATGTAAGCGGTCAGATTGATATTATGCGACAAGAAATAAATGAAATTTCTCATGGCAAATACGATTCCAGTACATTTTTAATGGATATCAAAGGCCTCATTTGCAAGCACCAGAAGATTATTACTCTATCAAAAAAAATCGAGAGCTTATTTACTTATATTGCGTTAATGCAACTCTTATGGAATACTTTAATCATCTGCTGCTCTGGCTTCATTAATAATAAAGAAGCAATGGTTTTAATAAAAACAGCATTCCTTTATTTTGCAAAAGCGTTAGAAGTCTTCGTGTTTTGCTACGCAGGAGAGTTCTTAAGCTACAAGAATAAATCGATTTGCGACGCAGTATATGAGTCGCTTTGGTACAACTTGATGCCATCCAACTGTCGAGTTTTATTGGTCATAATGATAAGATCGCAAAAGCAGTTGACAATCACCGCGGGGAAAATTCTTGATCTCACTCTGGATGGATTTATGAGTGTAAGACGTATTACTCATTTCCTAACTTTTCGAGTCTTTTAA
>SiOR252
ATGAAGCGCGTAAGCACCATCAGCCTCCCGATCGAAATCGGCCTCCGTTTCATCGGCATGTGGCCGGATTCGGCTTACGCGACTCTCTATTGGTTAATTTATATGGCGACAATGGTGATAGTGCAGTATTATCAGTATGCATATGTCGTTAGGCATTTTGACTTGAGCGATATCCCGCTTCTCATGGACTGTCTCGGTCTTACCCTGGCGTATACTCTCGCCTTTCTCAAGCTCTTTGCCTTATGGTGGAACCGCCGGACATTTTATTATATTGTAAAAGCGATGGATGAGGATTGGAAAGAGTGCAATGTCAATGACTCTTACGCGTCTACGATGGTGGGCATGGCAGATCTATCGCGTCGTTGCTCCAACGTGATGATCAGTATCAACGCATTAGCTGCCTTTTTCCTTTCAATCGGCGAGCACATGCTTCAGTCGATGGGCGATGCTAATAAAGTTGATAATAATCCTCGAGAACTCCCTATAAAAATGGAATTTCCTTTTGATGTTAGCGAATCTCCAATTTTTGAGTGCTTCTTAATTGGGCAATTTCTTTATGAACTGGTGCTCGCTTCTATAGTTGGTATGATGAATGCGTTACTCGTCTCATTGATACTTCATGTAAGCGGGCAGATTGATATTATGCGACAAGACATAAATGAAATTTCTTATGGCAAATACGATCCCAGCGCATCTTTAAATGTTATCAAAGGCCTCATTTGCAAGCACCAAAAGATTATTACTCTATCAGAGAACATCGAGAGCTTATATACTTATATTGCGTTAATGCAACTCTTATGGAATACCTTGGTCATCTGCTGCACTGGTTTTGTGATTATAATCACTATTGGTACCAACGATAGTGGTACAACTTCGATCAAATCTGTGAGTTTTTATATGGCAATTACTCTAGAAGTTTTCATACTCTGCTTTGCCGGAGAATTTTTGAGCGCCAAGAGTAGGTCAATTAGCGATGCGGTGTATGAGTCACTTTGGTACGACATGCCGCCGACAAATAGCCGCATTTTATTGTTTGTAATATTAAGATCGCAAAAACGACTGACGATTACTGCCGGAAAAGTTGTTGATTTGACTTTGGAAGGATTTACAAGCATTATGAAGGCATCAGCTTCTTATGTATCTGTATTAAACGCGATGTACTGA
>SiOR253
ATGAAGCGTGCGTATACCATTAGCCGTTCGATTGAGATCGGTCTCCGTTTTATCGGCATGTGGCCGGACTCGGCTTATCCAAATCTCTATTGGTTTAGCTACGTAACAACAGTAGCAATAGTGCAATATTATCAATACACGTATATATTTGTGCACTTCGACTCGAACAATCTTTGGCTCCTCATGGACTGCCTTAGTCTTAGCCTGGCGTACAGCCTCGCTTTTCTCAAGCTCCTTGTCCTGTGGTGGAATCGTCGGATATTTCATTACATTGTGAAGATGATAGATCAAGACTGGAATGAATACATAATTAATGACTTGCATAGATCTATAATGACAAGCATGGCGGGTCTGTCGCGTCGTTTTGCTAATATAACGTTTAGTTTTTATGCCTTTTCTGCTTTCTTTCTGACAATTGGCGAGCATTTAATTCAATCGATGGACGATGGTAATCAGTTCAGCAATAACTCTCGAGAACTTCCCATAAAAATGGAATTCCCTTTCGATGTTAGCAAATCACCGATTTTCGAGTGTCTTTTAATTGGACAATTTCTTTACGATATGGTGATAGCTTTCGTGGTCGGTTTGATAAATGCATTACTTGTTGCATCGATACTTCATGTGACCGGTCAGATTGAAATTATGCAGCAAGACTTGATCGAAATTTCAAACGGAAAATACGATCGCGCAACATTTATACTTGTTATCAAAAGTCTCATTTGCAAGCATCAAAAGATTATTACCTTATCGGAAAATATCGAGACTCTGTTTACTCACATTGCGCTTATGCAAGTTTTGTGGAATACGTTAGTGATGTGTTGCACTGGTTTTGTGATTGTAATCGTCAGTAATGGCGAAGATACAACAAATCTGATCAAATCCGTGAGTTATTACATTGCAATAATTATGGAGGTTTTCGTATACTGCTTTGCAGGAGAATTTTTAAGTGCCAAGAGTAAGTCAATTGGCGACGCAGTATACGAGTCACTTTGGTACAATTTGCCTCCAAGCGACAGTCGCATTATATTGTTTATGATGTTAAGATGTCAAAAGCGATTGACGATCACTGCAGGAAGAGTCTTCGATTTGACTTTAGAAGGATTTACAAGCATTATGAAGGCTTCTGTCTCCTATGTTTCAGTATTAAATGCGATGTACTAA
>SiOR254
ATGAAACGTGCGAGTACTATTAGCCTTCCGGTCGAGATCGGTCTTCGTTTCATCGGCATGTGGCCGGAATCGGCTTATTCGAATCTCTATTGGTCCATGTACATGACAATGGTAGCAGTATCGCAGTATTATCAGTATTCGTACGTTGCCGCGCGTTTTGACATGAACAATCTTATAACTCTAACGGATTGTCTGGGTCTTGCCCTGGCAAACACACTCGCTTTTCTTAAACTAGTTTGTCTATTTTGGAATCGGAGGATATTCTTTAATATCCTGGCAGCAATGGATAGAGATTGGAGGGAATGCATTATCAACGATTCTTCCATCATGAGGACAGTCGCGGATCAGTCGCGTCGATGTTCCCTCGTGCTAATCGGCATGAACATATTAGCCGGCTTTTTCTTATCAATCGGTCTTTACATAATTCGAATGATGAACAGCAACGTTTCCCGAGATCTCCCAGTAAAAATGCAGTTTCCCTTCGCGGCCCTAGAGTCACCGATTTTCGAGTTCATCCTTGCCGGACAAATGTTTTATATAATGTCGATAGCTTCTGTGGCTGGTATGATAAACGCGTTGCTTGCCTCATTGGTTATTCACATGGGTGGTCAGGTTGATATCTTGCGGCGAATGATAATGGAAATGCATCATAGCAACGATGACAGATCTGTAACTTTATTCAGTGATCTCATTCATCGACACCAAAAGATAATTAATTTGTCGGACGATATCGAAAATCTATTTTCGTCCATTGCTCTGCTCCAACTTCTGTGGAATACTTTAATCATCTGCTGCTCTGGCTTCATGATTGTACTTGCTCTCAGTAGTAAAAAAGGCGCAATTTTAATAAAGTCGACGTTCCTTTATCTTGCAAAAACATTAGAGGTCTTTGTGTTTTGTTACGCAGGGGAGTTCTTAAGCTTCAAGAGTAAATCGATTAGCGACGCAGTATATGAGTCGCTTTGGTACAACTTGATGCCATCCGATTGTCGAGTTTTATTGTTCATAATGATGAGATCGCAAAAGCGGTTGACAATCACGGCGGGGAAAATTTTTGATCTCACTCTGGATGGATTTATGAGCGTCATGAAAGCTTCTGCGTCGTACATGTCAGTATTGCATGCTATGTATTAA
>SiOR255
TTCTCTAAGCTAATTGACAGCCTGAGCGTTACTTTGGATTACATTTTCTCATATCTGAAGCTACTAAACCTCTGGTATAATCTCATTGGCTTCAAAATATTTTCGTACATTTTGAACACGATGAACGACGACTGGAACGACTGCTCCACGGATTCGCAAGTATACATAATGACGAGCAAGGCCAATCTTTCGCATCGATGCTTCAACGTTATGCTAGCTCTCAACACTTTGTCAATCCTTTTTTATTTCATCGGTAGTTTCCTGAGTCACCATCTTCGGGAACTTCCGATGCAGGTCCAGTTTTCATTTGACGCACTCATCGTTCTGGGATTGTTTCTTCATATGTTGAAAACGGCTACCGTGATTGCACTGCTGAATTTTTTAATTTTGACATTGGTGCTTCACGTAAGCAGACAAATCGATATCGTGTACCAAGAACTGAGAGAAATTTTCACCACGCAAAAACCTCATCTGTCCGCCATGAGGTCACTCATCGTGAGGCATCAGAGGATTATATCTCTGTCGAACAATATTGACAATTTCTTCTCATTCGTTAGCAAGTTCATCAGCGATGCCGCATACGAGAAGCAATTGACGATCACGGCTGGGAAAGTTATTGACCTTTGGAAGGTTTTACAATTGTAA
>SiOR256
ATGAAACGTGCGAGTACTATTAGCCTTCCGGTCGAGATTGGTCTTCGTTTCATCGGCATGTGGCCGGAATCGGCTTATTCGATTCTCTATTGGTCCATGTACATGACAATGATAGCAGTATCGCAGTATTATCAGTATTCGTATGTTGCCGCCCGTTTTGACATGAACAATCTTATAATTCTAACGGATTGTCTGGGTCTTGCCCTGGCAAACACACTCGCTTTTCTTAAACTAGTTTGTCTATTTTGGAATCGGAGGATATTCTTTAATATCCTGGCAGCAATGGATAGAGATTGGAGGGAATGCATTATCAACGATTCTTCCATCATGATGACAGTCGCGGATCAGTCGCGTCGATGTTCCTTCGTGCTAATCGGCATTCACGTATTAGCCGGTTTTTTCTTATCAATCGGTCTTTACATAATTCGAATGATGAACAGCAACGTTTCCCGAGATCTCCCAGTAAAAATGCAATTCCCTTTTGCGGCTCTAGAGTCACCGATTTTCGAGTTCATCCTTGCCGGACAAATGTTTTATATAATGTCGATAGCTTCTGTGGTTGGTATGATAAACGCGTTGCTTGTTATTCACTTGGGTGGTCAGGTTGATATCTTGCAACGAATCATAATGGAAATGCATTATAGCAACGATGACAGATCTGTAACTTTATTCAGTGATCTCATTCATCGACACCGAAAGATAATTAATTTGTCGAATGATATCGAAAATCTATTTTCGTCCATTGCGCTGCTCCAACTTCTGTGGAATACTTTAATCATCTGCTGCTCTGGCTTCATGATCGTACTTGCTCTCAGTAGTAAAAAAGGCGCAATGATTTTAATAAAGTCGACGTTCCTTTATCTTGCAAAAACATTAGAGGTCTTCGTGTTTTGTTACGCAGGGGAGTTCTTAAGCTTCAAGAGTAAATCGATTAGCGACGCAGTATATGAGTCGCTTTGGTACAACTTGATGCCATCCGATTGCCGAGTTTTATTGTTCATAATGATGAGATCGCAAAAGCGGTTGACAATCACGGCGGGGAAAATTTTTGATCTCACTCTGGATGGATTTATGAGCGTCATGAAAGCTTCTGCGTCGTACATGTCAGTATTGCATGCTATGTATTAA
>SiOR257
ATGTTGACAAGCACTATAAGTCCCTTGCTGAAATTCGCTCTTTGTGTGATCGGCAAGTGGTCCGATTCTTCGTGCAAAACATTTCTCTGTTTTTTTTACATGATCACCCTAATGGACAGCCTGAGCGTTACTTTGGATTACATTTTCCCATATCTGAAGCTACTAAACCTCTGGTATAATCTCATTGGCTTCAAAATATTTTCGTACATTTTGAAAGCGATGAACGACGACTGGAACGACTGCTCCACGGATTCGCAAGTATACGTAATAACGAGCAAGGCCAATCTTGCGCATCAGTGCTTCAACGTCATGCTAGCTCTCAACACTTTTTATTATTTTGAGGTGCTTCACGTAAGAATCATGATGGTAATAGCAAGTATGAACGTTTTTTCTACTGCAGAAATTACGCGATTAGCAAATCTTTCTTTAAAAACCTTTGTTTTTTGTTTCGCTGGTGAGTATCTGAGTATTAACAGCAAGTCCATCAGCGATGCGGCATACGATACCATTTGGTATGATCTGTCCATTAGCGAATGCCGAATTTTATTACTGATAATCGTCAGATCTCAAAAACGATTGTCGATCACGGCTGGGAAAGTTATTGATCTTTGGAAGGTTTCACAATTGTATGATTTTTATTATTAA
>SiOR258
ATGAAACGCGCGAGTACCATTAGCCTTCCGGTCGAGATCGGTCTTCGTTTCATCGGCATGTGGCCGGAATCGGCTTATTCGAATCTCTATTGGTCCATGTACATGACATTGATAGTGGTAGCGCAGTATTATCAATATTCATACGTTGTCGCGCGTTTTGACGTAAACAATCTTATAATTCTAACGGATTGTCTGGGTCTTGCCCTGGCGAACACGCTCGTTCTCCTTAAGCTGGTTTGCCTGTTTTGGAATCGGAGGATATTCTATAATATTTTGGCAGCAATGGATAGAGATTGGAGGGAATGCATTATCAACGATTCTTCCATCATGATGACAGTCGCGGATCAGTCGCGTCGATGTTCCCTCGTGCTAATCGGCATTCACGTATTAGCCGGCTTTTTCTTATCAATCGGTCTTTACATAATTCGAATGATGAACAGCAACGTTTCCCGAGATCTCCCAGTAAAAATGCAGTTTCCTTTCGGGGCCCTAGAGTCACCGATTTTCGAGTTCATCCTTGCCGGACAAATGTTCTATATAATGTCGACAGCTTCTATGGCTGGTATGGTAAACGCGTTGCTTGTTATTCACATGGGTGGTCAGGTCGATATCTTGCGGCGAGTCGTAATGGAATTGCATTGTAGTAACGATGACGGACTCGGTACATCTGTAACTTTATTCAGTGATCTCATTCACCGACACCGAAAGATTATTAGTTTGTCGAACGACATCGAAAATCTATTTTCGTCCATTGCGCTGCTCCAACTCCTGTGGAATACTTTAATCATCTGCTGCTCTGGCTTCATGATCGTACTTGCACTCAGTAGTAAAAAAGGAGCAATGGTTTTAACAAAGTCGACGTTCCTTTACATTGCAAAAACGTTAGAAGTGTTCGTGTTTTGCTACGCAGGGGAGTTCTTAAGCTTCAAGAGTAAATCGATTAGCGACGCAGTATATGAGTCGCTTTGGTACAACTTGATGCCATCCGACTGTCGAGCTTTATTGTTAATAATGATGAGATCGCAAAAGCGGTTGACAATCACCGCGGGAAAAATTTTTGATCTCACTCTGGATGGATTTATGAGCGTCATGAGAGCTTCTGCGTCCTACATGTCAGTATTGCATGCTATGTATTAA
>SiOR259
ATGTTGAGAAGTACTATAAGCCCCTTGTTGAGGATCGGTCTCGGTTTGATCGGCATATGGCCCGGCGCCTCTTACAGCACGCTCTGTTGGCTTTTTTACACGATGACCCTTGTCTTAATCAGCCTATGGTTTAATCGTCGGATATTTGCGGATATTTTGATCGCGATGGACGACGATTGGAAAGAGTGCGGGACCGAATTTCATGAATGCGTTATGGTGGACAAGGCAAATTTGGCGTACCGTTGCTCCAACGTCATGATATCCATCAACCTTTCTAAAAACGGACAGATGCGCGAGTTTCCGATACAGGTACATTTTCCGTTCAATGTTCAAGAAACGCCCATCTACGAGTTCGTCGACGTGGGCTTGTTTTTTCACGTGTTAGAAACTTCGACCGTTATAGCGATGCTGAATGCTTTAATCTTAATATTAGTACTTCACGTAAGCGGACAAATCGATATCATGTGTCAAGAGTTAAAAGAGATTCGTTTTATGTCTAAACTTAGTTCGGTATCCACCAGATCGCTCGTCGCGAGATACCAGAAGATCATATCGTTGTCGAAAAACATAAAAAATTACTTTTTATTTGTTGCTTTGGTACAATTCTTGTGGAACACTTTTGTTATTTGCGCCATTGGATTCGTGGTCGTGATAATGAGTAACTATACTTCAGCTACAAACTGTCTGTTGTTAACTGTAGAAGCTTCTGTTTTTTGTTTCTCCGACGAGTATTTAAGCACCAAGAGCAAAGCTGTTGACGGTGCAACGTATAAAATGATTTTATACGATTTGCTTACCAGCAAATGCCGAATTTTGTTATTCGTGATCCTCAGATCGCAAAAACGATTGACAATTACTGCTGGTAAAGTCATGGACTTAACACAGGAAGGTTTCACCGTAAGTTCCTTGCTTAAAATTTCTTTTTTTAAATAA
>SiOR260
ATGTTGACAAGCACTATAAGTCCCTCGTTGAAGCTCGGTCTGCGCATGATCGGCATGTGGCCTGACTCTTCGTGTAAAACATTCTTCTGGCTCTTTTACATGATCACCATCGTCGTCATGCAATACTTTCAGTATTTATATTTTTTCGCCCAATTGGGCACGAATAATTTCTCTAAGCTAATGGACGGCCTGAGCGTTACTCTTGATTACACCCTGACGTTTCTGAAGCTTCTAAGCCTCTGGCATAATCGTCGAATATTTTCGGATATTTTGAGCGCGATGAACGACGACTGGAACGACTGCTCCACGGATTCGCATGTATACGTGATGACGAGCAAGGCCAATCTAGCGCATCGGTGCTCCAACGTCATGCTAGTTCTCAACACTTTGTCCACCTTTTTTTATTTCATCGGTAGCTTCCTGAGCCACCGTACGATCTCCAAGAACGGGGATCTTCGGGAGTTTCCCATGCAGGTCCAGTTTCCGTTCGACGCAGCCACCGACTCGCCGATCTTCGAGCTCATCGTTCTGGGATTGTTTCTTCATGTGTGGGAAACGGCTACCGTGATCGCGCTGCTGAATTCTTTGATCTTGACATTGGTGCTTCACGTAAGCGGACAGATCGATATCATGTGTCAAGGACTAAGAGAAATTTCCACCACGCAAAAACCTCTGTATGCCATAAGATCGCTCATCGTGAGACATCAGAGGATCATATCCCTGTCGAACAATATCGACAATTTCTTCTCATTCGTTGCACTAATACAGTTCGTATGGAACACCGTAGTGATCTGTTCTATAGGAATCATGATCATGATATCTCTAGGCACGGGTGTGGAGGGTAAATCTGGATTATTAATTCAATCCATCATTCCGTATATCGCTGTTACATTAGAAGCCTTTGTTTTCTGTTTCGCTGGCGAGTATCTGAGTACTAAGAGCAAGTCCATCAGCGATGCGGCATACGATACCATTTGGTATGATCTGTCCATTAGCGAATGCCGAATTTTATTACTGATAATCATCAGATCTCAAAAACGATTGACGATCACAGCTGGGAAAGTTATGGATCTGACTTTGGAAGGTTTTACGACGGTCATGAAAGCCTCGGCGTCATACATGTCGGTATTGCACGCAATGTATTGA
>SiOR261
ATGACAATCACAAATACTGTCAGCCCGGCGCTGAAAATCGGGCTTCAACTCCTCGGCCTGTGGCCGGGAATATCGTATTCTATTATCTATTGGTCGAGTTTTATGTTAAGCATGATAGTCATGCAGTACTTTCAGTACCTGTATATATTTAATCATATTAAATTTAGTGAGCTCTTGAATCTCGTTGACAGTATGCCAGCAGCTCTAGATTACAGTCTGACCATTTTTAAATTGATTAGTCTGTGGTTACATCGCAGAGTCCTTCATGAAATCCTAACTGCTATGGATAACGATTGGCGCGAGTGCATCAATGTTGATTGGCAATTGTACGTTATGCAAGTAAAAGCTAATATATCGCATATTTGTTGCAACGCTATATTGAGCTTTAATGCAATTGCTACGTTACTTTACTTCTTAGGAAATTACATAATTCATATCATGTTTCTAACTGAAGATTACAATGATACTTTACGACAGTTGCCTTTTAAGACGCAATTACCCTACGAAACTCAACAATCGCCATTGTTTGAATTTGTCTTTGCGATATTACTCTTACATGTGATTTTACATTCAAGTACAGTCGGTATTGTAAACGGATTGATCTTTACTTTGGTGCTTCACGTAGGCGGACAAATCGATATAATATGTCAAAAATTCAAAAATACCTCTGAAAATACACTTCTTTCTAAAACTTCCGTACCTTCATTTGGAATGCTGATTGAGAGACATAACCGGATTATATCAGCTTCTGACAATATCGAAAAACTGTTTTCCTTTATTGCTTTGATGCAAGTTCTTTGGAATACTTTAGTTATTTGCAGCCTCGGATTTGCCTTTACATTTGTAACTAATGGTTTCGCGTTAGTAAAAACCATTTTTGCTTATTTTGGTGTAATAATGGAAGCCTTTGTCATTTGTTTTGCCGGAGAGTATCTTAGCCATAAGGGTAAATTAATTGCCAATGCATCATACGAGATGATGTGGTATGATATGCCATCTAAACAGAGTAAAATTATAATATTCATAATAATGAGATTTCAAAAGCGGCTGACGATCACGGCAGGAAAAATGACAGATATGACATTCGGAGCTTTTACAAGTATCATAAAAACATCAGCATCATATGTATCCGTCTTGAATGCTATGTACTAA
>SiOR262
ATGACAATCACAAATACTGTCAGCCCGGCGCTGAAATTCGGCCTTCAACTCCTCGGCCTGTGGCCGGGAGTATCGTATTCTATTATCTATTGGTCGAGTTTTATGTTAAGCATGATAGTCATGCAGTACTTTCAGTACTTGTATATACTTAATCATATTAAAGTCAGTGAGCTCTTGAATCTCGTTGACAGTATACCATTAGCTCTAGATTACGGTCTGACCATTTTTAAATTGATTAGTCTGTGGTTACATCGCAGAGTCCTTCATGAAATCCTAACTGCTATGGATAACGATTGGCGCGAGTGCATCAATGTTGATCGACAATTGTACGTTATGCAAATGAAAGCTAATATATCGCATATTTGTTGCAACGCTATATTGAGCTTTAATGCAATTGCTACGTTACTTTACTTCGTAGGAGATTACATAGTTCATATCATGTTTCTAAGTAAAGATTGCAATGATACTTTACGACGGTTGCCTTTAAAGGCGCAATTACCCTACGAAACTCAACAATCGCCATTGTTTGAAATTGTCTTTGCGATGTTACTTTTACATGTGTTTTTACATGCAAGTGCGGTCGGTATTATAAACGGATTGATCTTTACTTTGGTGCTTCACGTAGGCGGACAAATCGATATAATATGTCAAAAATTCAAAAATACCTCTGAAAATACACTTTTTTCTAAAACTTCCGTACCTTCATTTGGAATGTTGATTGAGAGACATAACCGGATTATATCAGCTTCTGACAATATCGAAAAACTGTTCTCCTTTATTGCTTTGATGCAAGTTCTTTGGAATACTTTAGTTATTTGCAGCCTCGGATTTGCCTTTACATTTTTTATTCATAATGGAGCCAACGTTTTCGGATTAGTGAAAAGCATTTTTGGTTATTTTGGTGTAACGATAGAAGCCTTTGTCATTTGTTTTGCCGGAGAGTATCTTAGCCATAAGGGTAAATTAATTGCCAATGCATCATACGAAATGATGTGGTATGATATGCCATCTAAACAGAGTAAAATTATAATATTCATAATAATGAGATCTCAAAAGCGGCTGACGATCACGGCAGGAAAAATGACAGATATGTCATTCGGAGCTTTTACAAGTATCATAAAAGCATCAGCATCATATGTATCCGTCTTGAATGCTATGTACTAA
>SiOR263
ATGACAATTACAAGTAGTGTCAGCCCAGCGCTGAAAATTGGTCTTCGATTTTTCGGCCTCTGGCCAGATGTGTCGTATTCTACCATTTACTGGGCGAGTTTTATGTTAAGCATGCTGATTGTACAGTATTTCCAATATTTGTACGTGTTTCATCACTTGAAGATGAGTGAGTTGTCAAATCTTGTTGATAGTTTGGTTGTGACCCTAGATTACAGTTTGTCATTTATTAAATTGGCTAGTCTGTGGCTACATCGTCGAGTTTTTCATAAAGTTTTAAAGGATATGGATAATGATTGGCGCGAGTGCATCAATGTTGATCAACATTTGTACATGATGACAATCAAAGCTAATATATCGCATTTCTTTTCAAACGTTTTATTGAGTTTTAATGTGATAGTTGCAACACTTTACCTCCTAGGCGACTATGTAATTCGTTTCGTATTTTTAACTGCGAATGACAATGATACTGTACGACAGCTTCCTGTAAAAATACAATTTCCATTTGATATGCAACAATCTCCGATATTTGAACTTACTTTTGTAACGGTATTCATACATACAATGTTACAACTATGGACGATCGCTATTATAAATGGATTGATCTTTACTTTGGTGATCCATGTAAGTGGACAAATTGATATAATATGTGACGAATTCAAAAATATTTCTAAAAGTATTACGTTTTATGGATCTTACACATCATTTGGAATGCTGGTCGAGAGGCATAATAAAATTATTTCATTTTCCGACAACATCGAACAGTTATTCTCCTTTATCGTATTAATGCAAGTTGTTTGGAATACTTTAGTTATTTGCTGCCTGGGATTTATCTTCATAATTTCTATCCATAATGGAACTGGTGTTTTTATGTTAGTGAAAACCATTCTTGCTTATCTTGCCATAACGACGGAAGTTTTTCTCATTTGCTTTGTTGGAGAATATCTCAGTCACAAGGGCACATCAATTACTAATGCAACATATGAAACGCTGTGGTACGATATGCCACCAAATCAGTGTAAAATTATAATGTTCATAATGATGAGATCACAAAAGCAACTAGCAATCTCGGCAGGAAAAATGTTGGATATGTCATTCGAAACTTTTACTAGTATTATGAAGGCATCAGCGTCGTATGTATCTGTTTTAATTGCTATGTATTGA
>SiOR264
ATGACAATTCCATCTAGTATTAGCCCAGCGTTGAAAGTTAGTCTACGATTTCTTGGTATGTGGCCCGGTGATACATTTTCTGCTATTTATTGGCTGAGTTTTATGCTGAGCATGCTGATTATACAGTACTTCCAGTATGTGTACATATTTGATAACTTGAAGATCAGTGAGTTGTCAAATCTCGTTGACGGTCTGATTGTGACTCTAGATTACAGTTTGACAGTATTCAAATTAACCAGTCTGTGGATACAACGTCGAATTTTTCATCAAATCCTGGCTGCTATGGATAATGATTGGCGCAGATCCTTCAGTTTTGAAAAGCACTTGTATACGATGACAGTGAAAGCGAGTATATCGCATTTTATTTCTAATGCGTTATTGAGTATTAATGCGATTGTTGCGGTACCTTATCTCTTAGGCGATTACGCAATTCGTTACGTTTTAACTGAAAATCATACTGACACTTTACGGCAACTTCCTATAAAGATACAATTTCCTTTTGACGCTCAACAATCGCCTATATTTGAAATTCTTGTTGTAGCATTATTTTTACATGTATTAATACACGCATGCACAATCGCTGTTCTAAATGGATTAATTTTGACCTTGGTACTTCATGTAAGCGGACAAATTGATATAATATGTTGCGAATTTAGAAATCTTTCTAAGGATACTGTTCTTCATAAATCTTCCGTACCTTTATTTGGAATGTTAATCATTTCATTTTCGAAGAATCTTGAAACACTCTTCTCGTTCATTTCGTTGATGCAAGTTGTTTGGAATACGTTAGTTATTTGCTGTTTGGGATTTGTTATAATAATTTCTATTGATAACGGAACTGGAATTTTTGTATTAGTAAAAACTGTTTCTGGTTACTTTGTTGTAATGGTTGAAGCTTTCGTCATTTGCTTCGCCGGAGAATATCTCAGCTTAAAGAGTAAATCAGTTGGTGACGCGATATATGAAACGCTGTGGTACGATATGCCAACACATCAAAGTAAAATTATAATATTTATAATAATGAGATCTCAGAAACGATTGGCGATTACGGCAGGGAAAATGGTGGATATGTCATTCGAAACTTTTACAAGTATAATGAAAGCGTCAGCATCATATGTATCTGTCTTATATGCTATGTATTGA
>SiOR265
ATGACAATTCCATCTGCTGTCAGTCCAGCGTTAAAAGTTTGCCTACAGCTTCTTGGTTTGTGGCCGGGTGATTCTACTTCTGCTATTTATTTGCTGAGTTATCTGCTGAGTATGCTGATTATACAGTACTTCCAATATGTGTACATACTTGATCATTTGAAGATCAGCGAGTTGACAAATCTCGTCGACTGTCTATCTTTGGCTCTAGATTACACTTTGACAATGTTTAAATTGATCGTTCTGTGGATACAGCGTCGAGTTTTTCATAAAATTGTGACTATTATGGATAATGATTGGTGCGAATGTACCAAAATTGATAATCATTTGCATATGATGAAAATTAAAGCAGATATATCGCATTTTGTCTCTAACAGTTTATTGAGTTTTAATGCGATTATTGCGGTACTTTATCTCTTAGGCGATTACATAATGCATTCCATATTCTCAAGTGTAAATCGCAATATTACTTTACGGCAGCTTCCTGTAAAAATACAATTTCCTTTTGACACACAACAATCGCCTACGTATGATATTCTCGTTATGGCATTATTTTTACATGTATTTATACACGCTGGCATACTTGCTACTGTAAATGGATTAATTTTTACATTGGTATTTCATGTGAGCGGACAAATTGATGTAATATGTTATGAATTTACAAACATCTCTAAAAATACTCTTCTTCATAAATCTTCCGTGTCTTTAATTGGAATGTTGATTAAGAGGCATAATAGAATCATTTCATTTTCTAAGAACATCGAAACTCTCTTCTCCCTCATCGCGTTGATGCAAGTAATTTGGAATACATTAGTTATTTGCTGTCTGGGACTTGTTATAATAGTTTCTGTTCATAACAATACCGGAGTTTTTGTATTAGTAAAAACTGGTGTTGCTTATATAGCTATGACGATTGAAACCTTCGTCATTTGTTTTGCTGGAGAATATCTTAGCTTGAAGAGTAAATCAATTGCTGATGCAACATATAAATCGCTGTGGTATGATATGCCTTTACGTCAAAGTAAAATTATATTATTCATAATAATGAGATCTCAGAAGCGACTGGGCATCCATGCAGGGAAAATGTTGGATATGTCATTCCAAACTTTTACAAATATCATGAAGGCGTCAGCATCGTATGTATCTGTCCTGTTTGCCATGTATTGA
>SiOR266
ATGACAATCCCATCTAGTATTAGCCCAGCGTTAAAAGTTGGCTTACAACTTCTTGGTATGTGGCCGGGTGATTCTACTTCTGCTATTTATTTGCTGAGTTTTCTGCTGAATATGCTGATTGTACTGTACTTCCAATATGTGTACATATTTGATCATTTGAAGATCAGCGAGTTGACGAATCTCGTCGACAGTCTGTCTGTGGCTCTAAATTACACTTTGACAATATTTAAAGTGATCATTCTGTGGATACAGCGTCGAGTTTTTCATAAAATCCTGGCTACTATGGATCATGATTGGCGCAAATGTATCAATATCGATAAGCATTTGCATATGATGACAATCAAAGCAAAAGTAGCACATTTTATTTCTAACACTTTATTGAGTATGACTGCGAGTATTGGGGTAACTTATCTGTTAGGCGAATATATAATTCATTCTGTATTCTTATCTGAAGATTACAATGACACTTTACGGCAGCTTCCTATAAAAGTGCAATTTCCTTTTGAAACTCAACAATCACCTACGTTTGAAATTCTTCTTGCAGTAATATTTGTAAATGTTATGATGAACGTATGCGTAGTCGCACTTATAAACGGATTAATTTTTTCTTTGGTATTTCATGCAAGCGGCCAAATTGATATAATGTGTTATGAATTTAGAAATATATCTAACAACAAGAGTACTCTTCTTCGTGAATCTTCCGTCACTTCACTAGGAATGCTGATTGAGAGGCATAATAGAATTATTTCGTTTTCCAATGATATCGAAACGCTATTCTCCTTCATTGCGTTGATGCAGATTGTTTGGAATACATTAGTTATTTGCTGTCTAGGATTTGTTTTAATAATTTCTATTCATACCAAAGCTGGAATTTTCGTGTTAATAAAAACTGCTACTGCTTACCTAGCTATAATGATGGAAGCCTTCGTCATTTGTTTTACTGGAGAATATCTTAGCATGAAGATGATGAAAGCGTCAGGATCATATGTATCTGTCCTGTATGCTATGTACTGA
>SiOR267
ATGGTAATCACAAGTACTGTCAGCCCGGTGCTGAAAATTGGCCTTCAATGTCTTGGTGTTTGGCCGAATGTCCCGTATTCTGCTATTTATTGGTTGAGTTTTATGTTAAGCACATTGATTATGCAGTACTTCCAGTATTGGTACATTCTTGAACACCTGAAGTTCAGCGAGCTCTCGAATCTCATTGACGCTTTAACTGTGACTTTAGATTACAGTTTGACATTTTTTAAATTGATTGGTCTGTGGATACATCGACGAGTATTTCATCAAATCCTAACTGATATGGATAATGATTGGCGCGAATGTGTCAATTCTGATCAGTATTTGTATATAATGACTATTAATGCTAATATATCGCATTTCTTTTCTAACACTATATTGAGCGTTGTTACAACTGCTACAGTATTATATCTCTTAGGCGACTACGTAATTCAGTATATGTTTATAACAGAAGATTACAACATCACTTTACGGCAGCTTCCCATAAAGATACAATTTCCTTTCGAAACTCAACAATCGCCAATATTCGAGTTTCTCGTTGTAACAATATTTTTACATGTGATGTTACATGTCTGCATGCTCTGTTTAATAAATGGATTAATTTTTACTTTGGTGCTACATGTAAGCGGGCAAATGGATATAATGTGTCATGAGTTTAACAGAATTTCTAAAGATATCCTTCTTCATAAATCTTCTGCGTCTTTATTTGGAATGGTGATCGAAAAACACAACAGAATTATATCATTTTGCGAGAATATCAAGACACTCTTTTCTTTCATAGCATTGATGCAAGTTGTTTGGAATACTTTAGTTATTTGCTGTTTAGGATTTTGCATCATAATTTCTTTTCATAACAAAACCGGTATTTTCGTGTTAGTAAAACCTGTTCTTGCTTATATTGCCGTAATGACTGAAGCCTTTATTGTTTGTTTTGCCGGAGAACACCTTAGCCTCAAAAGCGAATTAATTACTAATGCAATATACGAATTGCTGTGGTACGATATGTCGCCACGTTACGGTAAAATTATATTATTCATAATAATGAGATCTCAGAAGCGGCTAACAATTACGGCAGGGAAAATGATGATTATGTCATTTGAAACTTTTACGAATATCATGAAGGCGTCAGTATCGTATATGTCCGTCCTAAATGCTCTGTATTGA
>SiOR268
ATGATAGCCAGGAGTACTGTCAGTCCGGCGCTGAAAATCGGCCTTCGGTTGCTTGGCGTATGGCCGGGTTTAGCGCATTCTACCGTTTACTTGCTGATTTTTATGTCGAGTATACTAATCATACAATATTTTCAATATTTATACGTACTTGAACACTTCGAGATCAGCGAGCTTTCGAATCTCGTCGATGGCTTGTCCTTGACTTTAGATTACAGTTTGTCGTTTCTCAAATTGTCCAGTCTATGGATACATCGTCGAGTTTTTCATACAATCCTGACTGCTATGGACGACGACTGGCGCAAATGCATCAACATGGATCAGCATTTGACTATGATGACAGTTAAAGCTAATATATCTCATTTTTATTCTAACGCTATGTTGAGTTTTAACGGAGTTGCCGCAGTACTTTACGTTTTGAGCGATTACGTAATTCGTTTTGTATATTCAAGCAAAGATTACAACAATACCTTGCGACAACTTCCCATCAAGGTGCTACTTCCCTTTGAAACTGAGCAATCGCCAATATTTGAGATATTGGTCGTAATTCTATTTCTACATGTAATATTAATCTCGCTTACAGTCGCCGCTATAAATGGATTAATTTTTACTTTGGTGCTTCATGTAAGCGGGCAAATCGATATAATATGTCAAGAGTTCAGAAACATTTCTAAGAATGCTTTCTCCTATCGATCTTCCGCATTTAATTTAGGAATGCTGATCGAAAGGCATAATAAAGTCTATGCATTTTCCGAGAACATCGAAAAGCTCTTTTCCTTTATTGCATTGATGCAAGTTGTTTGCAAAACTTTAGTCATTTGCTGTCTAGGATTTATTATTATAATTTCTGTTCATAATGAAACCGATGTCTTCGTGTTTACAAAAGCTATTTTAGCTTACTTTGCCGTAATGATAGAATGCTTCATCATTTGCTTTGCTGGAGAATATCTTAGTCTTAAGAGTAAATTGATCGCTGATGCAGCGTACGAATCATTGTGGTACGATATGCCGCCGAATCAGGGTAAAATTATATCATTCATGATAATGAGATCCCAGAGGCGACTGTCGATCACCGCAGGGAAAATGATGGATATGTCATTCGAAGCTTTGACGAATATCATGAAGGCATCGGCGTCATACGTATCTGTCTTGCATGCGATGCATTGA
>SiOR269
ATGCGCGCAACTTCCATCAGCACTTCCGTCGAGATCGGCCTCCGCTTCGTCGGAATCTGGCCGGGTTTGCCGTACGGAACAATCACTTGGTCCGCGTACATGACGAGCCTGGTGTTCGCGCTGTACTTTCAGTACGTGTACATCTTCGGCCACTTCGACGTCTACAACATCTCGAATCTCATGGATGCGCTTAGTATCACGCTGTCTTATAGCCTCGGTTTCCTGAAGCTGGCCTCCCTCTGGTCGAACCGCAGGATATTTTATGATATCCTGCTAGCGATGGAGGAGGATTGGAGCAACGTTGACATTTACGACAAACGGGTGTCGTGCATCATGGCGAGTAATGCCAACCTGTCGCGTCGTTGCTCGAACGTGTTAATCAGCATTAACGCTACGGCGGCCCTTTCCTACTCCATGACCAGTCTTCTGCGCTCGGATCTGAACGTTAGCTCGAGAGAGTTACCTATAAAAATGGAATTTCCCTTCGAAGTTGACGCGTCTCCCCTCTTCGAGCTTTTAGCGGTCGGCCAGGTTCTTCATGTAGTGTCGATCGCTGCTTTAGTCGCTATGATGAATTGCCTGATCATCACGCTGGTACTTCACGTAAGCGGGCAGATCGATATTCTTCGTCGAGAATTGTTGACAATGTGCGACAACGGAACTTCGCAGTGCGATTCAATCCTCCTGATTATCCGGCATCAAAGAATAATAACGCTTTCGGACAATATTGAGGAGCTCTATTCCGACATCGCGCTGATGCAGTTCCTGTCGAATACCATTGTCATCTGTTGCATCGGCTTCACCATCATAGGCGTAAGTCCCGTGGTGATGTTGAAATCCGTTATTTTTTACGTCGCCGTAACGTTGGAAGCCTTTATCTTTTGTTTCGCTGGAGAATACCTTAGCGCCAAAAGCAAATCGATTGGTGATGCAGTGTACGGGGCGCTCTGGTACAACATGACACCTGCCGAGTGTCGAATTCTATCATTTGTGATACTAAGATCGCAGAAGAGATTGACGATCACTGCTGGAAACATCATGGACCTTACTCTAGAAGGATTTACGAGCGTGATGAAAGCATCAGCTTCGTATATGTCGGTGCTGCACGCGATGTATTAA
>SiOR270
ATGATCCCCGATGGCACGGTCAGCCGTTCGATCGAGATCGGTCTCCGCGTGATCGGCGTTTGGCCCGACTCGTCCTACACGGTCCTCCGCCGTGCCTTCTGGATGATCACTCTGGCGATGGCGCAGACCTTTCAGTATCGATATTTCGTCATACACGTCCGCACGGACGACCTGTCGCATCTGATGGATGGTCTGAGCACTACGATGTCCTATAGCCTCCTACTATTGAAACTCACGATATTCTGGATCAAACGACGGATATTCTACGACATCTTGGCGATGATGGCTCGAGATCGGAGCGAGTGCGTGAGCGAATGGGCCGTCGGTTTGATGTCAAAGACGATCGATATCTCGCATCGATCGTCCAACTTGATCATCGGCCTCTATTCGATGTCGGTGTTTCTTTACGGCGCCGGTGTGCTTGTCGCCCATCCTGACGAGCCCGAGGACCAGCTCACGACGATGCCGCCGCGAGAGTTGTTTCTCAAGATGGAGCTACCTTTCGAGTCCAATGCTTCCCCTGCGTACGAACTCGTTATGATCACGCAGTTTTTCCATCAACTTGCGGCAGCCACGATAGTCGGCGTGCTTAACGCCCTAATTGTCTCACTGATTCTTCACGTAGGTGGGCAAATCGATATAATGTGTCGAGGGTTGGTAGAAATCTCCTCAGGTGACGACACGTTCGACTTGCAAACCTCAACCATCAAAGCTCTAATACGTCAACATCAGAGGATTATAGCTCTCTCGTCCGACATTGAGAGAGTCTTCTCGTATATAGCTCTGATGCAGTTCCTGTGGAATACTTTAGTCATCTGCTGTCTCGGATTTCTAATTGTGACCTCGATCGGCAGCACGCAGGGATCGACGACGTTGATCAAATCCCTTTTTTTTTATGTCGTCATTACTTTGGAAGCGTTTATATTTTGTTATGCTGGAGAATATCTCAGCGCAAAGAGCAGAATGATCGGCGATGCAGCTTACGAAGCGAAGTGGTACAGCTCGCATCCCACGCAGAGTCGTATTTTATTGCTGTTGATTTTGAGATCGCAAAGAAAGTTAACTATTACGATCGGAAAATTTATGGATCTCTCCCTAGAACGTTTCACAACAATTATTAAGGCATCAGGGTCTTATGTATCCGTGCTGCATGCTATGTCCTGA
>SiOR271
ATGGAGAACAAGATAGATTCGATAAATACTGTATGTCGCTCTGTGGAATACGGCCTTCGTATAATCGGTGTATGGCCGGGCATGCCGTGCGCAATTTTATTCAAAGTTTTCAGCATATCGACGATGATCGTGTCTCAAATCTTTCAATACCGATATGCGATCGTGCGTTTTGGCGAGGAAGATCTAATGGTTCTCATGGACGGACTAAGCGTAACTTTCGCTTACAGCCTTCTGCTCGTCAAAATGCTTATTTTCGCGTTTAATTCTCGTCTGCTGAACGAAATCGTAACGTGTATCGCCAAGGACTGGAGGGGCAGCGATATTTCGGGCGAGTACATGATGACCAAACTAGCTGACAGCACTCGTTGGCTCTGTAACGTTATAATCTTTTCGCATATGATGTCAGTATTTCTCTACGCGATAGGCACGATAATGAAGATTAGAAACGAAAATCAAACTGAAGCTCGAGAGCTTATCATCAAGATGGAGATACCCTTTGAGATCCAGAGCACATCGGTACACGTAGCAGTTCTCGTTACGCAATTTATTCATCAGACAACTGCGGCTGCCATGGTAGGCGTATTGAATTCTTTCCTGATAATACTGGTTCTTCACGTGTGTGGGCAGATTGACATAATACGGCAAAAATTGAGTGAAATTACGCAGAAGAGTATCGTGCAGAAGAACATCGAGCAAGGTGTGAACGAGAGTGTCATAAAGACGCTGATTGTTCGGCATCAGCAGATTATAGCCTTCTCCAAAAACATCGAGACTCTCTACTCGAATATCGCGCTGATACAGTTCGTGTCGAACACGCTGGTAATCTGTTGCCTAGGATTTCTTATTGTGATCTCTATCGGTGCTCCTAACGGATCGATGATGCTAATAAAGTCCGTGTTCTTTTATATTGTTATGAGTTTGGAGGCATTTATATATTGCTTCGTCGGGGAACATCTCAGTACAAAAAGCGAGATGATTGGCTACTCGGCATACGAATCGCTTTGGTACGATCTGAGCCCGAGACAAAATCGAGACATCCAGATCATGATCGTAAGATCTCAAAAGAACTTGACGCTCACGATAGGAAAAGTCGTAGAACTTTCTTTGAGGCAATTTGCCAACATCGTGAAAGCTTCGGCGTCATACGTGTCCGTGTTGCACGCGATGTATTGA
>SiOR272
ATGAATAAAGGTATAAAATCGATGAATACCGTATGCGGCTCCGTGGAGTTCGGTCTTCGCGTAATCGGTGTATGGCCGGGTACGTCGTATGCAATTTTGCGCAGAGTCTGCTGCGTATTTTCGATGGCGGTATTTCAAACCTTTCAGTATCGGTACTTGATCGTGCACTTTAGCGAGAGCAATATTTTCCTTCTCATGGACGTGATGAGCGCAACCCTGACTTATAGTCTTCTGTTTATTAAACTGATTATTATTATGTTCAACGTTCGTCTGCTGGACGATATCATAGCACACGTGGTCGAAGACTGGAAGAATTGTGATGTTTCGGACGAGTACACGATGAACAGAATGGCCAACATTTCTCGTTGGTTCTCCAACTTGATAATCGGTTCGCACGCAGTATCGGTATTCCTTTATGCGATCGGTACTTTGTTGAAAATCGAGACTCAAGAGCTTATTCTTAAAATGGAATTACCTTTCAAGATGGAAAGCACGTTAGTATATCTTTCCGTTCTCGTTACGCAGTTCGTTCATCAGGTAAGTGCGGCCAGTATGATGGCTGTGCTAAATTGCTTGCTGCTCACGCTGGTTCTTCATGCATGCGGCCAGATTGATATAATACGGCAGAAACTGAGTGAAATCACGGGGAAGAACGTCGAGCGAGATGCAAATGAGAGTGTCGCGAAAATGCTGATCGTTCGCCATCAAAAGATTATCTCCTTCTCCAAGAATATTGAGACTCTCTTCTCGAACATAGCGCTATTACAATTCGTATCGAACACTTTGGTCCTCTGTTCCCTAGGATTTCTCATCGTGATCTCCATTGGTGTCCCAGGCGGATCGGGTATGCTAGTTAAGTCCGTGTTCTTTTACATTTTAGTCAATTTGGAGGCATTTATATATTGCTTTCTTGGAGAGTACCTCAGTACGAAAAGTAAAATGATCGGCGACGCGGCTTACGAAGCGCTTTGGTACGAATTAAATCCAATTCAGAATCGAGATATCCTCTTTATAATTGTAAGATCACAGAAGTACTTGACGCTAACGATCGGAAAGGTCGCGGATCTTTCGCTGAGGCAATTTACTAACATCGTGAAAGCCTCGGCGTCATACATGTCGGTGTTACACGCGATGTATTGA
>SiOR273
ATGAGTAGCAGCATAGAATCGGTGAATACCGTGTGCCGTCCTGTCAAATTCGGCCTTCGCATGATCGGGGTATGGCCGAGCACGTCGTATGCAATCTTGCGCAGAGTGTTCTGCATATCTTCAATGGCGGTGTTTCAGACCTTCCAATATCGACACTTGATTATGCATTTCGGCGAGGAGGATCTCTTGCTCCTCATGGATGTATTAAGCACAACTATGGCTTATACACTTCTGATGATCAAGTTGATTATTTTTACGTTCAATACTCGTCTGCTGAACGAAATGATAGCGCGTGTAATTGAGGATTGGAAACAGCGCGATGTTTGCGACAAGTACACGATGACTAGGATGGCGTACATCTCTCGTCGATTCTCTAACTTTATAATTGGCTTGTACGCGCTTTCGGTATTCCTTTACGCAACCGGTACTTTGCTGCGATACAGAAGCAGCAATCAGACTGACACGCGAGAGCTCATCCTTAAGCTGGAACTACCTTTCGAGATTAAGAGCACAACGGTATACGTAGCTGTTCTCGTTACACAATTTATTCATCTGACAAGCGCAGCGAGTATGGTCGGCGTGATGAATTCCTTGCTGATAACACTAGTTCTCCACGTGTGCGGACAGATTGACATTGTGCGGCAGAAACTGAGTGAAATAACGCGGAAGGACGTCAAGCGGGACGTGAACGAGAGCATCGTGAAAATGTTGATTATTCGGCATCAAAGAATTATCTCCTTTTCCAAGAATATCGAGGCCTTCTTCTCGAATATCGCGCTAATACAATTCGTATCGAACACCCTGGTTATCTGTTGTCTGGGATTCCTTATCGTGATCTCCATTGGTGTCCCCGGTGGATCGTCTATGCTAATAAAGTCCGTGTTCTTTTACATTGTTATAAGCATGGAGGCATTTATATTTTGTTTCCTCGGGGAGTATCTCAGTACGAAAAGCCAAAAGATCGGCGATGCGGTGTATGAGTCGCTTTGGTACGAGCTGGACCCGAATCAAAATCGAGACATTCTGATCATGATCATAAGGTCGCAAAAGCACCTGACGCTCACGGTCGGAAAGGTCATGGATCTTTCCCTCAAGCAATTCGCCAGCATCGTGAAAGCCTCGGCGTCATACGTGTCGGTGTTACACGCGATGTATTAA
>SiOR274
ATGACCACACTCAGCCGATTGGTCAGATTCGGCCTTCACGTTTACGGTATACGGCCGTATGTTACGTCCACTGTGGTGTTCAGATTGTACTGGATCATAATGCTCAGCACGGCTCAAGTCTTTCAATACCGATACGTGGTAATGAACATTCATATGGACGACTTCTCCGAGTATATGGACGGAGTGAGCAGCGCAATGGCATCTTCTTTACTCTACATTAAGCTCATTATCCTTTGGACCCACGAACGAATATTTTCCGATCTATTGCAAATGATGTCTACGGACTGGCAAGATTACATCTCGACCCGCCATAGTTCACGCATAATGACAAACGCGGCAAATCTTGCACGTCGCACCTCGAGGTGGATTGTCGGCATGCAGGTGGCTTCCGGAACTTTCTACAGTGTCGGCGTACTCGCTAGCAATGCAAATAATCCTGAGAAATTAGAGCCGTATACGCGAGAACTTATTCTGAAAATGGAACTGCCATTTAACATTAGCACAGAATTTATTTACACGGCAGTCCAAAGTGTTCAATTTTATCATCTGTCTTTAGTCTGCTACGGCATTACGATTGTCAATTCACTTCTCGTTACTCTGATACTTCACATCTGTGGTCAAATTGACATTCTTCGAGAATGCTTGTTAAAAGTCTTTTCAAAAAATTCGGCGGAATCAACGGACGAAATTACGATGCGATCGCTAATTGCGAAGCACCAGCGTATTATCATATTTGCGGAGCATATAGAGACACTTTACACGTACATCGCATTAATGATGCTCTTATCAGATACGATCATTATATGCTGCTTAGGATTTATTATTGTTATCTCACTCGACTCGCCAAATGCCGCAGCGATTTTGGTGAAGTCCATGTTATTCTACATCTCGATGAATGTCGAAGCATTCATATACTGCTTTTCGGGCGAATATCTAAGCGCTAAGAGCAAAATGATTGGAAATGCGGCGTACGATTCTCTCTGGTATGATTTTCCAGCCAAAGAAAGTCGAACTGTACTGTTCCTCATTGTGAGATCGCAGAAAAGATTGACGATCACGAGCGGAAAAATCGTAGACCTTTCTTTGGAGCGATTTACCAGCGTAGTAAAGGCATCGTTGTCGTATATATCGGTGCTATTGGCGATGTACTGA
>SiOR275
ATGTATCAAACTGCTATCGTCGATGAGATCGTCGCACATGATCCAAGTCCGTCAAAGTTTACGATACGTGGCGATAGAAATATTTTAATAAAAATCAGTCTTCGCGCTTGCGAAGGTATCTGGCCGTATCTACCGTCAATCATTTTATTTCGACTGTTTTGGATCGTGATGCTGGACTCAGTCTTTTCAGTATCATGCCATGGCGTATACAGTCTGTTGTTCGTTAAACTCAGTATTTTGTGGGCGAATCAACGAACGCTTTTCGACATACTACAAATGATAGCTGTAGACTGGAAAAACTGCGTTTTGACTGACTGCAGTTTGCGCATCACGACCAACAAGGCCAAACTCTCGCACCGCTTCTCAAACTGGATCATCGTTCTATACAGCTGCGGCGTGCTCGCTGTTAATGCCGGTAACATGAAGCTGCCATTCCAGATTGACACGTCTCCCATTTACATGCTCGTGACGATCCTCGAGTTTCTTCATCTGGCGAATGGGCGGCTGCGGGATTTCCATGGTAAATTCATACTGCACATCGGTGGTCAAATCGATATCCATCGTGATTGGCTGCTGAACGCTTTTTTCAAAAATATGACGCACACCGCGGATGGAATAACGATGAAGGCACTGATAACAAAGCATCAGGAAAACATCAAAAATCTTTACACGTACATCGCGTTGATGCTATTCGTGTCGGATATCCTCATTATATGCTGTTTAGGATTCATTATCGTCACCTCAATCGGTACACCTGGCGGACCAGCAATCCTTGTGAGGTCTGTATTATTTTACATTGTAATGAATCTCGAGAATTTTGTCGGCGGTGATTTTAAATACAAAAATTCCAAATCTATCTTTTTCTTCCAGAGCAAAATATTTGAAGACGCGGCTGACAATTCTCTCTGGTACGATATCACGACAAGAGGAGTTGTGAAGGCATCAGCATCGTATGTTTCCGTCCTATTAGTGATGTGCTAA
>SiOR276
ATGAAAATACAAAATACCGTTAGCCAAGTAATGAAAATTTGGCTTCGTATGTTTGGCATATGGCCGAATATGTCGTGCGTTTTATTTTGTAGACTGTTTTGGATCGTCGCGCTCATCGTCGAGCAAATCTTACAGTATCGATACGTCGTAAATCATTTCCATTTGATCGAGTTTTCCGAGATAATGAGCATTTTGGGTGCAATAGTGGCGTATACGGTGTTTTTAATTAAACTCATCATTTTTTGGGTTAAACAACGAACGTTCAACAAGATATTAATGATGATGGCGATCGATTGGGAAAAGTGTTCCAGCACGAAATTCAGTATGTTCACGATGACGTGCAATGCCAAAAGGTCGCAGCGCTTCGTTAATATGACGGCGATTTTTTACGCAATAGCCGTAACTTTGTTTAGTAGCAACGTTCTGGTAAAGCACGTGGACGACGGCAAACCTTCCAACGTTTCCACACGAATGTTTATTCTACAGATGGACCTGCCGTTCGATGTTAATCGAAGATTCGTATATGAATCAGTCATAATTGTTCAATTTCTTCACTTGATATTATGTTCTGAAGCAATCGGTTTATTAAATGCTCTGCTCATAAATCTGATTTTACATGTAGGCGGGCAAATCGATATTCTTTGTCAGAATTTGATGGAAATGTTTCCGAAGAAAGGGAAGAGCGGTCCGAATAATTTTATGATAAAAGAAATAATTGAGAAACACCAGAAAATCATCACATTTTCACGGTACATCGAAGATCTGTATTCTTACATTGCATTGGTACTGTTCATATCGGATACTCTGATTATCTGCTTCTTGGGTTTTACAATTGTTACGTCAATCGGTCGATCCGACGGTATGGAAAGTATAATGAAAAATCTCGCATTTTACCTCAATATGAATATGGAAGCGTTCATATTTTGTTTCTCTGGAGAATACTTGAGTGCTAAGAGCAAAAGCATCGGAGATGCTGCATATGATTCTCTCTGGTACAAATCAGATTCCAGAGACAGTCGAACCGTACAGTTTTTGATAATGAGGTCACAAAATCAATTAACCATTACAATTGGAAAAATAATGAATTTGTCTTTAGACCGATTTAGCAGTATTGTAAAGGCTTCGGCTTCCTATATATCGTTCTTACTTGCAATGAATTGA
>SiOR277
GAAGTGTCGTGTTATCAATATACTTACATCGTATTGCACTACCGCATCGATCAACTGATAGATTTGATGGACAATTTGAGCAGCTTTTTGACGTTACAGCCTGTTAATTTGTTTTTTTTTCGGTGTAAAAACTTTCTCGCTATCTTGACGATGATTGCCGCGTATTGGAAAGAAAGCGCGAAAGATTTGTTCAGCATGCACTCGGTGACGAACATGGCTAATCAATCACGTCGCGTTTCGAATGCAATTATTGGCCTTCATATGGCTGCCGTGGTGACCCATAGTCTCGACGTAATTTTGTTCAATACTGAGGGTGATAACTTTAATACATCGAGTGCTCCCGTTCGAACGCTTGTCCTGAGAGTGGAATTTCCCTTCGACAGCAACAGCTCACCCGTGCATGAGCTCGTAATGATCGTGCAATTTTTTCACCTGATAACACAAACATTTCATGTTGGCGGTCAAATCGATATCGTACGTGGTTTAACTAGAATCGGAATATTTGTTATCGTTATCGTAAGTAAAATCAACAGGTCAATAAACGGTCCAGACGTTTTCACAATATTGGTGAAGACCCTATTGTTTTACATCGCCATAAACCTCGAGGCATTCCGTTTTTGCTTCGCCAGGGAATATAAGGGTATAAAGTCAGCACATTGCGGATGCGGTTTATATGAATCTCTTTGGTATGATATTCACGAACGAGAATTGCAAAAACATTTAACAATTACAATCGGGAAAATTATGGATATATTATTGAAACTGTTTTTTTACCAGTGTAAGATGAAGAAAAACTTCATTGTATTTATTGTGTTGTCACAGATATTTTGA
>SiOR278
ATGAAACAAACACCTACAAGCACGATCAACCGATCTATAGAAATTCCGCTTCGCATTTTTGGTATCTGGCCGAACTCATCGTACATTCTGCTCTGTAGATTATTTTGGACGATTACACTAGCAGCCACTCAATCTTTTCAATATCGATATTTTATTAAATACTTTTACATCGCCGATCTGTCCGATCTAATGGATTGCTTAAGTGCCACCTTGAGTTTTAGCCAATTTTTTTTTAAAATCACTATTTTCTGGCTCAATCAGCGAACATTCGATAAGATATTGACGATGATGGCGATGGACTGGAAGAAAAACAGCAATGCCGATTTTAGTAGACGTGCTACAATCAGCAAAGCCATTCTATCGCATAATTTTTCAAATTTTTGCTTCGGTACTGTTTTCATAGTCGTAATATTTTATACCGGTAGCGTTTTCGCTTTTAACACATTTGACCTAGACAAAACTGATACGTCCACGCGAGCGCTTATTCTAAAGATGGATTTTCCATTCAATACTGATACGCGATTCATTTATGAATTTTTATTATTCTCACAAATCTTTTGTACCTTATTCGGTGCCTGTTGCAATATCATGGTAAACACTCTTCTTATTGTCTTGGTACTGCATTTAGCTGGTCAAATCGAGATTCTCAGTAAATGGTTAACAGAAATTATTTTAAACGAAGACGAATACAGAATGAGCCTAACAATGATAAGGAAAATAATTGAAAAACACCAGAATATTATCAGTTTTTCAAAAAACATTGAAAATTTATATTCCAATATTGCGTTAATTTTATTCGTGTCAGACACATTAGTTATATGTGCTCTCGGTTTTGTAATCGTTACCTCAATTGGAAGGGTCGATACTGCTGCGATTCTAACAAAGTGCATTGGATTTTACCTCATGATGAATTCTGAAGTATTCATGTTTTGTTTCGCTGGAGAGTACTTGAACTCTAAGAGTAAAGTAATCGGAGACGCCGCATACAATTCCCGTTGGTATCAATGCAGAGCTCAGGACAGTCGGATTATCTTATTTCTGATAATGAGATCGCAAAACCAGATGACGATTACAGTCGGGAAATTCATGGATCTTTCCTTCGAACGGTTTGTCAGCATTATAAAAGCTTCAGCATCCTATGTATCAGTTATGCTAGCGTTTTATTGA
>SiOR279
ATGGAACAAACTCCAACAACCACTATCAATCGAACAGTAGAAATTCCACTTCGCATTTTTGGTATCTGGCCAGGCTCACCGTACATTACATTCTATAGACTATTTTGGGCAATTGTATTCGCGGCCGCTCAAACTTTTCAATATCGATATATTATTATGAATTTATACACTGACGATTTTCCTGATCTGATGGATGGCTTAAGTGCATCCTTGGGTTTTAGCCAATTTTTATCAAAGCTCATCGTTCTCTGGTTCAATAAACGAACGTTCAATGAAATATTGACGATGATTGCAATGGACTGGAAGAAAAATAAAGATGACAATTTCAGTATACGTGTGACAATAAGCAAAGCCATTCTGTCGCATAATTTAGCTAAATTCGTCTTCGGTTTCTTTTCGATAGCCATAACGTTATATTCCGCTAGCGTTTTTACCTTCAACACGAGTAATCTAGAAGAGCCTGACACATCCGCTCGACCTCTCATTGTGAAAATGGATTTCCCGTTCGATAGTGACACACGATTCGTTTACGGATTGATATTAGTTATACAATTCTTTGTCGTAGCGTTCGGTGGCAGTGCCGTTGTCATGATAAATACTCTTCTTGTAGTCTTGGTACTGCATTTAGCTGGCCAAATCGAGATTCTCAATAAATGGTTGACAGAAATTGTTTCAAAGGAAAAAGATGGTTATAGACTGAGCCTAATAATGATAAAGAAAATAATTGAAAAGCATCAGAACATTATTGCCTTTTCAAAAGGCATCGAAAATTTGTATTCCAATATTGCGCTGATTATATTCGTATCAGACACATTGATTATCTGTGGTCTCGGTTTTATACTCGTTACGGCACTTGGAAGACCCGATGCTGCTACGATTCTAATAAAGACCGTTGGTTTTTATTTTATAATGAATTTTGAAGTTTTCATGCTGTGTTTCGCTGGAGAATGTTTAAGTACTAAGAGCAAAGCAATCGGAGACGCTGCGTACAATTCCCATTGGTATCAATGCAAATTTCAAGAAAGCCGGATTATCTTGTTTCTGATAATGAGATCGCAAAATCAGTTAACGATTACAGTTGGAAAGTTCATGGATCTTTCCTTCGAACAATTTCTCGGTATTATGAAAGCTTCAGCATCTTACGTATCATTTATGCTGGCGGTATATTGA
>SiOR280
ATGGGGAGTAAACGTACGATCAATCGCACGGTAGAACTTATGCTCACCATGTTCGGTGTCTGGCCAGGTGTATCATGCGTAGTACTGAACAGAGCGTTTTGGTTGGTTACGTTAGTAATTAATCAATATTTGCACTACTGGTACTTCGTAACGCATTTTCGTGTCGAGAATCTTTTCGACCTGATGGATTGTCTGAGTAGCTTGTTGGCGCATGTGAAACTGACTTTTAAGCTCATTGTCTTCTCTCTGAAACAGCGAATATTCGTCGAAATCTTGACGACAACGGCGGAAGACTGGAAGGATTGCGATAACAGTGAGATTGCTTTGCGCGAAACGGCTAGCAAAACAAAATTGTCGAGTCGTATTTGTAATGGGTTAATTATTCTCCATACAATCGCCGCGCTCGCATACGTCATTGGCATTCTCCTGGCCGATGCCGATGTCACCGATCAAACGGTCGAATTGCCCCTCATGATGAAAATGGAATATCCCTTCGTTATAGACACGCTACACAAGTACAAACTGGTGTTAGCTACGCAGTTCGTTTTCGTGATGGTGAACAGTTGGGGAGCTGGTTTATTCAACGCTCTGTTTCTAACTCTGACTCTTCACGTGGGTAGTCAAATAAACATCTTGCTTCACTGGTTGACGGAAGTTGGACCTACAGATGAAACAAAACGTGGCTCATTCGTCACTGTCATGACGAAAATCATTCAGAAACATCAAAAAATTATCAATCTTTCAGAGAACATTGAAAATCTCTATTCATACATAGCTTTGCTGCAATTCACGTCGAACACAGTGATGATTTGCTCGTTAGGATTTCTCATTGTAACCGCAATCGGCAGTCCCGATGCCACTGAACAAATAATAAGATCTCTTTTATTTTACGCAGTAACGAATCTCGAAGCGTTTATATTTTGCTTCTCTGGAGAATATCTGAGCAATAAGAGCAAAGCGGTTGGAAACGCAGCGTATAATTCTTCTTGGTATAACATGAGAGCTAAAGATAGTCGTCTTTTGTTATTTATAATTTTAAGATCGCAAAGGCAATTAAAGCTTACAGCAGGCAAGATGACAGTTCTCTCCTTAGAGTGCTTTACCAATATCATAAAGGCTTCGGGCTCGTATTTATCGGTACTGCTGGCAATGAAATAA
>SiOR281
ATGGGGAGTAAACGTTCGATCAATCGAACAGTAGAACTTACGCTCACGATATTTAGTGTTTGTGATTATATTATTTATAGAGAATTCGACAAAATCGTGACGACGACAGTGAAAGGCTGGAATGATTGCGGTAACAATGGCATTACATTACGTGAAATGAGAAGTAAAGCAAAATTATCGAGTCGTATTTCTAATGGGTTAATTATTCTTCACACAATGGGCGGATTTGCATACGTCATTATTGTCGACATCGACGTCACCAATCGAACGGATGAACTACCCCTCGCGATGAAAATGGAACATCCCTTCGTTATAGACACGCGACGCAAGTACAGATTGGTATTAGCCAGCAGCTGTGTTCTCGATGCTGGTTTATTCAACGCTCTGTTTCTAACTCTGATAACCTGCACTTATGTAAGCAAGTATTATAAGCAAAATATAGTTATTGCAATCGGCAATCCCGATGCCACTGAACAAATAGTGAGATCTCTTATATTTTTCACTGTAACGAATGTCGAAGTGTTTATATATTGTTTTGCTGGAGAATATCTGAGCAATAAGGTTAGCAAAAAAAGCGGAAACACGGCGTACAATTCTTCTCGGTACGACATAAAAGCTAAAAATAGTCGTAATTTTGTTATTTATAATTTTACGATCGCAGAGGCAATTGCAGCTTACAGCAAAATGACAGTTCTCTCCTTAGAGTATGTTATATTGTTGTCGATTGTGAAAGGTTCTGGATCGTATTTATCGGTACTGCTAGCAATGAAATAA
>SiOR282
ATGACGCGTAAAAGCACAATTAATCGCACTTTAAAATTAATGCTCACTCTATGCGGCGTATGGCCAGGCACATCGTACGTTATAATCTGCAGGGCGTATTGGATTATCGCGTTAGCAACAGATGAAATTTGCCATTACCGTTATCTTTTAATGCATTTCCACTCTCGTGATCTCTTCGATTTGATGGACTGTTTCAGTAGTTTTCTAACGCAAGTAAAATTTTCAATTAAATTAATCATATTTTGGCTGAACGAACGAAAATTCCTCGAGATCTTGACGATGATGACGGAAGACTGGAACGATTGCAACAGCAGTGACGTTAACATGCGTGAAACGACGTGCAAAGCTAAATTAGCTGCACGTATCACTAACGCGATGTTCACTCTTCATACGTTAACCATCGTTGCGTATAGTATTGGCATTCTCTTCGCCGACGTCGACGTCACCGATCAGTCTGAACTACCTCTTCTCTTAAAGGTGGAGCTTCCTGTTGACATAAACACAAAACGCATGTACAAAATGTTGCTGTCCATGCAATTTGTGCATCTCATCATGTCCGGCTGTGGAACGGGTCTACTGAATGCTTTGCTCTTAACTTTGACTTTACACGTAGGTGGTCAAATGGATATCCTGCGCTGCTGGTTAAACGAACTCGTACCGCGAGAGAATGAAAGGAGATCCGAATCTGTTGTCGTTACGACGAATAAAATTATTCGCAAGCATCAAAAAATCATTAGCTTTTCGGAATACATTGAGGATTTATATACATACATCGCGTTAGTGCAATTCACATCGAACACCGTGCTGATTTGCTCCTTGGGATTCCTTATCGTAACGGCAATTGGCAGTCCCGACGCGACCGAGCACATAATGCGGTCTCTTTTGTTTTATACCGTAACGAATCTCGAAGCGTTTATATTTTGTTACGCAGGGGAATATCTGAAAAACAAAAGCAAAGCTATTGGAAATGCGGCGTACAATTCCGCCTGGTACGAAATGAAACCTGAAAACAGTCGTAATTTAATATTCGTGATATTAAGGGCGCAGAAGCAACTGACACTTACAGTTGGAAAAATAATGGATCTCTCCTTAGAATCTTTTACAAGTATTATGAAAGCTTCAGGATCATATTTATCAGTATTGCTGGCTATGCAATAA
>SiOR283
ATGGCTCGTAAAAATACGTTTAACCGCACGTTGAAGTTTATGCTCACTCTGTGCGGTATCTGGCCAGGCACACCGTATGTTCTGCTTTGCAGAATATTTTGGGTCGTTTCAATGACAGTTATTCTGTACTTTCACTACCGTTATTTCTACTGGCATGTGCGCTCTGCCGAAATCTTGGATTTAATGGATTGTCTGTCGAGCTTCATTGCATATTCCAAAATAATTATCAAGTTCTTCGTGTTTTGGTTGAACGAACGAAAATTCGTCGAAATTTTGGCAAAGATGGCGGAAGATTGGAGCGATTGCGCTAATAATGATGTCGGCCTGCGCGAGACTGCACGCAAAGCGAAATTGTCGGATCGCATTACAAATTCGATTGTCATCCTCCATACGATGACAATTGTTTTATATTGCATCGGTATCATCCTGACCGATGTCGATGTCACGGATACTTCAAAAGAGTTGCCTTTCATGAACAAGCTGGATATTCCTATGGACATAAACACGCTATTCAAGTACAGAATCGTTTTAACCGTGCAATTTTTGTATATGATGCTTTCCTCGTGGGCAGCCGGTATAACAAATTCTTTACTATTGACATTGATTTTACATACGGCTGGCCAAATCGAGATTATGCGTCATTGGCTGGCGCAGCTTGACAAACACAAATCAATCACTGCGACTGCAAGTAAAATTATTCAAAAACATCAAAAAATTATCAGTTTCACGAAAAATATTGAAAATCTTTATTCGTATATCGCGTTGCTTCAATTTGTGTCAAACACGATAATGATATGTTCTCTCGGCTTCCTTATCGTTACAGCAATAGGCAGCTCCAATGCGGTAGAGCAAATAATGAAATCATTTCTATTTTACACTATAACTAATCTCGAAGCATTTATATTTTGCTATGCTGGAGAATATTTGAACAACAAGAGCAAAGAAATTGGTGTCGCGGCATATAACTGCGAATGGTACGATTTAAAATGTACAGAAAGTCGTGTATTGTTATTTATCATACTAAGATCGCAGAAGCAATTATCACTTACAGTAGGAAAGATGATGGATCTCTCCTTAGAAGCATTTACAAGTATCATGAATGCTTCGGGATCATATTTATCAGTGCTATTGGCGATGCAATGA
>SiOR284
ATGATTCGTGAAAATCCGCTTAATCGCATGGCGAAATTTATGCTCACTTTAAACGGCGTTTGGCCAGGCGCATCGACTGCTTTATTCTGGAGAATGGTTTTCATAGTTTCAATACCATTTGCTCAATACTGTCATTACCGTTATCTTAAGGCGCATATGCATTCTATTACAATTGGAGACTTCATAGACTGCCTGTCCAGTTTTATAGCACATTGCAAGGTGCTTTTTAAGTGCCTTGTGTTTTGGTTAAATCAACGAAAATTCATCGAAGTCTTGGAAGTGATGCGAGAGGATTGGAGTGATTGTGCTAATAACGATATCTGCATGCGCGAGACAGTGAGGAAAGCAAAAGTATCGGAACGTGTTACAAAAGTGATGATGATCCTTCACACGACAACGATTGTTACATATTCCATCGGTACCATCCTGGCCGATATCGATGTCACCAATAACACGACGGAATTACTTTTCTACACTAAGGTTGAATTTCCCTTCGACGTAAACACGCAACGCACATATAGATTTATTTTAGCGATAGATTTCTTCTTTTTGCTCATGTGTTCCTGGTGTGCTGGTATAATGAATACTTTGTTATTAATTCTGACCATACATGTAGCTGGCCAAATCAATATTGTGCGTCACTGGTTAATGCAGCTTGCATCCCCCGAAAATAAAAGCAAAAATGTATCAATCGCAACAACTAAAATTATTCAAAAGCATCAAAAGATTATACGTTTTACGGAAAATATCGAAAGCCTTTATACATACATTGCACTGATGCTATTTGTGTCAAATATGATAATGATCTGTTTGTTAGCTTTCGTTGTCGTAACGGCAATTGGCAGCCCTAATGCGACAGAGGTAATAATGAGATCACTTTTATTTTACATTATCACAAACTTCGAAGCATATATATTCTGCTACGCTGGAGAATATTTGAAAAATAAGAGCAAAGAAATTGGTTTTGCGGCGTATAGTTGTTCATGGTATAATATGAAATGTGAGAAAACTCGTACTCTGTCATTTGTCATATTAAGATCGCAAAAGCAATTAACATTTACAATTGGAAAAATGATGGATCTATCCATGCAATCTTTTACTAGTATTATGAATACATCGGGATCATATCTGTCGGTATTATTAGCAATGCAGTAA
>SiOR285
ATGACTCGTAAAAGCACGATTAATCGCATAGCGTTTCTCATGCTTCCCTGGTTCGGTATTAGCTCGGGCAGATTAATCATTTTAATTACCAGATTGTTTTGGATTGTTACAACGGCATTCGTCGAATATTGTCATTACCTCTATTTTTCAACGCATCTGAATTCGGAGAATTTTTTCAACTTGGTGGATTGCTTCTGCAGTTTCTTGGCACACGCAAAAGTAATCACTAAACTCGTTGCATTCTGGGTGAACCAACGAAAATTCGAGGAGACTTTGGCGTTAATTACGGACGACTGGAGTGATTACGCTAAGAATGATATCGGTATGCGCGTAATGACAGGCAAGGCAAAAGTGTCGGATCGCATCACTTACATTATACTTATTCTCCATACGATGACTATTGTTTTGTATTCCATGGGAATCATTATCGCTGATGCCGATGTTACCGAGACGATCGAACTGCCTTTTATCAACAAATTAGTGCTTCCCTTCAGTATTAATACGCAGCATATGTATAGATTTGTGTTAATCGCGGAATTTATACACATGATGCTTAGCAATTTTGTAGCTGGCGTCTACAACGCCATACTTTTGGCTATGGTTTTTCATACAGGTGGCCAAATAGATATTCTGCAATGCTGGTTGGCACAGCTTCAACCCAAAAATATCGAAAATAAGCAAAAATCAATCGTCGTCATGGCAAATAAGATTGTCCTGAAGCATCAAAAAATTATTGAGTTTTCAGAAAATATTGAGAGCCTGTATACGTATCTCGCAATGCTGTTATTCGCATTAAACACATTATTAATTTGCACGATAGCCTTTATTATTGTAACTGCGCTTGGTACTGCTGATGCTATGGAGCAGATTATAAAATGTATTTTATTCTTCACGATAACGAATCTAGAGGCATTTGTATTTTGTTACGCCGGAGAATATCTAAGCAATAAGAGCAGGGAAGTTGGATTTGCAACGTATAATTGTGAATGGTACAATTTAAAGTCCAAAGATAGTCAAATTTTGTTATTCATAATATTAAGATCTCAAAAACAATTGACGCTAACAGCTGGGAAGATAATGGATCTCACTTTACAATCCTTCGCAAGTATTATGAATGCTTCGGGATCCTACCTATCAATGTTGCTGGCGATGCAATAA
>SiOR286
ATGATCCGGAAAAACACAATTAATCGCACGATAAAAGTCATGTTCACTTTGTTCGGAATGGCCAGATACTTAATATTTGGGATTATCACGATAATATATTGTTTAAATAGCTATCTAGCATACGAGTACATGAAAGTGATTACGATAATCGACGAATCAAATCATCCACAGAAAACTCATCGAAACTTTGGAAATGATAACGGAAGACTGTACAGTTGCGCCAACAACGAGATCAATATGCACGAAACGATATGCAAAGCGAAATTGTCGACTCGTATCACTAACGCAATGATAATTCTTCACACGTTAAGTGTAGCTGCGTACAGCACACGAATTATCCTGGCCGATGTCGGTGTCACCGATTGCACGTCCGACCTGCCCTATATCCATAAAATGGAACTTCCCTTCGATGTGAAAACACAAAGAACGTATACAGTGATCTTAATCACGCAAACCGTGTACGTCGTCATGTGCAGCCGGGCTGCCGGTGCTGTAAACGCTTTGCTTCTAATAGGTAAGTTAAGAAATATTTTACATATAGGTAGTCAGATAGATATTCTGCGTTACTATGGAAAAAAGCCCGAACCAATTACCACGGACAAAATCATTCAGAAAATAATTAACTTCTCGAAGAACATTAAAAATTTGTACACGTACATCGCATTGCTGCAGTTTACGACTAACACGATAATGATTTGCTGCTTGACAATTGGTACACTCAATGCGACGGAACAGATAATAAAATCTCTCCTATTTTACACTATAATAAACTTAGAAGCGTTTATATTCTGCTTTGCTGGAGAATATTTGAACAATAAGTATAATTTGAAGCCAGGGGATACTCGTATCTTGTCATTTATAATATTAAGAAAAGATCGCAAAAGATCGTATTTATCGGTAATATTGGCGATGCAATAA
>SiOR287
ATGTCTGCTAATACAATTACTCGGTCGATCGAGATCGGACTGCGGGTCGCCGGCATCTGGCCAGGCGCGGCCCACGCAATTGTCAATCGATTTTTCTGGACCGCGACGATGATAACCGCGCAGATCTTTCAGTATCGCCACATGGTGGTGCACCTCAATTCCAACGACATCTCACAGCTGATGGATGGCCTGAGCGCGACGCTGTCGTACAGTTTGTTGTTTGTCAAGTTGATTGTTTTCTGGACAAAACAACGAATATTCAACGACGTGTTAGCGAGCATCGCGACGGACTGGGAGAAATGCGGGGACACCTTGTGCAGCATGAGTGCCGTGGCCAATCTGACGCATCGTTTCTCCAATTTGATCATCGGCCTGCACTCGACGGCCGTGCTGTTCTACTGCATCGGCGTCGTCGCTCTGGGCGGCGACGACGTCGCCGATCGTGAACTTTTTCTCAAGATGGAGTTACCCTTCGAGAGTGGCACGTCGCCAATTTACGAGGTCGTCCTGGCCACGCAGTTCCTGCATCAGATGACGGCCGCCACTGTGATCGGCGTGCTCACTGCGTTGCTCGTTACGCTGGTGCTCCATGCGGGCGGTCAAATAGACATTCTGCGGGAAAAATTATTGGAAATTTTACCGAGGAAAAAGGCACCACCTATCTCTGTGATCACGATGGGCTCGTTAATTCGGAGGCATCAAAACATCATCGTTTTCACCGAAAAGATCGAAAGCCTGTACTCGTACATCGCGCTAGTGCAATTCATATCGAACACTATCGTTATTTGTTGCCTAGGCTTCATCATCGTTAACTCGATCGGCGACGATCAAGGCTCCTCTATGTTAGTGAAATCTATCTTATTTTACGTCGTCATTAACTTGGAAGCGTTCATCTTCTGCTACGCCGGCGAATATCTGAGTGTCAAGAGCAAATCGATCGGCGATGCGGCATACGAATCTCTGTGGTACGATTTGTCTCCCAGCGAGAATCGAATCCTCTTATTCCTGATAATGAGGTCGCAAAAACAATTGACGATTACCGTTGGCAAGTTCATGAATCTCTCATTGCAACAGTTTGCGAACATCATCAAATCGTCGGCGTCATACATCTCTGTGCTACACGCGTTGTAA
>SiOR288
ATGGTTGATAAACGATTACAAGAGTATCGCAAGTATCAACGAATAACTAAGATTCTACTTATCATCAGTGGTTGTTGGTACATGCCCACAAAATCTGGCAAGTCCACGCGCTACTGGCCAGTGTGTGTGATTTTGCTAATGATCATGTTCATAACACTGACCTTGCATACGGCCTATGTCTTTAGACATAAATTGGTAAATATGATGAAAATGATAGGCTTGACTATATCTGCAGTTAGCGCTACTATCAAGGTGTCAAGCTTCCTGATAAATCGCAGCTCTCTGATTAATAATCACAAGACGCTAAATGATTTTTATGAGGAGGAGCTTGTGCAAAACGAAAAAATCCGGACGATAATATTTTCGCCCCTGCGTGCAACGTACACCCTAGCGTATACATATGTCATCATTATGATAGGATTGATCGTGGGAATATTTCTGTCTCCGTATATATTCATAATTCGTAATCTCTCCCACTTCCATTCAGCTACAAATTACACCCTGCCGCTCAGCAGGGGATACGGTTACTTTTGGACCGTTCCGGATAATATTTTGTGTCATCTCCATTTGATCCTCGAAACGGCTATGGTGATGCTCAGTTGCATTACGACGTGCGGCGTCGAGTGCGTTTTTAGTTTGTTTGCCTATCAGTTGGCCTCGACCGCGCGCGGTATGATTTACAGGCTCACGAATCCTCTGCCTAATGAGAAATTTTCGGATCTGTTAAAAACGTGCATTAAAAAGCATCAGAAGTTGCTGCGATGCCGCAACATACTGGAAAAAGTCTATGGACCCATCCTCCTTTGGCATATTATCTCCAATGCTATGCTTCTTTGCTCGCTGATATACGATGTTACAACAGAATTTAAATTTACTTTTTTCAACATACTTATGTCTCTGACATACTCTTTAATAAAGCTGCTTCAAATGTTTATGTACGCATGGAACGGCACTGTTATTACAAATGCGGGCGATAATTTTCGTAATGGAGTATACTTTGGCGAGTGGCCTAAATCTGATCTCGATCGTCACGTAAGAACAAATGTTATTCTTACGATGATGCAAAAACCAATGACTATATACGCAATTTTCTCTCCCGTCGAGATAGTCATGTTCACAAATGTAAGTGTTTTAAATTATAATCGGCCGTGTAAGTATGAATGA
>SiOR289
ATGCTTGATAAACGATTACAAGAGTATCGCAAGTACCAACAAATAACTAAGATTCTACTCATCGTCAGTGGTTGTTGGTATATGTCCAAAAAATCCGGCAAATCCACGCGCTACTGGCCAGTGTGTGCGTTTTTGTTAATGATAATGTACCTAACAATGTCCTTTCGTGCGGTCTATATTTTTAGACACAAATTTACAATTGTGATGAAAATGGTAGGCGTGAAATACGCATCACTGATTTTTTTTAAGGTGTCCATCTTCATGATAAATCGCAACTCTCTGATTAATAATCACCGGACGTTGAATGATTTTTATGAGGAGGAGCTTGTGCAAAACGAAAAAATCCGTTCGATAATATTTTCGTCCCTGCGTACAACTTATACCATAGGGTATACATATGTGATCCTTCTGATAGGATTGGTCATGGCATATATTGTACCTCCGTATATATTCATAATTCGCAATATTTCCCACTTCAATTCAATTACGAATTACACCCTGCCGATCAGCAGAGGGTACGGATACTTCTGGACCGTTCCCGATAATTTTTTGTATCATCTTCATTTAATCGTCGAAACGATTATCGCGACGGTCAGTTGCATTACGGCGTGCGCCGTCGAGAATGTTTTTGGTTTCTTTGCCTACCAATTGGCCTCGACGATGCGCGGTATGACTTACAGGCTCACGAATCCTCTGCCCAATGAGCAATTTTCGGATCTGTTGAAAACGTGCATTGAAAAGCATCAGAAGTTGCTGCGATGTCGCGACATACTGGAAAAAGTCTATGGACCCATCATCTTTTGGCATATTATCACCAATGCTATGCTTTTCTGCTCGTTGATATACGATATTACAACGCAATTTGAATTTACTGTTGTCAGCACACTTACGTTTCTGATATGGTCTTTAATAAAGCTGCTCCAAATGTTTATATACGCATGGAACGGCACTGTTATTCAAATGCGCGATGATTTTCGTAATGGAATATACTTTGGCGAGTGGCCTAAATCTGATCTCGACCGTCACGTCAGAACAAATGTTATGCTGACGATGATGCAAAAACCGATGACTATATATGCAATTTTCTCTCGCGTCGAGATAGTCTTGTTCACGAATGTAAGTGTTTAA
>SiOR290
ATGCCTGATAAACGATTACAAGCGTATCGCAAGTACCAACGCATAACTAAGACTCTACTTATTATCAGTGGTTGTTGGTACATGCCTACAAAATCCGACAAGTCCACGCGCTACTGGCCAGTGTGTGTGTTTTTGTTAATGATCATGTACACGACAATGACCTTTCGTACGACCTATCTCTTTAGACATAAATTGGCAAATATGATGAAAATGGTAGGCATGGCTACGTCTGCAGTTAGCGCTATTGTTAAGGTGTCAAGCTTCATGATAAATCGCAGCTCTCTGATAAATAATCACCGGACGCTAAATGATTTTTATGAGGAAGAGCTTATGCAAAACGAAGAAATCCGGACGATAATATTTTCGCTCCTGCGTGCAACGTACACTCTAACGTATACATATGTCATTATTATGATAGGATTGATCACAGCATATCTTGTGCCTCCGTATATATTCATAATTCGCAATCTTTCCCACTTCCATTCAACTACGAATTACACCCTGCCGCTCAGCAGAGGGTACGGATACTTCTGGACCGTTCCCGATAATTTTTGGTATCATCTCCATTTGATCGTCGAAACGATTTTCGGATCGCTCAGTTGCATTACGGCGTGCGGCGTCGAGAGCGTTTTTAGTTTATTTGCCTATCAGTTGGCCTCGACTGCGCGCGGCATGATTTACAGGCTCACGAATCCTTTGCCCAACAAGAAATTTTCGGATCTGTTGAAAACGTGCATTGAAAAACATCAAAAGTTGCTGCAATGTCGCGACATACTGGAAAAAGTCTACGCACCCATCAGCTTTTGGCATATTATCTCCAATGCTATAGTTCTTTGCTCACTATGTTGCGCTGCTAATTTTTTATTCTATTGCATAGAAAATTACGTAAATAATAATAATAAATATTTGCAACAATTTAAATTTACTTTTTCCAACATACTTGTGTTTCTGATGTACTCTTTAATAAAACTGCTTCAAATGTTTATATACGCATGGAACGGCACTGTTATTACAAATGCGAGCGATGATTTTCGTAATGGAATATATTTTGGCGAATGGCCTAAATCTGAACTCGATCGACATGTCAGAACAAATGTTATTTTGATGATGATGCAAAAACCGATGACTATGTACGCAATTTTCTCTCCCGTCGAGATAGTCATGTTCACAAATGTAAGTGTTTAA
>SiOR291
ATGCAAATACTCTCTCTCAACTTTTTACTTTTGACCATCTCTGGTTTCTGGCAACCAACTGAATGGACTTCGAAATGCTCCAAGTTGATGTATAAAATATTCACTTTCTTTTCGATGTATCTTATGACGTATCTGCTACTGACTCACTTGATGTATGTCATCTTTATTGTCGATGGCTTGGAAAATTTGGTCGCGTGTTCGTTTTTTAATATCGCGATACTGCTCGGGTATTTCAAAGTAATTACTGTTATAACTCGTCGCGATCAGATTATTAATTTGATCAAAATATTACAAACAAATCCTTACAAAGCCTGTGACGAGGAAGAGATTGATATCCAGATGAAATTTGATTATACAATCAGATTTTATACCATGTCTTATATAATCTTGTGTACAATCTCGGGATTATCCTGTGCGTTTGGAGGTGTACTCTATATGCTACACGGCCAAATACCCTATGGGTTCGTGTGGGTACCTTGGGATTGCACTTCGACTCTTGTATTCTGTTTTACATCTGTTCAAGAGATACTGGGTATACTTATTGGCTTACCTGCAACCGTTGCAATAGAAACTATGGTATTAGGATTTTGCCTACAAATATGTGCACGATTTGAAATTTTGCTACATCGTCTTCAGAAAATGATCAAACATGATGAGAAGGAAGCTATTCCGACAAATTGGTTAAATAAAACATCGAATAAAATAAGCAAATTATCGGAACATGTTATTCATCATTTATGTATAATCAGACTTGCTGAAATGATCAACGATGTGTTCAGTCAAATCATCTTCGTTCAATTTTTCACCAGTACTTTTGTTATATGTTTAACTATATTCTATCTGTCTTCTCATATGACAATTGAAAACCTGTCTACTTATTCTGTCTACGTAATTTGCACGTTTGTGCAGATATTTATGTATTGCTGGGCTGGAAACCAAGTTACGACTAAGAGTACTGAATTGGGCGAAGAGATATTTAACATGGACTGGATATCGATGACAAAAAACGAACAAAGGGATCTACTGATGATTATGATGCGCAGCACAATACCTATCAAATTTACTAGCACTTTTCTGGTGACATTGTCTCTGGAAGCTTATGGCAATCTTCTGAAGACATCTTTCTCTGCTTTTAACCTTTTGCAACAAGTTCAAAAGTAA
>SiOR292
ATGGAATATCCAGAAGAGAATTATTATAAACTGAACCGCTTTCTTCTATCGGCTTGCGGACTAGAGCCTTACCAAAGCAAGTGGAATGCTCTCTTGTCGTATATAACCATGATGGGATATTGCATATGGTTGTGCACACCAGAAATTCTCAACGTTTTAATGCCCATGAACGAATCTCGTCCGCGGAGGATACCCTTTAAAGACGAATTCTTTTTAGATGAAGAACGATACGTTATACTCATTCGTTCCCACACGTGCTTTGTACTTCTAACCTTACCTATAATTTTCGTTACGGGTTTCACTTTATTTATGACTCTCACACAACACGTTTGCGGAATGTGCAAGTTATTGGGGTCTCGCGCAGAACGCTTATTTCTCGTTGTTGAAGACAGAACGGAATGCGATTTAATTCAGGAGTCACAAATAAGAAACGAGAACATGATCGTTTTTATACAGCAGCATTACAACATTATAGAATTCGTTGATATAATTGAAACTTATCACACAACACTGATTTTATCGGATCTCACAATAATAATGATTATATTAAGTCTTACGATAATCCAGATATTAACTATTTCTGATATCGACGGAGCTATTAGATCTATTGGTATCTCTGTTGCATTACTATGTTATTTATTCGTATGTGGTTACATGGGACAAAAGATAACGGATGAAAGTTTGAGCGTATATGAGAAAATATACAATTCTACGTGGTACAATGCAGTTGTTTCAGAGCAAAAGACACTGTTAATGATACTGATACGACGCTGTCACCCGTTGGTCATCACCGCCAGTAAATTTTATACATTATCTTTGCAGAATTTTGGAAAGGTAAAAAAAAAGTATAGCTCTATTCGTTACACGCGAATCGTAAAAGCAAAGAATAAAAAATATGTATCTTTCGAAGATACTTCAAACATCGCTCTCCTACTGCATGTTGTCAGACAATCTGAAAAAGCTTCTATCAAGTTGCAAGTGTAG
>SiOR293
ATGGAATATCCAGAAGAGAATTATTATAAATTGAACCGCTTTCTTCTATCGGCTAGCGGACTAGAGCCTTACCAAAGCAAGTGGAATGCTCGTTTAATAAGAGCTTTTATCACGATTGTCATGATGTCGTCTTCAATTTTTCAGATCTCAAGCTGGTTTACATTTGAAATCACATATGAATTTGTAGTAAATGGGGTGCAATCACTTCTACTTATATTGTGTATCCTGACCAACTTGCATTTGCGTACCGGAAATGTGGACAAAGTTAAAATATTATTTGACCGCATATCAAAAGACTGGGCATTGCAAAAGACACATGGTGAGATCGAGATTATGCGCGAACATGCTGAGTTCTCAAAACTATTCACATTCTGTTTCTTGTCGTATGTAAGCATGGTGGGATATTGCATATGGCTGTGCATACCAGAAATTCTCAATATTATAATGCCCATGAACGAATCTCGTCCGCCGAGGCAACCCTTTGCAGCTGAATTCTTTATAGATGAGGAACGATACTTTTTCCTCATTCGTTCCCACTTGTACTTAGTACTTCTAACTTTACCTATAGTTCTCCTCTCAGGTTTCACTATATTTGTGACTCTCGCACAACACGTTTGCGGGATGTGCCAGGTATTGGGGTCTCGCGCGGAATGCTTATTTTCCGTTGTAGAAGACAGAACGGGATGCGATTTAATTAAGAAATCACAAATAAGAAACGAGAACATGACCATTTTTATACAGCAGCATTACAACATTATACAGTTCGTTGATATGATCGAAACTTGTCACACAGCACCGTTTTTATCGGATCTCACAGCAATAATGATTACGTTGAGTATTATATTAACTATTTCTGATATCGAGGGCGCTATTAGATCTATTGGTATCTCTGTTACATCACTATGTTATTTATTCGTATGTTGTTACATGGGACAAAAGATAACGGATGAAAGTTCGAGCGCATATGAGAAAATATACAATTCTACGTGGTACAATGCAGTTGTTTCAGAGCAAAAGACACTGTTAATGATACTGATACGACGCTGTCACCCGTTGGTCATCACCGCCAGTAAATTTTATACAATGTCTTTGCAGAATTTTGGAAAGATACTTCAAACATCGCTCTCCTACTGCATGTTTGTCAGACAAATCTGA
>SiOR294
ATGGAATATCCAGAAGAGAATTATTATAAACTGAACCGCTTTCTTCTATCGGCTTGCGGACTAGAGCCTTACCAAAGCAAGTGGAATGTTCGTTTAATAAGAGCTTTTATCACGGTCGTCCTGATGTCGTCTTCAATTTTTCAGATCTCGAGCTGGTTTACATTTGAAATCACATATGAATTTGTAGTGAATGGGGTGCCATCGCTTTTAGTTACATTGTGTAATCTAAACAGCTTGCATTTACGTATCGGAAATGTAGACAAAGTTAAAATATTATTCGACCGCATATCAAAAGACTGGGCATTGCAAAAGACACGTGGTGAGATCAAGATTATGCGCGAACATGCTGAGTTCTCAAAATTATTCACATTCTGTTGGACGATCTTGTCGTATGTAAGCATGGTGGGATATTGCATATGGTTGTGCACACCAGAAATTCTCAATGTTTTAATGCCCATGAACGAATCTCGTCCGCGGAGGCAACCCTTTAACGTTGAATTCTTTTTAGATGAAGAACGATACTTTATTCTCATTCGTTCCCACATGTGTTTTGTACTTCTAACCATACCTATAGTTTTCGTTTCGGGTTTCACTTTATTTATGACTCTCACACAACACGTTTGCGGAATGTGCAAGTTATTGGGGTCTCGCGCGGAACGTTTATTTTCCATTGTACAAGACAAGACGGGATGCGATTTAATTAAGAAGTCACAAATAAGAAACAAGAACATGACCGTTTTTATACAGCAGCATTACAACATTATACAATTTGTTGATATAATCGAAACTTGTTACACAACACTGTTTTTATCGGATCTCACAGGAATAATGATTATGTTGAGTCTTACGTTAATCCAGATATTAACTATTTCTGATATCGAGGGCGCTATTAGATCTATTGGTATCTCTTGTGCAACATTATGTCAGTTATTCGTATGTTGTTACATGGGACAAAAGATAACGGATGAAAATAAAAAAAAAAATTGGTTTTGCAGGTGCAATTCTACATGGTACAATGCAGTCGTTTCAGAGCAAAAGACATTGTTAATAATATTGGTGCGACGCTGTCACCCGTTTGTCATCACCGCCAGTAAATTTTATACAATGTCGTTGCAGAATTTTGGAAAGATATTTCAAACATCGCTCTCCTACTGCATGTTTGTCAGACAAATCTGA
>SiOR295
ATGGAATATCCCGAAGAGCGTTACTATAAACTACATCGACTTCTCTTGACTTCCGTCGGACTATGGCCTTATCAAAGCAAATGGAGCACATATTTAATAAGGACTGTTATTACTATCATATCGCTATTGGGCATAATTGTTCAGATGTCGAGTTTTTTTACGGTTGACAACATAGACACTGACTACATAAGCGATTTGTTGCCAATATTACTATGTACATTTGGTATCGTGGGCCACATGTATTTACGTATCATGCACATAGACAAAATTAGAGAACTATTTGAACGTATATCGAATGATTGGAAATTTCAAAAGACACGTTATGAGATCAAAGTCATGCACAAACATGCAGAGATAACGAGATTATTCACATTTTATTACCTCCTTGCAAACCTTATAATTATAGTGGCGTATTACATATGGATGTCAGTACCGGAAATTCTCGATGTTATATCGCCCATGAATGAATCTCGTCTGCGAATACAACCTTTTAAAGCTAAGTTTTTCATCGATGAGGAACGATACTTTTACTTCATACGCTTCCTTATATGCGCTCTGATTTTTACAATACTAATAACTAGTATTACCTATCTCGTGACAAGTGTGGCTTTTGTGCAACATGTTTGCGGAATGTGCGAGTTGCTCGGGTATCGGGCGGAACGCTTGTTCTCCGTTGCTAAAGAGACGGCAAAATCTGATTTAATACGATCAAAAACATACTGCGGAAACATCGTCGTTTTTATACGGCTGCATTACAACATTATAAAATTCATTGATTTGATCGAAATTATTCACACAATACCGTTTTTCATGGACACGCTGGGATTAATATTTGTGACAAGCATAGCACTTATGCAGATATTATTCATTGATGATATTGAACGAGTTTATAGATTTTTGTATACCAGTACTATGGCAATGGTGATTCTATTCTCGTTTAATTTTTTGGGACAAAAAATTACAGACGCAAACTTGAACGCATGCGAGAAACTATATAACTCTATGTGGTACAATGCAAATATTTCAGAGCAGAAATTATTAATATTAATATTGAAAAGACGCTTTTATCCGACCGTTATAACTGCTTGTAAGTTTTATGTGATGTCCTTGCAGAGTTTTGGAAAGGTAAGAAAAAATAAACCGTAA
>SiOR296
ATGGAATATCCCGAAGAGCATTACTATAAACTACATCGACTTCTCCTGACATTCATCGGATTATGGCCTTATCAAAGCAAATGGAGCGCATATTTAATGAGGACTGTTATTACTATCATATCGCTATTAGCCATAATTGTTCAGGTAACCCTTAGAGAACTATTTGAACGTATATCGAATGATTGGAGATTTCAAAAGACACATTATGAGATCAAAATCATGCACGAACATGCCGAGATAACGAGATTATTTACATTTTATTCCTTCCTGGTATACTTCATATGGATATCCATACCCGAAATTCTCGATGTTATATCGCCCATGAATGACTCCCGTCTGCGAATACAACCTATTAAAGCTGAGTTCTTTATCGATGAGAAACGATACTTTTACTTCATTCGCTTCTATGTATTCATCTTGATTCTTACAATTTTGGCTTTTGTGCAACATGTTTGCGGAATGTGCGTGTTGCTCGGGTATCGTGCGGAACGCTTATTCTCCGTTGCTAAGAAAACGGCAAAATCTGATTTAATACGATCAAAAACATATTGCGGAAACATCGCCGTTTTAGTACGGCTCCATTACAACATTATGAAATTCATTGATTTGATCGAAATTAGTCACACAATGCCGTTTTTCATGGAAACGGTGGGATTAATATTTATAACGAGTATAGCATTTATGCAGATACTAGTCATTAATGATGTTGAACGAGCTTATAGATGTTTCTATATCAGTACTGCGGCAATAGTGTGTCTATTCCTGCTTAATTTTTTGGGACAAAGAATTACAGACGCGAACTTGAACGTGTACGAGAAACTATATAACTCTATGTGGTACAATGCAAATATTTCAGAGCAGAAATTATTAATATTAATATTGAAAAGACGCTTTTATCCGACCGTTATAACTGCTTGTAAGTTTTACGTCATGTCCTTGCCAAATTTTGGAAAGGTAAGAAAAAATATGCCGTAA
>SiOR297
ATGATTTCTTTAGAAATTCAACATTTTAGTCTAAATCGAATTCTTTTGCTTAGTATTGGTTTATGGCCCTACAAGCAATCAAAACTCGTTTTTTTACAACAGATCTTACTTTTTGGGCTTCTGATAAGTTTTGTCATATACCAGCTTATCATATTTTTCATCACGGAATTCACAATTGGTTTTGCCATCACAGTATTCTCTTTCATATTATTTTATATTGTATTTATAATTAAATACAATTCATTTTTAATTAATGGTCAAGCCGTAAAAAGTTTATTGGAGCAACTTAAGCATATTTGTAACGAGCTTAGAGACGAAAACGAAATTGATGTTATGAAAAGATATGCAAGCAATACAAAACTATTTACGCTCGTCGCTCTACCTACTATTGTAGTGATGTCAATGTGGCCATATATTCTCGACATTGTTAAACCCAAAAATGAGTCTCGATCAGATTTCTTGATGCAACTCTTGACTGCGCACTTTGCGAATCCAGACAAATATCGTTATTTAATATTGCTATACGTGAATACAACGTTTTGCGTAGGGGGAATTGCAACGATAGCGACAGGAACGATGCTCATCGGTTATCTTAAATATGCTTGTGGAATGTTTAGAATTGCGAGCTACCGGATTGAACGAGCAATGACGATTAACAATTTACACAATAATTTTGAGAACGAAACTGTGACTTATAAAAGGATTATTTACGCTGTAGACGTACATCGTAAAGCTATGGAGTTGGTTTTTCAATCCGTATCAGATGGAAATAGCAAAGAAGAAATCATAATACATTTCATAATTGTAATTATCTCACTTTTATACATGTTTCTAGCGAACTATGCTGGACAAGAAATTACGGATCACAATAATCACATATTTTCCACCGTATATAATGTTGATTGGTATATAGCACCATTGCATACACAGAAGATAATATTATTCCTGTTACAAATGGGCAACAAAGCTTTCGGTCTGAATGTGGGAGGATTGTTTATAGCATCTCTAAATTGTTTTGCATCACTGGCAAGTGCATCGATATCTTACTTCACCGTTATATATTCAACGCAGACGCATTGA
>SiOR298
ATGAATACGTCAGAAATTCAACATTTTAGTCTAAATCGAATTCTTTTGCTTAGTATTGGTTTATGGCCCAACAAGCAATCAAAACTCGTTTTATTTCAACAAATCTTATTCTTTGGCCTTCTGATAAGTTTTACTGTATACCAGGTAAAAAACTTATTGGAGCAATTTATATATGTTTATAATGAGCTAAAAGACGAAAATGAAATTGATGTTATGAAAAGATATATAAGCAAGACAAAACGTTACATAGGTGGAGTTACAATATTAACGGTTGTTGCTCTATTTACTGGCATATTGATAACAACGTGGACATCAATTCTCGACATTGTTAAACCCAACAATGAGTCTCGATCAGATTTATTCATAACATACTTGACTGCACACTTTGCTAATCCCGATAAATATCGTTATTTAATGTTATTATACTTGAATACAACGATTTACATAGGAGGAATTGCAATGTCAGGGACAGCATCGATGATCATGGGTTATCTTGTATACGCTTGCGGGATGTTTAGAATTGCCAGCTACCGCATTGAACGAGCAATGACGATTAATAATTTATACAAAAATTTCGAGCACGAAACTGAGATTTATAAAGGAATTATTAATGCTGTGAACATACATCGTAAAACTATGAAGTTAGTTTTTCACTGTGTATTGTTTGGAAGAAACAAACAAGAATTCATATTACATTTCGTAATTGTAGCTGCCTGTCTTTTATATATGTTTCTAACAAACTATTTTGGACAAGAAATTATAGATCACAATAATCACATATTTATCACTGTATATAATGGTGACTGGTATATAGCACCGTTGCATGTACAGAGGCTTATATTATTTTTGTTACAAGTGGGCAACAAAACATTCGGCCTGAGAGTTGGCGGATTATTTACAGGATCTTTAAATACCTTCGCATCAGTAAAAAATATATTAGTCACTATAAAATATACAGGATGTCCGATAAAAATTCATGATTAA
>SiOR299
ATGAATACTTCAGAAATTCAACATTTTAGTCTAAACCGAATTCTTTTACTTAGTATTGGTTTATGGCCCTACAAACAATCAAAACTCGTTTTATTTCAACAGATCTTATTCTTTGGCCTTCTAACAAGTTTTACTGTATACCAGATTATTCTCTATTTCATCACAGAAATCACTGATGATTTTATCGTAATATTATCTTTCATATTAGTTTATATTGTATTTATAATTGAATACAATTCATTTTTGATTAATGATCAAGTCGTAAAAAACTTATTGGAGCAATTTATACATGTTTATGATGAGCTAAAAGACGAAAATGAAATTGATGTTATGAAAAAATATATAAGCAAGGCAAAACGTTACATAGATGGAGTTACAATAACAGTTGTCGCTCTATTTACTTCTATGTTGATAACAACGTGGACATCAATTCTCGACATTGTTAAACCCAACAATGAGTCTCGATCAGATTTATTCATAACATACTTGACTGCACACTTTGCTAATCCAGATAAATATCGTTATTTAATGTTATTATATTTGAATACAACAATTTACATAGGAGGAATTGCAATATCAGGGACAGCATCGATGCTCATGGGTTATCTTGTGTACGCTTGCGGGATGTTTAGAATTGCCAGCTACCGCATTGAACGAGCAATGACGATTAATAATTTATACAAAAATTTCGAGCACGAAACTGAGATTTATAAAGGAATTATTAATGCTGTGAACATACATCGTAAAACTATGAAGTTAGTTTTTCACTGTGTGGCGTTTGGAAGTAGCAAACAAGAATTCATAATACATTTCGTACTTGTAGCTGAAACTCTTTTATATATGTTTCTAACGAACTATTTTGGACAAGAAATTATAAATCACAATAATCACATATTTATCACTGTATATAATGGTGACTGGCATATAGCACCGTTGCATGTACAGAAGCTTATATTATTTTTGTTACAAGTGGGCAACAAAACATTCGGCCTGAGAGTTAACGGATTATTTACAGCATCTTTACACGCCTTCGCATCAGTAAGAAATATATTAGTCACTATAAAATATACAAGGTGTCCAATAGAAATTCATGATTAA
>SiOR300
ATGAATACTTCAGATATTCAACATTTTAATCTAAATCGAATTCTTTTGCTTAGTATTGGTTTATGGCCCTACAATCAATCAAAACTCGTTTTATTTCAACAGATCTTACTTTTTGGCCTTCTGATAAGTTTCGTCATATACCAGCTTATCATATTTTTCATCACAGAATTCACAATTGGTTTTACCATCACAGTATTCTCTTTCATATTATTTTATATTGCATTTATAATTGAATACAATTCATTTTGGAGTAATGGTCAAGCCGTAAAAAATTTATTGGAGCAATTTATGCATGTTTGTAACGAACTAAAAGATGAAAATGAAATTAATGTTATGAAAAAATATGCGAGCAACACAAAACGTTACACAACTGGAATGATACTAATCGTGCTCGCCGCTCTACCTATTACTATAGCGGCGTCAATATGGCCATATATTCTCAACATTGTTAAACCCAAAAATGAGTCTCGATCAGATTTCATGATACAACTCTTGACTACACACTTTGCCGATCCAGACAAGTATCGTTATTTAATGTTATTATACATGCATATAACGATTTGCATAGGAGGAATTACAAAGATAGCGACAGGAACGATGCTCATCGGATATCTTAAATACGCTTGCGGAATGTTCAGAATCGCCAGCTACCGGATTGAACGAGCAATGGCAATTAATAATTTACACGGTAATTTAGAGAACAAAAATGTAACTTATAAAGGGATTATTTACGCTGTGGTCGTACATCGTAAAGCTATGGAGTTGTGCAAATCTTTAATGTTCAGTTTCGAAGGAACGTTCTTCGCATTAATAGCGGTTGATGTGCTTAATTTAAGCCTCAATCTTTATCGAGTTTTCCAATCTGTATCGGTTGGAGATAGCAAAGAAGAAACCATAATACATGTCATAATTGTATTGATCACTCTTTTATACATGTTTCTAGCGAACTATGCTGGACAAGAAATTACGGATCACAATAATCACTTATTTTCCACCGCATATAATGTTCACTGGTATATAGCACCGTTACATGTACAAAAGCTTATATTATTCCTGTTACAAATGGGCCATAAAACTTTCGGCCTGAATGTAAACGGATTGTTTACAGCATCTCTAAATTGCTTCGCATCAGTAAGAAATATATTACTTATAAAATACACACCTCAGTACAGGCGTCTGATAATTAATGATTAA
>SiOR301
ATGAATACTTCAGAAATTCAACATTTTAGTCTAAACCGAATTCTTTTGCTTAGTGTGGGTTTATGGCCCTACAATCAATCAAAACTCGTTTCGTTGCAACAGATATTACTTTTTGGAATTCAGATAAGTTTTGTTATATATCAGGTAAAATATTTACTGGAGCAGTTTATTCATGTTTGTAACGAGCTAAAAGACGAAAATGAAATCGATGTTATAAAAAGATATGCGAGCACCACAAAACGTTATACGACTAGACTTATACTGGTGTTCGTCTCTCTTCCTATTGGTATGCTGATGACAATGTGGCCATATATTCTCAATATTGTTGCACCCAGAAATGAGTCTCGATCGAATTTCTGGATATCGTTTTTGACTGAACACTTTGCCAATAAGAACAAATATCGTTATTTAATGTTATTATACGCAAATGCAACGTTTTGCATAGGATCAATTACAGTGCTAGCAACAGGAACGATGCTTATCGGTTATATTAAATATGCTTGCGGGATGTTTAGAATCGCCAGCTACCGGATCAAACAAGCATTAACAATTAATAAGACACACAAAAGTTTCAAAAACGAAATTATGATTCATAAAGAGATTATTTGCGCTATGGACGTACATCGCCAAGCTATGAAGTTGATTTTTCAATGTGTATCGGATAAAAGTGACAAACAAGAACTGATACTTCATGTCGAAATTGTAATTATCAGCCTTGTATACATGTTCATAGCGAACTACATTGCACAAGAAATTACGGATCATAATAATCACGTATTTATCACTGTATATAATGGTCACTGGTATGTAGCACCGTTGCATATACAGAAGATTATATTATTTTTGTTACAAGTGGGCAACAAAACTTTCGGTCTGAGTTGTGGCGGATTGTTTACAGGATCTCTGTATACCTTCGCAACAGTAAGAAATATATTAATCACGATAAAATATACGGGGTGTGTGATAAAAATTAATAATTAA
>SiOR302
ATGATCTGTACCAATTCATTACACATTGGTCTGAATAAATGTTTGTTACTCATAGTTGGTCTATGGCCTTATCAGCAATCTAAACTTATTCAACTCCAATTAACTTTGTTTATTAGTGTTTTGATGACATTTATCTGGGTTCAGTTTACGGTATTTTTTACTTCAGAATGTACATCACAATTACTCATCAATGTTCTTGGGTCTGCATTATTTTATGTTACCCTTGCAATTAAATATAGTTCATTTAGTGTTAAACTTGAAGTCGTAAAATATATGTTGGATCAACTGCAACATATGTATAATGAGCTAACTGACGAAAATGAAATCAATATCATAAAACAGTATGCTATCTATGCAAAACGTTACACCATTATATTTACATTGCTTGTTGCATTAATGATATTGATTTTTATTTTACATTCGACTTGGTTGAGCATTTGTGACATCGTACTCCCTATAAATGAAACTCGAACACATCTTTCGTCGCTTGCGACAGAATACTTTGTCGATCACGAAAGATATTTCTACTTGATATTTTTCCATACAAATGCAGCCTTTATCATTGGACTACTCACAATGCTAGCAACGGGAACAATGTTCATAGTTTACTTGCACTATGCGTGCGGAATGTTCCAAATTACCTGTTATCGTATCGCAGAAGCAATTACACACGAAACTTTACAAAAGAATAATTTACAAAATGAAAACTTGATTTACAAAGAATTAATTTGTGCTGTGGATATGCATCGCAGAGCTTTAAAATTTTCTGACTTGATAATATCTAAATTTAAATTAATGTTCTCCCTTTTGATATTAGTTGGTGTGATTTGCGGAACTTTTAACGTTTTTCGGGTAAATACTGTTTTTTTTTTGTACAACGTTCAGTGGTATATAGCTCCGTTGCAAATACAAAAAATAATACTGTTTCTTTTGCAAAGGGGAAACAAGGAGTACACTATAAATATTGCTGGATTATTTGTGGCATCATTAGAAGGTGCAGCCTCGGTAAGAGACATATCTTTCAATGTGTTAAACGCAGCATATATGTATACGTTGAAACATAACATATTAAATTTTTTTACAAACAAAAACTCGTTCTATCACAGTTGA
>SiOR303
ATGATCTGTGTAGACTGTTTGCAAATCAGCCTCAATCGGTTACTGTTGCTCGCAATTGGTCTATGGCCTTATCAGCAATCTGTACTTGTTCGACTTCAATTCTTTCTACTTTTTGGAATTTTAATGACTTTTATTTTATTTCAGTTTACAGCATTATTGACTTCTAAATGTACTCCGGATTTACTCATCGAGGTTCTTTCTTCTGCGTTATTTTGCGTTTTTTTGGCGATTAAATACTTTTCATTTAATATTAATACCGAAGATATAAAATGTTTGTTGGAGCAATTGCAGCATATGTATGATGAGCTAATTGACAAGAACGAAATTGATATTATAAAAAGACATGCTAGTTTTGCAAAACGTTATACGATTGGGTTATTATTGACAGCCATATTCTTCACATTCTCTCTCATTTTATACTTATTTTGGCCGTATATTTTCAATCTTCTGTTTGCTACAAATGTGACTCAATCACGTTCTATGATGTTTATAACTGAATATTTCATCGATCAAGAAAAATACTACTATTTGATATTGTTTCACGCTATCGCGGCCGTGGCCGTAGGTGGTACTGCACTATTAGCGACGGGAGCAATGTTTATAACTTATCTAAAGTATGTGTGCGGAATGTTTCAAATAGTCAGTTATCGAATAACGCGAGTAATAACATTCAAAAATGAAAAAAATAACCTGCAAAATGAGAATTTGATTTGTAAGGGAATAATTCGTGCCGTGGATATGCATCGTAAAGCTATGCAATTTTGCGACACGTTAATATCTAGATTTAATGTATCGTACTTCTTTTTCATAGCATTTGGAGTAATTTCCGAAAGTCTTAATTTATTTCAGGTACTGTCTTGCGTTTTCAAATATATTCACGCATATAGCAGTAATTTTGCGCAAGAAATTATAGATTATAATGATGATGTTGCCGTGTACGGCGTTCCCTGGTACGTGGCTCCGATAAAAATACAGAAAATGATAATATTTCTATTGCAAAGACGTACTAAAGCGTTCCATATACAAATTGGTGGAATATTTGTAGCGTCATTAGAAGGTGCAACTACGGTAAAAAAAGTATATGTATTAACCTGTATATTAAAGTATGATATATTTTGA
>SiOR304
ATGATCTGTATCAAGAGTAGATACTTTCACCTCAATCGAATTTTTTTACTTGCTCTTGGTTTATGGCCTTATAGTCATCAATCGAATTTCGTACGATTTCAAATAATCTTATGTTTTAGCTTTTTGGCAAGTTCTATTATTGTTCAACTTACAGTATTTTTTACTACAGAATGCACTCTTTATCTTATAATAAAAGTTTCCTCTACCGCAATGTATTGTAGTACATTCGTCATAAATTATAACTCGTTTTGGATAAATGCACACAATGTAAAGACTTTAATGGAGCGACTACAAGAAATTTGTAATGAGTTAAAAGATGAGAACGAGATCAACATCATGAAAGATTATGGAAACAGCGTGAAATTCTACACATTTGTACTTACAAGTATGATAATACATGTTAATATATTATCATTGTTCATGCCAATTGTTTTGCATATGAACGAATCACAAACACGTCAATTGATATATTTCACGTCTGAGTACTTTATTGACCAAGAAAAATATGCTTACCTAATTTTAATACATTCAAATATAGTTTTGTGTATAGGAATAACTACAGTATCAACGATAGGGACAATGCTCAGAGGATGCTGCATACACGCTTGTGGATTATTTAAAGTTGCCAGTTATCGTATCGAACATGCGTTGGCCATGAAAATGTTCAAAAATATCAATATAGAGAATGAGATTATTTACAAGGAAATAATTTGCGCCGTCGACATCCATCGCAAAGCTATAAAGTATTCCGAATTTTTATTATCCAGTTTTAAAGGAACCTTGTTCTCAGTAATGGTAATTCATGTAATTTGTTTAAGCCTCAATCTTTTTGCAGTTTTTCAGACTGCGACCCTTGGAAAAAAAGAGGAATTTTCATATCACTTCATTCTTTTATACATGTTCTTAGCTAATTATACTGGGCAAGAAATTATAGATCACAACAACGACATATATATTGCAGCATACAATGCTCGATGGTACGTAGCTCCTGTGCACATACAGAAACTGATACTTTTTCTATTACAAAGAGGTGGCAAACCTTTTAATTTATCTGTCGCCAGTATATTTGTGGCATCCTTAGAGTGTTTTGCCACGGTAATAATCATACACTATCTTAAACTCACTCTTCTATTGATAATACAAGAGAAGATATATTTATTGCAGTTATTGAAGGCGTCGATGTCTTATTTCACCTTCATATGTTCTGCACAGCAATGA
>SiOR305
ATGATCTGCTCTTTACATATTGGCCTCAATCGCTTTTTGTTACTCACAGTTGGTCTATGGCCTTATCAACAATCTAAACTCGTTCAATTCCAATTAATTCTGTTTTTTAGTATTTTAACGACGTTTATCTCATTTCAGTTTACAACATTTATGACTTCACAGTGTACTCCGGATCTTGTTATTAATGTTCTCTCTTCTATATTATTTTTCTTTACTTTTATGATTAAATATAGCTGTTTCAGTATTAACACTGAAGTCATAAAGTATTTGTTGGAGCAACTGCAGCACATCTGTAACGAACTAACTGACGAGAACGAAATTAATATCATAAAACAATATGCTAGTAATGCAAAACGTTATACGGCTACATTTATGTTGTTAGCTATAGTGATCGCATCTTTATTATTATTATATCCAATTTGGCCATGCATTTTCGACATCTTACTGCCTATAAATGAAACTCGACCACGTCCTTCGCCGCTATTTGCGACAGAGTACTTTGTCGACCAAGAAAGGTATTTCTATTTGATTATATTGCACGCAAACGCGGCCTTTGTTATCGGAGGTGTCGCAATGTTAGCGACAGCAACAATTATCATATTTTACCTACAGCATGCGTGTGGAATGTTTCGAATTGCCAGTTATCGTTTTAAAAGAGCAATAACAACTGAAACTCTGCAAAAAAACAGTTTAAAACACAAAAATTTGATTTATAAGGAATTAATTTATGCCGTGGATATGCATCGCAAAGCTATGAAATTCTCCGACTCTACAATATCTAAATTTAAAGTAATGTTCTTCCTTTTGATAGTAGCCGGCGTGATCTGCGCAAGTATGAATTTTTTTCGGATGTTTCATGTGATGTACTTTGAATATAATACTTCGGAATTTTTCCTACGTCTAATATACATCGTCGTCCACATGTCTTATTTGTTCGCAGGCAACTACCTTGCGCAAGAAGTCATAGATCACAATAACGATATATTTGTCACTGTGTACAACGTTCAATGGTACGTAGCTCCATTACAAGTGCAGAAAATGATACTGTTTCTCTTGCAAAGGGGTACCAAGGTATTCAATTTGAATATTGCTGGATTGTTTGTGGGATCGTTAGAAGGTGCTGCTACGGTAAGAAAAATGTCATTCAAAATATGCGTTGAATATGAAATATTTTTTAAACGGAGAAAAATAGAAAATTCATGTTTTATTATAGTTATTCAGTTCCATAATATCGTATTTCACTATTCTTTATTCCACACGGAATTGACGTAA
>SiOR306
ATGATCTGTGTCGACTCTTTGCATGTTGGTCTAAATCGTTTTTTATTACTCACAATTGGTTTATGGCCTTATCAACAATCTAAACTCGTACGACTTCAAGTAATTTTATGTATTGGTATTTTGACAAGTTTTGTTTTAGTAAAATATTTGTTGGAACAACTGCAGCATATCTGTAACGAGTTAACTGATGACAATGAAATCAATATCATAAAAAAGTACAGGAGCTATGCGAAACGTTATACACTCCTGTTATTACTGCTTATATACATATCATGTATATTCGTTTTAACTGCATACTCATTATTTCCACACATTTTGAATATTCTATTCTTAACAAATGCATCCGGACATTATTCATTGCCGTTTATGACTGAATATTTCATCGATCAAGAAAAACATTTTTATTTAATATTGTGCCATGCAAACGCGGCCACTGGTATAGGAACTACCGTAATATTAGGAACAGGAACAATGTTCATATTTTATCAACAACATGCGTGTGGAATGTTTCAAATCGCCAGTTATCGTATTAAACAAGCAATAACGTTCGATACTTTACGAAAGAACAGCTTGGAAAAAGAAAATTTGATTTACAAAGGATTAATTTGTGCAGTAGATATGCATCGCAAAGCTATGAACTTCTCTGATTTGATAATATCCAGATTTAAAGTAATGTTCTCTCTTTTGATAATAGCTGGTGTGATTAGCATGACTCTTAATATGTTTCGGATTTTTCAGATGGTATCATTTGGATATAATGGAGATATTACGCAGCTTTTAACTCCCATACTATACGCAATGATTTTATTGGTGTACATAATGACGGCCAACTATTTTGCACAGGAAATTATAGATCATAATAATAATTTATTTGTCACCGTGTATAAGGTTCAGTGGTACATAGCTCCGTTACATATACAGAAGTTGATACTATTTTTATTACAAAGAGGTACCAAGGCATTCAATATGAATATTGCTGGATTGTTTGTGGGATCATTACAAGGCGCAGCTACGGTAAAAATATATTAG
>SiOR307
GTAAAATATTTGTTGGAACAATTGCTGGATATCTGTAATGAGTTAACTGATGAGAATGAAATCAATATTATAAAAAAGTACAGTAGCTATGCGAAACGTTATACACTCCTATTATTACTGTTTGCCATATCATGTACATCCGTTTTAATTATATACTCATTATGTTCACAAATTTTCAATATCCTATTCTTAACAAATGCAACCGGACATTATTCATTACCGTTAATGACTGAATATTTCATCGATCAAGAAAAACATTTTTATTTAATATTGTGCCATGCAAACGCGGCCACTGGTATAGGAGCTACCGTAATATTAGCAACAGGAACAATGTTCATATTTTATCAACAACATGCGTGTGGAATGTTTCAAATCGCCAGTTATCGTATTAAACAAGCAATAACGTTCGATACTTTACAAAAAAACAGCTTGGAGAAAGAAAATTTGATTTACAAAGGATTAATTTGTGCAGTAGATATGCATCGCAAAGCTATGAACTTCTCTGATTTGATAATATCCAGATTTAAAGTAATGTTCTCTCTTTTGATAATAGCTAAGGTGATTAGCATGACTCTTAATATGTTTCGGATTTTTCAGATGGTATCATTTGGATATAATGGAGATATTATGCAGCTTTTAACTCCCATAATATACGCAATGATTATATTGATGTACATAATGATGGGCAACTATTTTGGACAACAAATTATAGATCATAATAATAATTTATTTGTCACCGTGTATAAGATTCAGTGGTATATAGCTCCATTACATATACAGAAGTTGATACTATTTCTATTACAAAGAGGTACCAAGACATTCAATATGAATATTGCTGGATTGTTTGTGGGATCATTACAAGGCGCAGCTACGGTAAAAATATATTAG
>SiOR308
ATGATTTGTACCGACTCTTTGAATATTAGTCTCAATCGGTTTCTACTACTCATAGTTGGTCTTTGGCCTTATCAGCAAAATATATTTGTTTGGCTTCAATTAATTTTACTTATTGGTATTTTGACGAGTTTTATTCTAGTTCAGTTTACAGTATTTCTGACTTCAAAATGTACTCCGGTTTTGTTTATCAATGTTCTATCTTCTGCATTGTATTATATACTATATGTAATTAAATACATTTTTTTTAGTATCAATACTAATAATGCAAGATGCTTATTGGAGCAAATGCAACTTATCTATAACGAGTTAACTGACGAGAATGAAATAAATATCTTAAAAAAGTACAGTAATTATACAAAATATGTTACAGTTGTATTTTCATTGTGTTTGATGTGCATCGCACCTGTTTCTATTGTATATTTATTTTGGCCTTACATTTTTAATATTTTGTTCTCCACAAATGGAACTCAATCGTGTTCTTCATTGCCATTTATAACCGAATATTTCGTCGATCAACAAAAATACTCCTGTTTGATATCGTTCCATGCGAACGCGGCTACTTTACTTGCAATAGGATCAATATTTTTAGTTTATATATATCATGCATGTGGAATGTTTTGTATCGCCAGTTATCGTATCAAAAGTGCAATGCCATACGAAACATTACGAAAGAACAGCTTAGAATATGAAAATTTAATTTATAATAGATTAATTTATGCCGTGGATATGCATCGCAAAGCCATGAAGTTAATTTTCCAGATGATATCACATGAATATGATATTGTGGAACTCATGTTGCATTCATTCTTTGTCAACGTCCATTTCCTTTACTTAATCTTAGGCAACTATTTTGCACAAGAAATTATTGATCATAATAATTGTGTGTTTGTCACCGCGTACAACGTTCAATGGTATGTGGCCCCGTTGCAAATACAAAAAATGATATTGTTTCTTTTACAAAGAGGTAATAAGACATTCAATTTGACTATTGCTGGATTGTTTGTGGGATCGTTAGAAGGTGCTGCTACGGTAAGAAAAATATGTTTCAAAATATGTGTTAAATATAAAATATGTTTTTAA
>SiOR309
ATGGTTTCTCTAGAGACAGAGCGTTTTCGATTCAATCGACTTCTTTTGCTCGCAATTGGTTTATGGCCTTACCAGGAATCAAAGTTGGCTAAAGTTCAATTTCTAATACTTTTTAGCATTCTTATAACTTTTATTGTATTTCAGTTTACAACATTTATAACTTCGGAGTGCACAACAAATTTTATCATCAAGGTTTTATCTTCTGCATTTTTCTTTATTTGCTTGGCAATTGAGTACAATTCGTTTTGGATTAATGCTGATATTGTGAAGTTATCACTGGATCAAATTCAACATACTTATAATAAATTAAAAAGCAAGAATGAAATTGCTATCTTAACAAGTTACGGCAACATAGCACAATTGTATACGGCTGTACTTACAATAATTGTTGCGTGGAGCGTATTTGTTTTTCTCATTCTGCAAATGTGGCCTTTTATTATCGGTGTAATCATGACTATGAACAATTCCGGATTATATCCAAGAATTTACATCACAACAGAATATTTTGTTAATCAAGAAAACTGTTACTATTTTACTCTTTTACATTTAAACGCAGCAATGTGCATAGGAGTAACTGCAATAATAGCAACAGGAACGATGATGTTAATGTATTTTAAACATATTTGCGGAATGTTCAATATTGCCAGTTTCCGTATTGAAAAAGCTATGATGACAAGTGTACTTCAAAATATTACTCAAGAGAAAGAAATTTTAATTTACAAAGGAATAATCTACGCAATAGACATTCATCGCAAAGCTACAGAGTTCTCTCAATTTTTTATAAAAAACTTTGAGGGATCGTTCTTCTTTTTAATAGCAGCTGGCATGGTTTCTTTGAGCAGCAGTTTCGTTGCTTCTAGTAATAATATTGAGGAATTAATACTACCTACTTTAATAATATTTACCTTATACGTATACTTGGTTATATCTAACTATACTGCTCAAGAAGTTACGGATCATAATAACCGCGTATTTGCTACTGTATATAACGTTCAATGGTACATAGCACCATTACGCATACAGAAAATGCTAATATTTCTATTGCAAAGAGGTAATAAAGCTTTTAATCTGAATCTTGGTGGATTGTTTGTGGGATCCTTGGAAAGTGCTGCTATGGTAAAAAAATATATCACGCACGTACTTATCGCGCAGGATAATCTAATGAATATGTAG
>SiOR310
ATGGTTCGTCTTGAGATAGAACGCTTTCGGTTCAATCGATTACTTTTGCTCGCAATTGGTTTATGGCCTTTTCAGAAATCGAAGTTTGCTCAAGTTCAATTTCCAGTATTTCTTATCATTCTAATAACTTTTATAATATTTCAGTTTACAACATTTGTGACCTCAGACTGCACAACTGATTTCATCATAAAGATTATATCTTCCACGACTTTCTTCATTTTTTTGACAGTTAAATATAACTCGTTCTGGATTAATGCCGATACGGTAAAGTTATCACTGGAACAAATTCTACATACTTATAACGAATTAAAAAACAAAAATGAAATTGCTATCTTAGAAAATTATGGCAAAGTAGCACAATTATATACGGCTGTACTTACAATATTTGGTGTATGCTATATGTCTGTTTTTTTCATACTGCAAATGTGGCCCCTTATTATCGGGGTAATTCTGTCTATGAACCATTCCCGACTACATCCAAGGATTTATATCGCAACAGAATATTTTGTTAATCAAGAAGACTATTACTTTTTAATTTTTTTACACTTAAACGCAGCCATGTGGATAGGAATAACTGCAATAATAGCAATAGGAACGATGTTCTTAACATATTTTTGGTATATTTGTGGAATGTTTAATATTGCCAGTCTTCGTATTCAAAGAGCAATGATGACAAGTATACTTCAAAATATTACTCAAGAAAACGAAATTTTAATTTACAAAGGAATAATCTACGCAATAGATATTCATCGCAAAGCTACAGAGTTTTCTCAATTTTTTATAAAGAGCTTTGAGGGATCATTCTTTTTTTTAATAGCGTTTGGCATAGTTTCCTTGAGCAGCAGTTTCGTTGAAATTACGTCTGTTAATAATATTGAAGAATTTTTGCCATTTAGTATAATAATAATTACTGTGTACGTGTACCTGATTTTGGCTAACTACACCGCTCAAGAAGTTATGGATCACAATAAACGTGTATTTGCTACTGTATATAACGTTCAATGGTACATAGCACCTTTACATATACAGAAAATACTAATATTTCTATTGCTAAGAGGTAATAAAGCTTTTAATTTGAATCTTGGTGGATTGTTTGTGGGATCTTTAGAAAGTGCTGCTATGGTAAATTATATATATTACGCATATACTTATCGCGCTGGATAA
>SiOR311
ATGGTTCGTCTCGAGATAGAACGCTTTCGGTTAAATCGATTACTTTTGCTCGCAATTGGTTTATGGCCTTTTCAGAAATCGAAGTTTGCTCAAGTTCAATTTCCAGTATTTCTTATCATTCTAATAACTTTTATAGTATTTCAGTTTACAACATTTGTGACCTCAGATTGTACAACTGATTTCATCATAAAGATTATATCTTTCACGACTTTCTTCATTTTTTTGACAGTTAAATATAACTCGTTCTGGATTAATGCCGATACGGTGAAGTTATCACTGGAACAAATTCTATATACTTATAACGAATTAAAAAACAAAAATGAAATTGATATCTTAGAAAATTACGGCAAAGTAGCACAATTATATACGGCTATACTTACAATAATTAGTTTGTGCCTTATATCTGTTTCTTTCATACTGCAAATGTGGCCCCTTATTATTGGGGTAATTCTGTCTATGAACAATTCCCGTCTACATCCAAGGAATTATATCACAACAGAATATTTTGTTAATCAAGAAGACTATCACTTTTTAATTTTTTTACACTTAAACGCAGCCATATGTATAGGAATAACTGCAATACTAGCAGTAGGAACGATGTTCTTAACATATTTTTGGTATATTTGCGGAATGTTTAATATTGCCAGTCTTCGTATTGAAAAAGCAATGATGACAAGTATACTTCAAAATATTACACAAGAAAACGAAATTTTAATTTACAAAGGAATAATCTACGCAATAGATATTCATCGCAAAGCTACAGAGTTCTCTCAATTTTTTATAAAGAGCTTTGAGGGATCGTTTTTTTTTTTAATAGCGTTTGGCATAGTTTCCTTGAGCAGCAGTTTTGTTGAAATTGCGTCTGTTAATAATGTTGAGGAATTTTTGCAATTTAGTATAATAATTGTTACTGTGTACGTGTACCTGGTTTTGGCTAACTATACCGCTCAAGAAATTATCGATCACAATGAACGTGTATTTGCTACTGTATATAACGTTCAATGGTACACAGCACCTTTACATATACAGAAAATACTAATATTTCTATTGCTAAGAGGTAATAAAGCTTTTAATTTGAATCTTGGTGGATTGTTTGTGGGATCTTTAGAAAGTGCTGCTATGGTAAATTATATATATTACGCATATACTTATCGCGCTGGATAA
>SiOR312
ATGGTTCGTCTCGAGATAGAACGCTTTCGGTTAAATCGATTACTTTTGCTCGCAATTGGTTTATGGCCTTTTCAGAAATCGAAGTTTGCTCAAGTTCAATTTCCAGTATTTCTTATCATTCTAATAACTTTTATAGTATTTCAGTTTACAACATTTGTGACCTCAGATTGTACAACTGATTTCATCATCAAGATTTTATCTTTTGCGTTTTTCTTCATATTTTTGACAATTAAATATAACTCGTTCTGGATTAATGCCGATGCGGTAAAGTTATCACTGGATCAAATTCTACATACTTATAACGAATTAAAGAACAAGAATGAAATTACTGTATTAGAAAATTACGGCAAAGTAGCACAATTATATACGGCTATACTTACAATGTTTGGTGTGTTCTATTGGTGTGTTTTTCTCACACTGCAAATGTGGCCCTTTATTATCGCAGTAATTCTACCTATGAATAATTCCCAACTACATCCAAGGATTTATATCACAACAGAATATTTTGTTAATCAAGAAGACTATTACTTTTTAATTTTTTTACACTTAAACGTAGCCATATGTATAGGATTAACTGCAATAATAGGAGTAGGAACGATGTTCTTAACATATTTTTGGTATATTTGCGGAATGTTTAATATTGCCAGCCTTCGTATTGAAAAAGCAATGATGACAAGTATACTTCAAAATATTACTCAAGAAAATGAAATTTTAATTTATAAAGGAATGATCTACGCGATAGATATTCATCGCAAAGCTACACAGTCAGTATATACTATGATTATCCTACAAATATCAATTGTATCTATAAATAATTTTGAGGAATTTATTCCATTTAGTATAATAATACTTACTGTGTTCCTGTACATGATTATGGCTAACTACACTGCTCAAGAAGTTATGGATCACAATAACCGTGTATTTGCTACCGCATATAACGTTCAATGGTACATAGCACCATTACGTATACAGAAAATGCTAATATTTCTATTGCTAAGAGGTAATAAAGCTTTTAATCTCAATCTTGGTGGATTGTTTGTGGGATCCTTAGAAAGTGCTGCTATGGTAAAAAATATATATTACGCAAGTATTTATCGTGCTGGATAA
>SiOR313
ATGTGGCCCTTTATTATCGCAGTAATTCTACCTATGAACAATTCCCGTCTACATCCAAGGAATTATATCACAACAGAATATTTTGTTAATCAAGAAGACTATCACTTTTTAATTTTTTTACACTTAAACGCAGCCCTGTGGGTAGGAGTAACTGCAATGATAGCAGTAGGAACGATGTTGTTAACATATTTTTGGTATATTTGCGGAATGTTTAATATTGCCAGCTTTCGCATCAAAAAAGCAATGATGACAAGTATACTTCAAAATATTACTCAAGAAAACGAAATTTTAATTTACAAAGGAATAATCAACGCAATAGATATTCATCGCAAAGCTACAGAGTTCTCTCAATATTTTATAAAAAGCTTTGAGGGATCGTTCTTTTGTATAATAGCGACTTTCATGGTTTCCTTGAGTTCACATTTAATTTCTTTACAGATTGTATCTATAAATAATTTTGAGGAATTTATTCCATTTAGTATAATAATAATTACTGTGTTCCTGTACATAATTATGGCAAACTACACTGCTCAAGAAGTTATGGATCACAATAACCGTGTATTTGCTACTGTATATAAAGTTCAATGGTACATAGCACCTTTACGTATACAGAAAATGCTAATATTTCTATTGCTAAGAGGTAATAAAGCTTTTAATCTGAATCTTGGTGGATTGTTTGTGGGATCCTTAGAAAGTGCTGCTATGCTATCAAGTGCTTCGGTAACTTATTTTACCGTTTTGTATTCAATACAGTGA
>SiOR314
ATGGTTCGTCTCGAGATAGAACGCTTTCGGTTCAATCGATTACTTTTGCTCGCAATTGGTTTATGGCCTTTTCAGAAATCGAAGTTTGCGCAAGTTCAATTTCCAGTATTTCTTACCATTCTAATAACTTTTATAGTATTTCAGTTTACAACATTTGTGACCTCAGATTGCACAACTAATTTCATCATCAAGATTTTATCTTTTGCGTTTTTCTTCATATTTGTCACAGTTAAATACAACTCGTTCTGGATTAATGCCGATGTGGTGAAGCTTTCACTGGAACAAATTTTACATACTTATAAGGAATTAAAAAACAAAAATGAAATTGATATCTTAGAAAACTACGGCAAAGTAGCACAAATATATACGGCTATACTTACAATAATTGGTGTATGCTTTATGTCTGTTTTGTTCATATCGCAAATGTGGCCCCTTATTATCGGGGTAATGCTGTCTATGAACAATTCCCGACTACATCCAAGGATTTATATCGCAACAGAATATTTTGTTAATCAAGAAGACTATTACTTTTTAATTTTTTTACACTTAAACGCATCCATGTGGATAGGTGTAACTGCAATATTAGCAGTAGGAACGATGTTCTTAACATATTTTTGGTATATTTGCGGAATGTTTAATATTGCCAGCCTTCGTATTGAAAAAGCAATGATGACAAGTATACTTCAAAATGTTACTCAAGAAAACAAAATTTTAATTTATAAAGGAATAATCTACGCAATAGATATTCATCGCAAAGCTACACAGTTTTCTCAATATTTTATAAAAAGCTTCGAAGGATCGTTCTTCTTTATAATAGCGTCTGGCATGGCTTCCGCATCTTGCTCTCTTGTTGAAATTGCGTCAATTAAGAACATTGAGGAATTTGTGCTATTTAGTGTAATAATATTTATTTTGTACCTCTACATGGCTATGGCTAACTACACTGCTCAAGAAGTTATGGATCACAATAACCGTGTATTTGCTACCGCATATAACGTTAAATGGTACATAGCACCATTACGTATACAGAAAATGCTAATATTTCTGTTGCTAAGAGGTAATAAAGCTTTTAATCTGAATCTTGGTGGATTGTTTGTGGGATCCTTAGAAAGTGCTGCTATGGTAAAAAATATATATTACGCAAGTACTTATCGTGCTAGATAA
>SiOR315
ATGGTTCGTCTCGAGATAGAACGCTTTCGGTTCAATCGATTACTTTTGCTCGCAATTGGTTTATGGCCTTTTCAGAAATCGAAGTTTGCGCAAGTTCAATTTCCAGTATTTCTTATCATTCTAATAACTTTTATAGTATTTCAGTTTACAACATTTGTGACCTCAGATTGCACAACTGATTTCATCATCAAGATTTTATCTGTTGCATTTTTCTTCATTTTTTTGACAACTAAATATAATTCGTTCTGGATTAATGCCGATACGGTACGTCAAGGATTTATTAATCTTATTGTTATAAGTGTTGTGTGCTTTATATCTATTTGGTTCATAATGCAAATGTGGCCTCTTATTATCGGGGTAATGCTATCTATGAACGATTCTCGACTACATCCAAGGATTTATATTGCAACAGAATATTTTATTAATCAAGAAAAATATTATTTTTTAATTTTTTTACACTTAAACGCAGCTATGTGGATAGGTGTAACTGCAATACTAGCAGTAGGAACAATGTTCTTAACATATTTTTGGTATATTTGCGGAATGTTTAATATTGCCAGCTTTCGTTTTGAAAAAGCAATGATGACAAGTATACTTCAAAATATTACTCAAGAAAACGAAATTTTAATTTACAAAGGAGTAATCTACGCAATAGATATTCATCGTAAAGCTACACAGTTTTCTCAATATTTTATAAAGAGCTTTGAAGGATCGTTCTTCTTTATAATATTCTCTGGCATAGCTTCCTTATCTTGCTCTCTTGTTGAAATTGCGTCAATTAAGAACATTGAGGAATTTGTGCTATTTAGTGCAATAATATTTATTTTGTACCTCTACATGGCTATGGCTAACTACACTGCTCAAGAAGTTATGGATCACAATAACCGTGTATTTGCTACCGCATATAACGTTAAATGGTACATAGCACCATTACGTATACAGAAAATGCTAATATTTCTATTGCTAAGAGGTAATAAAGCTTTTAATCTGAATCTTGGTGGATTGTTTGTGGGATCCTTAGAAAGTGCTGCTATGGTAAAAAATATATATTACGCAAGTACTTATCGTGCTAGATAA
>SiOR316
ATGGTTCCTCTCGAGTTAAAACGCTTTCGGTTCAATCGATTTCTTTTGCTCGCAATTGGTTTATGGCCTTATCAGAAACCGAAGTTTGCTCAATTTCAATTTCTAGTACTTTTTAGCATTCTAATAACTTTTATTATATTTCAGTTTACAACATTTCTGACCTCAGACTGTACTATTGATTTCATCATCAAGATTTTATCTTATGCATTTTTCTTCATTGTGTTGGCAATTCATTACAATTCGTTCTGGATTAATACTGAGACTGTGAAATTATCATTGGAGCAACTTCAACATACTTACACTGAATTAAAAAACAAAAATGAAATTGCTATCCTACAAAATTATAGCAATAAAGGACAATTATACACAGTTATACTCATGATTGTTTTTATTATTCTGCAAATGTGGCCTCTTGTTGTCGGTGTAATTCTATCTATGAATAATTCTCGACTATATCCAAGGATTTACATAAAAACAGAATATTTTGTTAATCAAGAAAACTATTGCTATCTTATTTTTTTGCATTCAAACGTAGCCATATGCATAGGAGTAACTGCACTCATAGCAACAGGAACGATGATGCTAATGTACATTAAACATATTTGCGGAATGCTTAGTATCGCCAGTTTCCGTTTTGAAAAAGCAATGATGACAAGTATACTTCAAAATATTACTCAAGAGAAGGAAATTTTAATTTATAAAGGAATAATTTATGCGATAGACATTCATCGAAAAGCAACACAATTTTCTCAATATTTCGTAAAGAGTTTTGAGGGATCGTTCTTCCTTATAATAGCGACTGGCATGGTTTCCTTCACTTGCTCTCTTGTTGAAATTGTGTCTGTGAATAATATAGAAGGAATAATGCCATTTAGTATAATAGTATTTTCTTTGTACACATACATGGTTATTGGTAACTACACTGCTCAAGAAGTTACGGATCACAATAACCGCGTGTTTGCTACTGTATATAATGTTCAATGGTACATAGCACCTTTACGTATACAGAAAATGCTCTTATTTCTATTGAAAAGAGGTAATAAAACTTTTAATCTGAATCTTGGTGGATTGTTTGTGGGATCCTTAGAAAGTATTGCTATGGTAAAAAATATATATTACGTATATATTTATTGTGCAGGATAA
>SiOR317
ATGATCTGTCTCGAAACTCGACATTTTAATATCAACCGAATTTTATTACTTATTGTTGGTTTGTGGCCTTATCAACGAACGCCATTCGTCCAGTTTCAGTTGCTTTTATTTTTTGGTACACTGACAACTTTTATTATATTTCAATTTACAACATTCTTGACATCAAAATGTACTCCGGAACTTATTCTGAAGGTTTTCTCTACTACCTTCTTTTTTATATGTTTGGCAATTAAATACAATTCGTTTTGGATTAATGGCGACATCGTAAGAAGTTTATTGGAACAGCTTCAAGAAATATGTAACGAGTTAAAAGACGAGAATGAAATTGCTATTATAGAAAAGTACGGAAGCAAAGCAAAATATTATACAACTGTACTTATACTGTTTGGTTCTTTTGGTGAATTTACTGCAATTTTTATACAAATTTGGCCATACATTCAATACTTTGTTCTACCTAATAATGGATCTCGAGTAAATCATTCATTATCTATTGTGACGGAATATTTTATTGATCAAGAAAAATATTTTTATTTAAGCGTATTGCACGGAATAGCGGCCTGTCACGTAGGGGCTATCGCGATGGTTGCAACAGGATCAATGCTTATTGCATATCTTCAACACGCTTGCGGAATGTTCAGTATTGCCAGTTACCGTATTAAACATGCAGTCAATATTTTACAAAAAGATGTAAAAAGTGAGAGTAAAGTTTCCAAGGAGATAATTTATGCCGTACATATTCATCGTAAAGCTATGGAAGTCACCGACTTTATGATATCGAACTTTGAGGGATCATTTTTCTTCTTGATAGCAGTTGGGATATCTTGTCTTAGCCTTAATCTTCTTCGGGTTGCGTCGTACTCCGGTAATATTGAACAAATTGTTCTACCCCTTTTAATTGTTACCATTCTTTACGTGTATCTGTTCCTATCCAACTATACTGCGCAGGAAATTATAGATCACAATGAATATGTATTTGCAACAGTATATAACGTTGAGTGGTACGTGGCTCCAATACATATACAGAAAATGATATTGTTTCTGTTGCAAAGAGGAACTAAAGCCTTTTATATGCTTCTCGGTGGAATATTTGTGGCATCGTTGGAAAGTGCCGCTGCGGTAAGAAATATACATATATTAAAATTTATAAAGTAA
>SiOR318
ATGATCTGCGCGAAGGACAAGTACTTCAGTCTCAATCGAATTCTTTTGCTTACGGTTGGCTTGTGGCCTCATACAAAATCCAAATTTCTACAATTGCAATTAGTTTTGCAATATGGAATTCTAGGAAGCTTTATAGTATTTCAGTTAACAGCATTTGCGACTTCAAAATGCGATGTGCTATTAATCATTGAAGTTCTTTCTGTCACAGCCTTCTATTTCAACTTTGTGTTGACATACCTCTCGTTCAATTGTAACATGGATGTTGTGAAACATTTATTAGAACACTTTCAACATACCTATGACGAGTTAAGAGATGAATATGAAGTTGCCATTATAGAAAAGTATTGGGGTTTTTCAAAACGTTTTACTGTAGGACTTACGTTGCTAGTTATCTTCAACATGATTTGTTTTCTTCTTAACCCATTTGTGCCATACATATTCGATATTGCATTGTCTGCAAACAAGTCTCGGCCACATCCATCCGTACATATCATCACAGAGTACTTCATCGATCAAGAAAAATATTTTTACTTAATTATACTACATGCAGATGTAGCATTCTGCGTAGGAGCGCTTGCAATGCTAGCAACGGGAACAACGTCACTGGCATTTTTTCAACATGCTTGCGGAATGTTCAAGATTGCTGGTTATCGTATGGAAAAGGCCATTACAATCGGTATTAGACAAATGAATGGTACGAGAAATGCGACTTTCATTTACAAAGGAATAATTGTTGCCGTAGATATGCATCGAAAGGCTATAAAGATTGTCGAAATTTTTGCAGCTTCATTTAATGTAACATTCTCCCTTTTAATATTTGATGGAATACTTTACGCAAGTCTCAATCTTTATCGAACTTTTCGAGAGATGTCATCTGGAGATATTAGTGAAAAGCTGTTACAATCCATTACATTTATCGGTGTTTATTATGTATACACATTCCTTGCCAATTATGGTGCGCAACAAGTTACGGATCACAGCAATAGCATGTTTATTACAGTGTACAACGTTCAATGGTATCTAGCTCCTTTACATACACAGAAACTTATATTGTTCATGTTACAAAGGGGCACTAAAATTTTGAACATAAAGATTGGTGGATTATTTGTAGGGTCTTTAGAAGGCTTCTCTACGCTGGCCAGCGCCACAATGTCTTACTTCACATTTATTTATTATACAAATCATTAA
>SiOR319
ATGATCTACGCGAAGGACAAATACTTTAGTCTCAATCGAATTCTTTTGCTTGTGGTTGGCTTGTGGCCTTATACAAAATCCAAATTTGTACGATTGCAATTAGTTCTGCAATATGGAATTCTAGGAAGCTTTATAGTATTTCAGTTAACAACATTTGCGACTTCAAAATGCGATGTGCCAATAGTCATTGAAATTCTTTCTGTCACAGCCTTCTATTTTAACTTTGTGTTGACATACCTCTCGTTCAATTGTAACATGAATGTTGTGAAACATTTATTAGAACACTTTCAACATACCTACGACGAGCTGAGAGATAAATATGAAGTTGCCATTATAGAAAAGTATTGGGGCTTTTCAAAACGTTTTACTAAGGGACTTACGTTGCTCATTAGCTTCAACGTGAGTTGTTTTCTTCTCATTCCATTTGTGCCATACATGGTCGATATTGTATTGTCTGCAAACAAGTCTCGGCCACATCCATCCGTACATATCATCACAAAGTACTTCATCGATCAAGAAAAATATTTTTACTTAATTATACTACATGCAGATGTAGCATACTGCGTAGGAGCGCTTGCAATGCTAGCGACGGGAACAACGTCACTGGCATTTTTTCAACATGCTTGCGGAATGTTCAAGATTGCTGGTTATCGTATGGAAAAGGCTATTACAATCGGTATTAGACAAATGAATGGTACGAGAAATGCGACTTTCATTTACAAAGGAATAATTGTTGCCATAGATATGCATCGAAAGGCTATAAAGATTGTCGAAATTTATGCAGCTTCATTTAATGTAACATTCGCCCTTTTAATATTTGGCGGAATACTTTACGCAAGTCTCAATCTTTATCGAACTTTTCGAGAGATGTCGTCTGGAGATATTAGTGAAAAGCTGTTACAACCCATTACATTTATCTGTGTTTATTATACATACATATTCTTTGCCAATTTTGCTGCACAACAAATTACGGATCACAATAATAGCATGTTTGTTACAGTGTACAACGTTGAATGGTATCTAGCTCCTTTACATATACAGAAACTTATATTGTTCATGTTACAAAGGGGCACTAAAACTTTGAACATAAAGATTGGTGGATTATTTGTAGGGTCTTTAGAAGGCTTCTCTACGTTGGCTAGCGCCACAATGTCTTACTTCACATTTATTTATTATACAAATCATTAA
>SiOR320
ATGGTTTACATGAAGAAAAAGTACTTCAGTCTCAATCGAATTCTTTTGCTTGCGGTTGGCTTGTGGCCTTATACAAAATCCAAATTTGTACGATTGCAATTAGTTCTGCAATATGGAATTCTAGGAAGCTTTATAGTATTTCAGTTAACAACATTTGCGACTTCAAAATGCGATGTGCCATTAGTCATTGAAATTCTTTCTGTCACAGCCTTCTATTTCAGCTTCATGTTGATATACCTCTCGTTCAGTTGTAACATGAATGTTGTGAAACATTTATTAGAACACTTTCAACATACCTACGACGAGCTGAGAGATGAATATGAAGTTGCCATTATAGAAAAGTATTGGGGCGTTTCAAAACGTTTTACTAAAGGACTTACGTTGCTCGTTACCTTCAACGTGAGTTGTTTTCTTCTCATTCCATTTGTGCCATACATGTTCGTTAATGCATTGTCTGCGAACGAGTCTCGGCCACATCCATCCGTACATATCATCACAAAGTACTTCATCGATCAAGAAAAATATTTTTACTTAATTATACTACATGCAGATGTAGCATACTGCGTAGGAGCGCTTGCAATGCTAGCGACGGGAACAACGTCACTGGCATTTTTTCAACATGCTAGCGGAATGTTCAAGATTGCTGGTTATCGTATGGAAAAGGCTATTACAATCGGTATTAGACAAATGAATAGTACGAGAAATGCGACTTTCATTTACAAAGGAATAATTGTTGCCATAGATATGCATCGAAAGGCTATAAAGATTGTCGAAATTTATGCAGCTTCATTTAATGTAACATTCGCCCTTTTAATATTTGGCGGAATACTTTACGCAAGTCTCAATCTTTATCGAACTTTTCGAGAGATGTCGTCTGGAGATAGTGAAAAGCTGTTACAACCCATTACATTTATCTGTGTTTATTATACATACATATTCTTTGCCAATTTTGCTGCGCAACAAATTACGGATCACAATAATAGCATGTTTGTTACAGTGTACAACGTTGAATGGTATCTAGCTCCTTTACATATACAGAAACTTATATTGTTCATGTTGCAAAAGGGCACTAAAACTTTGAACATAAAGATTGGTGAATTATTTGTAGGGTCTTTAGAAGGCTTCTCTACGGTAAGATTTATATCAGAATTTATTTGA
>SiOR321
ATGGTTTACATGAAGAATAAGTACTTCAGTCTCAATCGAATTCTTTTGCTTACGGTTGGCTTGTGGCCTTATACAAAATCCAAATTTGTACGATTGCAATTAGGTTTGCAATATGGAATTCTAGGAAGCTTTATAGTATTTCAGTTAACAACATTTGCGACTTCAAAATGCGATGTGCCATTAGTCATTGAAATTTTTTCTGTCACAGCCTTCTATTTCAACTTCGTGTTGATATACCTCTCGTTCAGTTGTAACATGAATGTTGTGAAACATTTATTAGAACACTTTCAACATACCTACGACGAGCTGAGAGATGAATATGAAGTTGCCATTATAGAAAAGTATTGGGGCTTTTCAAAACGTTTTACTAAAGGAATTATGTTGTTCATTATCTTCAACGTGAGTTGTTTTCTTCTTATTCCATTTGTGCCATACATGATCGATATTGTATTGTCTGCAAACAAGTCTCGGCCACATCCATCCGTACATATCATCACAAAGTACTTCATCGATCAAGAAAAATATTTTTACTTAATTATACTACATGCAGATGTAGCATACTGCGTAGGAGCGCTTGCAATGTTAGCGACGGGAACAACATCACTGGCATTTCTTCAACATGCTTGCGGAATGTTCAAAATTGCTGGTTATCGTATGGAAAAGGCTATTACAATCGGTATTAGACAAATGAATGGTACGAGAAATGCGACTTTCATTTACAAAGGAATAATTGTTGCCATAGATATGCATCGAAAGGCTATAAAGTTCGTCGAAATTTATGCAGCTTCATTTAATGTAACATTCGCCCTTTTAATATTTGGTGGAATACTTTACGCAAGTCTCAATCTTTATCGAACTTTTCGAGAGATGTCATCTGGAGATATTAGTGAAAAGCTGTTACAACCCATTACATTTGTCGGTGTTTATTATACATACATATTCATTGCCAACTGTGCTGCGCAACAAATTACGGATCACAATAATAGCCTGTTTGTTACAGTGTACAACGCTGAATGGTATCTAACTCCTTTATATATACAAAAACTTATATTGTTCATGTTGCAAAGGGGCACTAAAGCTTTGAACATAAAGATTGGTGGATTATTTGTAGGGTCTTTAGAAGGCTTCTCCACGGTAAAATTTATATCAGAATTTATTTGA
>SiOR322
ATGATCTACATCGAGACCGAACATTTCACTCTTAATAGAACTCTTTTGCTTGTTATAGGCTTGTGGCCCTACCAACAATCAAAATTTATATTCCGCCTTAAATTCATTTTTTTATTCAGTATTTTGACAACTATTATTTTGTTTCAAGTAAGCTCGAAATGTACTTCCGATCTTATTAAGATTGTTTGTACTATACTTTTTTTTACCACTTTTATGATAAAATATATAGCGTTCGTTATTAATACTAACAATATGAAAGATTTATTGATACAACTTCAGCATATATGCAACGAACTAAAAGATGAATCTGAGAACGCTATCATAAAAAAGTATGGTCAAAATGCAAAACGATATACGGTTGCACTTATAATACTTGGTACTGGTTCTTTATTTATTCTTATTATTGTCCAATTTTGGACGAATATCGTCGATATTGTTTTACCGAAGAATGAGTCTCGATCACGGCATGTGCTGATTATGACAGAGTATTTCATCGATCAAGAAAAATATTTCTATTTAATTGTATTACATGTCCATACAGCTATTTGGATTGGAGCTTTCATTATAGTATCGACGGGATCAATGCTAATTGCATATATTCAATATATGTGTGGATTGTTCAGAATCTCTAGCTACCGTTTTGAACGTGCAATGGGGTTTAATATGCTACGAAATATTACTTGTAAAAACGAGAATTTGATATTTAAAGGAGTAATATGTGCAGTAGATATTCATCGGCAAGCTATGAGATTATCTGAATTAATAGTATGTAAATTCGAAACAATGTTATTCTGTTTAATAACAGTTGGAGTGACTTGTTTGAGTCTCAATCTCTTTCGATTGATATTGTTTGTATTGCAAAGAAGTGCTAAAGAATTTTCTTTGGGTGTTGGTGGATTATTTATTGGATCGTTAGAATGTTTCGCCACGGTAAGTAAATAA
>SiOR323
ATGATACCTTCGATAACTCAGTATTACAGTATAAACAGATTTCAATTACTTCTTGTCGGTTTATGGCCCTATCAACAATCCACGTTTACTCGATTTCAGTTTATTTGCTTCTCTCTTATTTTGACGACAGGTATTATATTTCAGTTGACACCATTAATAATATTAAAATGTACTTCGAATCTTGTTGCTAAGGTGCTGTCTTCCGTATCTTTCTATGCAGTGTTCGTAATAAAGTATAACGCATTCCATTTTAAAATTGAAGTTGTAACTCAATTTTGGTCGAAAATATTTGCTTTTGTTATTTTATCGAAAAACGTGTCTCAACCATATCACCTTCACGTTGTGACAGAATATTTTATCGATCAAGAAAAATATTTTTATCTGATTGTGTTTCATATGTACTTAGTATTTTCTATCGGAGGCACTGTACTGATAGCAATAGGTGCAATGCTCATTACGTATCTTCAACATACCTGTGGAATGTTTAGAATTGCTAGTTATCGTATCAAGCATGCAATGAGCTTCGACATTTTACAAAATATTACACTAAAAAATAAGAATTTAATGACCGAAGGCATAATTTATGCCGTTGAAATTCACCGGCAAGCTATGAAGTTTGTATCTACACTAATAATAGTGATAATATTCATTTTTGTGGAATTGTTTTTCCCATCTTTTTTTGTACTTGCTACTGTCTTATATATGTTTATAGCCAACTATATGGGGCAAATTGTAACAGATCACAATAATCACATATTTTCTACTGCGTACAATGTACAATGGTATAGAGCCCCGATACATATACAAAGGATGATATTATTCCTATTACAAAGAGAAACCAGAGAATTTACTATAAATATTGGTGGGTTGTTTAATGCATCTATGGAATGTTTTGCCACGGTAAGGTATTATAAATACTACATGTAG
>SiOR324
ATGATACCTTCGATAACTCAGTATTACAGTATAAACAGATTTCAATTACTTCTTGTCGGTTTATGGCCCTATCAACAATCCACATTTACTCGATTTCAATTTATTTTTATCTTTTTTATGTTGATGACAGCATTTGCATTTTGCGGACTAGCTATTGGCACTTTAACTCAATTTTGGTCGGAAATACTTACTCTTGTTGTTGTATCGATAAACGTGTCTCAACCAAATAACTTACTCATTATGACGGAGTATTTTATCGATCAAGAAAAATATTTTTATCTGATTCTATTTCATATACACTCAGTGTTTTGCATCGGATGCTATATAGTGGTAGCAGTAGGTTCGATGGTCATTACATATTTTCATCATACTTGTGGAATGTTCACAATTGCGAGTTATCGTATCGAGCATGCAGTAAACCTTGACATTTTACAAAATATTACACTAAAAGATAAGATTTTAATGACTGAAGGCATAATAAATGCCATTGACATTCATCGGCAAGCTATGAAATTGTGTAAACATATGATTTCCGCACTCGAGACAATGATGTTTAGTTTAATAGTTTGTGGAGTGCTTGTCTTGAGCCTAAACCTATTTCAAATTGCAATGATTGAAAATAGTCTTGTGGAATTGTTTTTTCCATCTTTTTTTGTACTTTCTATTGTCTTATATATGTTTATAGCCAACTATATAGGGCAAATTGTAACAGATCACAATAATCACATATTTTCTACTGCATACAATGTACAATGGTATAGAGTCCCAATACATGTACAAAGGATGATACTATTCCTATTACAAAGAGAAACCAGAGAATTTGCTTTAAATGTTGGTGGGTTGTTTAATGCATCTATGGAATGTTTTGCCATGTTGGTTAAGGCCTCAGTATCTTACTTTACTGTTATATATTCTACGCGATGA
>SiOR325
ATGATACCTTCGATAACTCAGTATTACAATCTCAATAAAATTCTTTTAATTGTTATCGGTTTATGGCCTTATCAACAATCGACATTTACTCGATTACAGTCTATTTTCTTCTTTCTTATTGTGACGGCAGGTATTATTTTTCAGCTGACTCCATTAATATTATTAAAATGTTCTACAGATCTTATTGTCAAAGTGCTGTCTTCCGTAGTTTTGTACATATTGTTCTTAGTAAATTATTACGCTTTCCGTTTAAACATTGAAGTTGTAAGTGGAATTTGCATAATATTTATTAGTATTGTAACTCAATTTGTGTCAAAAACAATTGTTTTTGTGGTATCGATGAATGTGTCTCAACCATATGAATTCCTCATTTTGATGAAGTATTTCATCGATCAAGAAAAATATTTTTATCTAATTGTGTTGCATATATATGCAGGAATATTATCAGTAGGTACAATGATCAATACGTATCTTCAACATATGTGTGGAATGTTTAGAATCGCTAGTTATCGTATTGAGCATGCAGTGAGCATCAACATTAAACAAAACATAACACTAGAAAATAAAAATTTAATGATTGAGGGCATAGTTTGTGGCGTTGATATTCACCGACAAGCTATGAAGTTTGTATCTACACTGATAATAGTGATAATGTTCATTGAGAAATTTATATCTTACATTTTTCAGATTATAGTGAATAAAAATACTTTTGAGGAATTGTGTCCCCACATTTGCTGTGTATTTGTCTCTCTCACATATTTGTTTATATTCAACTATGTCGGGCAGGATGTAGAGGATCACAATAATCGCATATTTTCTACAGCGTACAACGTACAGTGGTACAAAGCCCCAATTCATGTTCAGAAGATGATATTATTCTTGTTACAAAAAGAAACCATGAAATTTAATCTGAATATTGGTCGATTATTCAACACATCTATAGAATCTTTTGCCGTGGTAAGATAA
>SiOR326
ATGATACCTTCGATAACTCAGTATTACAATCTCAATAGAATTCTATTACTTGTTATCGGTTTATGGCCCTATCAACAATCCACATTTAGTCGATTACAGTTTATTTTCTTCTCTCTTATTGTGACGGCAGCATTTGGAATTTGCATAATATTTATTAGTATTGTAACTCAATTTGTGTCAAAAACAATTGTTTTTGTTGTATCAATGAATGTGTCTCAACCATATAAATTCCTCATTTTGATGAAGTATTTTATCGATCAAGAAAAATATTTTTATCTTATTGTGTTGCATATATATGCAGGAATATTAGGTACAATGCTTAATACGTATGTTCAACATATGTGTGGAATGTTTAAAATTGCTAGATTGACTAAACAGTTGGTGTCGGCATTCGAGATAATGTTTTGTGGTTTAATAGTATGTGGAGTGCTTATATTGAGCCTTAATCTATTTCAAATTATAGTAAATAAAAATACTTTTGAGGAATTGTGTCCCCACATTTGCTGTGTTTTTGTCTCTCTCGTATATATGTTTGTGTGTAACTATGTCGGGCAAAATGTAATGGATCACAATAATCGCATATTTTTTACTGTGTACAACGTACAGTGGTACGAAGCCCCAATACATGTTCAGAAGATGATACTATTCATATTGCAAAAAGAAACCATAAAATTTAATTTGAGTATTGGTCGATTATTTAATGCATCTATAGAATCTTTTGCCATGGTAAGATAA
>SiOR327
TCGATAATTCAGTATTACAATCTCAATAGAATTCTATTACTTGTTATCGGTTTATGGCCCTATCAACAATCCACATTTACTCGATTACAATCTATTTTCTTCTCTCTTATTCTGATGCCATTAATAATATTAAAATGTACTACAAATGTTATTATTAAGGTGCTGTCTTCCGTAATTTTGTATATATTGTACCTACTACTTTATCACTCTCTCCGTTTAAACATTGATGTTGTGAAGAATTTATTGATGGATTTTCAACATACATTTGATAAGTTAAAGGATGAAAATGAAATTGCTATTATAGAGAAATACAGTTGCATTGCAAAACGTTACACGATAGCATGCATAGGTGGAATTTGCATAATATTTATTAGTATTGTAACTCAATTTGTGTCAAAAACAATTGTTTTTGTGGTATCGATGAATGTGTCTCAACCATATGAATTCCTCATTTTGATGAAGTATTTCATCGATCAAGAAAAATATTTTTATCTAATTGTGTTGCATATATATGCAGGAATATTAGTATCAGTAGGTACAATGATCAATACGTATCTTCAACATATGTGTGGAATGTTTAGAATCGCTAGTTATCGTATTGAGCATGCAGTGAGCATCAACATTAAACAAAACATAACACTAGAAAATAAAAATTTAATGATTGAGGGCATAGTTTGTGGCGTTGATATTCACCGACAAGCTATGAAATTAACAAAACAGTTGGTGTCCACATTCGAGATAATGTTATGTTGTTTAATAGTAGCTGAAGTGCTGTTCTTAGTCCTTAACCTATTTCAAATTGCAGTGATTAAAAAAACTTTTGAGGAATTGTGCCCTCCTATTTGCTGTGTATTTGGCGCTGTCATATATATGCTTGTGTGTTGCTATATCGGGCAGGATGTAATGGATCATAATAATCGCATATTTTCTACTGCGTAA
>SiOR328
ATGATACCTTCGATAATTCAAATTCTATTACTTGTTATCGGTTTATGGCCCTATCAACAATCCACATTTACTCGATTACAGTCTATTATCTTCTCTCTTATTGTGACGGCAGGTATTATCTTTCAGCTGATGCCATTAATAATATTAAAACGTACTACAAATGTTATTATTAAGGTGCTGTCTTCCGTAATTTTGTATATATTGTACCTACTACTTTATCACTCTCTCCGTTTAAACATTGATGTTGTGAAGAATTTATTGATGGATTTTCAACATACATTTGATAAGTTAAAGGATGAAAATGAAATTGCTATTATAGAGAAATACAGTTGCATTGCGAAACGTTACACGATAGCATCAGGTGGAATTTGCGTAATATTTATTATTATTCTAACTCAATTTATGTCGAAAACAATTGTTTTTGTTGTATCGATGAATGTGTCTCAACCATATGAATTCCACATTTTGATGAAGTATTTCATCGATCAAGAAAAATATTTTTATCTAATTGTGTTGCATATATATGCAGGAATATTATCAGTAGGTACAATGCTCAATACGTATGTTCAACATATGTGTGGAATGTTTAGAATCGCTAGTTATCGTATTGAGCATGCAGTGAGCATCAACATTAAACAAAACATAACACTAGAAAATAAAATTTTAATGATTGAGGGCATAGCTTGTGGCGTTGATATTCACCGACAAGCTATGAAGTTTGTATCTACACTGATAATAGTGATAATGTTCATGCAACATATTATATCTAACATTTTTAAGATTGCAGTGATTCAAAAAACTTTTAAGGAATTGTGTCCTCCTATTTGCTGTGTAATTGGCATTGTTATATATTTGCTTCTGGGTTGCTATATCGGGCAGGATGTAATGGATCATAATAATCGCATATTTTCTACTGCGTACAACGTACAGTGGTACAAAGCCCCAATACATGTTCAGAAAATGATACTATTTATATTACAAAAAGAAACCATAAAGTTTAGTATGATTGTTGGTGGATTAGTCAATTTTTCTATAGAAACTTTTGCCATGGTAAGATAA
>SiOR329
ATGATATATTCTATAACTCATTATTACAATCTCAATAGAATTCTATTACTTGTTATCGGTTTATGGCCCTATCAACAATCCATATTTACTCGATTTCAGTTTATTTTCTTTTCTGTTATTTTGACGGCAGGTATTGTCTTTCAGATAAAGGAAGAATATCATAACATTATTATTAACATACTTTTATTCCTTTTCTTATTTTCAGCATTTGGAATTTGTGCAATAAGTATTTATATTTTAATTCAATTTTGGTCGACAATAATTGCTTTTTTTGTCGTATCAATGAATGTGTCTCAATCATATCAATTACTTATTACGACGGAGTATTTCATTGATCAAGAAAAATATTTCTATCTGATTGTATTGCATATTTCATCAACATTTTGCATCGGAATAATTATAATGGTGGGAATAGGCACAATATTTATTACGTATCTTCAACATACATATGGAATGTTTAGAATTGCTAGTTATCGTATCGAGCATGCAATAAGCATCAACATTTTACAAAATATTACACTAAAAAATAAGATTTTAATGACTGAGGGCATAGCTTATGGCGTTGATTTTCTCGGACAAGCTATGAAGTTAGTATCTACACTGATAATAATGGCATCTCCTAAAAATACTTTTGAGGAAATGTGTTTCCCGTTTATTTATGTATTTCTCACTGTCGTGTATATGTTTGTATCCAACTATGTCGGGCAGGATGTAGTGGATCACAATAATCGCATATTTTCTACCGCGTACAACGTACAGTGGTACAAAGCCCCAATACATGTACAGAAGATGATACTATTCTTATTACAAAGAGAAACCAAAGAATTTACTTTGAATGTTGGTCGATTATTCAATGCATCTATGGAATGTTTTGCTACGCTTGTTAAGACCTCGATATCTTACTTTACTGTAATATATTCTACGCGATGA
>SiOR330
ATGATATATTCTATAACTCATTATTACAATCTCAATAGAATTCTATTACTTCTTATCGGTTTATGGCCCTATCAACAATCCATATTTACCCGATTTCAGTTTATTTTCTTTTCTGTTATTTTGACGGCAGTATTAAAATGTACTTCAGACCATCTTGTCAAGGTGTTGTCTTCCGTATCTTTCTATACAATCTTCGCAATAAAGTACATCTCATTCCGTTTTAACATTAAAGTTGTAAAAAATTTATTGATGGATCTTCAACATGCATTTAATAAGTTAAAGGATGAAAACGAAGTCGCTATTGTAGAGAAATACAGTTTTATTGGGAAACGTTACACAATAGTACTCATAGCTCAATTTTGGTCAAAAATAATTGCTTCTTTTGTCGTATCAATGAATGTGTCGTCTCAATCATATCAGTTACTTATTAAGACGGAGTATTTCATTGATCAAGAAAAGTATTTCTATCTAATTGTATTGCATATATACGCAATGATCTGTATCGGAGCTATTGCAATGGTATCAATAGGTACAATGCTCATTACGTATCTTCAACATATCTGTGGAATGTTTAGAATTGCTAGCAAGAAATTTATATCTTACACCTTTCAGATGGCATCGTCTAAAAATACTTTTGAGGAGTTGTGTCTCCCGATGGTCTATGTATTTGTCACTGTCTTATATATGTTCGTATCCAACTATGTCGGGCAGGATGTAGTGGATCACAATAATAGCATATTTTCGACTGCGTACAACGTACAGTGGTACAAAGCCCCAATACATGTACAGAAAATGATACTATTTCTATTACAAAGAGAAACCAAAGAATTTACTTTGAATGTTGGTCGATTATTCAATGCATCTATGGAATGTTTTGCCACGGTAAGATAA
>SiOR331
ATGATACGTCCAGTAATTCAGTATTGCAGGCTAAACAAAATCTTACTACTTATTATCGGTTTATGGCCTTATCAACAATCAATATTTACTCGATTTCAATTTATTTTCCTCTCTTTTATTTTGACAGCAAGTATTATATTTCAGGTAAAGGAAGAATATCATAATATTGTTATTGACATATTTATACAATGTACAAAATTAATAAAATGCCAGATGGAGAATTTACTGACGGAGCTTCTACATGTATTTAACAATTTAAAAGACGAAAACGAAATTGCTATTTTTAAAAAATATAATTTTATTGCAAAATGTTATACATTTGGGTTAACAGGTAAGAAGATATTTATTGGACAATATTTTAGAAGATATTTTTGCACAAAATTATATTTTCGGTTTAACAAAAAAAGTTGTGTCATATTTAGTGAGTTTGTATATAATTACATTTATAGCTATCGTATCGAGCATGCAATCAACATTAATACTTTACAAAATATTACACTAAAAAGTAAGACTTTGATGACTCAGGGTGTAATTTATGCCGTTGATATTCACCGGCAAGCTATAAAGTTTGTATCTACATCAACAATATTCATTTTTGAAATAGAATTATCTGGCAATAATATCAACGAATTTTGTCTGCCATTTCTATATGCAACTATAAGTATGATATACATATTTTTGGCCAATTATATCGGGCAAAATGTATTCGACCATAACATTCACGTATTCGTTACTGTGTACAACGTTCAATGGTATAAAGCTCCTATGCATATACAAAAAATGATACTATTCCTGTTGCGTAGAGGAACTAAAAAGTTTACTTTGAACGTCGGTGGACTACTTGATGGAACAATAGAGAATTTTGCCACGGTAATATGGAAAAAAAATATTATGTAA
>SiOR332
ATGATACGTTCTATAACTCAGTATCACAAATTAAACAGAATCTTACTACTTATTATCGGTTTATGGCCTTATCAACAATCTACATTTACTCGACTTCAATTTATTTTCCTCTTTCTAATTTTAACGGCAGGTATTATATTTCAGGTAAAAAAAAAATATCATAATTACCTTGTTGTTAAAGTGTTGTCTTCCGTATCTTTCTATACATTGTCCATAATAAAGTATACCTCATTCGGTTTGAACATTGAAGGTGTAAAAAATTTACAAACGGATCTTCAATATGTACTTAACGATTTAAAAGACAAAAACGAAATTGCTATTTTTAAAAGATATAATTTTATTGCAAAACGTTGGACATTTATTGGAATTTTCGTAGCATTCGTTTATATTTTAACTGAATTTTGGTTGAATACAGTTGATACATCGATGAATGTGTCCAAACCACATCATTTACTCATGACAGAATACTTTATTGAAGAAAAGTATTTCTATGTGATTATGTTGTATATGTACACGTCATTTTGTACAATAATGCTCACAATCCTTTATCATGTCTGTGGAATGTTTAAAATTGCTAGCTATCGTATCGAAAATATCAACATTAATATTTTACAAAATGTTACGTTAAAAAGTAAGACTTTGATGACTGAAGGCGTAATTTATGCCGTTGACATTCATCGGCAAGCTATAAAGTTTGTATCTGCATCAACAACACTTGTCATCATATACATATTTCTGGCCAATTATATTGGGCAGAATATATTCGACGATAATATTCACGTATTCGTTACGGCATACAACATTCAATGGTATAAAGCTCCTTTGCATATACAAAAAATGATACTATTCCTGTTGCGTAGAGGAACTAAGAAATTTACTCTAAACGTCGGTGGACTACTTGATGGAACAATAGAAAATTTCGCTGCGGTAATATAA
>SiOR333
ATGATACGTCCGATAATTCTGTATCACAGTCTCAATAAAGTTCTGTTGCTTGCTGTCGGTATATGGCCGTATCATCAATCTAAATTTACTCAATTTCAGTTTGTTTTTTTCTCTCTGATACCATTAATAAAATTTGAATGTACTTCAGACCTTGTTGTTAAGGTGATGTCTTCCGTATCTTTCTGTATAGTATTGATAATAAAATATATTTTATTCCATTTTAACATTGAAGCTGTAACATTAGGAGTTGGCGTACTGTTTAGTTGTATTATAGCTCAATTTTGGTCAGACATAAGTAATATTATTTTATCGTTAAACACGTCTCAATCACGTCATATACTCATCCCGTCGGAGTACTTTATTGATCAAGAAAAGTATTTTTATTGGATTGTATTGCATATTTCATCAACATTTTGTATCGGGACAATTATAATGGTGGGAATAGGCACAATACTCGTTACGTATATTCAACATACATGTGGAATATTTAGAATTCATGCAGTCAACATTAATATTCTACAAAATACGCTAAAAAATAAAATTTTGATGATGGAGAGCATAATTCAGGCTATCAACATTCATCGGCAAGCTATAAAACTGTCTAAGCGATTAGTGTCCACATTCGACATAATGTTTTTTTGTTTCACGGGATGTCTAATAGCTTGCTTAGCTCTCAACCTATTTCAAGTAATAGCGTCATCTAAAAACATTATCGATCTTTTCCTGCCATTTACATATGCAACAACAAGTTTTTTATACATCTTTATATCCAATTATATTGGACAGAATGTAACGGATCACAATAATCATTTATTTGTTACTGCGTATAATATTCAATGGTATAGGACCCCTTTACATATACAAAAAATGATACTATTTTTATTGCAAAGTGGAACTAAAAAATTTACTTTAAAAGTTGGTGGAATGATTCATGGATCTATAGAAAATTTTGCCATGGTAATGTAG
>SiOR334
ATGACACGTATTTCTCAATATTGTAATCTCAATAAAATCCTACTGCTTGCTCTCGGATTTTGGCCTTATAAACAATCTAAATTAACTCGATTTCACTGCAATATTTTTCGTGTTATTTTATCAACGGGTATTGTATTTCAGATAACACCATTGATAACATTAAAATGTACTTCTGAACTCGTTATCAAGGTGCTGTCTTCCGTATCTTTGTGTACAATGTTTTTAATTCAATATCATTCATACTATCTTAATATTGAAGTTGTAAAAAATTTACTAATACAGCTTGAACATATACATAATAAGTTAAAGGATAAAAACGAAATTGCTATTGTATACAAATATAGTTGCATTGGCAAACGCTATACGATTGCACTTACGGCAATTGGATTTTGTGGAATACTTGTTCTTAGTACAAGTCAAATCTGGTTGAATTTAAATGATACTAATTTATCAATAATGAATGTATCTGGACCACATTATTTCTTTGTTATGGAATACTTTATTGATCAGAAAAAATATTTTTATTTAATTCTACTACACGCTTGCGCAGTATTATACATCGGGGGAACTGTACTGTTAGCAATAGGCACAATACTTATTACATATATTGAGCATACCTGTGGAATGTTTAAAATTGCTAGTTATCGCATCGAGCATGCAGTAAACATGGATCTACAAAATACTACGCTAAAAAGTAAGATATTGATGACTGAAGGCATAATTTGTGCTGTACACATTCACCGGCAAGCTATAAAATTGTCCAAACGTATATTGTCCACGTTTGAAGCAATGATATCTTGTTTCACGGGATGTGTTGTAATTTGCTTCAGCCTCAACTTGTTTCAACTTTTTCAAATAACATCATTTAAAAATAATGTGCACGAATTTATATTGCATTTTACATACGCAACTATAAGCATATTACACATGTTTATAGCCAACTATATCGGACAGAGTGTAATCGACCACAATAATCACGTATACATTGCTGCGTACAACGTTCAGTGGTATAGAACTCCTTTACATATTCAGAGAATGGTATTATTTTTGTTGCAAAGAGGAGCAATTCAACATACTTTAAATATTGGTGGATTATTTGATGCGTCCATAGAAGGTTTTGCCACGGTAATATGTTTGTATAACATTTTGGAATTATCTATGAATTATATAATTAGAAAGAATTTTTAA
>SiOR335
ATGATACGTCCAATAACTCAGTATCACAAATTAAACAGAATCTTACTACTTATTATCGGTTTATGGCCTTATCAACAATCTACATTTACTCGATTCCAATTTATTTTCCTTTCTTTTATTTTAACGGCAGGTATTATATTTCAGGTTCAGGAAAAATATCATAATATTGTTATTAACATATTTATACATTGTAAAAAATTAATAAAATGCCAGGTGAAGAATTTACAAACGGATCTTCAATATGTAATTAACGATTTAAAGAACAAAAATAAAATTGTTATTTTTAAAAGATATAAATTTATCAAAAAACGTTGTACATTTGTGCTTACAGGTAAGAAGATATTTATTGGATTCAATATTATTGAAGATATTTTTGCACGAAATTATGTTTTTGTTCATACTGAACCACATTATTTCTTTGTTATGAAATATTTTATTGATCAGAAAAAATATTTTTATTTAATACTACTGCACACTTGGGCAAGTTTGTATAAAAGCTTTTTTAGGCAAAAAAATTGTACTGTTTATAACAAAAACATAAACATTTATAGTTATCGCATCGAGCATGCAGTAAACATAGATCTACGAAATACCACGCTAAAAAGCATAATTTGTGCTGTACACATTCACCGGCAAGCTATAAAGTTTGTATTTCTTTTTCAAATAACATCATTTAAAAATAATGTGCACGAATTTATACTGCATTTTACATATGCATCTATGAGCATATTACACATGTTTATAGCCAACTATATCGGACAGAGTATAATCGACCACAATAATCACGTATACATTGCTGCGTACAACGTTCAATGGTATAGAACTCCTTTACGTATTCAGAAAATGGTATTATTCTTGTTGCAAAGAGGAACCCTTCATTATTCTTTAAATATTGGTGGATTATTTGATGCGTCAATGGAAGGTTTTGCCACGGTAATATATTTATATAATATTTGCAATGTTATTCATGGATTGAATAATTAA
>SiOR336
ATGACACGTATTTCTCAATATTGTAATCTCAATAAAATCCTACTGCTTGCTCTCGGGTTTTGGCCTTATGAACAATCTAAATTAACTCGATTTCACTGCAATATTTTTCGTGTTATTTTATCAACGGGTATTGTATTTCAGGTAAAGCTAAAGTATAACGATATATATTATTATGAAATAAATTATCACTTTTCCAAAAGTATTCATTACTATAAAAAATTAATAAAATGGCAGGTAAAGAATTTACTAATACAGCTTGAACATGTACATAATAAGTTAAAGGATAAAAACGAAATTGCTATTGTATACGAATATAGTAGCATTGGCAAACGCTATACGATTGCACTTACGGCAACTGCATTTTGTGGACTCTTTGTTCTTAGTACAAATCAAATCTGGTTGAATGTAAATGATACTAATTTATCAATAATGAATATATCTGAACCACATTATTTCTTTGTCATGGAATACTTTATTGATCAGAAAAAATATTTTTATTTAATTCTACTGCACACTTGCGCAGTATTATACATCGGGGTAACTGTACTGTTAGCAATAGGCACAATACTCATTACATATATTGAGCATACCATTGGAATGTTTAAAATTGCTTGTTATCGCATCGAGCATGCAGTAAAAATGGATCTACGAAATACTATGCTAAAAAGTAAGAGATTGATGACTGAAGGCATAATTTGTGCTGTACACATTCACCGGCCAGCTATAAAGTTTGTATTCCTTTTTCAAATAACATCATTTAAAAATAATGTGCACGAATTTATACTGCATTTTACATATGCATCTATAAGCATATTACACATGTTTATAGCCAACTATATCGGACAGAGTGTAATCGACCACAATAATCACGTAAACATTGCTGCGTACAACATTCAGTGGTATAGAACACCTTTACATATTCAGAGAATGGTATTATTCTTGTTGCAAAGAAGAGCCATTCAACATACTTTAAATATTGGTGGATTATTTGATGCGTCCATAGAAGGTTTTGCCACGGTAATATGTTTGTATAACATTTTGGAATTATTTATAAATTATATAATTAAAAAAAATATTTTTAATTTTAGCTAA
>SiOR337
ATGACACGTATTTCTCAATACTGTAATCTCAATAAAATCCTACTGCTTGCTATTGGATTATGGCCTTATAAACAATCTAAATTAACTCGATTTCACTGCATTCTTTTTCGTGTTATTTTGTTAACAGGTATTATATTTCAGGTAAATCTAAAGTACAACACTTTATATTATTATAAAACAAATTATCACATATCTATTTTCCAAAAGAATTTACTACGCATTTTAATTTTTATAGCAAATTTAAAGGATAAAAACGAAATTGCTATTGTATACGAATATAGTTGCATTGGCAAACGCTACACAATTGCACTTACGGCATTTGGTATTTGCGGACTATTTATTCTTACTATAACTCAAATCTGGTTAAATGCAGTTAATACTAATTTATCAATAATGAATATATCTGAACCTCATTATTCCTTTGTCATGGAATACTTTATTGATCAGAAAAAATATTTTTATTTAATTCTACTGCACACTTGCGCAGTATTATACATCGGGGGAACTGTAATGTTAGCAATAGGCACACTACTTATTACATATATTGAGCATACATGCGGAATGTTTAGAATTGCTAGTTACCGCATCGAGCATTCAGTTAACCTGGACATTCTACGACATACTAGTTTGATGACCGAAGGCATAATTTGTGCTGTACACATTCACCGGCAAGCTATAAAGTTTGTATTCCTACTCAAGAGATTAATAATTTTCTTGAAATTTCTTTTTCAGCTTTTTCAAATAACATCATTTAAAAATAATATGTACGAATTTATGCTGCATTTTACGTATGCATTAGTAAGCATAGTATACATGTTTATAGCCAACTATATCGGACAGAGTGTAATCGACCACAATAATCACGTATACATTGCTGCGTACAACGTTCAGTGGTATAGAACTCCTTTACATATTCAGAGAATGGTATTATTCTTGTTGCAAAGAGGAACCCTTCATTATTCTTTAAATATTGGTGGATTATTTGATGCGTCCATAGAAGGTTTTGCCACGGTAATATTTGTTTATATAATATTTTACAATGTTATTCATAGATTAAATAATTAA
>SiOR338
ATGACACGTATTTCTCAGTATTGTATAAATATCAATAGAATCTTATTGATTGCTGTTGGCTTATGGCCTTACAAACAATCTAAATTGACTCGATTTCAGTGTATTTTCTTTTGTGTTATTTTATCATCGGGTATTATATTTCAGGTGACACCATTAATAACATTAAAATGTACTATGGAACTTGTTATCAAGGTGCTGTCTTCCGTATCGTTCTGTTTAATTTTTCTAATACAATATAATACTTGCTGTCTTAAAATTGAACTTGTAAAAAATTTACTAATGCAACTTGAACATATACATAATAAGTTAACGGATAAAAACGAAATTGCTATTGTATACAAATATAGCGGCATTGGCCAACGCTATACGGTTATGTTTACAGCATTTGGAATTTGCGGACAATTTATTCTTACTATAACTCAAATCTGGTTAAATGCAGTTAATACTAATTTATCAATAATGAATATATCTGAACCACATTATTTCTTTGTTATGGAATACTTTATTGATCAAAAAAAATATTTTTATTTAATTCTACTGCACACTTGCGCAGTATTATACATCGGGGGAGCTATAATGTTAGCAATAGGCACACTACTTATTACATATATTGAGCATACCTGCGGAATGTTTAGAATTGCTAGTTACCGCATCGAGCATTCAGTTAACCTGGACATTCTACAACATACTGTGGGAAAATGTAAGAGTTTGATGACCGAAGGCATAATTTGTGCCGTACATATTCACCGGCAAGCTTTAAAATTATCCAAGCGTATAGTGTCAACGTTCGAAACAATTATATCTTGTTTAATAGGATGTGTAATAATTTGCTTGAGCCTCAACTTGTTTCAACTTTTTCAAATAACATCATTTAAACATAATTTGAACGAATTTGTACTGCATTCCACGCATCTTGCTGCATTTTATGCATCTGTATGCATATTATACATGTTTATAGCCAACTATGTCGGACAGAATGTAATCGACCACAATAATCACGTATACTGTACTGCGTACAACGTTCAGTGGTATAAAACTCCTTTACATATTCAGAGAATGATATTATTCTTGTTGCAAAGAGGAACACTTCATTATTCTTTAAACATTGGTGGATTATTTGATGCGTCCATAGAAGGTTTTGCCACGGTAATATGTTTATATAATATTTTACAGTGTTATTCATGGATTAAATAA
>SiOR339
ATGATCCAAAAAGGAGAACAACAGTATTTTAATATAAATAGAATTCTATTGCTCATGGTTGGTTTATGGCCCTATCAACAATCCATCGTTACTGGATTGCAGCATATTTTCATTACTGCTACATTGATAGCGATTATTATATTTCAGCTGACTACATTTCTAACGTTAAATTATACTTTGGATCTCCTCATGAAGGTTTTGTCTTCCGCATCTTTCTTCGCTTTTTATACAATAAAGTATTATGCGTTCTATTTTAACATCAAAAGTGTGAAGGAATTAATGATGCAGCTTCAGTGTGTACACAATAAATTAAAGGATAAAAATGAAATTACTATCATAAAAAAATATGACTGCCTTGCGCAACGTTTTACGACTATAATTACGACACTTGGAATTTGCGGAATATGTAGTAGCATTACAATGCAACTTTGGATGAATATTGATGTTAATACATCAACGAACGTGTCTCGATCATTCAATTTTCTAATTACAACAGAATACTTCATTGATCAAAACAAATATTTTTATTTGATTTTTTTGCATATCAACGCAGCCATTTTAGCAGTTGGCACAATAAACATTGCGTATGTCCAGCATATCTGTGGAATGTTTAGAATTGCTAGCTACCGTATCGAGTACGCAATAAATATAAGAATTTTACACCATGTTTCGCTGAGAGATAAGATCTGGATGGCCAAGGGCGTAATTTATGCCGTAAATATTCACCGGCAAGCTATGATATTGGCCAAGCATTTCATATCCACATTCCAGAAAATGTTTGCTTGTTTAATAGTGTGTGGCGTAGCTTCTTGTAGCCTTAATTTGTTTCAATTATCATCATTTCAAAATGACGTCCAAAAATTTTTATTCTCATTTACAATTTCGTTTATGATTATCATATATATGTTTTTAACCAATCTTATGGGACAAAAGATTATTGACCACAATAATCATGTACTCATTACTGCGTACAACGTTAAATGGTATAAAACTCCTGTACATATCCAAAGAATGATACTATTTTTGTTGCAAATAGGAGCCAAAGAATTTACTTTAAATATCGGTGGATTAATTCATGGATCTATGGAGGGTTTCGCTATGGTAATATAA
>SiOR340
ATGATCCAAATAAAAGATCGTTGTCAGTATTTTAATGTAAATAGAATTTTATTACTCATAGTCGGTTTATGGCCTTACCAACAATCTAGCTTTACTACATTTCAGCAGATTTTTGTTACTACTACATTTATAACGTTTATTCTATTTCAGATGAAGGATTTATTGATTCAACTTCAACACGTACACAATAATATAAAAGATAAAAATGAAATTGCTATTATAAAAAAGTATCACTGTATTGCGAAACGTTATGTAACTGGACTGATAGTACTATTTTGCGGAACGTTTGCGATGATTATAGTACAATTTTGGACGAATATGGTTGGTGTTGATTTATCGACAAACGCATCTAAAAAGTACCATTTTATATTTATAACAGAGTATTTCATTGATCAAGAAAAATATATTGGTTTGATTTATTTACACGTTAACGCAGCTTTTTGCATTGGTTTGATTGCTATGATAGCAATTGGTGCAATACTTATTGCATATATTCAGCATATTTGTGGAATGTTTAGAATTGCTAGTTATCGTATCGAATATGTAATAAATATCAACATTCTACAGAATGTCACTCAAAAACATAAAATCTGGATGGCTGAGAACATCGGTTACGCCGTAGACATTCATCGGCAAGCTATGAAATTAATGAAACAATTAATGTCAATCTTGGAGATAATGATGTTTTGTTTAATAGTATGTGGCATAGCTTCTTTGAGCCTCAACTTGTTTCAAGTAATATTATTCAGAAATGATATTGGGAGTATTATAATGCCATTTGTATTTGTGACAGTATGTATGTTATATATGTTTTTAGCCAATCTTATGGGACAGAATATAATTGATCACAATCATTATGTACTCAATACTGCGTACAACGTTCAGTGGTATAAATCTTCTTTGCACATGCAAAAAATGATATTATTCTTGTTGCAAAGAGGAACCAAGGAATTTACTTTAAATGTTGCTGGACTATTTGATGCATCTATGGAGTGTTTTGCTACGGTAATATAA
>SiOR341
ATGAAGGATTTATTGATTCAGCTTCAACGCGTACACGATAAAATAAAAGATAAAAATGAAATTGCTATCATAAAAAAATATCACTGTATTGCGGAACGTTATGTAACTGGACTGATAGGATTTTGCGGAACGTTTGCGATGATTATAGTACAATTTTGGATGAATATGGTTGGTGTTGATTTATCGACAAACGCATCTAAAAAATACCATTTTATATTTATAACAGAGTATTTCATTGATCAAGAAAAATATATTGGTTTGATTTATTTACACGTCAACGTAGCTTTTTCTATTAGTCTTATTGCTACAGTAGCAGTTGGTACAATAATTATTGCATATATTCAGCACATCTGTGGAATGTTTAAAATTGCTAGTTATCGTATCGAATATGTAATAAATATCAACATTCTACAGAATGTCACTCAAAAACATAAAATCTGGATGGCTGAGAACATCGGTTACGCTGTAGACATTCATCGGCAAGCTATGAAATTGATGAAACAATTAATGTCAATATTGGAGATAATGATGTTTTGTTTAATAATATGTGGCGTAGCTGTCTTGAGCCTCAACTTGTTTCAAGTAAATTCTTATCTCAAGTTAACAATTCATGTTCATTATCGTAGGTATAACGTTCAGTGGTATAAATCTTCTTTGCACATGCAAAAAATGATATTATTCTTGTTGCAAAGAGGAACCAAGGAATTTACTTTAAATGTTGCTGGACTATTTGATGCATCTATGGAGTGTTTCGCTACGGTAATATAA
>SiOR342
ATGATTTTGAAAAGAAATCAGTATTTTAGCCTAAATAGAATTCTACTGCTCATAATCGGCTCATGGCCCTATCAACAATCTAATTTCGCAAAATTTCAGCATGTTGTCATCTGTGCTATAATGACATCAAGTATTGTATTTCAGGTGAAGGATTTACTGATGCAACTTCAGCACGTACACAATGAATTAAAAAATAGGAATGAAATCGCTATTATAAAAAAATATGACAGCATTGCAAATCGTTATGCAACTGTTCTTACAGCTCTTGGAATTTGTGGAACATGTTCATGTATGACAAGTCAATTTTTATTGAATATAGTGAATGTTAATTCATCGACAAACGCATCTCGGTACATTTTTCTATTAACAATGGAGTATTTCATCGATCAACAAAAGTATTTTTATTTAGTTTTCTTGCACATCAGCTTAACTATAACCATTAGTACGACTGCTATGGTAGCAAATGGTACAATGTTAATTGCGTATATTCAACATATTTGTGGGCTATTTAGAATTGCTAGTTATCGTATCAAATATGCAATAAATATCAACATTCTACACAATGTCACGCTAAAAAATAAAATCTGGATGATCAAGCATATAAGTTATGCTGTAGACATTCATCGGCAAGCTATGAAGTTCGTATTTAGAATGACAAAATTTATAATTTATTTTTTTTTACTCTTTCAGATAGTATTGTTAAAAATTAGTATTGAGACTCTTCTAACGCCTTGCGTACATGCGTTTGTGTGTATCCTATATATGTTTTTAGCTAATCATATGGGGCAGATTATAATTGATCACAATAATCATGTATTTACTACTGCGTACAACGTAGAATGGTATAAAACTCCCGTGCACGTACAAAAAATGATATTGTTTATGTTACAAAGACGATCAAAGCCGTTTACTTTAAATATCGGTGGCCTATTTGATGCATCCATGGAGGGTTTCGCCACGGTAATATAA
>SiOR343
ATGATTTCAAAAAAAAATCAGTATTTTAGCCTAAATAGAATTCTACTGCTCATAATCGGCTCATGGCCCTATGAACAATCTAATTTCGCTAAATTTCAACATATTGTCATCTGTGCTATAATGATATCAAGTATTGTATTTCAGCTGACTACATTTCTAGCGTCAAGTTGTACTTTGGAAGTCACCGTGACGGTTTTAGCTGACACATCTTTTTTCAGTATTTTTATAATACAGTATATAGTGTTTCATTTTAATATTGAAGGTGTGAAGGATTTACTGGTGCAACTTCAGCACATACACAATGAATTAAAAAATAGGAATGAAATCGCTATTATAAAAAAATATGACAGCATTGCAAATCGTTATGCAACTGTACTTACAGCTATTGGAATTTGTGGAATATTTTCAAGTATAATAAGTCAATTTTTAATGAATGTGGTGAATGTTGATTTATCGACAAACTCATCTCGACACTTTTTTCTATTATCAATGGAGTATTTCATCGATCAAGAAAAGCATTTTTATTTGATTTTGTTTACGACTGCAATGGTAGCAAATGGTGCAATGTTAATTGCGTATATTCAACATATTTGTGGACTATTTAGAATTACTAGTTATCGTATCAAATATGCAATAAATATCAACATTCTACACAATGTCACGCTAAAAAATAAGATCTGGATGATCAAGAACACAAGTTGTGCCGTAGACATTCATCGGCAAGCTATGAAGTTCGTATTTAGAATGACAATATTTATGCAATATTTTATTGAGACTCTTCTAACGCCATGCGTACATACGTCTGTGTGTATCCTATATATGTTTTTAGCTAATCATATGGGGCAGATTATAATTGATCACAATAATCATGTATTTACTACTGCGTACAACGTAGAATGGTATAAAACTCCTGTGCAAGTACAAAAAATGATATTGTTTATATTACAAAGACGATCAAAGCCGTTTACTCTAAATGTCGGAGGACTATTTGATGCATCTATGGAGGGTTTCGCCACGGTAATATAA
>SiOR344
ATGATTTCGAAAGAAAATCAGTATTTCAGCCTAAATAGAATTCTACTGCTCATAATCGGCTCATGGCCCTATCAACAATCTAATTTCGCTAAATTTCAGTATATTATCATCTGTGCTATAATGATATCAGGTATTATATTTCAGGTGAAAGATTTACTGATACAACTTCAGCACATATACAATGAATTAAAAAATGAAAATGAAATCGTTATTATAAAAAAATATGACAACATTGCAAACCGTTATGTAACTGTACTTGCAGGTAATCAATTTTTAATGAATGTGGTGAATGTTGATTCATCGACAAACGCATCTCGATACTTTTTTCTGTTATCAATGGAGTATTTCATCGATCAAGAAAAGCATTTTTATTTGATTTTATTGCATATCAATATAATTGTAATCATTAGTACGACTGCAATGGTAGCAAATGGTACAATGTTAATTGCGTATATTCAACATATTTGTGGGATATTTAGAATTGCTAGTTATCGTATAAAATATGCAATAAATATCAACATTCTACATAATGTCACGCCAAAAAATAAAATCTGGATGATCAAACATATAAGTTATGCCGTAGACATTCATCGGCAAGCTATGAAATTGATGAAACAGTTAATGACAATATTGAACAAAATGATGTTTTGTCTAATAGTAGTTGGTGTAGCTTCCTTGAGCCTCAATTTGTATCATATGGTATTGTTAAAAACTAGTTTTGAGACTCTTCTATCGCCAAGCGTACATACGTTTGTGTGTATCTTATATATGTTTTTAGCTAATCATATGGGGCAGATTATAATTGATCACAATAATCATGTATTTATTACTGCATACAACGTAGAATGGTATAAAACTCCTGTAGCAGTACAAAAAATGATACTGTTTGTATTACAAAGACGATCAAAGCCGTTTACTCTAAATGTCGGAGGACTATTTGATGCATCCATGGAGGGTTTCGCCACGGTAATATAA
>SiOR345
ATGACCTCAAAAGAACATCAGTATTTTAGCATAAATAGAATTCTGCTGCTCATAGTCGGCTCATGGCCTTATCAACAATCTATTTTCGCTAAATTTCAGTATATTGTCATCTGTGTTATACTATTATCAAATATTATATTCCAGCTGACTTCATTTCTAACATTACATTGTACTGTGGAAGTTATTGTGAGGATTTTGGCTATTGTAACTTTTTTCAGTGTTGCTATAATACAGTATATTATATTTCATTTTAATATTGAAGGTGTGAAGGATTTACTGATGCAGCTTCAGCACATACACAATGAATTAAAAAATAAAAATGAAATCGCTATTATAAAAAAATATGACTGCATTGCAAAACGTTATGTAATTGGGCTTATAGGTAATATAATAGATATTCAATCATCGACAAATGCATCTCGATCACACTTTTTTCTACTTAAAATGGAGTATTTCATTGATCAAGAAAAGTATTTTTATTTCATTTGGGTGCATATCAACGCAACTATTTCCATTATCACAATTACACTGGTAGCAAATGGGACAATGCTCATTGCATACATTCAACATGTCTGTGGAGTTTTTAGAATTGCTAGTTATCGTATGAAATATGGAATAAATATCAACGTTCTACAGAATGTCATGCTAAAAAATAAAGTCTGGATGATCAAGCATATAAGTTATGCCGTAGACATTCATCGGCAAGCTATGAAATTGATGAAACAGTTAATGATAATATTGAACAAAATGATGTTTTGCTTAATAGTATTTGGCGTAGCTACCTTGAGCCTCAATTTGTATCTCCTGGTATTGGCAAAAAATAATATTCACATATTTCTATTGACGTGCGTAATTGTGTTCGTATGTATTCTATATATGTTTTTAGCTAATAACATGGGACAGATTATAATTGATCACAATAATCATGTATTCATTTCTGCGTACAACGCACAATGGTATAAAACTCCTATACAAGTACAAAAAATGATATTGTTCATATTACAAAGACGATCCAAGGCATTTACTTTAAATGTCGGTAGACTCTTTGACGCATCTATGGAGGGTTTCGCCACGGTAATATAA
>SiOR346
ATGATTCGTTTAGAAGGTCAGTATTTTGGCATCAATAGAATTCTAATGCTCACTATTGGCTTATGGCCATATCAACAATCCAACTTTACTAGATTTCAATATTTTATCAACACTGCTATATTGATAGCGATGATTACATTTCAGGTAAGAAAATACAATACAGTAGTGCAAACAAAAAATAATAATGACATCTTGAAAGATTTATTGATACAACTTCAACATGTACACAACGAATTGAAGGACAAAAATGAAATCACTATCATAAAAAAATATGACTACGCTGGGAAATGTTACATAGTTATGCTTATAAGTGCGTTTTTCGCAGTGTCTCTTGGTTTTATCGTTCAATTTTGGATGAATACGGATGTTGTTGATTTATCGATTAACATATCTCAAACACACCGTTTCATTTTAATAACAGAATACTTCATTGATCAAGAAAAGTATTTTTATCTGATTCTGTTGCACATCAACCTAGCAATTTGCATCGGAATACTTGGAGCATTAGCGACTGGTACATTGTTCATTATGTATTTTCATCATACCTGTGGAATGTTTAAAATTGCTAGTTATCGTATCGAGTATGCAATGAATATCAACGTTTTACAAAACTTTACATTGAAAAATGAGATTTTGATGACCGAAAGCATAATTTGTGCTGTTAAAATCCATCGAAAAGCTATGAAGTTTATGGCATCATTTCAAAATAATGTCAATGAAATTTTATTGCCATTTGTATTTTCGACCATATGTATGTTATATATGTTTTTAGCAAACTTTATGGCTCAGAAAATATCGGATCATAATAATTACGTACTTACTACTGCGTACAACGTTCAATGGTATAAAACTCCTTTATATATACAAAAAATGATATTATTCCTGTTGCAAAGAGGAACCAGAGAATTTACCTTAAATATCGGTGGACTAATTCATGGATCTATGGAATGTTTTGCTTCGGTAAGAATATGGAACGTTTCAAATAGCCTTATATTACTAAAATTTATATTACTAAAATTACCTTATATTAATAAAAAAGTATGCTTATAA
>SiOR347
ATGATTCGTCTGGAAGTTCAGTACTTCAATCTCAATAGAATTTTATTGTTGGCTGTTGGTCTATGGCCTTACCAACAATCTAAATTCACTCGATTTCAGTTTATTTTTCTCTCTAGTATTTTGACAGCAAGTATTATATTTCAATTGACATCACTTATAACTTTAAGATGTACTACTGATCTTGTCGCCAAGGTTGTGTCTTCCGCATCTTTTTTTACAGTTTACTTGATAACCTACAATTCATTCTGTGTTAACATGAAAAGTGTAAACATTTTACGCTTTTTAGTAATGGGAACTTGTTCATCAATTGTTATTATTGTCTTTCAATATTGGACAAATATGTTTGATATTGCTTTATCAGTAAATGTATCTCAACCACGTCGAATACAATTTGTAATGGAATACTTTCTCGATCAAGAAAAATATTTCTTTTTAAGTGTGTTACACATAAATGTAGCATTTTGCATTGGAATTGTTGCAGTCATAGCAGTAGGAACATTGCTTCTTGGATATCTTAATTTTATTTTTGGAATGTTCAGAATTTCCAGTTATCGTATTAGACGCGTAGTAGAGATCAATATTCCGCAAAACTTTGTCTTCAAAAAAAAATTTTTTAAATGCGAGAGTTTAAAATGCGCTATAGATATTCATCGAAAGGCAATGAGATTATCTAGATATTTGGTAATCACATTTGAGATAATGTTCCTCAGCTTAACAGCAATTTTTATGATTTCCTTGAGTTCCAGTTTTCTTCGCATTTTTCAGATTGTTTCGTCCAGAGAACCTATTGAAGAAATTATCATTCCTATTTTTTTTGTAACTACAGATATTATTTACTTATTTATATGCAACTTTTTTGGACAAAATATCATAGATCACAATAATCACGTTTTTACTACTGCGTACAACATTAAATGGTATGTAGCTCCGTTGCATATCCAAAGAATGATACTCTTCTTTATGTTAAATAACGCCAAAGATTTTACTATAATTGTTGGCGGAATATTTGTTGCATCCATCGAAAACTTTGCTATGGTAATAAAGAGATACAACCTTTATTTAAATATATGTCTAACGTAG
>SiOR348
ATGATTCGTTTAGAATTACGGTATTTCAGTCTCAATAAAATTTTATTGCTTATTCTCGGTTTGTGGCCCTATCAACAATCTACATTTACACGATTTCAATTTCTTTTTTTCTCTATTATTTTGACATCGGGTATTGTATTTCAGCTGACACCGTTAATGACATCAACGTATACTTTAAATTTCGTCAACAAGGTTCTGTCTTCCGTATCTTTCTGTACTTTTTCTTCAGTAAAATGCAATTTATTCTGGATTAACATTGAAAACATGAAGGATCTACTGATGCAGCTTCAGCGTGTACATAATCAATTAAAAGATAAAAATGAAGTTGCTATTGTAGAAGGATATAATTGCACTGCAAGACGGTGTACGATTGTACTTACAATATTTATCGCTTGCATCCCGTTTACCTTTATTATCAGCCAATATTGGTACGTAATCGGTGACTTACCAAAAAACGTATCTCGACTACGTCGTTTGCCAATCGTGACGGAGTACTTTATCGATCAAGAAAAATATTTCAATTTAATTTTGTTGCATATTTTCGCAATAATTTGTACCGGAACGATTGCGATATTAGCAACAGGGACAATGTTTATCGAGTATCTTCTGCATACATGTGGACTGTTTAAAATTGCTTGTTATCGTATTGAGCATGCAATTAATATTCATATGCGACAAAATAATATTACACAGAAAAATAAGATTTGGATGACTAATGACATAGTTTATGCCGTCGACATTCATCGGACAGCTATGAAGTTTGTATCTACAATTGCAATTTGTACTCATATAACATTTTTATTAATATTTTTTTTGTTTTTACGAAGATTGTCCACGCATTTAACTTCCACAATTGAGACAATGATGTTTCTTTTAATTGCAAATGCTGAATTGTTCTTGCCGACTGTAAATATAATGGTCATCCTTGTATACATGTTTGTAGGCAACTACATCGGACAGCTTGTAATAGATCACAATAGTCACGTATTTTTCACTGCGTACAACGTTCAGTGGTACAAAGCCCCGTTACATGTACAAAGGATGATATTATTTTTAATACAAAAAGAATCCAAAAAGTTTACTTTGACTGTTGGTGGACTAATTACTGCATCTATGGAGTGTTTTGCCATGGTGAGATGCTTACGATTAAATATTACAAATAAATTTCATAAAAATAGACGTTTGAATTTGCAGTTAATAAAAGCCTCAGTATCTTACTTCACTGTTATATATTCTATGCAGTAA
>SiOR349
ATGATTCGTGTAGAACTACAATATTTCAATCTCAATAGAATTTTATTGCTCATTCTCGGTTTGTGGCCCTATCAACAATCTACATTTACACGATTACAATTTTTTTTTTTCTCTATTATTTTGACGGCGGGTATTGTATTTCAGTTGACATCTCTAATGACATCAACGTATACTTTAAATTTCGTCAACAAGGTTCTGTCTTCCGTATCTTTCTGTACTTTTTCTTCAGTAAAATGCAATTTATTCTGGATTAATATTGGAAATGGTAAAAATTTTGATGATAAAAATGTCTTTAAATGTTTTTCAGTATTTGGCGCTTGCATCCCGTTTATCTTTATTATTAGCCAATATTGGTACATCATCGGTGATTTACCAAAAAACGTATCTCGATTTCGTCGTTTGCCAATTATGACGCAGTACTTTATCGATCAAGAAAAATATTTCAATTTAATTCTGTTGCATATTTTTGCAATAATTTGTACCGGAACGATTGCGATATTAGCAACAGGAACAATGTTTATCGCGTATTTTATGCATATATGTGGACTGTTTAAAATTGCTTGTTATCGTATTGAGCATGCAATTAATATTCACATTCAACAAAATAATATTACACAGAAAAATAAGATTTGGATGACTAATGGCATAATTTATGCTGTCGACATTCATCGGACAGCTATGAAGTTTGTATCTATGATTGCAATTAATATTTTTCAGATAATTTCGTCTAAAAACTTCGAAGAATTGTTTTTGCCGACTGTAATTATAACAATCATCCTTATATACATGTTTGTAGGCAACTATATCGGACAGCTTGTAATAGATCACAATAGTCACGTATTTTTCACTACGTACAACGTTCAGTGGTACAGAGCCCCGTTACATATACAAAGAATGATACTATTTTTATTACAAAAAGAATCCAAGAAGTTTACTTTGACTGTTGGTGGGCTAATTACTGCATCCATGGAGTGTTTTGCCACGGTGAGATTCTTACGCTTACATATTATAAATAAATTTCATAAAAATAAACGTTTGAATTTGCAGTTAATAAAAGCCTCAGTATCTTACTTCACTGTTATATATTCTATGCAGTAA
>SiOR350
ATGACGCAAAGTAAGGAGTACCAATCGGTGAATATTACTCGGATCTTTATGAAAATGGTCGGGCTCTGGTACGTCGAGACACCGAAGGATCGGCTGCTCCTGCGCGCTGCCTTCGGCTATGCCATTTGGGCGATCGTCTTCGCCATTCTAGTAATGGGCGTTGATCTGTATCACTGCTTAGGTGACTTTTACGCTGTTACAACCAACTTATGTGCAACTTTGCTTTTGGTAATGGTACTAGTGAAGCTAGGTAGCTTCATGTTCTATCGCGACAAAATAATGAACTTGATTCATTTTGCTGAGAGAAATTTTTGGAATGCCACTCACGGCGAGACTGACACTCAAATTTTGAAACAATACGACAAACTAGGGATGTTTTTGATCTACACTTTTACATTCATTGTTACCGTCGCGACATTCAATTATATCTTCGCACCTTTCTTTGAGCCTCAAGAAAAGAATGAAACGAAGAAGATTCTACCCTTCAAGCTGTGGTTCGATTTTCCATATCACTCACCGTACTACGAAATCACGTACGTTATACAGTCACTCTCGACAATTCATTCGGGCATCTGTACTTTTTGCTTCGACAATTTTGTGAGCACGTTCAACATCCACGCGGCCGCGCAGTTGAATATCTTGGCTCATAGAGTGAAAGTCGTCATCGAGAATTGTATCGAGGATACGATGGACCAGAAACTTTCACTGGAAACGGATGCTACGGTTTTGTCATTCAAGAAATTGCACAATTGTATACAGCAGCACCTCACGCTCATACGTTACGTGCGTAACATGCAACGCGTGTTCGCTACTATGCTGCTCGGACAGTTGCTGTTCTCCAGCGTAATCATCTGCTTCGGTGGATTTCAAATGCTCGCAGCGGATGTGATCATTAGAAAGTGTATTTTTGCCTCCTATTTCGTGGGCGGTGTTCTCCAGCTGCTTATTTATACGTGGACGTGTAACGATATAATTGTGCAAAGCACATCTATCTCTGACGCCGCTTACAATTCCAAATGGTATCTTTTACCCGACAACAGTCTGGGGAGGTCAGTGAAGAAAGGGCTAATTATGATGATGATCAGAGCACGTCGGCCGTGCGAATTAACCGCTGGGCCTTTCGCTGTTATGTCCTTGGACCTTTTCACATCGATATTAAGCACAGCGATGTCATACTTTACATTATTAAGACAAATGAGCGAAGATATGTAG
>SiOR351
TTTTTTTCGATAGGATTGGTGAGGATACTTATGAAGCTTGTCGGCTTCTGGCCTGCCAAGTCAAAAACTAAGAAAGGAGGGTTAAACGGATTCGTTGGTTGTACAATATCGGCGCCTATCCTAGCTACATGGACGCAAATAAGCAACTTTTACTACAGTAAACACGATTTTTTTGCTATCATAAGCATTGGTTGCATTTCAATGCCACTAGTTATAATTGTGATGAAAACATTCTTCTTCTTTTATCAGCGAAAAGAACTATTAAACATGTTGAAATATGCAGAGGATAAATTTTGGTATGCCCAGTACGATGCGCATGGTAGCAAGCTTATTAAAGAGATCAATAAAAGGGCATTGATACTAACATGGACATTTAAGTTGGGCGTTCAAGCAACTTGTATCAGCTATTTCAAGCTTTTGCAATATAAGTTGGTAACCATCTACAAGATAGTCAAACGGGCCGATACCATACGAAGTATACGAAAAGATCAATGCATCATATCGTATCAAGACTTGCTCTGGTTCTGTGAAAAGATGGAACAAAATTTCATATATTTGTGCCTTTGTCAGATGTTATCGTCCAACATCATGCTTTGTCTCGCGGGCTTTGAGATGTTTTTGATAAGTACAAGTTACACGACTGAACTACATTACCCGTACAAACGCCGCTTTCGTTTAACTGTTCGTGATCATGCTGACGGCGATTTAATGGACGGGAATCGCGCAATCGAAGACGTGGCGTACAGTGGCAATTGGCAGGTTTTATCTCACAAAGGCAGGAAAGTCAGGAAAGTCATTCTGTTCATCATGATGCGATCTGGACGTGTCTGTTCCATATTCGCTGGCGGTTTCTTTCCGGTATCTCTCGAGACGTTCGTGATGGTAAATTAG
>SiOR352
ATGACCGACAAGTCAGACAAATCCTCATTTTCACTATTCTGGAAAGTACATTGCATTTTCGTATGGTTACTGAAATTAGTTTATATGATCTCAATAATTCTTGCTTACTCTTCAGTACCAAACGACACAGGATTAAGCGATGGCTTTGATGGATTATTCTTTATAGAAGAAGTTGGTTTTGCAATCGATTACTTACGAATTCTTTCGCAAAAAAAACTGGTACAACAACTGATACGAAAACTGAACGAGGCTCTAAGGATTGAGGATGAGAACATGCGACGTATCGTAATAACGAGCCTAAAACAGATTAAAAATCCATTCAAATACTATTTAGTGACTGGCGCATGTTCTATTATCTTCTGGTGTTGTATGACGCTCCCGTTAATTTTTGAAAGAAACAATTTCTACCACGCAGATTACGTTACACCAGCTGTTTTTACCAAAGAACCATTTTCTGTTGGCAATATGATGATATTGGTCTGCAACACATACTTTTTTTTAAAGGTTATCAGCGTGGACATATATACAGCACATTTGATATCATTAATAACGGCGCAATATCAATATATTTCTTCGAGACTTGTATTGATATTTCGAAATAATAAACATCCGAATAATAGCAGTTTTCGAAAAGGTAGTTCTAAAGTGGATTTCTTCACAGCAAAAGAAATAAATAATTTATGTCGTCAACATGTCAATGTTATGTACATAACGTTAATGTTGAAGAAACTGATCTCAGTAAATATCTTTTTTATATATTTAATTAACGTTTTCCGATTCTGTTTTATGGGTCTCATTGTAGCAGAGACTTACATAGAAATGTGTTTTGCGATTTTGTACGTATCTGGTTCATTAACACAATTCTACGTATTGTGTGCTTGTTTCCAAAGATTATCGGATGCAGTAAGATTTGTCATATGTCGTTATTGTTAG
>SiOR353
ATGGACTTTCAAAACATAAATCTCTTTAACGTTCGGTTAAACTTGCTTTCGGGCAATCTGTTACCAATGATCGACAAATCCTCATTTTCACTATTTTGGAAAGTACACATGACTTTCGTGTGGTTGCTGCAATTAGTTTATTTCACCTCATTAATTCTTGCCTACTTCTCAGCATCAAACGAGAACGAATTAAGCGACGGCTCAGATGGATTATACGTTATAGAAGCAAGTGGTTTTATAATCTGTTACTTACGAATTTTTACGCAGAAAACACTGCTACAACAAATGATACGAAAACTGAACGATGCTTTAAATATTGAGGATGAGAACATGCGACGTATCGTAATAACGAATCTAAAGCTGATTAAAAATCCATTCAGATATTACTTCGTGATTAGCGGATGTTCTTCTATCTTCTGGTGTTGCTCAACGCTCCCGTTAATTCTTGAAAGAAACACTTTCTATCACGCAGATTTCGTTACACCAGCTGTTTTTTCCAAAGAACCATTTTCTGTCGGCGTTTTCCTGTTAGGCAATATGATAATATTGGGCAGCAACATATACTTTTTTTTAAAGATAATCGGCATGGATGTATATACAGCACATTTGATATCATTAATAACGGCGCAATATCAATATATTTCTTCAAGACTTGTATTAGCATTTCGAAATAATAAACATCCGGATAACAGCAATTCTCGAGAAGGTAATTCTGAAGTGGATTCTCTCACAGCAAAAGAAATAAAAAATCTATGTCGCCAACATGTCAATGTTATGTACATAACGCTAATGTTGAAGAAATTAATATCTGTAAATTTCTTTTTGATATATTTATTTAACGTTTTCCGATTCTGTTTTCTGATTCTCATGGCGATTAAAGTGACTGTTTATTTTCCTAAGAGTTCAGAAATAACGAACAAAGCCTTTCACGAAGATTGGAATCAATTCAATTTATCCATAAAACGTACGTTTTTATTGATGACAATGGCTAGTAATAATATTGAGATTAAACTTTCATTACTCGATAGATTCAACTTGTCTTTACCTTCATTCATGTCGGTTTTAAATCAGGCATACTCTATCGCTCTTCTGATATTGAAAATGAGTTAA
>SiOR354
ATGGACTTTCAAAATACAAATCTCTTTAACGTTCGGTTAAACTTGCTTTCGGGTAATCTATTACCAATGACCGACAAGTCAGACAAATCCTCATTTTCACTATTCTGGAAAGTGCTTAGTATTTTCCTGTGGTTACTGATATTATTTTATATAATCTCATTAATTTTTGCCTACTTCTCAGTATCAAACGAGATAGAATTAAGCGATGGTTTAGATGGGTTATACGTTATGGAAGAAATTGGTTTTATAATCTGTTACTCACGAATTCTTGTGCAGAAAACACTGCTACAACAAATGATACAAAAACTGAATGAGGCTCTAAGTATTGAAGATGAAAACATGCGATGTATCGTAACAACGAATCTAAAACCATATTGTTTAGTAATTGGCGTCGGTTCTACTATCTTCTGGTGTTGCTCAACGCTCCCGTTAATTCTTGAAAGAAACACTTTCTACCACGCAGATTTCGTTACACCAGCTGCTTTTTCCAAAGAACCATTTTCTGTCGACGTTTTCGTGCTAGGCAATGTGATAATATTGGTCTGCAACATACACTTTTTTTTAAAGATAATCGGCGTGGATGTATATACAACACATTTGATATCATTAATAACGGCGCAATATCAATATATTTCTTCAAGACTTGTATTGGCATTTCGAAATAATAAACATCCGAATAACAGCAATTCTCGACAAGCAAAAGAAATAAAAAATCTATGTCGCCAACATGTCAATTTTATTATTTGTCAAAAAAAACTTTTTCTAATAACCGTATTTGAATATTTGTACATAAATAAAACAGTTGTTTATTTTTCTAAGAGTTCAGAAATAACAAATGAAGCATTTCACGAAGATTGGAATCAATTCAATTTACCCATAAAACGTATGTTTTTATTGATGACAATGGCTAGTAATAATATTGAGATTAAACTTTCATTACTCGATAGATTCATCTTGTCTTTACCTTCATTCATGTCGGTTTTAAACCAGGCATATTCTATCGCTCTTCTGATATTGAAAATAAGTTAA
>SiOR355
GCTATCACACACACTGCTTGCGTTGCTATGCCATTAGTTGTAATTTTGATGAAAACATTTTTGTTCTTTTGGCAAAAGAAAGAACTATTAAACATGTTGAAATATGCCCAGGATAAATTTTGGTATGTCCAGTACAATGAGTATGGCAAAATATCATATTTTTTTTCTGGTATTTTTATAAAAAATGTAAGGAAAAACAAAACTGAGAGAGAATTCTCTTTTGGTTTCTATATCGAAATTTCGATAAACGTCTCACCCAACTATAAAATAATATTTAGCCTGGAGGTAATTGAGAGAAAAACGAACGTAAATGTAGCTTATCTGCGTCATTCGCTGACCTTCTCCATCGTATTTGCATGTTTGTTGGAAAAAGCCGAAGATCTGACTTTTCTCAAACGAGTCAACTTCATTACCCATATGAACTCCGATTTCATGGAACTGTTCATGATCATGCTGACGGCGAATGATTTAATAAACAAGAGTCGCGCGATTGGAGACGCGCAGGTTTTATCTCACGAGGAGGACAGGAAAGTCAGAAAAACCATTCTGTTCATCATGATGCCATCCAGATGTGTCTGTTCTATATCCGCTAGGCGGTTTCTTCCCGGTTTTTCTCGAAACATGGTGAGTACCGCGGTGTCATACTTCACTTTGCTTTGTCATTTGAAGTAA
>SiOR356
CAAGGCGTTGTTAAGATTCTACTCAGCATCTGTGGTTTTTGTGTGATTTTGTTAAATAGCATAAACATAATTGCCTTGCCTACGGCCTATGAATTTAGACATAAATTGGCAAATATGATGAAAATGGTAGGCATTGCTATATCTTCCATTAGCGTATTCATCTTCATGATAAATCGCAGCTCTCTGATAAATAATCACCGGACGCTAAATGATTTTTTTGAGAGAGAGCTTATTCAAAACGAAAAAATCCGAACGATAATATTTTCGTCTCTACGTGCAACATACACCTTAACATATGTCACCGTTATGATGGGATTGCTCTTAACATATTTTTTGCCTCCGTATATTTTCATTATTCGCAATATCCGTCACTTCCATTTAGCTACGAATTATATTCTGCCTGTCAGCAGGGGGTACGGATACTTTTGGACCGTTCCCGATAATAGTTTGTATCATCTCCATTTGATCGCCGAAACGATTTTGGGAACAGCGTTTTTGGTTTCCTTACCTACCAATTCGCCTCAACGATACGTGGCTTTCAGGCTCACAAATACTCTGCCTAATGAGAAGTTTTCGGATCTGTTGAAAACATCTATTGAAAAACATCAGAAATTGCTGCGATGCCGCGACATACTAGAAAAAGTCTATGGACCCATCATCTTTTGGCATATTGTCACCAATATTGTGCTTCTTTGGTGTTGGCCTAAATCTGATCTCGATTGTCACGTTAGAACAAATGTTATTCTATTTATGAACACTACTATGTCCTATTTCTTCCTGTTACAATCTGTCGGTGATAAAAGCAGATAA
>SiOR357
ATGGTTCAGATAAAGAAACTCATACATTTAAAATTTCATAAAATACTTCAGTTTTTAGAAATATGTAATACTCTGACGTGTACGTGGCCATATAATCCTGATAACAGCAAGTTTATGCTTATGTTTCAAAAATTCATTTGCGGTTTTACCGTCTTGAACGGTATTTTCGTAGAGATAACTTTAATGCGCGCCATTTATGAATATGGGCACGATGTAACGATAATAATGAAGTCTTTAACAGAATTTATCTGTGTGGCGGATTTTTTAATCAAACTTATCCTATGCAGATTGAACAGTGCACGTATACAGCACATCCTGAAAGAGATGAAGAATTTTCTTCTTGCTTCCAACGACCGGGAAAGAATAATTCTGCAAAAATACATAGATCGTTACGCCTGCTTTTCCATGTTTGTTACATCAACTTATTTCTTAGCACCAATCACCTTTCTTTGTACCCCGATGTTTACCTCGAGGAAATTTCCTACTGAAGGATTGTATCCATTTTCCACTGAATCGTCATTTGTAACATTTGTCATCTTTGCAACGCAAATTTACACTTCCATGCAAGTGGCATGTAGCGTCAGTGTGGATTTCATGTTTACCGTATTCTTCTTGTATACAACTGCCAGATTAGAGATGTTATGTTTAGAAATACAAACTGCAAAGAGTGAAAGACAGATAAACTCATGTATCAAGAAACACCAAGAAATAATCAAGTTTTTTAATGAAATGAAAAATATGGTACAAATTGGCCTTTTTTGGGCAAATATTCTGATGGCAGTATGCGCTATTTGTGGCACTTTTCCAATTCTTAGACAGTCATTGGGGATAGCGTCTTCATTTATTTTTCTAGTGGCATCTGGATGTGAAAGAGTATATGTTACTGCATGGGCAGCTGACGATTTAATGGAAAATAGTGAACGGGTTGCAATGGCAGTATACAATATGTCATGGATTGGAAGATCACAACGCATCACTAAAAATATATATTTCATGATGCAAAGAAGTCAAAAACCATTCGTAATCAACATGGGCTTACTGCCAATTTTATCTCTTAAACATTTTGCTAAGTATCTTGTGACATTGCTATCTTATTTCACAACAATGAGAGCAATAATTGGCGATTTGAATAATTAA
>SiOR358
ATTGTGATCATGCAAGAAAAAATAACGCTGAAAAAGGCGTTTGCCACAGTGAAGTTAAGCTTGTTTGTTATATGGTTTTGGCCGCTACCGTTAAACACTAGTAAGCGCAAAATGCTGTGCATGAAGCTGTATCAGTATGTCTGTATATTACTTACTACCACCGTATTAATGTCAATGATATATGCCGTTGTGAAGAATTTCAATGATCTCGATCTTTTCATAAAATCATCATTGGGTTTGTTTCCTTGTAGTCATGTCATTAGCAACATTCTGTGTCATCTAACTACTTACAAGCGATTACAATACGTTACTGTCGAAATGGAGAAATTTTATACGTTGATCAAGCCTCGCGAGGAAATGATTGTTCAGCGGGAGTATCTTGATAAATGTTCCAAGTTCTATGGTTTCTGCATAGGTTTGTTTTACATGAGTCTCGTAGGCCTCTTCGTGGGGCCTATCGTGCTAGACGAGCCGCTTCCAGCACCAGCTGAATTTCCATTTGACGCGTCTCAGCAACCGCTGAGAGCTATCACTTATATGCACCAGATCGTGGTTGGAATGTACATAGCGTCGCATTTGTGTGTAAACGCTTTCATGGCGCTTTTGCTCTGGTTGGTATCAGCGAGATTTAAACTGCTGACTGAAGAGCTGCGGACAATCACGAATATCTATGATTTTGCGAAGTGCATTGAAAAGCATCAACAATTACTCAAATATGCAGGAGAGGTATCTCTCACCGTTCGCCCTTTTGCATTAGTAACGATATTTTTCAGTACTGTATCGTTAATAGTATTTGGCCTTATTTTTATTGCTGACGTATCATCATCCTTGAAGATACAATGTGTTCTTTTATCAACCAGTGCATTAATAGAGGTATTTATGTATGCATGGCCAGCAGAACATTTGATTCATATAAGTACTAATATAGGACAAACAGCTTTTGAAATAAATTGGTATGATGAATCAGAATATTTTCGGAAGAACATACAAATAATCATATTGAGAAGTCAAAAGCCGATACTTGTTGTATTACCATGCGGTTTGCCCTCGTTGTCTTTACGTTATTATGCATCGTATCTCTCAACCATATTCTCCTACTTCACTACAATGCGAATAATGTTCGAAGAGGAATCTGGATAA
>SiOR359
ATGCGATCAAAGTTGACGTTAAAGAAAGTCATCTCCATCATAAAATTAAGTTTGTTCATAACTTGGTGTTGGCCTCTACCAAAAGATACAATTAAATTAAAAGTTATTTGTGCAGAAACGTATCAGTACTTTTGTCTAATTGTTACCTTTGGCGTAGCCGCAGGTTTGATAAATGCGGTGCGAAACCATTTCGATGATCCCGTCATTATGGCAAAATCGATAGGCGTTCTGTGCCCTGCCATACAAGTCATTTTCAATATTGTGTTCTGTAAAGTTTATTCTTATCGTCTACAACTAGTTACTTTCGAAATGGAAAATTTCTGTGAACTACTTGAGCCTCGCGAGGAAACAGTCGTACAACGATATATTAATAAATGCGTCTATTTTTATGGTGGAGCCATGTTTTGGATTTACTTGAGCGCCGTTTTCATTTTATCTGGGCCGCTTACGCTAGACCAACCGTTCCCGACAAACGCCGAGTATCCGTTCAATGTTTATCGTCAACCTCTAAAATCTATTATCTTTATACAGCAAGCTATCGCTTGCATGCAAGGTGCTGCTCAGCTATGTATGAGTATCTTTATAGCGCTCTTAATATGGTTTACGACGGCAAGATTTGAAATACTAATTGAGAAGCTGCAAGAGATCACAAACATCTATGAATTAAAAAAATGCATTCAAGAACATCAGAATCTGTTGAAATATGCGGAACAAGTGGTCTTTTTGGTTCGCCCTTTCGCATTATCAACAGTATGGTTGAGTACTATCGCATTAATAATAGTGGGCCTCATTTTATTAACCGATCAGCCATTGTCAATAAAAATCCAATGCGTTGGTATAATTTTTAGTGGAATGTCAGTAGTGTTCATGTATACATGGCCAGCAGAACATTTGATTCAAATAAGTGATGAGATTGGACAGACGGCTTTTGACACGGAATGGTACCAACAACCAGTCGCTCTACGAAAGGATCTACACATAATTATGTTAAGGGCTCAAAAACCGATAGTTATTTCAGTGCCATGTGTGATGCCCACACTATCTTTAAAATATTATGCAACGTATTTGTCGACGATATTTTCCTACTTCACGACGCTACGAGTAGCCATGCAAAAAGTCTGA
>SiOR360
ATGACAGACAAGAAAGACATTTGGAAAAGTCGGTACTATCTTATCCTTAGAACTTATATGACCATATCAGGCTTATGGCCGTACCGTAGTCTTCGCGAGAGATGCATACACTTTATACCGACGTTTGCATTGTGCTTCAGTATTCTGATACCCCAGGTAAAGTCTTGTCTCAAAACAATAAAGAAAGATTGGTTGTCATTAAAGACAGATGTAGAAAGATCTATTCTGCAACGCCATGTCGAATACGGACGATATCTAACAACATCTTATGCAGTTTTCATGCATACGATACAAGTTTCTTACATACTGAAGCCATTCCTGCTGACGCTCTTAGAAATCAATACGACAAATTCTACTAAGACGTCTGCATCCAAATTGCCATTTCACGTCGAATACGGTGTGGACGCAGATCAATATTTCTACCCAATAGCGATTCACTGTTATCTAGCTATATTCGCTCACATATTTAGTACAATCGCGATAGACTCCTTGTATTGTACACTGATTCAGCATGCCTGTGGGATGTTCTCCATTATTGGACACGTGCTAGAGGATATTGGTAAAAACAATAACGCTAATTTTTCTTTGAATCTAAACAAGATAAGTGACGATGACTACAAGAAGACATTGGATTGCTTACGTAAACACTTGCAAGTATTGCAATTTACGGATTTAATCGAGTCTACGTTCACAAAAATACTTTTTGTCAGCGTTAATCTGAATGTGATTTGTGGAAGTGTAACCGGTATAATGATAATGAATTTAAACAAAGGTATTCACGAAATAGCAGCACCTTTGTCTGTTTACGTCGCGCAACTCGTTCATATCTTTTTACAATTCTGGCAAGCACAGTTTTTGTTAGATTACAGTATTGTTCCATGTGAATCTATTTGCAGAGCAAATTGGTATTTTACTTCGAAGAGATGTCAAAAGCTTTTTCTATTAATTATGACTAGAACTGTAACACCGTGCAGAATAACTGCCGGCAAAATTGTTACTTTATCAATCGAAAGCTTTGGTTCGGTTCTGAAAACGATGATGTCTTATTTTACGATGCTACGCTCCTTCCAGTGA
>SiOR361
ATGATCTGTACCAATTCTTTACACATTGGTCTCAATAAAAGTTTGTTACTCATAGTTGGTCTATGGCCTTATCAGCAATCTAAACTTATTCAACTCCAATTAACGTTGTTTATTAGCGTTTTGATGACATTTATCTTAGTTCAGTTTACGGCATTTTTTACTTTACGATGTACATCAGAATTAATCGTCAATATTCTTGCGTCTGCATTATTTTATATTTTCTTTGCAATTAAATATAGTTCATTTAGTGTTAACCTTGAAGCCGTAAAGTATATGTTGGAACAACTGCAACATTTGTATAATGAACTAACTGACGAAAATGAAATCAATATTATAAAGCAATATGCGATCTATGCAAAACGTTACACTATTGGATTAACATGTAAGACAATTGTTTTTTATTTTTATAAAACACAAATTATATATTATATTTTGAAAATTAAAGCAATTACACAAAACACTTTACAAAATAAGAATTTGATTTACGAGAAATTAATTTGTGCTGTGGATATGCATCGCAGAGCTCTGAGATTTTCCGACTTGATAATATCTAAATTTAAATTGATGTTTTCTCTTATGATGATAATTGGTGTGATCTGCTTGGCTTTAAATGCTTTTCGGGCTTTTCACTTGACATTCTTTGAATTTGATATTGGAGAATTTTCGCTACGATTAATGTTTATGAACTCTCTCTTATTTTATGGGCTTATAAGCAACTATTTATCGCAAGGAATTATAGATCAAAATAATAATGTATTTGTTTCTGTATACAACATTCACTGGTACATAGCTCCAATGCAAATACAAAAAATAATACTCTTCTTTTTGCAAAGGGGAAGCAAGGAATACGCTATAAATATTGCTGGATTATATGTGGCCTCATTACAAGGTGTAGCTTCGGTGAGAGACATATTTTTCAATGTGTTAAACGTAGCACATACGTTAAAACATAACATATTGAATTTTTTCAATAAAAAACGTGTTTTATTACAGTTGATAAATACGGCATTGTCGTACTTCACGGTTCTTTATTCTGTACAAAATTAA
>SiOR362
ATGAGTGATAAACAATTACAAGCGTATCGCAAGTACCAACGCTTCATTAAGGCTATTCTCACTATGAGTGGCTGTTGGTACATGCCCACAAAATCAGGCAGGTCTACGTACTACTGGCCAATTTGTGTATTTTTGCTAATGAACGTGTACATATTACTCATCTTGCATACAGCTTATATCTTTAGACATAACTTGGTAAATATGATGAAAATGATAGGCGTAGCTATATCTATAATTAGCGCCATTATCAAGGTGACAACTTTTATGGTACATCGCAAATCTCTCAAAAATTGTCACCGGATACTGAGTGATTTTTTTGAGGAGGAGCTTATGCAAAACGAACAAATCCGGACGATAATGTTCTCGTCCCTGCGTGCAACGTACACCCTGGCGTATGCGTATTTCATCATTTATATATCATTGATTTCGGGATATGTTGCGCCTCCGATTATATCCATCATCCGCGATCTCTGTCACTTGCGTTTAACTACAAATTACAACTTGCCGATCGCCAAAGGATACTTATACTTCTGGACCGTTCCCGATAATTTGTTGTATCATCTTCATTTTTTCTACGAACTGATCATGCTGACGTGCGCTGTCGAGAGCGTTTTTGGCTTCTACACCTATCTATTCGCCTCGACGGTGCGCGTCATGATTTTCAGACTCACGAATCCTTTGCCTACATACAAGTTTTCAAATGTGTTGAAAATCTGCATTAAGAAACATCAAAAATTGCTACGATGCCGCGACACGCTGGAGAGCGTTTTTGGGCCAATCGTCCTTTGGCATGTTATCTCCAATTCTATCCTTCTTTGCTCGCTGATGTACGAGAGTATAAATGTATCCAGAATTGTGACATATTCTTCAATAAAGCTACTCCAAATGTTTATATATGCACAGTACGGCACTGTTCTTACAAATGCGAGCGATGATTTTCGTAAAGGAATATACTTTAGTGAGTGGCCTAACTCTGATCTC
>SiOR363
ATGATCTGTACCAATACTTTACACATTGGTCTCAATAGACGTTTGTTACTCATAGTTGGTCTATGGCCTTATCAGCAGTCTAAATTTGTTCAACTTCAATTAACTTTGTTTATTAGCGTTTTGATGACATTTATTTTAGTTCAGTTTATGGCATTTCTTACTTCACAATGTACATCAGAATTTGTCATCAATGTTCTTGGGTCTGCATCATTTTGTGTTATCTTTGCAATTAAATATAGTTCATTTAGTGTTAACCTTGAAGTCGTAAAGTGTATATTGGAACAACTGCAACATATGTATAATGAACTAACTGACAAAAATGAAATCAATATCATAAAGCAATATGCCATCTATGCAAAACGTTATACTATTGTATTAACGTTGCTTTTTATATTGATGATATTGATTTTTATTTTACACTCAACTTGGTTGCAAATTTTTGACATCTTACTTCCTATAAATGAAACTCGATCACATCTTTCGTCGCCACTTGTGACGGAATACTTGGTCGATCATGAAAAATACTTCTACTTGATATTTTTTCATACAAATGCAGCCTTTTTCACTGGATCAATCGCAATGCTAGCAACGGGAACAATGTTCATAGTTTACGCGCATTATGCGTACGGAATGTTTCGAATTACCTGTTATCGTATCGCAGAAGCTATTACACACAAAACTTTACAAAAGAACAATTTACAAAATAAGAATTTGATTTACAAGGAACTAATTTGTGCCGTGGATATGCATCGCAGAGCTTTTCAGTTGACATTCTTTGAATATAACATCGGAGAACTTTCGCTACGATTAATATTTCTCTTTATTCTCTTTGGTTATGTGCTCCTAGGCAACTATCTTGCACAAGGAATTATAGATCACAATAATGATGTATTTGCTACTGCGTACAACGTTCAATGGTACATAGCTCCGTTGCAAATACAAAAAATAATACTGTTCTTTTTGCTAAGGCAAAACAAGGAGTTCACTCTAAATATTGCTGGATTATATGTGGCCTCATTAGAAGGTGCAGCCTCGGTGAGAGACATCGTTCAATGTGTTAAATGTAGCATATGTGTACGTTGA
>SiOR364
[truncated: 123,292 more chars]
