# Supplementary material for: Evolution of Olfactory Functions on the Fire Ant Social Chromosome
Source: Genome Biol Evol. 2018 Sep 18;10(11):2947–60. doi: 10.1093/gbe/evy204 (PMC6279166; doi:10.1093/gbe/evy204)
Supplement: Supplementary Data [file evy204_supp.zip › FileS5.social chromosome OR tree.txt]

#NEXUS
begin taxa;
	dimensions ntax=105;
	taxlabels
	MpOR36[&!color=#-16777216]
	SiOR98[&!color="#009900"]
	CfOR61[&!color="#cc00cc"]
	PbOR54FIX[&!color="#0000ff"]
	SiOR96[&!color="#009900"]
	MpOR34[&!color=#-16777216]
	CfOR58[&!color="#cc00cc"]
	SiOR92[&!color="#009900"]
	MpOR97[&!color=#-16777216]
	MpOR32[&!color=#-16777216]
	PbOR56FIX[&!color="#0000ff"]
	CfOR60[&!color="#cc00cc"]
	PbOR53[&!color="#0000ff"]
	MpOR35[&!color=#-16777216]
	SiOR97[&!color="#009900"]
	SiOR83[&!color="#009900"]
	SiOR77[&!color="#009900"]
	SiOR78[&!color="#009900"]
	SiOR81[&!color="#009900"]
	SiOR82[&!color="#009900"]
	SiOR80[&!color="#009900"]
	MpOR13[&!color=#-16777216]
	MpOR14[&!color=#-16777216]
	SiOR79[&!color="#009900"]
	PbOR69[&!color="#0000ff"]
	PbOR68[&!color="#0000ff"]
	SiOR76[&!color="#009900"]
	SiOR84[&!color="#009900"]
	MpOR5[&!color=#-16777216]
	CfOR92[&!color="#cc00cc"]
	PbOR67[&!color="#0000ff"]
	SiOR85[&!color="#009900"]
	MpOR126[&!color=#-16777216]
	CfOR94[&!color="#cc00cc"]
	CfOR69[&!color="#cc00cc"]
	SiOR90[&!color="#009900"]
	MpOR123[&!color=#-16777216]
	PbOR64[&!color="#0000ff"]
	SiOR91[&!color="#009900"]
	MpOR187[&!color=#-16777216]
	PbOR63[&!color="#0000ff"]
	PbOR58[&!color="#0000ff"]
	CfOR50[&!color="#cc00cc"]
	CfOR90[&!color="#cc00cc"]
	CfOR91[&!color="#cc00cc"]
	CfOR49[&!color="#cc00cc"]
	CfOR89[&!color="#cc00cc"]
	CfOR87[&!color="#cc00cc"]
	CfOR88[&!color="#cc00cc"]
	CfOR65[&!color="#cc00cc"]
	CfOR67[&!color="#cc00cc"]
	CfOR71[&!color="#cc00cc"]
	CfOR73[&!color="#cc00cc"]
	CfOR72[&!color="#cc00cc"]
	CfOR74[&!color="#cc00cc"]
	CfOR75[&!color="#cc00cc"]
	CfOR79[&!color="#cc00cc"]
	CfOR80[&!color="#cc00cc"]
	CfOR78[&!color="#cc00cc"]
	CfOR63[&!color="#cc00cc"]
	CfOR99[&!color="#cc00cc"]
	CfOR100[&!color="#cc00cc"]
	CfOR62[&!color="#cc00cc"]
	CfOR98[&!color="#cc00cc"]
	CfOR97[&!color="#cc00cc"]
	CfOR96[&!color="#cc00cc"]
	CfOR101[&!color="#cc00cc"]
	CfOR64[&!color="#cc00cc"]
	CfOR66[&!color="#cc00cc"]
	CfOR70[&!color="#cc00cc"]
	CfOR81[&!color="#cc00cc"]
	CfOR85[&!color="#cc00cc"]
	CfOR86[&!color="#cc00cc"]
	CfOR83[&!color="#cc00cc"]
	CfOR82[&!color="#cc00cc"]
	CfOR84[&!color="#cc00cc"]
	CfOR76[&!color="#cc00cc"]
	CfOR77[&!color="#cc00cc"]
	CfOR95[&!color="#cc00cc"]
	MpOR122[&!color=#-16777216]
	CfOR51[&!color="#cc00cc"]
	CfOR52[&!color="#cc00cc"]
	CfOR57[&!color="#cc00cc"]
	CfOR56[&!color="#cc00cc"]
	CfOR54[&!color="#cc00cc"]
	CfOR55[&!color="#cc00cc"]
	PbOR66FIX[&!color="#0000ff"]
	MpOR125[&!color=#-16777216]
	SiOR88[&!color="#009900"]
	SiOR86[&!color="#009900"]
	CfOR93[&!color="#cc00cc"]
	CfOR68[&!color="#cc00cc"]
	PbOR65[&!color="#0000ff"]
	MpOR124[&!color=#-16777216]
	SiOR87[&!color="#009900"]
	SiOR89[&!color="#009900"]
	CfOR59[&!color="#cc00cc"]
	PbOR55[&!color="#0000ff"]
	MpOR33[&!color=#-16777216]
	SiOR93[&!color="#009900"]
	SiOR94[&!color="#009900"]
	SiOR95[&!color="#009900"]
	CfOR53[&!color="#cc00cc"]
	MpOR180[&!color=#-16777216]
	PbOR52[&!color="#0000ff"]
;
end;
begin trees;
	tree tree_1 = [&R] ((MpOR36:0.09424,SiOR98:0.116482)[&label=57]:0.03349,(CfOR61:0.106111,((((PbOR54FIX:0.117763,(SiOR96:0.061465,MpOR34:0.048135)[&!rotate=true,label=100]:0.075664)[&label=100]:0.200651,(CfOR58:0.178365,((SiOR92:0.103594,(MpOR97:0.036572,MpOR32:0.094592)[&label=100]:0.0703)[&label=98]:0.059935,PbOR56FIX:0.132254)[&label=95]:0.049703)[&label=96]:0.095085)[&!color="#ff3333",label=10…
end;
begin figtree;
	set appearance.backgroundColorAttribute="Default";
	set appearance.backgroundColour=#-1;
	set appearance.branchColorAttribute="User selection";
	set appearance.branchLineWidth=1.0;
	set appearance.branchMinLineWidth=0.0;
	set appearance.branchWidthAttribute="Fixed";
	set appearance.foregroundColour=#-16777216;
	set appearance.selectionColour=#-2144520576;
	set branchLabels.colorAttribute="User selection";
	set branchLabels.displayAttribute="label";
	set branchLabels.fontName="Abadi MT Condensed Extra Bold";
	set branchLabels.fontSize=12;
	set branchLabels.fontStyle=0;
	set branchLabels.isShown=true;
	set branchLabels.significantDigits=4;
	set layout.expansion=713;
	set layout.layoutType="RECTILINEAR";
	set layout.zoom=545;
	set legend.attribute="label";
	set legend.fontSize=10.0;
	set legend.isShown=false;
	set legend.significantDigits=4;
	set nodeBars.barWidth=4.0;
	set nodeBars.displayAttribute=null;
	set nodeBars.isShown=false;
	set nodeLabels.colorAttribute="User selection";
	set nodeLabels.displayAttribute="Node ages";
	set nodeLabels.fontName="Abadi MT Condensed Extra Bold";
	set nodeLabels.fontSize=8;
	set nodeLabels.fontStyle=0;
	set nodeLabels.isShown=false;
	set nodeLabels.significantDigits=4;
	set nodeShape.colourAttribute="User selection";
	set nodeShape.isShown=false;
	set nodeShape.minSize=10.0;
	set nodeShape.scaleType=Width;
	set nodeShape.shapeType=Circle;
	set nodeShape.size=4.0;
	set nodeShape.sizeAttribute="Fixed";
	set polarLayout.alignTipLabels=false;
	set polarLayout.angularRange=0;
	set polarLayout.rootAngle=0;
	set polarLayout.rootLength=100;
	set polarLayout.showRoot=true;
	set radialLayout.spread=0.0;
	set rectilinearLayout.alignTipLabels=false;
	set rectilinearLayout.curvature=0;
	set rectilinearLayout.rootLength=10000;
	set scale.offsetAge=0.0;
	set scale.rootAge=1.0;
	set scale.scaleFactor=1.0;
	set scale.scaleRoot=false;
	set scaleAxis.automaticScale=true;
	set scaleAxis.fontSize=8.0;
	set scaleAxis.isShown=false;
	set scaleAxis.lineWidth=1.0;
	set scaleAxis.majorTicks=1.0;
	set scaleAxis.origin=0.0;
	set scaleAxis.reverseAxis=false;
	set scaleAxis.showGrid=true;
	set scaleBar.automaticScale=true;
	set scaleBar.fontSize=10.0;
	set scaleBar.isShown=true;
	set scaleBar.lineWidth=1.0;
	set scaleBar.scaleRange=0.0;
	set tipLabels.colorAttribute="User selection";
	set tipLabels.displayAttribute="Names";
	set tipLabels.fontName="Abadi MT Condensed Extra Bold";
	set tipLabels.fontSize=18;
	set tipLabels.fontStyle=0;
	set tipLabels.isShown=true;
	set tipLabels.significantDigits=4;
	set trees.order=true;
	set trees.orderType="increasing";
	set trees.rooting=true;
	set trees.rootingType="User Selection";
	set trees.transform=false;
	set trees.transformType="cladogram";
end;
